# Supplementary material for: Conservation and diversity of the IrrE/DdrO‐controlled radiation response in radiation‐resistant Deinococcus bacteria
Source: Microbiologyopen. 2017 Apr 11;6(4):e00477. doi: 10.1002/mbo3.477 (PMC5552922; doi:10.1002/mbo3.477)
Supplement: Supplementary file 2 [file MBO3-6-na-s002.xlsx]

## Sheet: Table S1
Table S1. Number of reads mapped to individual genes.
RD19, wild-type; RD42, ΔirrE; RD62, ΔddrOc; NI, non-irradiated; IR, irradiated
								RD19 NI		RD19 IR		RD42 NI		RD42 IR		RD62 NI		RD62 IR
Label	Type	Name	Product	Begin	End	Length	Frame	sense	antisense	sense	antisense	sense	antisense	sense	antisense	sense	antisense	sense	antisense
Deide_00010	CDS	dnaA	chromosomal replication initiation protein	51	1421	1371	3	3481	73	3208	177	28299	1968	9268	853	16976	703	39661	1034
Deide_00020	CDS	dnaN	DNA polymerase III subunit beta	1813	2895	1083	1	249	31	262	29	3431	275	1688	227	2881	424	2713	332
Deide_00030	CDS	eno	Enolase	3103	4371	1269	1	1193	53	1025	42	11652	846	8383	238	22593	536	13931	339
Deide_00040	CDS	pyk	pyruvate kinase	4462	5886	1425	1	1882	98	1595	106	19965	1349	28917	781	44742	1291	23105	1054
Deide_00050	CDS	tyrS	tyrosyl-tRNA synthetase	6168	7403	1236	-3	288	289	221	306	2681	4246	1981	1134	5280	2616	2983	2579
Deide_00051	CDS	-	putative Tyrosine--tRNA ligase gene leader peptide	7487	7528	42	-1	780	1	2368	4	4723	77	3761	23	7093	28	8127	31
Deide_00060	CDS	-	hypothetical protein	7559	8113	555	2	29	6	23	4	370	76	108	45	293	138	143	82
Deide_00070	CDS	-	hypothetical protein	8110	8790	681	1	92	223	66	108	1345	1095	339	904	1057	4287	585	3405
Deide_00080	CDS	-	hypothetical protein	9017	10714	1698	-1	1924	189	948	163	21915	1579	7832	710	28827	1652	13336	1238
Deide_00100	CDS	rplI	50S ribosomal protein L9	10964	11404	441	-1	891	60	8218	15	15455	985	43203	154	55582	625	86826	319
Deide_00110	CDS	rpsR	30S ribosomal protein S18	11416	11694	279	-2	523	73	4746	19	4978	1405	14547	244	23714	956	49720	452
Deide_00120	CDS	ssb	single-stranded DNA-binding protein	11715	12608	894	-3	2536	21	17290	1	17818	220	23128	20	79658	57	160586	24
Deide_00130	CDS	rpsF	30S ribosomal protein S6	12746	13054	309	-1	768	7	841	9	6123	116	12143	70	18339	72	14509	86
Deide_00133	CDS	-	hypothetical protein	13194	13538	345	3	25	113	39	76	300	807	343	1238	347	1657	328	888
Deide_00132	CDS	-	hypothetical protein	13379	13690	312	2	32	187	46	143	320	2932	346	1211	357	3510	395	2688
Deide_00131	CDS	-	serine/threonine protein kinase	13737	14726	990	-3	2103	438	2043	439	34782	3096	14997	1905	24399	3872	18227	4044
Deide_00140	CDS	-	peptide chain release factor 2	15054	16205	1152	-3	858	120	664	111	5044	754	11041	866	14317	1374	9570	916
Deide_00144	rRNA	rrsA	16S ribosomal RNA	16552	18058	1507	1	0	0	0	0	1	0	0	0	0	0	1	0
Deide_00143	CDS	-	CarD family transcriptional regulator	18277	18813	537	-2	378	83	260	90	5675	1200	4214	388	5241	1211	3011	964
Deide_00160	CDS	-	proline/glycine betaine	19047	19766	720	-3	279	79	358	104	1664	1497	434	662	1518	1574	1185	1178
Deide_00170	CDS	-	ABC transporter ATP-binding protein	19777	20703	927	-2	67	17	43	12	687	196	368	93	828	202	424	104
Deide_00180	CDS	-	proline/glycine betaine	20700	21881	1182	-3	111	135	112	94	1068	1128	495	529	901	1171	609	713
Deide_00190	CDS	-	glycine betaine ABC transporter periplasmic protein	21898	22803	906	-2	172	212	196	142	2933	1790	2873	732	2079	1918	1497	1431
Deide_00200	CDS	-	DNA-binding protein HU	23001	23348	348	-3	783	8	447	10	6339	68	3160	57	5956	98	1961	70
Deide_00210	CDS	-	UBA/THIF-type NAD/FAD binding protein	23540	24280	741	-1	433	25	304	32	7205	465	2551	220	5263	374	2416	301
Deide_00220	CDS	-	membrane protein	24358	24924	567	1	597	17	362	8	4598	146	1801	25	3963	122	2537	71
Deide_00230	CDS	-	hypothetical protein	24921	27026	2106	3	1071	6	852	8	17123	110	7498	28	13900	84	7147	55
Deide_00240	CDS	-	3-octaprenyl-4-hydroxybenzoate carboxy-lyase	27057	27641	585	3	453	13	324	16	6192	159	2743	41	7137	79	4600	72
Deide_00250	CDS	-	2-C-methyl-D-erythritol 4-phosphate cytidylyltransferase	27638	28336	699	2	40	1	44	0	627	10	156	2	417	16	398	7
Deide_00260	CDS	-	4-diphosphocytidyl-2-C-methyl-D-erythritol kinase	28336	29163	828	1	223	55	132	27	2495	336	1381	504	2581	1091	1560	329
Deide_00270	CDS	-	major facilitator superfamily protein	29367	30521	1155	-3	145	30	104	26	1669	486	708	138	1605	270	903	169
Deide_00280	CDS	-	penicillin acylase 2	30623	33034	2412	2	361	189	260	156	5786	1679	2557	422	3920	1429	2706	1156
Deide_00290	CDS	-	hypothetical protein	33059	33655	597	2	194	4	126	1	2772	21	1147	19	2161	52	1007	22
Deide_00300	CDS	-	hypothetical protein	33662	34423	762	2	649	114	466	151	9497	1384	5135	426	9097	951	3482	1013
Deide_00305	tRNA	trnD	tRNA-Asp	34510	34585	76	1	567	14	1096	41	4581	560	1506	87	4722	98	6591	240
Deide_00306	tRNA	trnF	tRNA-Phe	34605	34680	76	1	89	0	110	0	734	1	347	0	1229	4	1138	1
Deide_00310	CDS	-	GTP cyclohydrolase I	34898	35365	468	2	100	19	88	19	711	153	1806	72	3043	187	2273	122
Deide_00320	CDS	-	6-pyruvoyl tetrahydrobiopterin synthase	35343	35753	411	3	78	34	24	33	442	496	702	170	1383	332	892	288
Deide_00330	CDS	-	organic radical activating enzyme	35750	36442	693	2	93	0	55	5	401	76	688	44	1568	53	897	43
Deide_00340	CDS	-	Queuosine biosynthesis protein	36445	37158	714	1	103	8	79	11	652	205	1394	83	2530	233	1405	140
Deide_00350	CDS	-	non-heme chloroperoxidase, (Chloride peroxidase)	37266	38099	834	-3	64	317	89	222	2334	1494	2215	809	2450	2736	1563	1788
Deide_00360	CDS	-	TetR family transcriptional regulator	38189	38767	579	-1	1335	52	2537	73	21009	592	5501	158	15589	544	19956	807
Deide_00370	CDS	-	hypothetical protein	38943	40331	1389	-3	3540	61	2276	28	31663	204	10148	94	23876	269	16203	213
Deide_00380	CDS	-	Glu/Leu/Phe/Val dehydrogenase, Branched-chain amino acid dehydrogenase	40566	41597	1032	3	1300	246	1238	158	18306	2092	5215	686	13096	2405	10723	1453
Deide_00390	CDS	udk	Uridine kinase	41594	42217	624	2	655	25	295	12	8005	110	7242	68	11958	183	3582	193
Deide_00400	CDS	-	conserved membrane protein of unknown function	42329	44221	1893	2	572	32	409	23	8396	278	4361	93	9089	242	3699	144
Deide_00410	CDS	-	polysaccharide pyruvyl transferase	44218	45204	987	1	262	22	222	8	3862	125	1342	61	3513	164	1594	103
Deide_00420	CDS	-	hypothetical protein	45256	45789	534	-2	155	59	73	52	1232	507	537	148	2034	612	766	266
Deide_00430	CDS	-	phenylacetic acid degradation protein (PaaI-thioesterase)	45874	46338	465	-2	104	93	112	66	1351	945	415	202	1128	621	834	400
Deide_00440	CDS	-	hypothetical protein	46387	46950	564	-2	167	2	246	0	3718	11	1009	18	1141	31	1790	7
Deide_00450	CDS	-	putative cobalamin synthesis protein, P47K	47019	47984	966	-3	246	25	183	36	2952	315	605	51	1779	218	1021	179
Deide_00460	CDS	-	putative ABC-type multidrug transport system, ATPase and permease components	48046	49815	1770	1	167	44	139	32	2622	576	834	133	1996	344	1118	231
Deide_00470	CDS	-	hypothetical protein	49802	51472	1671	-1	182	42	118	31	2687	536	696	75	1432	356	859	152
Deide_00480	CDS	-	primosomal protein N	51519	54092	2574	-3	263	4	259	4	4082	63	2213	11	3909	37	2301	19
Deide_00490	CDS	-	conserved membrane protein of unknown function	54154	55038	885	1	196	9	157	8	1740	128	723	91	2014	223	1521	127
Deide_00500	CDS	-	hypothetical protein	55099	57012	1914	-2	936	46	758	29	14337	390	5332	176	8788	565	5888	308
Deide_00510	CDS	-	hypothetical protein	57056	58705	1650	-1	584	39	322	50	8625	418	4530	234	6363	530	2966	485
Deide_00530	CDS	-	Roadblock/LC7 domain-containing protein	58702	59436	735	-2	741	67	437	59	6721	635	4363	296	7081	573	3466	390
Deide_00535	tRNA	trnR	tRNA-Arg	59563	59639	77	1	117	9	215	5	2783	103	2331	26	1897	105	1502	90
Deide_00540	CDS	-	putative peptidase family M28 protein	59976	61139	1164	3	556	49	444	59	5345	1016	2165	758	5050	739	3063	420
Deide_00550	CDS	-	beta-glucosidase	61756	63084	1329	-2	247	115	81	81	804	1037	336	265	680	1090	468	548
Deide_00560	CDS	-	sugar ABC transporter permease	63260	64117	858	-1	246	27	77	14	599	362	308	142	735	385	291	157
Deide_00570	CDS	-	sugar ABC transporter permease	64134	65108	975	-3	449	42	127	25	2142	402	1088	133	1516	309	1110	151
Deide_00580	CDS	-	sugar ABC transporter periplasmic protein	65178	66428	1251	-3	1704	141	414	145	2296	1967	588	628	1314	1630	451	1258
Deide_00590	CDS	-	LacI family transcriptional regulator	66494	67546	1053	-1	8493	19	5764	13	17386	173	1156	73	1777	182	1063	93
Deide_00600	CDS	-	transketolase	68109	70076	1968	-3	773	148	519	180	7957	1499	3689	273	7138	1217	4015	1206
Deide_00610	CDS	-	hypothetical protein	70454	71380	927	2	54	31	99	21	740	217	387	103	676	278	761	116
Deide_00620	CDS	-	hypothetical protein	71385	71864	480	-3	34	46	27	60	447	510	161	296	384	583	115	548
Deide_00630	CDS	-	hypothetical protein	71852	73030	1179	-1	415	44	202	37	4582	374	952	101	2485	237	1672	176
Deide_00640	CDS	-	hypothetical protein	73049	74308	1260	-1	98	56	71	54	927	895	392	362	1135	673	643	380
Deide_00650	CDS	-	hypothetical protein	74351	75127	777	-1	10	218	4	203	92	1631	26	875	44	2121	45	1182
Deide_00660	CDS	-	hypothetical protein	75124	75396	273	-2	4	5	0	4	46	39	14	18	14	44	16	24
Deide_00670	CDS	-	RNA polymerase, sigma-24 subunit, ECF subfamily	75414	75977	564	-3	17	0	12	3	200	14	83	8	152	16	91	10
Deide_00680	CDS	-	Iron-dependent repressor	76048	76725	678	1	473	53	356	51	3638	677	1532	524	3040	775	2187	734
Deide_00690	CDS	-	putative DSBA oxidoreductase	76763	77530	768	-1	294	141	476	115	5036	1415	3687	875	4949	1899	6030	1164
Deide_00693	CDS	-	SH3 domain and Excalibur calcium-binding domain-containing protein	77610	78008	399	-3	565	15	1211	16	14276	72	5083	62	6092	165	7872	93
Deide_00694	CDS	-	conserved protein of unknown function	78089	78280	192	-1	1391	54	4660	81	106666	609	37883	91	15178	391	23960	134
Deide_00692	CDS	-	conserved protein of unknown function	78629	79429	801	2	541	47	784	36	8113	599	3234	251	7975	404	6961	314
Deide_00700	CDS	carB	Carbamoyl-phosphate synthase large chain	79731	82820	3090	-3	3418	360	7049	279	84060	3206	40889	1074	82792	2803	103789	2254
Deide_00710	CDS	-	hypothetical protein	83336	83806	471	2	1826	38	6819	38	117795	227	29664	157	18769	309	36037	193
Deide_00720	CDS	argG	Argininosuccinate synthase	84136	85362	1227	1	73	185	82	169	1455	1471	577	440	1227	1082	999	505
Deide_00730	CDS	-	hypothetical protein	85364	85804	441	2	13	17	8	5	165	88	68	40	145	119	74	47
Deide_00740	CDS	-	GCN5-related N-acetyltransferase	85801	86286	486	1	44	68	29	40	319	832	122	268	260	498	151	279
Deide_00750	CDS	-	GCN5-related N-acetyltransferase	86283	86774	492	3	18	7	18	13	268	187	113	44	191	146	132	73
Deide_00760	CDS	argH	Argininosuccinate lyase	86827	88224	1398	1	19	32	18	26	413	435	159	133	238	433	166	190
Deide_00770	CDS	-	GCN5-related N-acetyltransferase	88336	88839	504	1	18	13	8	13	135	165	62	178	118	149	54	128
Deide_00780	CDS	-	GCN5-related N-acetyltransferase	88948	89403	456	1	343	17	375	18	18686	134	2183	62	643	108	958	53
Deide_00790	CDS	-	acetyltransferase	89447	89977	531	2	72	12	52	21	1515	119	218	27	240	83	186	74
Deide_00800	CDS	-	hypothetical protein	90073	91719	1647	1	567	83	509	52	7460	517	1718	172	3368	492	3910	359
Deide_00810	CDS	-	carbamoyl phosphate synthase small subunit	91776	92975	1200	3	1225	111	1216	144	11615	2017	5906	967	10206	1225	10258	943
Deide_00820	CDS	-	hypothetical protein	93448	94098	651	1	490	112	201	84	11941	860	3149	354	2188	1072	856	587
Deide_00830	CDS	ung	Uracil-DNA glycosylase	94301	95047	747	2	321	16	687	10	19546	212	5817	57	3968	135	3543	85
Deide_00840	CDS	-	DNA topoisomerase	95117	96151	1035	2	195	42	409	25	15271	397	2478	397	3293	626	3210	239
Deide_00850	CDS	-	hypothetical protein	96947	97501	555	2	3557	10	1918	12	30160	100	7629	30	14934	161	4341	67
Deide_00860	CDS	-	hypothetical protein	97587	97853	267	3	77	252	59	160	1219	2427	273	930	751	2180	300	1550
Deide_00861	CDS	-	protein of unknown function	97808	98071	264	2	234	12	267	10	4508	94	1076	119	1672	140	1775	91
Deide_00870	CDS	-	hypothetical protein	98068	98478	411	1	218	13	257	6	4398	65	1112	21	1545	85	1791	51
Deide_00880	CDS	pth	Peptidyl-tRNA hydrolase	98483	99145	663	2	58	4	52	0	1158	18	211	10	375	20	250	14
Deide_00890	CDS	-	putative peptidase M42, putative endoglucanase	99211	100260	1050	1	260	40	190	19	3894	366	1048	213	2156	478	1532	255
Deide_00900	CDS	-	hypothetical protein	100328	100885	558	2	187	6	259	3	5454	67	1488	17	1252	40	1684	26
Deide_00910	CDS	-	nitrogen regulatory protein P-II, PII signal transducing protein	101176	101547	372	1	42	11	72	10	194	103	138	133	167	293	474	160
Deide_00920	CDS	-	Ammonia transporter	101575	102876	1302	1	64	74	38	76	548	590	496	147	578	553	426	454
Deide_00930	CDS	-	putative Vacuolar type ATP synthase subunit	103213	103530	318	1	285	0	96	1	2435	2	1940	1	4575	2	2521	0
Deide_00940	CDS	atpI	V-type ATP synthase subunit I	103527	105590	2064	3	2823	126	1238	129	28016	1032	43483	324	79951	841	35363	756
Deide_00950	CDS	atpP	H+-transporting two-sector ATPase subunit C	105609	105914	306	3	232	7	109	6	2643	120	2615	41	3732	87	3055	69
Deide_00960	CDS	atpE	V-type proton ATPase subunit E	105920	106477	558	2	416	8	300	20	4467	139	2603	40	6068	116	4444	169
Deide_00970	CDS	atpC	V-type ATP synthase subunit C	106489	107481	993	1	431	3	257	5	6696	42	2150	10	5861	56	3793	37
Deide_00980	CDS	atpF	V-type ATP synthase subunit F	107478	107822	345	3	554	4	354	1	9672	31	3941	10	8155	28	7191	24
Deide_00990	CDS	atpA	V-type ATP synthase alpha chain	107966	109714	1749	2	847	100	442	67	13184	852	4792	300	13921	792	8437	527
Deide_01000	CDS	atpB	V-type ATP synthase beta chain	109711	111126	1416	1	1085	45	440	65	22530	613	9631	193	23529	571	11988	411
Deide_01010	CDS	atpD	V-type ATP synthase subunit D	111200	111874	675	2	457	33	316	53	6131	610	2665	257	7006	595	4109	615
Deide_01020	CDS	-	hypothetical protein	111925	112509	585	-2	47	10	43	13	642	165	151	31	616	117	260	46
Deide_01030	CDS	-	glucokinase	112523	113434	912	-1	586	22	309	38	6059	405	2758	99	7815	132	3659	105
Deide_01040	CDS	-	hypothetical protein	113510	113812	303	-1	120	94	90	117	1074	1146	309	457	1088	1098	608	705
Deide_01050	CDS	-	thioesterase	113809	114267	459	-2	396	20	298	9	3842	193	1173	109	3436	304	1910	136
Deide_01060	CDS	-	conserved protein of unknown function	114365	114742	378	2	742	3	542	4	14806	31	4189	16	9962	53	5749	28
Deide_01070	CDS	-	pyrimidine-nucleoside phosphorylase	114898	116202	1305	-2	287	395	227	243	3566	3486	1110	1810	3215	4157	2176	1944
Deide_01074	CDS	-	protein of unknown function	116310	116426	117	-3	15	3	9	5	118	26	54	13	212	69	110	23
Deide_01080	CDS	-	transcriptional regulator	116682	117638	957	-3	220	97	115	117	1773	594	988	293	2028	939	765	1054
Deide_01090	CDS	-	DinB family protein	117725	118210	486	2	11	9	1215	10	230	84	707	31	475	92	18482	41
Deide_01100	CDS	-	DinB family protein	118447	118947	501	1	11	79	120	36	95	416	130	145	139	510	1318	312
Deide_01110	CDS	-	hypothetical protein	118981	119364	384	1	118	99	198	62	788	811	532	92	838	693	2351	405
Deide_01120	CDS	-	cell division protease FtsH	119615	121483	1869	-1	4217	617	4941	354	45749	4029	65571	1504	52195	4870	32635	3046
Deide_01130	CDS	-	hypothetical protein	121643	123049	1407	2	2235	303	1549	201	27718	3186	15145	1430	25246	3406	12633	2165
Deide_01140	CDS	-	Thioredoxin	123280	123696	417	1	161	32	100	21	1134	326	1394	179	2631	380	1424	181
Deide_01150	CDS	glnS	glutaminyl-tRNA synthetase	123847	126309	2463	-2	695	33	501	23	7519	361	4531	344	10902	734	5678	318
Deide_01160	CDS	ddrD	radiation-induced protein DdrD	126400	126876	477	-2	87	2	3301	1	761	18	255	5	1712	19	27232	7
Deide_01170	CDS	-	peptidase S1 and S6, chymotrypsin/Hap	126930	128099	1170	-3	99	11	303	55	1250	139	1485	51	893	132	1529	574
Deide_01171	CDS	-	hypothetical protein	128169	128588	420	-3	121	24	598	44	2451	378	2192	154	1058	441	3110	374
Deide_01180	CDS	-	LexA repressor	128732	129454	723	2	333	167	331	293	1603	1092	538	248	1254	827	1457	973
Deide_01190	CDS	-	hypothetical protein	129486	129935	450	3	163	5	165	4	1616	47	525	13	1352	14	1216	33
Deide_01200	CDS	rpsO	30S ribosomal protein S15	129984	130259	276	-3	2881	20	1644	32	9388	312	34396	72	60842	211	33873	169
Deide_01205	tRNA	trnL	tRNA-Leu	130443	130525	83	1	936	1	1427	3	4250	14	3252	10	10398	6	11471	5
Deide_01206	misc_RNA	ffs	SRP RNA	130615	130720	106	1	341	6	318	0	1816	7	2536	6	3902	12	3422	10
Deide_01210	CDS	-	hypothetical protein	131148	131528	381	-3	538	30	343	17	2502	137	1727	207	3197	456	2622	312
Deide_01220	CDS	-	Carbonic anhydrase	131566	132297	732	1	1735	24	1198	17	17255	197	8373	101	18058	221	11313	125
Deide_01230	CDS	-	aminopeptidase	132478	133713	1236	-2	374	121	249	133	3227	1368	1015	633	1987	1445	1282	1080
Deide_01235	tRNA	trnP	tRNA-Pro	133822	133898	77	1	353	0	444	0	2446	4	4144	1	5326	1	3993	0
Deide_01240	CDS	-	response regulator CheY	134158	135504	1347	1	1477	569	4044	335	66415	3352	32037	4213	19705	6717	31015	4030
Deide_01241	CDS	-	Rhodanese domain-containing protein	135783	136181	399	-3	155	38	92	33	989	430	505	251	1198	502	759	417
Deide_01242	CDS	-	hypothetical protein	136351	137094	744	-2	39	376	21	324	361	4570	487	893	541	2140	259	1860
Deide_01250	CDS	-	hypothetical protein	137157	137930	774	-3	116	1017	135	710	1402	9723	1252	2848	1761	9100	1126	5244
Deide_01258	CDS	-	membrane protein of unknown function	138709	139005	297	-2	89	229	71	106	719	1820	2547	638	2783	2336	1504	1229
Deide_01260	CDS	-	homoserine kinase	139076	140023	948	-1	206	104	158	72	3160	853	1608	466	4107	840	1696	580
Deide_01270	CDS	-	threonine synthase	140020	141060	1041	-2	802	51	561	58	7132	699	5188	189	11671	436	5414	355
Deide_01280	CDS	-	transglycosylase associated protein	141372	141638	267	3	8861	149	59832	88	1175942	314	200699	532	79269	1695	228839	776
Deide_01281	CDS	rpmB	ribosomal protein L28	141847	142068	222	1	16533	19	8022	14	46688	215	123788	167	311769	182	122216	90
Deide_01290	CDS	-	lipoprotein signal peptidase	142134	142649	516	-3	527	157	481	111	4438	924	4794	408	7085	1170	4520	595
Deide_01300	CDS	luxS	S-ribosylhomocysteine lyase	142741	143208	468	1	431	23	455	18	4178	181	2993	168	4785	368	3503	228
Deide_01303	rRNA	rrlA	23S ribosomal RNA	143487	146367	2881	1	382	0	80	0	448	1	3927	0	4526	0	1622	3
Deide_01304	rRNA	rrfA	5S ribosomal RNA	146470	146593	124	1	0	0	0	0	0	0	0	0	0	0	0	0
Deide_01305	tRNA	trnG	tRNA-Gly	146601	146676	76	1	2	120	0	419	0	6337	19	1415	15	1675	4	2798
Deide_01310	CDS	-	polyphosphate kinase 2 family protein	146716	147516	801	-2	1643	325	3838	198	88344	1940	29293	3805	33291	7094	36391	3832
Deide_01312	CDS	-	protein of unknown function, partial	147513	147701	189	-3	260	2	1361	1	17410	23	3425	89	2503	124	6087	63
Deide_01311	CDS	-	Citrate synthase, partial	147760	148536	777	1	265	1234	270	466	4952	3619	1459	2953	2521	15962	1933	11689
Deide_01320	CDS	-	Auxin Efflux Carrier	149007	149924	918	-3	138	27	101	19	1488	293	706	98	2026	419	1113	171
Deide_01330	CDS	rpmF	50S ribosomal protein L32	150096	150278	183	-3	10367	0	6154	0	19438	7	49283	0	81982	9	53027	1
Deide_01340	CDS	-	hypothetical protein	150511	151164	654	1	493	17	683	7	6377	170	1605	124	5758	281	4243	98
Deide_01350	CDS	-	major facilitator superfamily protein	151416	152615	1200	-3	53	135	43	107	552	1280	256	334	536	964	383	912
Deide_01360	CDS	-	LacI family transcriptional regulator	152693	153793	1101	2	464	57	423	43	5330	383	2657	174	4475	554	2800	336
Deide_01370	CDS	galE	UDP-glucose 4-epimerase	153855	154847	993	3	510	31	669	26	15460	222	4879	155	7406	260	5252	191
Deide_01380	CDS	-	peptidase M20	154960	156315	1356	1	245	42	193	39	4402	448	998	289	2731	495	1677	464
Deide_01390	CDS	-	hypothetical protein	156346	156804	459	-2	36	33	43	16	1054	266	912	73	750	227	640	128
Deide_01400	CDS	-	short-chain dehydrogenase/reductase SDR	157246	157923	678	-2	252	11	365	9	6687	97	4556	64	3630	129	3304	84
Deide_01410	CDS	-	Xaa-pro aminopeptidase	158010	159245	1236	-3	362	275	343	260	3444	1811	2023	658	3628	1789	2318	1352
Deide_01420	CDS	-	3-octaprenyl-4-hydroxybenzoate carboxy-lyase	159389	161239	1851	2	227	31	304	27	6384	266	3851	113	3108	260	5454	154
Deide_01430	CDS	-	multidrug resistance protein norM, Multidrug-efflux transporter	161271	162614	1344	3	254	390	168	365	2224	7425	2483	8353	3246	5869	2193	3125
Deide_01429	rRNA	rrsA	16S ribosomal RNA	163062	164568	1507	1	221	0	201	0	1004	0	781	0	2135	1	1824	0
Deide_01433	CDS	-	hypothetical protein	164730	165305	576	3	439	106	458	80	6869	1320	3272	416	4364	1027	3377	675
Deide_01434	CDS	-	hypothetical protein	165748	166215	468	1	416	174	1932	94	12417	886	7123	2437	4474	2437	8029	1181
Deide_01447	tRNA	trnR	tRNA-Arg	166376	166452	77	-1	326	17	493	15	1925	147	1396	59	4859	150	3750	219
Deide_01446	tRNA	trnG	tRNA-Gly	166565	166638	74	-1	599	0	957	0	5860	15	4575	0	6962	8	10431	9
Deide_01445	tRNA	trnP	tRNA-Pro	166669	166745	77	-1	1279	0	1339	0	7779	10	2959	0	8959	5	11853	2
Deide_01440	CDS	-	4-hydroxybenzoate polyprenyltransferase	166824	167708	885	3	565	106	425	135	7617	1107	2949	718	6728	1157	4284	1322
Deide_01441	CDS	-	hypothetical protein	167690	168016	327	2	654	174	730	77	5568	1663	1242	763	4257	1605	3617	542
Deide_01450	CDS	-	hypothetical protein	168024	168470	447	3	886	174	833	77	8041	1691	2951	773	7760	1557	4910	532
Deide_01461	CDS	-	adenylate/guanylate cyclase	168547	169131	585	1	11742	56	4477	48	64993	517	28594	211	118051	393	56019	385
Deide_01470	CDS	-	response regulator, OmpR	169249	169926	678	1	1922	22	2463	25	57940	212	21924	361	25998	430	28713	402
Deide_01480	CDS	-	histidine kinase	170030	171616	1587	2	2118	62	1329	56	21474	500	8666	479	21848	829	12132	688
Deide_01490	CDS	argR	Arginine repressor	171683	172156	474	-1	705	132	438	90	8520	1566	5482	1145	11947	2322	4951	1090
Deide_01500	CDS	coaBC	Coenzyme A biosynthesis bifunctional protein CoaBC	172188	173432	1245	-3	901	105	573	83	12554	885	4730	994	11079	1042	4998	911
Deide_01510	CDS	hemC	Porphobilinogen deaminase	173619	174554	936	3	4086	22	2763	23	35034	268	23579	127	44418	270	42641	251
Deide_01520	CDS	-	hypothetical protein	174587	174769	183	2	209	5	134	1	1873	63	1468	24	2376	35	1415	21
Deide_01530	CDS	-	L-asparaginase, (L-asparagine amidohydrolase), (L- ASNase)	174797	175762	966	2	1088	14	645	5	9777	95	9541	60	15755	165	7067	119
Deide_01540	CDS	-	MarR family transcriptional regulator	175871	176329	459	2	153	22	156	14	1717	201	1321	81	2567	184	1457	116
Deide_01550	CDS	-	cytochrome P450	176326	177591	1266	1	132	21	108	28	1170	219	639	69	1083	160	760	118
Deide_01560	CDS	phbA	acetyl-CoA acetyltransferase	177927	179105	1179	3	410	29	728	18	6818	191	2069	98	2333	222	3153	190
Deide_01570	CDS	-	YCII-related	179190	179504	315	3	339	15	284	15	4305	98	2085	73	4343	215	2642	195
Deide_01580	CDS	-	hypothetical protein	179510	179836	327	2	131	70	92	49	1947	426	732	144	826	523	558	361
Deide_01590	CDS	-	3-hydroxybutyryl-CoA dehydrogenase	179961	180797	837	3	196	408	154	288	1835	2527	907	652	1239	3191	801	2292
Deide_01600	CDS	-	hypothetical protein	180908	181294	387	2	373	8	199	6	1876	95	537	42	1566	121	1548	106
Deide_01610	CDS	dnaX	DNA polymerase III subunits gamma and tau	181483	183771	2289	1	1125	37	930	41	14180	451	9108	201	11076	394	6994	292
Deide_01620	CDS	-	hypothetical protein	183844	185451	1608	1	355	84	337	58	5702	756	8110	280	5933	664	3747	570
Deide_01630	CDS	-	Flavin reductase-like, FMN-binding	185490	185975	486	3	1055	7	764	6	8220	88	2744	21	6560	90	5496	59
Deide_01640	CDS	-	conserved protein of unknown function	186026	186301	276	2	269	7	188	10	1888	98	735	27	1778	112	1090	44
Deide_01650	CDS	-	metallophosphoesterase	186366	187115	750	3	1065	21	1224	17	25350	189	15056	173	20703	468	11787	254
Deide_01660	CDS	-	hypothetical protein	187264	188061	798	-2	790	60	555	59	8868	843	7320	523	11893	945	6720	738
Deide_01670	CDS	-	hypothetical protein	188058	188912	855	-3	496	37	326	30	5627	398	4298	110	6572	305	4109	165
Deide_01680	CDS	-	Jag-like protein, RNA binding protein	189001	189585	585	-2	653	15	509	26	9405	307	4499	85	7552	199	5746	126
Deide_01690	CDS	ptpA	protein-tyrosine-phosphatase	189591	190100	510	-3	81	4	95	20	3362	106	1187	78	1111	163	1307	193
Deide_01700	CDS	accA	acetyl-CoA carboxylase carboxyltransferase subunit alpha	190097	191038	942	-1	306	39	528	24	12811	219	3424	101	4194	206	4916	98
Deide_01710	CDS	-	acetyl-coenzyme A carboxylase carboxyl transferase subunit beta	191035	191925	891	-2	2347	23	2305	12	50057	69	40540	41	47853	159	30598	73
Deide_01720	CDS	-	hypothetical protein	192058	192501	444	-2	1760	60	4488	34	44792	221	25616	180	14046	640	18354	392
Deide_01730	CDS	cutA	Divalent-cation tolerance protein	192616	192936	321	1	2044	19	2486	18	43247	175	30924	100	19972	199	16301	123
Deide_01740	CDS	-	peptidase S8/S53 subtilisin kexin sedolisin	193741	195135	1395	1	54	13273	89	8910	4422	49488	385	16497	245	54972	230	46990
Deide_01750	CDS	-	serine proteinase	195203	196453	1251	2	76	455	80	296	2702	3837	258	1512	434	3635	239	2102
Deide_01760	CDS	-	peptidase S8/S53 subtilisin kexin sedolisin	197135	198490	1356	2	750	157	832	137	6192	921	2823	391	3679	896	1759	716
Deide_01770	CDS	-	putative peptidase S8/S53 subtilisin kexin sedolisin	198503	199681	1179	2	3006	649	3080	448	35555	4086	7165	3170	26065	6233	18403	6426
Deide_01785	tRNA	trnW	tRNA-Trp	200121	200196	76	-1	792	3	1199	0	6291	17	3637	3	9579	17	10414	6
Deide_01780	CDS	-	hypothetical protein	200278	200499	222	-2	2033	23	2212	10	21560	185	7207	59	11920	123	6470	43
Deide_01790	CDS	-	endonuclease III	200607	201275	669	3	234	23	607	15	2965	138	1437	48	2251	164	2573	100
Deide_01800	CDS	-	major facilitator superfamily protein	201272	202489	1218	2	161	57	350	29	3080	804	1813	177	2878	376	2897	245
Deide_01810	CDS	-	hypothetical protein	202617	203339	723	3	528	4	753	6	10525	33	4171	9	6139	24	5147	12
Deide_01820	CDS	-	exopolyphosphatase	203365	204867	1503	1	187	19	194	20	4836	284	1287	55	2315	212	2192	183
Deide_01830	CDS	-	putative aminopeptidase DpmA	204854	205918	1065	-1	36	53	25	42	415	724	180	337	344	671	180	550
Deide_01840	CDS	pdxY	pyridoxamine kinase	206053	206976	924	1	324	6	247	8	3092	101	922	82	2478	141	1389	71
Deide_01850	CDS	-	Ankyrin repeat protein	206990	207514	525	2	127	32	98	25	1624	508	845	252	1818	483	740	225
Deide_01860	CDS	-	response regulator CheY	207546	207980	435	-3	290	122	204	129	5048	1601	3432	849	5831	1917	1900	724
Deide_01870	CDS	-	histidine kinase	207977	209578	1602	-1	1207	171	705	201	14983	2989	6689	866	14378	2061	4758	1721
Deide_01880	CDS	-	enoyl-CoA hydratase/isomerase	209757	210497	741	3	197	26	137	28	928	483	406	89	814	355	577	206
Deide_01890	CDS	-	short chain dehydrogenase	210521	211375	855	2	106	626	44	204	1040	2423	628	2290	1468	6829	503	2825
Deide_01892	CDS	-	membrane protein of unknown function	211632	211820	189	3	143	154	73	79	1099	1471	498	224	963	903	653	456
Deide_01898	CDS	-	Putative transcriptional regulator, Rrf2 family (fragment)	212220	212351	132	-3	40	29	21	10	536	119	156	35	552	153	288	108
Deide_01900	CDS	-	oligo-1,6-glucosidase	212420	214108	1689	-1	313	189	310	117	7070	1355	2037	378	3637	924	2278	636
Deide_01910	CDS	-	hypothetical protein	214230	215432	1203	-3	340	5	244	4	5352	56	3115	29	4629	63	2498	31
Deide_01920	CDS	-	hypothetical protein	215663	215899	237	2	160	62	152	78	585	575	104	298	245	631	214	467
Deide_01930	CDS	-	hypothetical protein	215912	216499	588	-1	153	65	195	42	1917	483	1143	199	1810	497	1199	272
Deide_01940	CDS	-	hypothetical protein	216496	216900	405	-2	1143	27	1805	14	10107	197	11864	132	17576	393	13173	137
Deide_01960	CDS	-	hypothetical protein	217159	218598	1440	1	5499	97	1681	86	22624	748	8529	411	29839	1076	13474	578
Deide_01970	CDS	mutY	A/G-specific adenine glycosylase	218669	219730	1062	2	222	19	156	15	1336	171	706	71	1500	163	1658	119
Deide_01980	CDS	uppS	undecaprenyl pyrophosphate synthase	219799	220629	831	1	2425	147	1767	107	24767	1037	12724	637	22207	1403	11769	759
Deide_01990	CDS	-	hypothetical protein	220963	221457	495	1	779	235	66	173	989	1831	1152	562	9588	2252	1338	1133
Deide_02000	CDS	-	hypothetical protein	221527	223797	2271	1	1124	728	349	685	7439	6024	7148	2118	30741	5141	6703	3381
Deide_02010	CDS	-	hypothetical protein	223936	226725	2790	1	526	134	184	95	2560	1411	3423	502	9788	1201	2225	707
Deide_02020	CDS	-	hypothetical protein	226729	231513	4785	1	1671	95	1044	61	19374	826	11368	190	28031	687	12668	380
Deide_02030	CDS	-	hypothetical protein	231761	235069	3309	2	1714	1666	867	1086	28214	11159	19240	4825	49155	9844	13947	6874
Deide_02040	CDS	-	DEAD/DEAH box helicase-like protein	235199	237841	2643	2	785	114	636	143	10452	948	3840	194	7781	811	4932	673
Deide_02045	tRNA	trnQ	tRNA-Gln	237935	238008	74	1	9093	4	6394	62	46263	363	19940	55	113716	119	75937	254
Deide_02050	CDS	-	S-layer-like protein array-like protein	238292	238882	591	2	58	73	37	43	431	587	298	169	594	690	396	348
Deide_02060	CDS	-	phenylacetic acid degradation protein	238929	239297	369	-3	55	74	31	61	469	614	92	220	374	568	202	455
Deide_02070	CDS	-	hypothetical protein	239427	239948	522	-3	25	36	29	26	588	349	188	204	333	559	154	212
Deide_02080	CDS	-	short-chain dehydrogenase/reductase SDR	240439	241260	822	-2	63	23	36	22	488	262	205	72	429	266	277	122
Deide_02090	CDS	-	putative peptidase M42	241349	242398	1050	2	227	32	198	21	2070	221	847	86	2066	281	1181	145
Deide_02100	CDS	-	glycerophosphoryl diester phosphodiesterase	242456	244702	2247	2	134	134	82	99	1525	1506	576	400	1329	1172	650	701
Deide_02110	CDS	-	hypothetical protein	244730	245440	711	-1	230	33	107	36	1495	584	723	138	1391	384	612	263
Deide_02120	CDS	-	putative Exodeoxyribonuclease 7 small subunit	245471	245725	255	2	153	12	101	1	1267	149	283	87	762	150	413	67
Deide_02130	CDS	-	1-acyl-sn-glycerol-3-phosphate acyltransferase	245787	246425	639	3	687	49	377	30	3931	316	1204	91	2688	317	1313	158
Deide_02140	CDS	-	iron ABC transporter periplasmic protein	246743	247618	876	2	263	97	144	68	2933	1051	2600	302	4512	965	2083	540
Deide_02150	CDS	-	Fe3+-siderophore ABC transporter permease	247623	248633	1011	3	97	50	61	26	781	387	421	135	937	273	626	96
Deide_02160	CDS	-	Iron ABC transporter ATP-binding protein	248626	249414	789	1	214	11	125	8	1920	63	1214	68	1976	96	1128	80
Deide_02170	CDS	-	ferredoxin	249458	249820	363	2	235	16	129	7	2154	113	1492	115	2416	251	1145	173
Deide_02180	CDS	-	Nucleic acid-binding protein, HRDC family	250133	251908	1776	-1	741	31	681	31	10359	379	3598	330	8765	472	5606	261
Deide_02190	CDS	-	conserved protein of unknown function	251963	252946	984	2	716	120	640	93	10541	1135	3789	250	8675	987	4181	586
Deide_02200	CDS	-	hypothetical protein	253070	254281	1212	2	385	29	434	28	3785	472	1795	157	4038	376	3513	217
Deide_02210	CDS	-	DinB family protein	254335	254790	456	-2	92	7	51	16	735	120	250	80	704	118	475	129
Deide_02220	CDS	mscL	Large-conductance mechanosensitive channel	254827	255222	396	-2	96	8	81	18	725	130	906	51	1422	119	1102	91
Deide_02230	CDS	-	hypothetical protein	255298	256773	1476	-2	539	182	397	187	4061	728	5694	186	7886	873	8695	992
Deide_02240	CDS	ribH	6,7-dimethyl-8-ribityllumazine synthase	256931	257401	471	-1	192	343	141	213	1245	5114	2290	1341	2686	2851	1310	2161
Deide_02250	CDS	ribAB	riboflavin biosynthesis protein	257453	258673	1221	-1	179	83	118	60	1243	1139	926	476	1513	758	1126	363
Deide_02260	CDS	-	riboflavin synthase subunit alpha	258670	259329	660	-2	109	72	59	54	766	1374	1036	352	1217	569	617	354
Deide_02270	CDS	ribD	riboflavin biosynthesis protein	259329	260435	1107	-3	181	68	113	56	2031	1400	1488	246	2961	602	1414	411
Deide_02280	CDS	-	hypothetical protein	260904	261866	963	-3	328	119	244	120	3845	1284	1458	803	2698	1242	1464	883
Deide_02290	CDS	-	NAD-dependent deacetylase, Regulatory protein SIR2	262134	262868	735	-3	36	6	67	5	927	52	225	52	394	130	315	60
Deide_02300	CDS	-	phosphotransferase KptA/Tpt1	262894	263409	516	-2	21	4	35	4	426	60	174	13	216	33	178	30
Deide_02310	CDS	-	Dipeptidyl aminopeptidase	263431	265260	1830	-2	457	47	1283	40	6556	609	3907	124	5646	368	6835	258
Deide_02320	CDS	-	putative DNA-3-methyladenine glycosidase II	265400	266038	639	-1	224	108	175	94	2651	708	793	195	1745	568	837	538
Deide_02330	CDS	-	NUDIX hydrolase	266106	266513	408	-3	108	99	78	65	1414	497	481	146	903	388	380	392
Deide_02340	CDS	-	hypothetical protein	266599	267498	900	-2	232	37	149	53	3058	444	1349	139	2225	351	1005	193
Deide_02350	CDS	-	hypothetical protein	267758	268081	324	2	148	8	677	9	9378	71	3239	28	1444	85	2859	73
Deide_02360	CDS	-	cyclase/dehydrase	268202	268870	669	2	1120	23	2461	12	49685	110	14856	82	10553	222	21631	133
Deide_02370	CDS	-	conserved protein of unknown function	268934	269419	486	-1	1312	16	745	23	9885	240	12770	68	16717	123	8941	108
Deide_02380	CDS	-	hypothetical protein	269486	269806	321	-1	2918	45	1901	31	22695	223	15981	138	21054	364	12495	227
Deide_02390	CDS	-	TetR family transcriptional regulator	269803	270405	603	-2	3691	19	2372	26	26568	142	19590	38	20574	302	17528	225
Deide_02400	CDS	-	histidinol-phosphate aminotransferase	270556	271653	1098	1	242	151	121	118	2299	789	1604	290	2693	805	1419	776
Deide_02401	CDS	-	hypothetical protein	271660	271995	336	1	125	10	101	12	1056	70	361	32	915	48	1024	54
Deide_02410	CDS	-	Fatty acid desaturase, type 2	272065	273156	1092	-2	485	119	1216	77	15894	887	10519	153	4115	710	5563	413
Deide_02421	CDS	-	hypothetical protein	273361	274149	789	1	312	50	249	24	3179	373	890	157	2285	508	1075	210
Deide_02430	CDS	-	Alkyl hydroperoxide reductase/ Thiol specific antioxidant	274176	274631	456	3	1028	88	584	49	6664	633	3168	258	6444	796	4352	407
Deide_02440	CDS	-	conserved protein of unknown function; putative LmbE-like protein	274660	275373	714	-2	331	171	184	108	3361	1412	1012	1117	3883	2090	1846	805
Deide_02445	tRNA	trnT	tRNA-Thr	275579	275653	75	1	242	0	813	0	2128	0	1070	0	3489	3	5963	0
Deide_02450	CDS	-	hypothetical protein	275789	275959	171	2	9	33	5	17	55	244	69	99	171	334	109	155
Deide_02470	CDS	-	hypothetical protein	276135	276437	303	-3	524	6	236	7	2719	94	1551	35	4414	141	1994	71
Deide_02480	CDS	-	hypothetical protein	276628	276804	177	1	37	320	9	144	226	4508	89	2295	177	6709	112	2946
Deide_02488	CDS	-	conserved protein of unknown function	277483	277740	258	1	827	97	638	44	11863	848	9575	186	7689	423	6311	199
Deide_02500	CDS	-	hypothetical protein	278099	278488	390	-1	300	237	209	90	9195	1205	1214	529	1818	1486	874	660
Deide_02510	CDS	-	glycoside hydrolase	278771	279706	936	-1	109	44	88	40	1000	428	606	168	1004	430	557	336
Deide_02520	CDS	-	glycoside hydrolase	279765	280814	1050	-3	84	23	57	12	604	196	280	153	471	355	252	157
Deide_02530	CDS	-	sugar ABC transporter permease	280817	281680	864	-1	508	249	266	147	3611	2277	2903	667	4236	1879	2707	969
Deide_02540	CDS	-	sugar ABC transporter permease	281677	282627	951	-2	134	112	92	73	1847	900	549	158	830	587	481	331
Deide_02550	CDS	-	sugar ABC transporter periplasmic protein	282752	284071	1320	-1	1267	68	1630	69	25326	521	4644	146	5938	682	6840	439
Deide_02560	CDS	cadA	Lead, cadmium, zinc and mercury-transporting ATPase	284342	286531	2190	2	241	160	261	156	1661	1545	562	506	887	1311	1302	1053
Deide_02570	CDS	-	transcriptional repressor smtB	286528	286905	378	1	32	4	27	4	253	40	102	64	136	52	142	19
Deide_02580	CDS	rpoZ	DNA-directed RNA polymerase subunit omega	286993	287292	300	1	4801	7	2973	4	16677	61	9158	63	29132	56	36416	19
Deide_02590	CDS	-	peptidyl-prolyl isomerase	287639	288205	567	-1	3030	3	2150	2	24908	26	13487	17	21980	25	12777	25
Deide_02600	CDS	-	aminopeptidase T	288330	289565	1236	-3	290	91	207	46	3013	793	995	366	2133	985	1287	496
Deide_02610	CDS	-	tRNA/rRNA methyltransferase yibK	289797	290243	447	-3	35	8	30	6	665	50	217	14	397	57	223	40
Deide_02620	CDS	ispF	2-C-methyl-D-erythritol 2,4-cyclodiphosphate synthase	290287	290790	504	-2	90	7	72	5	878	35	329	19	674	80	333	26
Deide_02630	CDS	-	major facilitator superfamily protein	290838	292037	1200	-3	118	19	79	17	1341	187	547	92	1235	203	574	92
Deide_02640	CDS	-	hypothetical protein	292077	292694	618	-3	59	7	31	3	618	32	281	11	500	41	195	13
Deide_02650	CDS	-	NUDIX hydrolase	292719	293306	588	-3	100	3	69	2	1244	31	491	5	959	40	549	9
Deide_02660	CDS	-	hypothetical protein	293354	294730	1377	-1	87	16	53	10	655	152	303	33	599	73	426	41
Deide_02670	CDS	-	hypothetical protein	294798	295298	501	3	133	5	112	2	1353	73	416	33	948	35	831	27
Deide_02680	CDS	-	hypothetical protein	295308	295733	426	3	183	4	128	4	2165	41	698	20	1760	38	821	17
Deide_02690	CDS	purA	Adenylosuccinate synthetase	296141	297358	1218	2	4203	19	1468	12	7579	197	3258	63	25116	124	11261	93
Deide_02700	CDS	folE	GTP cyclohydrolase I	297475	298092	618	1	105	59	77	51	988	605	527	109	975	316	644	196
Deide_02710	CDS	-	peptidase M20D	298247	299428	1182	-1	322	302	276	178	5670	2397	1399	1080	1736	2939	1187	1376
Deide_02720	CDS	-	hypothetical protein	299517	299732	216	3	1719	6	3348	9	56109	23	26741	13	12731	52	11721	51
Deide_02730	CDS	-	PAS:CheB methylesterase:MCP methyltransferase, CheR-type	300126	303155	3030	-3	942	65	865	63	10560	548	13973	325	13450	604	10381	583
Deide_02740	CDS	-	histidine kinase	303523	304827	1305	1	2337	30	1791	25	35474	285	19031	93	18976	288	11005	164
Deide_02750	CDS	-	CheB methylesterase	304976	306034	1059	2	402	28	742	23	10576	171	6654	115	4482	229	5117	120
Deide_02768	CDS	-	protein of unknown function	307130	308680	1551	2	863	732	541	436	10995	6960	3025	4034	4682	5314	3282	2438
Deide_02770	CDS	-	prepilin-like protein	308680	309153	474	1	101	39	59	29	1082	202	399	84	524	240	389	155
Deide_02775	CDS	-	prepilin-like protein	309157	309597	441	1	80	219	38	130	766	1821	455	680	484	1984	316	1060
Deide_02771	CDS	-	prepilin-like protein	309594	310283	690	3	306	456	183	256	3237	4194	1563	1472	3184	4198	2004	3106
Deide_02785	tRNA	trnS	tRNA-Ser	310633	310698	66	-1	8	27	7	13	66	291	5	72	38	186	42	198
Deide_02773	CDS	-	hypothetical protein	310722	311237	516	-3	352	141	655	91	5792	1444	1788	655	3391	1072	3055	891
Deide_02774	CDS	-	hypothetical protein	311415	311894	480	-3	121	17	72	14	876	190	340	121	759	198	304	80
Deide_02780	CDS	-	hypothetical protein	311891	312193	303	-1	58	1	25	0	445	6	175	23	278	21	116	11
Deide_02790	CDS	-	hypothetical protein	312190	312882	693	-2	112	20	56	9	1060	102	446	30	548	148	234	52
Deide_02800	CDS	-	hypothetical protein	312879	313103	225	-3	29	16	17	4	408	103	173	27	184	163	85	55
Deide_02802	CDS	-	conserved protein of unknown function	313100	313342	243	-1	299	2	237	1	3717	2	811	4	1123	16	907	11
Deide_02801	CDS	-	transposase	313413	314201	789	-3	230	1	204	3	2758	28	436	17	715	82	663	27
Deide_02810	CDS	-	transposase	314273	314572	300	-1	0	0	0	0	7	3	0	0	7	0	9	0
Deide_02820	CDS	-	hypothetical protein	314584	315669	1086	-2	46	66	33	48	525	713	233	368	385	559	288	392
Deide_02830	CDS	-	hypothetical protein	315752	316111	360	-1	24	30	15	22	237	181	98	142	121	373	175	227
Deide_02840	CDS	-	Tyrosine recombinase xerC-like protein	316254	317393	1140	3	18	193	12	157	95	2175	92	1178	169	1523	67	1618
Deide_02841	CDS	-	DNA methylase	317495	318508	1014	2	1240	591	814	712	10312	7090	10598	5423	13080	8625	9267	20997
Deide_02842	CDS	-	putative Type II site-specific deoxyribonuclease	318505	319368	864	-2	768	424	3319	292	4506	4404	1875	2108	11331	4555	82796	2968
Deide_02843	CDS	-	XRE family transcriptional regulator	319440	319682	243	-3	487	37	357	20	4728	296	1286	328	4185	545	2909	245
Deide_02851	CDS	-	hypothetical protein	319789	320376	588	1	215	9	171	7	2346	87	1356	88	1725	61	1557	51
Deide_02852	CDS	-	hypothetical protein	320515	321003	489	1	1383	283	1255	126	15170	1652	3222	1035	10933	2675	8236	1256
Deide_02853	CDS	-	hypothetical protein	321107	321460	354	2	6386	106	3390	68	45821	748	24896	829	80252	1068	44814	888
Deide_02865	tRNA	trnK	tRNA-Lys	321547	321622	76	-1	656	12	596	10	2115	196	3265	49	4923	171	5701	97
Deide_02860	CDS	-	FolC bifunction	321660	322838	1179	-3	118	20	90	18	1278	175	428	60	1204	184	505	149
Deide_02870	CDS	-	putative creatininase	322835	323539	705	-1	76	2	52	0	303	15	57	0	126	8	104	10
Deide_02880	CDS	purE	N5-carboxyaminoimidazole ribonucleotide mutase	323597	324121	525	2	193	2	155	1	1389	27	444	9	1335	17	777	10
Deide_02890	CDS	-	phosphoribosylaminoimidazole carboxylase ATPase subunit	324118	325251	1134	1	85	0	53	0	1003	26	591	12	930	21	471	19
Deide_02900	CDS	-	vancomycin resistance (VanW) protein	325337	326515	1179	2	153	48	89	37	1732	331	1140	336	1882	682	1027	383
Deide_02910	CDS	-	ribosomal protein N-acetyltransferase	326588	327166	579	2	139	168	125	121	1413	1105	468	588	1203	1369	590	766
Deide_02920	CDS	argB	acetylglutamate/acetylaminoadipate kinase	327210	327959	750	-3	766	119	627	53	11439	1273	2910	530	7542	1007	5985	463
Deide_02930	CDS	-	GCN5-related N-acetyltransferase	328050	328592	543	-3	754	38	1173	29	21175	191	9007	124	3120	231	3047	193
Deide_02940	CDS	-	tRNA-dihydrouridine synthase	328756	329778	1023	1	936	94	1586	67	11148	623	7469	402	8536	964	7825	596
Deide_02950	CDS	-	putative DinB family protein	329787	330362	576	3	1526	147	1291	88	17860	910	11389	429	15917	1127	9639	715
Deide_02960	CDS	rocF	arginase	330533	331432	900	-1	410	58	380	45	4882	325	2174	273	1892	444	3112	259
Deide_02970	CDS	-	phosphoesterase	332010	332648	639	3	1191	52	756	43	10707	292	17104	104	10352	216	5404	277
Deide_02971	CDS	-	conserved protein of unknown function	333267	333653	387	3	173	561	114	477	1700	7113	1232	2173	1781	6880	840	8038
Deide_02980	CDS	-	hypothetical protein	333768	334196	429	3	163	109	128	2725	1219	874	564	649	1440	7476	674	70922
Deide_02990	CDS	ddrB	single-stranded DNA-binding protein DdrB	334234	334770	537	-2	222	21	5930	22	1077	359	739	108	6232	304	146548	94
Deide_03000	CDS	-	hypothetical protein	334859	335662	804	-1	116	7	57	19	1285	59	794	21	1680	42	574	175
Deide_03010	CDS	-	Mandelate racemase/muconate lactonizing enzyme-like protein	335659	336771	1113	-2	207	19	162	15	1179	150	512	73	873	170	1030	108
Deide_03013	rRNA	rrsA	16S ribosomal RNA	337128	338634	1507	1	0	0	0	0	0	0	0	0	0	0	0	0
Deide_03020	CDS	-	acyl-CoA-binding protein	338768	339022	255	2	1268	33	767	31	5589	197	1904	90	4946	328	5109	222
Deide_03030	CDS	irrE	DNA repair regulator protein IrrE (PprI)	339351	340196	846	3	439	9	296	12	153	3	240	3	3287	101	1746	56
Deide_03040	CDS	folP	dihydropteroate synthase	340226	341062	837	2	936	6	758	10	6063	75	3367	16	8719	119	5881	57
Deide_03050	CDS	-	dihydroneopterin aldolase	341059	341424	366	1	648	2	568	3	5390	33	1616	18	3914	27	3658	25
Deide_03051	CDS	-	2-amino-4-hydroxy-6- hydroxymethyldihydropteridine diphosphokinase	341421	341939	519	3	177	13	133	7	1895	120	1130	70	1829	109	832	46
Deide_03060	CDS	-	hypothetical protein	341976	342470	495	3	2706	21	2220	14	30925	226	14564	126	31600	228	18433	140
Deide_03070	CDS	-	hypothetical protein	342669	342980	312	-3	428	12	281	7	4141	129	2180	82	4118	129	2093	78
Deide_03080	CDS	-	UPF0102 protein Deide_03080	343038	343382	345	-3	64	10	19	7	555	142	179	92	441	154	201	96
Deide_03090	CDS	-	haloacid dehalogenase-like hydrolase	343419	344102	684	-3	14	2	17	2	223	13	65	13	173	14	68	13
Deide_03100	CDS	-	hypothetical protein	344099	344506	408	-1	262	24	147	8	2050	78	420	49	1167	143	825	69
Deide_03110	CDS	-	Uracil permease	344636	345883	1248	2	324	60	132	67	2215	502	699	218	2373	611	744	525
Deide_03120	CDS	uvrB	excinuclease ABC subunit B	345954	347969	2016	-3	588	142	3172	98	3523	1442	7004	880	24244	1474	38761	1081
Deide_03130	CDS	-	HTH-type transcriptional regulator lysR	348183	349088	906	-3	120	9	81	7	2125	61	778	16	1212	96	624	65
Deide_03140	CDS	-	AsnC family transcriptional regulator	349088	349561	474	-1	132	5	140	3	3658	36	1839	10	2129	65	1614	43
Deide_03150	CDS	-	conserved membrane protein of unknown function; putative transporter	349656	350546	891	3	154	718	126	661	1188	5414	646	1515	1305	3992	850	3086
Deide_03160	CDS	aceE	pyruvate dehydrogenase subunit E1	350640	353369	2730	3	555	46	425	33	6278	429	3383	165	6393	356	4200	268
Deide_03170	CDS	aceF	dihydrolipoyllysine-residue acetyltransferase component of pyruvate dehydrogenase complex, (E2), (dihydrolipoamide acetyltransferase component of pyruvate dehydrogenase complex)	353470	355332	1863	1	454	106	421	88	9665	876	4807	300	6717	1070	4585	588
Deide_03180	CDS	-	hypothetical protein	355342	356010	669	-2	128	139	78	98	1012	3281	318	1151	1068	2377	638	1676
Deide_03190	CDS	-	hydrolase	356007	356600	594	-3	143	11	90	4	910	63	505	28	1192	89	733	66
Deide_03191	CDS	-	hypothetical protein, partial	356852	357373	522	2	15	11	20	13	155	101	40	90	101	151	101	196
Deide_03192	CDS	-	conserved protein of unknown function, partial	357247	357723	477	1	18	135	26	125	234	1506	185	407	129	1288	139	968
Deide_03200	CDS	-	hypothetical protein	357689	357859	171	-1	988	10	664	25	7274	195	2772	165	4458	75	7308	103
Deide_03210	CDS	-	peptidase-S8	357927	359300	1374	-3	123	15	283	13	6587	167	2819	36	971	117	1329	87
Deide_03220	CDS	-	short-chain dehydrogenase/oxidoreductase	359365	360144	780	1	41	5	43	3	1194	43	168	12	276	57	182	29
Deide_03230	CDS	-	hypothetical protein	360238	361332	1095	1	590	32	827	33	17971	302	8322	137	7403	308	7084	240
Deide_03240	CDS	rnr	ribonuclease R	361400	365383	3984	-1	1423	200	1131	193	17483	1915	13814	558	20754	1416	12131	1272
Deide_03250	CDS	-	exodeoxyribonuclease III	366035	366817	783	-1	330	15	244	47	3914	335	1171	158	2509	257	1849	338
Deide_03260	CDS	-	hypothetical protein	366951	367259	309	3	1007	22	1989	31	30409	509	12474	341	9443	249	13439	310
Deide_03270	CDS	-	intradiol-dioxygenase-like protein	367465	368250	786	1	118	20	119	8	2602	167	1264	63	1907	198	1396	71
Deide_03271	CDS	-	methyltransferase	368243	368866	624	-1	37	28	19	33	306	586	65	337	270	413	118	403
Deide_03280	CDS	accC	biotin carboxylase	368928	370265	1338	-3	1411	49	984	37	11050	639	10069	238	15814	450	8835	301
Deide_03290	CDS	accB	Acetyl-CoA carboxylase, biotin carboxyl carrier protein	370356	370895	540	-3	704	27	468	22	4773	292	2841	98	5164	289	2891	530
Deide_03300	CDS	efp	Elongation factor P	371064	371621	558	-3	1852	11	1110	26	9026	182	5755	110	17014	196	17204	181
Deide_03310	CDS	rplY	50S ribosomal protein L25	371877	372596	720	3	786	28	477	27	3307	194	9250	102	11983	201	7498	161
Deide_03320	CDS	-	conserved exported protein of unknown function	372843	373382	540	3	14	29	143	21	4948	254	1891	73	283	191	1261	139
Deide_03330	CDS	-	FeS assembly protein SufD	373458	374810	1353	-3	604	98	877	68	8667	1501	5208	809	7331	977	6838	651
Deide_03340	CDS	-	hypothetical protein	374868	376274	1407	-3	508	152	586	107	13351	1732	10867	829	12519	1369	9227	890
Deide_03350	CDS	sufC	SUF system FeS assembly ATPase	376390	377154	765	-2	932	79	941	66	16908	554	29224	208	28165	582	15472	463
Deide_03360	CDS	-	MotA/TolQ/ExbB proton channel family protein	377335	378033	699	1	12	2	13	4	351	30	174	16	309	30	236	14
Deide_03370	CDS	-	biopolymer transport protein	378030	378443	414	3	3	6	2	3	83	27	35	11	68	25	42	10
Deide_03380	CDS	-	hypothetical protein	378440	380542	2103	2	11	11	10	8	200	160	189	37	301	63	197	62
Deide_03390	CDS	-	hypothetical protein	380569	381261	693	1	160	11	148	8	1321	125	632	34	2249	117	1472	55
Deide_03400	CDS	-	pantothenate kinase	381301	382086	786	1	1071	20	693	16	9561	199	3292	160	10210	401	7618	187
Deide_03410	CDS	-	low-affinity inorganic phosphate transporter	382151	383149	999	-1	337	46	250	37	3099	305	2334	87	5004	281	2522	214
Deide_03420	CDS	-	pit accessory protein	383166	383804	639	-3	463	66	281	44	5162	551	3612	110	7146	403	3369	249
Deide_03430	CDS	-	putative diguanylate cyclase	383932	385032	1101	-2	768	20	523	24	7198	186	2396	50	3879	161	2341	130
Deide_03440	CDS	-	LamB/YcsF protein	385104	385853	750	-3	482	27	344	15	6188	192	1606	125	3563	171	1982	140
Deide_03450	CDS	-	Allophanate hydrolase subunit 2	385850	386794	945	-1	271	11	210	6	3527	80	820	41	1779	84	1148	54
Deide_03460	CDS	-	Allophanate hydrolase subunit 1	386791	387429	639	-2	95	1	42	1	1172	15	405	7	587	23	298	14
Deide_03470	CDS	-	nitrilase/cyanide hydratase and apolipoprotein N-acyltransferase	387476	388732	1257	2	255	23	160	17	2118	189	892	112	1933	174	1069	93
Deide_03475	tRNA	trnS	tRNA-Ser	388801	388888	88	1	1090	1	1069	1	4547	33	2904	4	7924	0	8011	0
Deide_03476	tRNA	trnS	tRNA-Ser	388904	388991	88	1	1072	1	740	1	7434	28	3890	3	15953	0	14971	0
Deide_03477	tRNA	trnR	tRNA-Arg	389005	389081	77	1	170	0	188	0	1704	3	696	0	2422	1	1985	0
Deide_03480	CDS	-	RNA polymerase sigma factor, sigma-70 family	389383	390582	1200	-2	45	42	35	23	434	267	549	273	480	468	352	269
Deide_03490	CDS	-	conserved protein of unknown function	390697	391074	378	-2	19	194	14	153	153	1206	367	1067	309	1959	200	1456
Deide_03500	CDS	-	LuxR family transcriptional regulator	392414	394702	2289	2	40	36	26	17	450	356	164	108	423	211	172	98
Deide_03508	CDS	-	protein of unknown function	395150	395344	195	2	21	7	7	3	131	45	72	27	213	94	100	43
Deide_03510	CDS	-	hypothetical protein	395403	395771	369	3	15	102	6	71	164	1132	88	341	197	1177	65	542
Deide_03520	CDS	-	hypothetical protein	395880	396275	396	3	48	118	23	49	447	1093	204	370	445	1121	207	423
Deide_03530	CDS	-	putative membrane-associated lipid phosphatase of the PAP2 superfamily	396651	397373	723	-3	110	163	49	140	988	1156	448	240	1221	899	465	553
Deide_03540	CDS	-	putative amino acid ligase of ATP-grasp superfamily, partial	397522	398547	1026	1	86	21	43	12	662	138	251	50	777	143	286	84
Deide_03541	CDS	-	putative amino acid ligase of ATP-grasp superfamily, partial	398234	398830	597	2	34	21	20	12	339	135	155	63	402	144	138	73
Deide_03550	CDS	adh	alcohol dehydrogenase	398875	399918	1044	1	413	69	325	42	3517	635	1157	208	3866	618	2248	320
Deide_03560	CDS	-	acetyl-CoA acetyltransferase	400025	401200	1176	-1	83	142	62	104	829	622	257	163	301	470	311	295
Deide_03570	CDS	-	hypothetical protein	401346	401645	300	-3	26	4	62	2	1027	30	362	23	151	47	264	19
Deide_03580	CDS	-	hypothetical protein	402402	403202	801	-3	48	5	33	7	396	33	222	15	546	37	354	28
Deide_03590	CDS	-	ATP-binding protein, ATP-binding component	403199	404098	900	-1	18	16	10	23	102	277	47	50	169	104	80	100
Deide_03600	CDS	-	GntR family transcriptional regulator	404095	404502	408	-2	41	21	27	14	268	143	86	29	378	103	328	63
Deide_03610	CDS	-	GTPase engC protein 2	405058	406050	993	1	177	14	130	11	3457	191	926	130	1188	197	946	116
Deide_03620	CDS	-	oxidoreductase	406180	407199	1020	-2	61	18	90	8	1156	116	191	84	429	169	355	122
Deide_03630	CDS	-	putative endoglucanase; putative M42 peptidase	407377	408504	1128	-2	57	102	130	102	3217	1134	895	259	478	898	694	593
Deide_03640	CDS	-	histidine kinase	408898	410778	1881	1	4396	101	3027	68	51354	1510	33109	378	34804	862	20472	686
Deide_03650	CDS	-	major facilitator superfamily protein	410814	411953	1140	-3	118	312	207	187	3994	3110	1114	1895	1335	2492	1330	976
Deide_03660	CDS	-	peptidase S1 and S6, chymotrypsin	412162	412914	753	-2	150	57	125	43	3273	579	1371	217	920	579	671	403
Deide_03670	CDS	-	Cupin 2 conserved barrel	413261	414034	774	-1	139	25	105	23	798	273	1055	111	869	272	538	149
Deide_03680	CDS	-	hypolipase/acylhydrolase family protein	414361	415005	645	-2	559	167	198	52	4225	568	1700	400	4532	1577	2184	512
Deide_03690	CDS	xylB	Xylulose kinase, (Xylulokinase)	415184	416695	1512	-1	177	23	178	23	2946	286	1500	38	1553	164	938	124
Deide_03700	CDS	-	diguanylate cyclase	417182	420739	3558	-1	666	133	719	75	33303	1162	7423	722	6324	1415	4250	643
Deide_03710	CDS	-	hypothetical protein	421518	422102	585	-3	188	83	474	38	13747	519	7481	131	2204	357	3095	258
Deide_03720	CDS	-	ATP-dependent RNA helicase	422397	423863	1467	3	45	52	30	39	163	423	363	106	330	204	287	228
Deide_03730	CDS	-	hypothetical protein	424134	424691	558	-3	30	19	22	9	469	180	98	117	257	321	127	133
Deide_03740	CDS	hisD	histidinol dehydrogenase, (HDH)	424692	425999	1308	-3	60	26	42	23	828	183	464	50	638	99	363	73
Deide_03750	CDS	-	hypothetical protein	426091	426711	621	-2	105	16	85	20	1692	168	481	29	816	92	487	76
Deide_03760	CDS	deoB	phosphopentomutase	426750	427925	1176	-3	349	75	275	42	3926	527	1815	189	3091	474	1765	368
Deide_03770	CDS	-	putative ABC transporter ATP-binding protein	428015	428809	795	2	1060	15	1100	12	11296	117	8062	32	9435	94	6840	71
Deide_03780	CDS	-	hypothetical protein	428823	430637	1815	3	785	2	839	5	9714	89	4795	31	8172	50	5830	38
Deide_03790	CDS	-	sugar ABC transporter substrate-binding protein	430835	432052	1218	2	167	61	141	83	1316	756	667	172	1208	561	756	461
Deide_03800	CDS	-	peptidase-S8, Subtilase family	432475	433776	1302	1	698	145	609	77	13884	964	7557	786	5421	1869	3232	1008
Deide_03810	CDS	-	hypothetical protein	433807	436329	2523	1	1841	154	1628	149	32261	1412	13193	951	17145	2179	11266	1145
Deide_03820	CDS	-	trk system potassium uptake protein trkA	436359	437018	660	-3	369	118	375	60	4338	1563	2642	1048	4746	1673	2777	764
Deide_03830	CDS	-	K+ uptake transporter (Trk family)	437143	438519	1377	-2	435	326	265	307	4071	3100	4624	724	7092	2522	3339	1481
Deide_03831	CDS	-	hypothetical protein	438516	438860	345	-3	59	57	36	33	493	340	397	134	879	459	386	287
Deide_03840	CDS	-	N6-adenine-specific DNA methylase; RNA methylase	438899	439993	1095	2	589	15	361	17	3606	148	5045	22	5865	109	4369	69
Deide_03850	CDS	-	Oxidoreductase	440134	441141	1008	1	406	13	346	2	4954	77	1979	39	2720	61	2139	29
Deide_03860	CDS	-	competence protein ComEC/Rec2	441122	443437	2316	-1	44	54	46	48	522	822	146	345	481	501	311	328
Deide_03861	CDS	-	competence protein ComEA	443437	443817	381	-2	22	45	24	40	316	472	96	194	181	460	172	260
Deide_03870	CDS	rpmH	50S ribosomal protein L34	444059	444202	144	2	13655	1	8228	1	90610	12	244441	8	303258	3	211915	1
Deide_03871	CDS	rnpA	ribonuclease P protein component	444225	444722	498	3	7133	30	4310	19	40203	164	114214	62	165065	158	126115	115
Deide_03875	CDS	-	Putative membrane protein insertion efficiency factor	444719	444973	255	2	640	36	448	22	5478	209	5346	86	6949	204	3615	130
Deide_03880	CDS	-	60 kDa inner membrane insertion protein	444970	446598	1629	1	3078	67	1878	50	25748	453	52265	214	63661	494	29691	319
Deide_03890	CDS	-	hypothetical protein	446753	447988	1236	-1	158	25	163	18	1478	232	475	61	985	189	1254	169
Deide_03900	CDS	pdhB	pyruvate dehydrogenase E1 component subunit beta	448060	449061	1002	-2	479	65	314	36	3569	619	2010	247	1530	916	1021	500
Deide_03910	CDS	-	pyruvate dehydrogenase E1 component subunit alpha	449058	450185	1128	-3	284	144	191	106	2777	977	1931	253	1302	884	883	421
Deide_03920	CDS	-	S-layer-like protein array-like protein	450534	451508	975	-3	149	145	221	91	1770	1350	875	574	1046	1000	1243	666
Deide_03930	CDS	-	hypothetical protein	451806	452279	474	3	517	10	371	21	9723	91	5614	54	7324	126	3119	80
Deide_03940	CDS	-	histidine kinase	452303	453541	1239	2	790	160	439	123	9240	1295	4281	907	8193	1495	4138	1027
Deide_03950	CDS	-	allergen V5/Tpx-1 related	453567	454553	987	-3	157	101	148	67	1632	1091	1684	658	1800	1163	939	644
Deide_03960	CDS	-	RNA polymerase sigma factor, sigma-70 family	454678	455271	594	-2	591	175	659	174	8420	4277	3778	1519	7642	1430	4807	1156
Deide_03970	CDS	-	hypothetical protein	455382	455741	360	3	370	12	250	17	2481	164	880	154	1945	166	1185	110
Deide_03980	CDS	-	transcriptional regulator, LacI family	456053	457060	1008	-1	900	19	624	16	6807	209	3959	108	8137	272	5909	165
Deide_03990	CDS	-	hypothetical protein	457272	457748	477	3	324	86	256	41	2736	923	6008	293	7029	614	5607	328
Deide_04000	CDS	-	electron transport protein SCO1/SenC	457798	458502	705	1	254	20	187	9	1973	215	4723	33	5118	178	4799	79
Deide_04010	CDS	-	hypothetical protein	458499	459362	864	3	125	27	105	19	1185	286	2961	63	2759	229	2045	112
Deide_04020	CDS	-	conserved protein of unknown function	459405	460340	936	3	1626	54	990	47	15041	558	11369	244	20868	399	10690	254
Deide_04030	CDS	xpt	Xanthine phosphoribosyltransferase	460526	461107	582	2	257	28	183	19	1679	178	718	219	1783	171	959	129
Deide_04040	CDS	-	propionyl-CoA carboxylase subunit beta	461202	462764	1563	3	537	24	364	9	3894	133	1636	126	2949	221	1706	124
Deide_04050	CDS	msrB	methionine sulfoxide reductase B	462847	463299	453	1	220	30	371	23	2079	258	935	211	1510	567	2026	243
Deide_04060	CDS	-	hypothetical protein	463372	463944	573	-2	539	224	344	108	2771	1487	3502	579	5684	1964	3606	827
Deide_04070	CDS	-	hypothetical protein	464081	464833	753	-1	88	59	57	22	569	304	308	167	549	495	272	213
Deide_04080	CDS	-	Magnesium protoporphyrin chelatase	464904	466355	1452	-3	736	258	1213	151	11382	1385	3946	450	6139	1622	7199	1022
Deide_04090	CDS	-	hypothetical protein	466612	467202	591	-2	151	62	123	42	1158	580	497	267	780	641	650	274
Deide_04091	CDS	-	MerR/SoxR family transcriptional regulator	467347	467820	474	1	125	4	66	1	2333	30	1359	19	2123	17	1196	7
Deide_04110	CDS	-	hypothetical protein	467943	468248	306	3	49	0	29	1	528	8	83	4	219	11	168	2
Deide_04120	CDS	-	hypothetical protein	468947	469141	195	-1	55	10	34	20	926	245	337	101	308	131	179	84
Deide_04130	CDS	-	LuxR family transcriptional regulator	469300	471588	2289	-2	147	314	88	195	1367	1756	573	741	1030	2245	501	1118
Deide_04140	CDS	gatB	Aspartyl/glutamyl-tRNA(Asn/Gln) amidotransferase subunit B	471831	473258	1428	3	380	15	276	7	3844	78	1452	24	3093	61	1572	57
Deide_04150	CDS	-	hypothetical protein	473314	473973	660	1	22	2	18	8	360	58	112	13	234	18	123	26
Deide_04160	CDS	-	2-keto-3-deoxygluconate kinase, KdgK	474089	475027	939	2	377	21	411	9	6773	195	2489	25	4075	109	2944	104
Deide_04170	CDS	-	aminodeoxychorismate lyase	475024	476055	1032	1	661	3	434	5	8385	15	3562	14	7482	43	3460	24
Deide_04171	CDS	-	hypothetical protein	476130	476330	201	3	117	27	74	21	601	307	146	89	616	289	298	124
Deide_04180	CDS	-	ferredoxin	476432	476815	384	-1	261	25	243	16	2551	254	528	94	1526	274	942	108
Deide_04190	CDS	ade	Adenine deaminase	476864	478540	1677	-1	92	16	78	7	1210	99	368	36	554	91	307	58
Deide_04200	CDS	-	hypothetical protein	478717	479505	789	-2	113	12	54	8	773	118	261	21	607	57	279	40
Deide_04210	CDS	-	prepilin-like protein	479586	480365	780	-3	34	14	18	7	290	84	101	9	306	63	80	29
Deide_04220	CDS	-	prepilin-like protein	480362	480751	390	-1	20	56	5	16	157	354	81	90	246	655	75	294
Deide_04230	CDS	-	prepilin-like protein	480748	481230	483	-2	44	44	14	30	209	315	203	94	375	342	131	176
Deide_04240	CDS	-	hypothetical protein	481227	482873	1647	-3	106	37	76	25	1122	384	774	66	1428	287	670	137
Deide_04250	CDS	-	hypothetical protein	482948	484015	1068	-1	115	45	106	28	1989	480	1364	201	1429	380	772	204
Deide_04251	CDS	-	hypothetical protein, partial	484077	484256	180	3	78	29	51	9	706	200	111	124	439	324	332	101
Deide_04253	CDS	-	protein of unknown function, partial	484372	484488	117	1	12	15	8	6	65	221	18	76	78	161	69	78
Deide_04260	CDS	-	enterochelin esterase	484558	485565	1008	-2	330	224	191	176	2947	2360	534	583	2425	1338	1371	957
Deide_04270	CDS	-	Medium-chain-fatty-acid--CoA ligase, (Medium-chain acyl- CoA synthetase)	485638	487320	1683	-2	562	52	518	44	11286	651	3934	244	4246	445	2602	257
Deide_04280	CDS	-	putative Holliday junction resolvase YqgF	487480	487890	411	-2	211	2	221	2	2353	33	369	13	1378	19	1051	7
Deide_04290	CDS	-	enoyl-CoA hydratase paaG	487951	488736	786	1	121	13	99	10	1342	238	672	89	1211	131	525	61
Deide_04291	CDS	-	hypothetical protein	488877	489179	303	3	575	16	343	12	4617	159	1398	85	3241	129	1703	77
Deide_04300	CDS	-	peptidase-M37	489495	490214	720	3	86	26	311	26	3822	308	2306	60	3211	241	2189	149
Deide_04310	CDS	-	hypothetical protein	490211	491176	966	2	35	111	64	112	1416	805	261	869	346	1208	661	919
Deide_04320	CDS	-	protein tyrosine/serine phosphatase	491257	491955	699	1	55	37	42	35	613	315	244	112	397	333	359	265
Deide_04330	CDS	ilvA	threonine dehydratase	491962	493506	1545	-2	44	41	33	33	301	275	154	106	443	237	287	138
Deide_04340	CDS	-	hypothetical protein	493580	493753	174	-1	1169	6	1165	2	7124	23	1606	17	13340	24	9904	18
Deide_04350	CDS	-	FAD dependent oxidoreductase	493897	495069	1173	-2	135	17	140	11	1522	133	276	51	587	134	403	104
Deide_04360	CDS	-	SpoIID/LytB domain-containing protein	495147	496457	1311	3	809	11	422	9	6197	189	1983	173	4375	185	2051	90
Deide_04370	CDS	-	hypothetical protein	496454	499222	2769	2	1103	38	634	14	9360	205	6101	93	7854	281	3437	123
Deide_04380	CDS	-	hypothetical protein	499257	500333	1077	3	197	26	98	46	1957	541	852	205	1282	265	715	316
Deide_04390	CDS	-	hypothetical protein	500335	501360	1026	-2	31	49	66	32	878	564	337	150	247	340	311	205
Deide_04400	CDS	-	L-asparaginase II	501371	502384	1014	-1	231	59	346	60	3163	534	1218	167	1413	496	1740	367
Deide_04405	tRNA	trnD	tRNA-Asp	502464	502539	76	1	280	94	489	142	1337	1233	1364	738	2829	440	3185	928
Deide_04410	CDS	speA	arginine decarboxylase	502734	504656	1923	3	1800	20	1428	21	14666	202	12559	95	23603	211	15556	128
Deide_04420	CDS	-	conserved membrane protein of unknown function	504872	505336	465	2	27	40	50	38	1296	473	627	133	574	267	491	271
Deide_04426	CDS	-	conserved exported protein of unknown function	505452	505628	177	-3	7462	13	25361	2	390730	37	238504	25	68400	83	83158	27
Deide_04430	CDS	-	(Uracil-5)-methyltransferase	505712	506944	1233	2	190	70	123	41	1860	436	630	149	1365	478	807	275
Deide_04431	CDS	-	conserved protein of unknown function	507050	507460	411	2	456	107	634	120	6613	1781	3576	349	2668	746	2310	491
Deide_04440	CDS	-	hypothetical protein	507430	508275	846	-2	72	129	36	150	471	2805	254	2048	586	1667	282	1420
Deide_04450	CDS	acpS	Holo-[acyl-carrier-protein] synthase	508347	508730	384	-3	144	4	110	3	1341	44	290	19	1063	84	691	43
Deide_04460	CDS	-	metallo-beta-lactamase family protein	508854	509876	1023	3	60	54	94	48	1103	597	624	147	801	406	643	301
Deide_04470	CDS	-	hypothetical protein	509925	510668	744	3	156	60	178	32	3232	868	1131	170	1041	261	896	208
Deide_04480	CDS	-	hypothetical protein	510833	512284	1452	-1	125	199	95	141	4842	1319	643	501	632	1176	298	719
Deide_04490	CDS	-	oxidoreductase	512504	513478	975	-1	83	27	39	12	737	110	363	65	617	164	381	98
Deide_04493	CDS	-	conserved protein of unknown function	513629	513823	195	2	14073	174	2268	88	35010	1396	9588	594	66980	1230	27685	666
Deide_04496	CDS	-	protein of unknown function, partial	513834	514160	327	-3	33	53	14	16	89	248	22	86	98	585	61	182
Deide_04510	CDS	thiC	thiamine biosynthesis protein ThiC	514632	516473	1842	3	108	87	91	43	1384	708	428	220	1179	444	642	267
Deide_04520	CDS	thiE	thiamine-phosphate diphosphorylase (thiamine-phosphate pyrophosphorylase)	516470	517153	684	2	6	26	2	34	57	543	10	97	34	171	13	72
Deide_04525	CDS	-	hypothetical protein	517144	517338	195	1	0	2	1	1	17	16	8	1	12	1	5	4
Deide_04530	CDS	thiG	thiazole synthase	517340	518173	834	2	6	13	4	5	108	105	25	43	68	58	48	24
Deide_04540	CDS	-	oxidoreductase	518170	519108	939	1	7	11	4	7	42	129	8	35	26	71	23	28
Deide_04550	CDS	thiD	phosphomethylpyrimidine kinase	519105	519869	765	3	17	13	8	12	135	111	48	48	85	94	52	62
Deide_04560	CDS	paaA	phenylacetate-CoA oxygenase subunit PaaA	519991	520947	957	1	1419	32	1112	25	9020	273	12038	141	5061	368	7057	185
Deide_04570	CDS	paaB	phenylacetic acid degradation protein	520947	521546	600	3	296	19	256	11	2796	151	2439	80	1414	221	1580	121
Deide_04580	CDS	paaC	phenylacetic acid degradation protein	521543	522334	792	2	298	93	266	91	2087	813	1581	202	886	535	1036	274
Deide_04590	CDS	paaD	phenylacetic acid degradation protein	522339	522833	495	3	309	3	263	2	2786	55	2698	8	1511	21	1430	24
Deide_04600	CDS	paaZ	bifunctional aldehyde dehydrogenase/enoyl-CoA hydratase	522897	525020	2124	3	908	22	730	10	5508	228	3929	58	3329	157	4376	95
Deide_04602	CDS	-	hypothetical protein	525307	527715	2409	1	680	114	710	81	8205	840	2855	529	3536	1174	4708	639
Deide_04610	CDS	-	conserved protein of unknown function	527779	528519	741	-2	81	63	81	59	1054	791	943	346	1057	587	758	498
Deide_04616	rRNA	rrlA	23S ribosomal RNA	528776	531656	2881	1	0	0	0	0	0	0	0	0	0	0	0	0
Deide_04617	rRNA	rrfA	5S ribosomal RNA	531759	531882	124	1	0	0	0	0	0	0	0	0	0	0	0	0
Deide_04615	tRNA	trnG	tRNA-Gly	531890	531965	76	1	0	1	0	1	4	9	4	2	12	18	13	18
Deide_04613	CDS	-	short-chain dehydrogenase	532075	533082	1008	1	408	359	333	188	4569	2989	2598	1382	4883	3694	2826	1637
Deide_04625	tRNA	trnL	tRNA-Leu	533219	533302	84	-1	618	37	1132	48	7270	384	1503	103	4398	529	4705	428
Deide_04626	misc_RNA	ssrA	tmRNA	533459	533805	347	-1	3492	8	7141	16	27149	13	28201	13	22289	38	38858	57
Deide_04620	CDS	-	phosphoesterase, PHP family	533907	534659	753	-3	226	27	413	21	17142	165	1848	81	2442	234	2446	92
Deide_04630	CDS	-	diacylglycerol kinase	534764	535729	966	-1	583	42	1224	31	20228	158	3942	69	2789	252	3404	181
Deide_04640	CDS	-	hypothetical protein	535854	536216	363	-3	19	152	25	103	461	1385	127	326	179	1194	103	777
Deide_04650	CDS	-	putative glucose/sorbosone dehydrogenase	536283	537407	1125	3	423	48	711	47	8947	676	4732	185	4941	383	3465	243
Deide_04651	CDS	-	hypothetical protein	537608	539773	2166	2	614	705	631	302	9198	6368	3165	2719	6508	7640	3612	2359
Deide_04652	CDS	-	hypothetical protein	539770	540336	567	1	459	64	240	30	5075	843	1297	240	4260	1395	1924	270
Deide_04660	CDS	-	ribonucleoside-diphosphate reductase	540434	543424	2991	-1	314	308	157	246	16920	4715	3044	1602	19846	1549	2026	1139
Deide_04670	CDS	gpsA	NAD(P)H-dependent glycerol-3-phosphate dehydrogenase	543667	544641	975	-2	234	23	117	8	2588	3965	1250	111	2388	1312	870	106
Deide_04680	CDS	-	methyltransferase	544638	545390	753	-3	286	14	192	11	2922	140	928	24	2158	91	1101	45
Deide_04690	CDS	-	hypothetical protein	545566	546033	468	1	142	40	713	15	18869	237	12778	132	3949	449	6968	182
Deide_04700	CDS	-	hypothetical protein	546118	546666	549	-2	577	18	326	9	2813	217	1461	57	3481	131	1358	124
Deide_04710	CDS	dnaB	replicative DNA helicase	546949	548295	1347	1	1979	114	1420	97	21649	927	14123	324	29219	848	14763	453
Deide_04720	CDS	-	NUDIX hydrolase	548295	548981	687	3	901	6	589	73	7464	23	3774	6	10015	55	4676	577
Deide_04721	CDS	-	conserved protein of unknown function	549044	549268	225	2	103	21	6996	12	370	261	406	25	3279	111	56366	172
Deide_04730	CDS	-	oxidoreductase	549310	550020	711	1	476	34	1148	22	5048	391	3796	66	5765	326	11474	129
Deide_04740	CDS	nrdR	Transcriptional repressor NrdR	550017	550463	447	3	675	18	1468	7	6427	143	6295	64	10581	136	13856	75
Deide_04750	CDS	-	branched-chain amino acid ABC transporter permease	550728	551684	957	-3	175	74	71	48	1388	438	701	136	1476	339	569	360
Deide_04760	CDS	-	branched-chain amino acid ABC transporter permease	551681	552571	891	-1	162	88	83	45	1392	563	484	163	1407	630	689	316
Deide_04770	CDS	-	branched-chain amino acid ABC transporter periplasmic protein	552647	553870	1224	-1	87	41	48	22	1282	370	390	204	813	601	364	249
Deide_04780	CDS	-	branched-chain amino acid ABC transporter ATP-binding protein	553903	554646	744	-2	50	24	31	10	791	190	370	119	531	320	218	142
Deide_04790	CDS	-	branched-chain amino acid ABC transporter ATP-binding protein	554648	555448	801	-1	135	7	103	2	5157	93	635	43	1285	79	642	50
Deide_04800	CDS	-	acyltransferase	555569	556174	606	-1	392	150	236	148	3959	1656	1579	578	3785	981	1446	874
Deide_04802	CDS	-	conserved protein of unknown function	556342	556452	111	-2	5808	12	1980	14	19536	133	3688	30	25031	98	10815	104
Deide_04810	CDS	-	hypothetical protein	557028	557513	486	-3	199	66	174	55	1763	505	392	159	1183	583	904	243
Deide_04820	CDS	-	putative serine protease	557606	558697	1092	2	93	59	112	27	1478	361	663	199	927	464	872	220
Deide_04830	CDS	-	hypothetical protein	558773	558988	216	2	108	126	400	66	4065	1250	2431	303	1055	938	2126	494
Deide_04840	CDS	-	aldose 1-epimerase (aldose mutarotase)	559010	559921	912	-1	116	7	78	17	1495	211	480	170	1051	88	600	164
Deide_04850	CDS	-	trmH family tRNA/rRNA methyltransferase	559918	560643	726	-2	306	44	245	50	1984	275	632	100	1573	277	1111	173
Deide_04860	CDS	-	signal transduction protein	560734	563364	2631	-2	378	9	320	13	4120	89	2585	25	3510	74	2717	41
Deide_04870	CDS	-	hypothetical protein	563543	563986	444	-1	65	82	41	224	486	1976	342	4327	440	1395	219	2512
Deide_04880	CDS	-	hypothetical protein	564107	564805	699	2	379	14	466	7	17056	143	7973	74	5983	114	3874	45
Deide_04890	CDS	-	ATPase	564812	565822	1011	2	228	71	143	35	4661	315	1067	214	2076	447	866	280
Deide_04900	CDS	dnaG	DNA primase	566313	568031	1719	-3	3473	31	2877	40	35123	420	34633	195	51233	380	36164	190
Deide_04910	CDS	-	intracellular protease, PfpI family	568380	568949	570	3	60	122	296	79	4140	534	2704	179	483	642	1226	364
Deide_04920	CDS	-	hypothetical protein	568984	569319	336	1	113	87	136	75	2076	1067	379	459	400	1059	453	521
Deide_04930	CDS	-	hypothetical protein	569742	570119	378	-3	250	40	889	19	10330	222	4323	100	1865	318	3055	185
Deide_04931	CDS	-	hypothetical protein	570276	570767	492	3	1628	28	813	27	16514	286	6183	113	13553	248	6891	182
Deide_04940	CDS	gcvP	glycine dehydrogenase	571077	573926	2850	-3	899	39	558	30	6149	422	5575	125	7290	329	5122	185
Deide_04950	CDS	gcvH	Glycine cleavage system H protein	574035	574397	363	-3	646	9	405	6	5502	138	4005	184	4094	199	4108	112
Deide_04960	CDS	gcvT	Aminomethyltransferase	574482	575555	1074	-3	582	28	360	19	5869	318	3623	74	3616	154	3272	85
Deide_04970	CDS	-	hypothetical protein	575614	575880	267	-2	452	8	1577	5	29696	50	6506	17	3103	44	3691	20
Deide_04980	CDS	rarA	Replication-associated recombination protein A	575972	577276	1305	2	94	18	280	27	9063	258	1443	127	829	188	1244	163
Deide_04990	CDS	-	oxidoreductase	577273	578154	882	-2	59	34	83	85	1055	2987	266	341	425	401	331	618
Deide_05000	CDS	-	DNA mismatch repair protein	578291	580594	2304	2	371	141	759	86	7122	1250	2077	986	3003	1558	3292	743
Deide_05001	CDS	-	hypothetical protein	580619	581626	1008	2	1507	136	1194	67	17199	919	9571	566	15564	1523	9478	696
Deide_05010	CDS	-	hypothetical protein	581653	582774	1122	1	186	13	151	9	2055	160	738	64	1390	233	700	149
Deide_05020	CDS	-	transcription elongation factor	582917	583405	489	2	3220	124	2395	87	41516	729	9704	338	15453	964	11322	434
Deide_05030	CDS	lysS	lysyl-tRNA synthetase	583577	585121	1545	2	843	72	529	49	7842	1054	2912	239	7426	411	4279	278
Deide_05040	CDS	-	NagC family transcriptional regulator	585310	586632	1323	1	5320	7	1535	10	42591	86	8225	158	6820	217	3688	100
Deide_05050	CDS	-	ABC transporter periplasmic protein	586629	587864	1236	3	2046	27	527	24	8310	160	2929	235	2841	504	1795	203
Deide_05060	CDS	-	ABC transporter permease	587973	589094	1122	3	391	78	132	50	1825	533	788	184	1451	494	769	263
Deide_05070	CDS	-	ABC transporter permease	589094	589924	831	2	402	22	111	17	1185	139	502	45	897	144	613	55
Deide_05080	CDS	-	histidine kinase	590009	591160	1152	2	813	63	420	68	11457	713	1938	192	5102	568	1958	328
Deide_05090	CDS	-	NADH dehydrogenase (quinone) subunit A	591555	591890	336	3	61	5	42	3	2740	6	172	9	206	7	123	3
Deide_05100	CDS	nuoB	NADH-quinone oxidoreductase subunit B	592138	592674	537	1	40	1	21	1	1066	8	42	3	75	12	61	5
Deide_05110	CDS	-	NADH dehydrogenase (quinone) subunit C	592662	593303	642	3	15	3	4	2	322	24	35	5	90	16	49	12
Deide_05120	CDS	-	NADH dehydrogenase (quinone) subunit D	593300	594538	1239	2	81	49	52	25	801	417	98	114	203	414	178	278
Deide_05130	CDS	-	NADH dehydrogenase (quinone) subunit E	594550	595179	630	1	56	8	11	3	424	55	67	19	124	53	64	33
Deide_05140	CDS	-	NADH dehydrogenase (quinone) subunit F	595176	596516	1341	3	138	16	48	11	594	142	143	54	328	170	172	96
Deide_05150	CDS	-	NADH dehydrogenase (quinone) subunit G	596513	598726	2214	2	132	14	51	7	702	103	199	68	557	132	300	75
Deide_05160	CDS	nuoH	NADH-quinone oxidoreductase subunit H	598726	599898	1173	1	159	29	20	15	370	205	257	48	601	163	219	98
Deide_05170	CDS	nuoI	NADH-quinone oxidoreductase subunit I	599935	600474	540	1	25	27	2	18	49	307	24	49	86	119	30	59
Deide_05180	CDS	-	NADH dehydrogenase (quinone) subunit J	600471	601070	600	3	26	22	8	12	138	251	26	57	82	122	39	47
Deide_05190	CDS	nuoK	NADH-quinone oxidoreductase subunit K	601070	601372	303	2	28	12	6	7	81	71	43	19	74	56	26	25
Deide_05200	CDS	-	NADH dehydrogenase (quinone) subunit L	601385	603307	1923	2	129	39	32	23	722	282	262	71	669	247	251	104
Deide_05210	CDS	-	NADH dehydrogenase (quinone) subunit M	603441	604865	1425	3	97	7	18	11	471	94	176	14	514	79	155	50
Deide_05220	CDS	-	NADH dehydrogenase (quinone) subunit N	604866	606323	1458	3	298	19	165	22	2590	167	643	76	1965	204	1370	100
Deide_05230	CDS	-	putative CHASE2 sensory domain-containing diguanylate cyclase	606549	608012	1464	-3	118	15	96	13	1142	124	679	55	1137	153	580	91
Deide_05240	CDS	-	ABC transporter ATP-binding protein	608191	610083	1893	1	1283	36	871	23	7521	212	6940	79	14903	225	8378	131
Deide_05250	CDS	-	hypothetical protein	610263	610778	516	3	50	111	20	115	416	1124	492	222	814	776	323	398
Deide_05260	CDS	-	conserved protein of unknown function	610990	611178	189	1	295	13	3901	13	18400	121	3207	70	3134	174	21499	63
Deide_05270	CDS	-	toxic anion resistance protein	611525	612742	1218	-1	321	98	373	70	5478	623	1182	246	2881	685	1541	459
Deide_05280	CDS	hemY	protoporphyrinogen oxidase	612836	614173	1338	-1	119	105	160	60	2333	716	1460	509	2305	821	2022	503
Deide_05290	CDS	hemH	ferrochelatase	614170	615120	951	-2	65	16	78	19	3931	201	5150	107	6153	150	3707	96
Deide_05300	CDS	hemE	uroporphyrinogen decarboxylase	615137	616225	1089	-1	217	77	208	52	5589	744	5415	236	6855	523	5006	316
Deide_05301	CDS	-	hypothetical protein	616388	617233	846	-1	116	73	234	49	6519	441	3381	238	1202	587	1458	358
Deide_05310	CDS	-	glycosyltransferase	617684	618976	1293	2	789	548	1064	317	44781	4077	11200	2274	9392	5701	9991	3576
Deide_05311	CDS	-	endoglucanase	618990	619895	906	3	1157	95	1056	80	41790	688	10243	397	13874	795	11407	545
Deide_05320	CDS	-	hypothetical protein, partial	620085	620597	513	3	81	210	71	159	2519	1025	853	301	1410	812	744	675
Deide_05325	CDS	-	protein of unknown function, partial	620714	620995	282	2	19	4	15	3	371	46	223	12	326	29	130	14
Deide_05330	CDS	gatC	Aspartyl/glutamyl-tRNA(Asn/Gln) amidotransferase subunit C	621064	621354	291	1	977	1	548	2	10325	7	4240	5	10490	3	6317	7
Deide_05340	CDS	serS	seryl-tRNA synthetase	621354	622631	1278	3	453	5	296	2	6536	35	2860	17	6019	32	2818	33
Deide_05350	CDS	-	hypothetical protein	622820	623344	525	2	189	4	150	2	1974	54	488	55	1221	57	918	50
Deide_05360	CDS	-	hypothetical protein	623341	623793	453	1	53	20	30	8	663	126	160	81	461	128	243	80
Deide_05371	CDS	-	putative competence protein ComF	624226	624864	639	1	104	59	84	32	1626	656	333	226	980	514	492	258
Deide_05380	CDS	-	hypothetical protein	624869	625435	567	-1	86	30	62	19	1263	399	622	117	864	356	535	104
Deide_05390	CDS	-	hypothetical protein	625432	625638	207	-2	858	36	599	13	8171	199	2286	63	4051	156	3828	63
Deide_05400	CDS	-	hypothetical protein	625726	626271	546	-2	111	20	95	14	2103	213	752	29	1015	132	646	80
Deide_05410	CDS	-	hypothetical protein	626268	626729	462	-3	40	7	35	7	941	92	425	38	429	64	297	33
Deide_05420	CDS	-	hypothetical protein	626726	627703	978	-1	122	20	153	16	2638	176	887	57	848	142	637	82
Deide_05430	CDS	-	Zn-dependent peptidase	627804	630719	2916	3	709	135	495	86	8442	757	3592	264	4868	801	3263	505
Deide_05440	CDS	trmE	tRNA modification GTPase MnmE	631015	632334	1320	-2	338	3	203	8	3104	70	1061	20	2457	70	1471	38
Deide_05450	CDS	-	putative amino acid ABC transporter periplasmic protein	632465	633220	756	2	110	81	34	71	1823	641	342	470	516	765	216	511
Deide_05460	CDS	-	hypothetical protein	633383	634042	660	-1	128	1241	111	1062	1262	8893	1412	1671	1628	8056	1138	6223
Deide_05470	CDS	-	hypothetical protein	634316	635185	870	2	2929	20	3003	13	80228	57	30331	43	31477	117	27199	57
Deide_05471	CDS	-	hypothetical protein	635255	635554	300	2	203	30	227	21	3739	214	1084	190	984	301	958	111
Deide_05480	CDS	-	hypothetical protein	635575	636186	612	-2	112	33	75	45	1019	825	511	249	1180	337	443	253
Deide_05490	CDS	-	conserved protein of unknown function	636222	637034	813	3	51	54	28	69	429	593	109	113	337	256	153	186
Deide_05500	CDS	-	tRNA (uracil-5-)-methyltransferase Gid	637078	638466	1389	1	117	13	131	6	1753	80	1131	51	1402	103	1053	45
Deide_05510	CDS	murD	UDP-N-acetylmuramoylalanine--D-glutamate ligase	638658	639956	1299	3	372	75	252	56	4320	318	2139	241	3909	504	1848	301
Deide_05520	CDS	-	cell division protein, FtsW/rodA/spove family	639953	641077	1125	2	273	29	190	24	3534	195	1443	105	3443	226	1653	143
Deide_05530	CDS	engD	GTP-dependent nucleic acid-binding protein EngD	641314	642411	1098	-2	1914	53	967	66	4616	709	6834	580	15600	607	12023	363
Deide_05540	CDS	-	carboxyvinyl-carboxyphosphonate phosphorylmutase	642632	643426	795	-1	23	13	20	8	183	87	199	46	259	77	274	61
Deide_05550	CDS	fabG	3-ketoacyl-(acyl-carrier-protein) reductase	644010	644732	723	3	100	62	155	53	3854	506	2269	425	1597	539	1373	386
Deide_05554	CDS	-	protein of unknown function, partial	644890	645102	213	1	81	87	58	77	1070	1526	445	811	716	708	414	590
Deide_05570	CDS	-	hypothetical protein	645320	645985	666	2	138	2	59	2	658	28	355	43	1215	36	612	30
Deide_05580	CDS	guaA	GMP synthase [glutamine-hydrolyzing]	646085	647620	1536	-1	3725	33	2286	19	18377	204	9266	129	22303	364	14885	179
Deide_05590	CDS	-	hypothetical protein	647720	649393	1674	-1	725	21	388	13	4259	110	1914	52	3437	130	1703	84
Deide_05610	CDS	-	ATP-binding protein, Mrp family	649489	650553	1065	1	533	12	597	14	4505	154	3389	87	6125	173	7212	93
Deide_05620	CDS	-	transcriptional regulator	650550	651233	684	3	288	82	238	66	2880	852	2491	840	3473	1001	2232	744
Deide_05630	CDS	-	hypothetical protein	651230	651835	606	2	351	11	299	6	3208	104	2310	81	4045	162	3052	82
Deide_05640	CDS	aroA	bifunctional 3-deoxy-7-phosphoheptulonate synthase/chorismate mutase	651987	653078	1092	-3	1324	122	970	99	17548	809	8685	275	19315	780	11409	571
Deide_05641	CDS	-	globin	653190	653600	411	-3	167	18	125	9	1681	111	1304	51	1861	106	1361	78
Deide_05650	CDS	-	hypothetical protein	653777	654268	492	-1	421	286	128	133	2434	1476	1847	925	3840	2055	1768	845
Deide_05654	CDS	-	conserved protein of unknown function	654804	655028	225	3	52	139	47	167	611	3640	199	695	322	1686	209	1039
Deide_05665	tRNA	trnN	tRNA-Asn	655323	655397	75	-1	1217	0	1570	0	3749	0	1932	0	5662	0	5956	0
Deide_05660	CDS	-	conserved protein of unknown function	655482	656009	528	-3	188	15	248	18	3072	156	1230	213	1614	215	1217	211
Deide_05670	CDS	lon	ATP-dependent protease La	656100	658562	2463	-3	3074	128	3486	82	36132	928	21297	958	14901	1470	13054	777
Deide_05680	CDS	-	acyl-CoA dehydrogenase	658802	659944	1143	-1	236	216	226	162	3306	1369	1098	1074	817	1264	803	1093
Deide_05685	tRNA	trnH	tRNA-His	660333	660409	77	1	1663	0	1881	0	7407	1	2126	3	7684	0	12499	1
Deide_05686	tRNA	trnL	tRNA-Leu	660452	660537	86	1	4961	1	4972	2	35923	4	13619	10	36487	4	43004	10
Deide_05690	CDS	tig	Trigger factor	660801	662117	1317	3	929	49	495	41	4848	510	3983	234	8935	267	6088	238
Deide_05700	CDS	fabH	3-oxoacyl-[acyl-carrier-protein] synthase 3	662301	663353	1053	3	574	149	338	96	4594	1316	4624	777	6205	780	5621	473
Deide_05710	CDS	fabD	[acyl-carrier-protein] S-malonyltransferase	663350	664282	933	2	85	356	65	291	1040	1891	779	405	1364	1434	920	1583
Deide_05711	CDS	-	hypothetical protein	664279	664800	522	1	197	263	145	217	3369	1073	1775	300	2948	897	1672	1227
Deide_05730	CDS	fabG	3-oxoacyl-[acyl-carrier-protein] reductase	664797	665564	768	3	172	29	146	16	2926	193	1687	100	2831	250	1661	93
Deide_05740	CDS	acpP	Acyl carrier protein	665762	665992	231	2	24607	1	15293	2	149916	64	62037	36	123142	17	144703	31
Deide_05750	CDS	fabF	beta-ketoacyl-acyl-carrier-protein synthase I	666086	667330	1245	2	1197	9	781	16	12814	204	8091	76	13797	145	7738	138
Deide_05760	CDS	-	hypothetical protein	667485	669950	2466	3	155	134	162	96	2149	1423	770	482	1614	1514	1011	928
Deide_05770	CDS	-	hypothetical protein	669950	670987	1038	2	145	97	81	85	1396	1576	849	510	1687	1269	777	561
Deide_05771	CDS	-	hypothetical protein	670998	671483	486	3	468	254	430	181	4307	1691	1279	479	4663	1509	3506	1040
Deide_05780	CDS	ppk	polyphosphate kinase	671607	673757	2151	3	516	133	732	103	17130	970	5871	934	4896	1554	4480	732
Deide_05790	CDS	rpsA	30S ribosomal protein S1	674133	675863	1731	-3	1856	1	1827	4	13805	72	10513	17	18357	20	15762	22
Deide_05795	tRNA	trnQ	tRNA-Gln	676163	676236	74	1	289	0	934	2	1777	3	2448	1	2708	7	3798	1
Deide_05800	CDS	trxB	thioredoxin-disulfide reductase (thioredoxin reductase)	676355	677332	978	2	2982	36	2740	29	22284	167	21649	120	26194	280	20619	175
Deide_05810	CDS	-	hypothetical protein	677409	677924	516	3	460	5	735	3	10208	34	4281	23	3365	42	3410	26
Deide_05820	CDS	-	peptidylprolyl isomerase	678132	678611	480	-3	803	61	656	59	9008	455	6797	231	9641	461	4789	320
Deide_05821	CDS	-	hypothetical protein	678914	679798	885	-1	344	57	720	36	7771	405	2482	484	1700	630	2157	221
Deide_05830	CDS	moeA	molybdopterin biosynthesis protein	679862	681064	1203	2	180	88	175	54	2061	666	1019	392	1289	798	1071	386
Deide_05840	CDS	-	alpha amylase catalytic subunit	681369	682823	1455	-3	682	83	470	68	4954	639	3542	214	6302	963	3529	623
Deide_05850	CDS	-	nucleotidyltransferase	682860	684161	1302	-3	90	47	42	47	1118	435	517	117	829	610	327	423
Deide_05855	tRNA	trnA	tRNA-Ala	684352	684426	75	1	209	0	164	0	1391	5	1464	0	2347	8	1388	1
Deide_05860	CDS	-	signal transduction protein	684915	685472	558	-3	459	131	551	92	11004	640	4499	291	3594	808	2758	621
Deide_05864	CDS	-	conserved protein of unknown function	685876	686106	231	-2	2506	36	973	21	6990	258	13007	75	30297	233	6050	98
Deide_05870	CDS	-	transcriptional regulator	686767	687441	675	1	2134	62	1166	49	21256	226	11904	116	25731	279	10393	230
Deide_05875	tRNA	trnA	tRNA-Ala	687499	687574	76	1	1065	0	1350	0	6242	4	2846	0	7738	0	11389	0
Deide_05876	tRNA	trnM	tRNA-Met	687610	687686	77	1	66	3	153	2	691	34	373	3	1227	28	1838	29
Deide_05880	CDS	proS	prolyl-tRNA synthetase	687780	689279	1500	-3	911	204	1408	122	9736	1779	4928	525	9190	1634	7918	1031
Deide_05890	CDS	-	hypothetical protein	689395	690195	801	1	119	87	281	69	1111	727	696	403	1323	754	1216	445
Deide_05900	CDS	-	amylosucrase	690283	692199	1917	1	328	94	253	82	3518	940	2014	322	3359	695	2226	446
Deide_05910	CDS	rpmI	50S ribosomal protein L35	692382	692582	201	3	1610	10	522	23	2338	249	4070	50	10853	104	6008	113
Deide_05920	CDS	rplT	50S ribosomal protein L20	692588	692941	354	2	2523	88	1325	140	10453	1368	16159	207	38134	418	20113	431
Deide_05930	CDS	-	PhnF family transcriptional regulator	693071	693763	693	-1	1600	62	1000	58	10542	709	5314	424	15364	667	7257	596
Deide_05940	CDS	moaA	Cyclic pyranopterin monophosphate synthase (molybdenum cofactor biosynthesis protein A)	693975	694976	1002	-3	902	48	682	37	11440	354	5791	135	9039	260	4568	196
Deide_05950	CDS	-	hypothetical protein	695212	695514	303	1	141	14	149	9	2314	139	813	63	364	155	294	56
Deide_05960	CDS	-	symporter, DhlC family	695511	697097	1587	3	525	417	408	357	3945	3050	1188	1098	2086	3258	1921	1528
Deide_05961	CDS	-	hypothetical protein	697158	697829	672	3	207	65	175	42	2010	588	613	261	1506	809	875	257
Deide_05970	CDS	-	DNA polymerase III subunit	697830	698444	615	-3	24	29	23	28	306	316	85	101	237	166	93	117
Deide_05980	CDS	-	hypothetical protein	698446	700203	1758	-2	289	23	207	24	3745	145	1133	12	2766	84	1154	50
Deide_05990	CDS	acsA	acetyl-CoA synthetase	700504	702456	1953	1	738	171	1148	140	16240	1128	8393	804	3356	1354	3347	673
Deide_06000	CDS	-	transaminases (aminotransferases)	702507	703658	1152	-3	305	219	217	120	3171	784	710	199	1991	804	1393	478
Deide_06010	CDS	-	hypothetical protein	703746	704279	534	3	116	6	61	7	649	66	133	21	734	45	399	42
Deide_06020	CDS	rpoC	DNA-directed RNA polymerase subunit beta	704537	709162	4626	-1	345	68	307	59	6420	549	4636	202	6058	442	3943	302
Deide_06030	CDS	rpoB	DNA-directed RNA polymerase subunit beta	709251	712706	3456	-3	462	112	391	102	5888	671	7073	264	7024	550	5758	518
Deide_06040	CDS	-	hypothetical protein	713030	713818	789	2	375	71	242	56	2792	377	1545	185	2242	412	1527	251
Deide_06041	CDS	-	hypothetical protein	714050	714511	462	2	268	230	203	437	3525	3990	505	1586	1370	3435	1294	3636
Deide_06050	CDS	rplL	50S ribosomal protein L7/L12	714551	714916	366	-1	1375	6	2019	13	34380	178	17619	26	33269	98	27649	48
Deide_06060	CDS	rplJ	50S ribosomal protein L10	714983	715480	498	-1	247	6	242	13	5151	172	3816	77	7742	84	6043	89
Deide_06070	CDS	rplA	50S ribosomal protein L1	715679	716380	702	-1	487	13	428	14	8240	167	7680	40	14660	60	14720	41
Deide_06080	CDS	rplK	50S ribosomal protein L11	716373	716807	435	-3	1655	9	1125	14	9068	154	10933	81	13648	69	11690	73
Deide_06090	CDS	nusG	transcription antitermination protein	716977	717549	573	-2	617	2	292	2	3142	38	6781	20	9706	35	7121	26
Deide_06100	CDS	secE	preprotein translocase subunit SecE	717546	717725	180	-3	100	3	49	2	538	16	3276	12	3642	17	1943	14
Deide_06110	CDS	rpmG	50S ribosomal protein L33	717808	717975	168	-2	647	13	333	12	3330	151	18841	78	22452	221	12266	93
Deide_06111	CDS	-	hypothetical protein	718197	718508	312	-3	296	22	255	30	2359	155	1229	61	2628	86	2089	180
Deide_06120	CDS	tufA	elongation factor Tu	718685	719902	1218	-1	2981	1	3212	1	20518	15	20686	10	32069	7	24117	30
Deide_06138	tRNA	trnT	tRNA-Thr	720046	720120	75	-1	661	0	441	0	5493	16	1295	0	5692	5	3867	0
Deide_06137	tRNA	trnG	tRNA-Gly	720130	720202	73	-1	1137	0	773	0	7075	0	2725	0	8856	0	6546	0
Deide_06136	tRNA	trnY	tRNA-Tyr	720211	720296	86	-1	690	0	451	0	2581	0	2423	0	4813	0	3569	0
Deide_06135	tRNA	trnT	tRNA-Thr	720335	720410	76	-1	4278	2	5843	4	15855	34	5607	10	12973	3	26002	3
Deide_06130	CDS	-	multidrug ABC transporter ATP-binding protein/permease	720703	722628	1926	1	2443	131	4202	111	20630	665	27716	468	29850	857	26773	570
Deide_06140	CDS	-	multidrug ABC transporter ATP-binding protein/permease	722625	724493	1869	3	1076	65	1687	40	13137	365	19297	194	26300	517	17578	381
Deide_06142	CDS	-	peptidase M22, glycoprotease	724748	725311	564	-1	258	29	199	31	2584	372	2019	199	1431	251	1025	196
Deide_06150	CDS	gltA	citrate (Si)-synthase (citrate synthase)	725408	726541	1134	2	1847	325	2001	202	24590	1800	10033	349	16957	1129	15743	946
Deide_06160	CDS	-	conserved protein of unknown function	726626	727084	459	-1	1165	9	741	2	11191	70	5274	16	10757	72	5601	29
Deide_06170	CDS	-	metallo-beta-lactamase family protein	727153	728145	993	-2	295	43	200	15	3190	141	1113	77	3068	251	1733	136
Deide_06180	CDS	-	conserved protein of unknown function	728257	728793	537	-2	5939	13	7606	2	99507	65	67761	28	46087	94	38919	48
Deide_06190	CDS	-	hypothetical protein	728880	730610	1731	3	1268	102	1238	113	12939	1095	9204	376	11704	932	8475	660
Deide_06200	CDS	-	NADPH dehydrogenase	730902	731996	1095	3	64	74	126	50	1262	367	1164	283	1216	823	1439	565
Deide_06215	tRNA	trnA	tRNA-Ala	732119	732194	76	-1	104	0	93	0	372	2	594	0	855	4	871	3
Deide_06210	CDS	-	Inosine-5'-monophosphate dehydrogenase	732341	733858	1518	2	1220	103	953	55	10216	701	8473	253	9544	572	5600	340
Deide_06220	CDS	-	hypothetical protein	733926	734570	645	3	138	13	204	11	1488	161	1236	69	1838	107	1603	79
Deide_06230	CDS	-	hypothetical protein	734634	735248	615	-3	718	22	545	28	8401	195	6151	76	8767	209	4351	115
Deide_06240	CDS	-	nucleotidyltransferase	735280	736380	1101	-2	54	31	40	17	475	253	204	92	448	220	239	107
Deide_06250	CDS	-	trypsin-like serine protease	736395	737648	1254	-3	134	9	140	5	1270	79	701	30	1294	55	776	30
Deide_06260	CDS	hslO	heat shock protein 33 (HSP33) (33 kDa chaperonin)	737905	738813	909	-2	146	13	187	9	1760	89	924	34	1239	77	1245	56
Deide_06270	CDS	-	ABC transporter periplasmic protein	739099	740895	1797	1	1284	572	1616	291	19384	3114	22562	1530	28836	3825	19291	1887
Deide_06280	CDS	-	response regulator NarL	740978	741673	696	2	260	120	198	85	1753	728	718	353	1356	565	779	380
Deide_06290	CDS	-	histidine kinase	742220	745138	2919	2	648	140	326	72	6414	1736	1913	630	4351	1690	1786	831
Deide_06300	CDS	-	hypothetical protein	745165	746199	1035	-2	120	54	102	32	1160	465	370	122	748	393	506	174
Deide_06310	CDS	-	glycosyltransferase	746363	747544	1182	2	749	178	265	130	3826	1711	1688	673	5564	1201	1857	548
Deide_06320	CDS	-	putative glycosyltransferase	747486	748178	693	-3	246	390	199	123	2120	1443	726	868	1347	2217	717	755
Deide_06330	CDS	-	transporter	748241	749494	1254	2	1132	11	645	8	9872	112	4598	34	10352	123	4960	86
Deide_06331	CDS	-	chitin deacetylase	749538	750248	711	3	189	12	120	10	2114	174	1157	120	2718	206	1143	107
Deide_06340	CDS	recR	Recombination protein recR	750304	750900	597	-2	248	36	198	15	1895	244	931	99	1765	281	943	143
Deide_06350	CDS	-	Nucleoid-associated protein Deide_06350	750929	751219	291	-1	523	26	499	21	4870	184	2316	63	3813	159	3201	157
Deide_06360	CDS	-	NUDIX hydrolase	751279	751959	681	-2	196	18	125	9	1390	76	576	17	1399	80	720	39
Deide_06370	CDS	-	putative glycogen debranching enzyme	752064	754049	1986	-3	249	24	169	33	1341	263	422	168	1079	373	667	246
Deide_06380	CDS	infC	Translation initiation factor IF-3	754223	754855	633	2	4091	25	4973	18	61107	182	28807	120	23433	331	25445	130
Deide_06390	CDS	nrdH	glutaredoxin-like protein	754983	755228	246	3	119	1	257	1	973	13	1097	21	1470	45	1449	17
Deide_06400	CDS	-	acid phosphatase	755297	756319	1023	-1	102	15	70	21	578	129	484	136	923	198	409	125
Deide_06409	CDS	-	putative Threonine--tRNA ligase gene leader peptide	756571	756672	102	1	20537	5	14974	4	138968	44	56761	28	150542	75	146059	35
Deide_06410	CDS	thrS	Threonine--tRNA ligase	756757	758706	1950	1	755	83	482	60	4570	752	5444	273	10071	778	5133	425
Deide_06420	CDS	-	DSBA oxidoreductase	758836	759846	1011	-2	518	77	85	66	2387	830	1018	269	6388	718	974	506
Deide_06430	CDS	-	lipase, class 2	759974	760687	714	2	196	181	166	146	3445	1690	1017	583	1525	1648	1028	1406
Deide_06435	tRNA	trnC	tRNA-Cys	761042	761115	74	1	18399	17	16149	17	47334	1063	24159	28	65836	43	90738	142
Deide_06436	tRNA	trnV	tRNA-Val	761130	761204	75	1	958	17	765	17	5633	1060	4258	28	16766	39	12269	143
Deide_06440	CDS	-	phage integrase	761309	762496	1188	-1	141	115	94	75	1267	601	540	379	1437	940	648	503
Deide_06450	CDS	-	hypothetical protein	762581	762841	261	-1	29	20	16	12	339	95	217	45	414	124	117	76
Deide_06460	CDS	-	putative Bifunctional DNA primase/polymerase domain protein	763019	765532	2514	-1	113	136	68	103	3587	978	1035	868	2921	1264	879	910
Deide_06470	CDS	-	putative DNA binding domain protein, excisionase family	765529	765762	234	-2	16	6	11	6	489	44	185	8	458	28	126	25
Deide_06471	CDS	-	hypothetical protein	765828	766994	1167	3	282	33	260	24	3939	276	1796	113	2549	495	2008	265
Deide_06472	CDS	-	conserved protein of unknown function	767113	767955	843	1	42	63	34	28	1014	569	275	522	823	868	416	280
Deide_06480	CDS	-	hypothetical protein	767982	770732	2751	-3	687	1273	314	1101	6040	10473	4446	2212	6068	8051	2296	7184
Deide_06490	CDS	-	DNA methylase	770732	773500	2769	-1	1131	453	642	246	10793	2958	7848	978	10058	3169	4138	1608
Deide_06491	CDS	-	hypothetical protein	773517	776300	2784	-3	3054	517	2328	442	22804	8253	27773	4084	25779	4934	14880	3669
Deide_06492	CDS	-	hypothetical protein	776297	776917	621	-1	309	35	141	7	1893	241	1178	121	1985	235	855	103
Deide_06500	CDS	-	hypothetical protein	776943	780017	3075	-3	1094	888	544	478	6558	5797	3923	2814	6064	5439	2917	2817
Deide_06510	CDS	-	ATP-dependent DNA helicase	780509	785560	5052	2	2670	231	1230	143	30767	1258	6078	457	16232	1029	4716	564
Deide_06511	CDS	-	hypothetical protein	785557	787737	2181	1	982	56	380	42	8737	436	1827	222	5477	543	1368	240
Deide_06520	CDS	-	ATP-dependent DNA helicase	787774	790323	2550	-2	277	592	176	481	2255	4924	1387	1926	2416	3181	1567	2669
Deide_06521	CDS	-	putative SIR2-like domain protein	790474	794319	3846	1	1976	550	1495	1598	24659	31592	11387	13716	13219	3758	7489	7496
Deide_06540	CDS	-	transposase	794453	795454	1002	2	89	570	49	501	864	9988	476	1603	1153	1927	418	1445
Deide_06550	CDS	-	type IV pilin (prepilin)	796568	796987	420	2	9279	3	4188	4	71992	36	53416	13	60297	34	20929	31
Deide_06551	CDS	-	hypothetical protein	797241	798344	1104	3	728	179	302	245	6792	3365	2596	1664	6470	851	1797	1084
Deide_06561	CDS	-	hypothetical protein	798440	799861	1422	2	1394	152	798	133	18335	2071	9803	2327	13142	1524	4914	997
Deide_06570	CDS	-	transposase	800197	801084	888	1	240	84	197	69	1337	1189	591	400	1873	697	1252	593
Deide_06571	CDS	-	prepilin-like protein	801439	802125	687	-2	782	233	599	154	11489	2460	10316	1447	6304	2204	3035	1674
Deide_06580	CDS	-	type II secretion system protein, pseudopilin	802122	802487	366	-3	627	80	409	61	7948	596	9756	146	5692	401	2802	310
Deide_06581	CDS	-	prepilin-like protein	802484	802900	417	-1	895	218	571	242	10036	972	10396	405	6846	1060	3707	943
Deide_06590	CDS	-	hypothetical protein	802897	804708	1812	-2	5549	333	4595	182	45488	2367	35134	939	24449	2355	18647	1107
Deide_06600	CDS	-	histidine kinase	805734	808058	2325	-3	1064	1145	982	1118	13233	8249	6373	4128	9902	4235	6803	4749
Deide_06601	CDS	pdxH	Pyridoxine/pyridoxamine 5'-phosphate oxidase	808954	809598	645	1	267	68	142	50	1746	622	707	407	1495	838	669	360
Deide_06610	CDS	-	2-phosphoglycerate kinase	809689	811197	1509	-2	780	51	558	29	8864	333	3266	233	6335	330	3090	118
Deide_06620	CDS	-	tetR family transcriptional regulator	811322	811939	618	-1	2653	27	1888	16	24041	162	7370	101	9885	213	6876	104
Deide_06630	CDS	ppgK	polyphosphate--glucose phosphotransferase	812025	812882	858	3	899	25	470	9	5119	188	2697	76	4062	128	2616	65
Deide_06640	CDS	-	sporulation-control protein	812932	813666	735	1	396	9	371	12	9471	136	2761	34	6119	70	2352	47
Deide_06650	CDS	-	putative S-adenosylhomocysteine deaminase	813728	814909	1182	2	135	60	89	34	1276	508	576	219	1265	572	535	321
Deide_06660	CDS	tdk	Thymidine kinase	814913	815521	609	-1	61	25	29	22	372	218	136	45	310	123	175	84
Deide_06670	CDS	rpmE	50S ribosomal protein L31	815659	815877	219	-2	1831	6	1015	5	5923	51	36521	27	40149	22	22281	17
Deide_06680	CDS	-	ADP-ribosyl-[dinitrogen reductase] hydrolase (ADP-ribosylglycohydrolase)	815972	816964	993	-1	205	6	227	7	3301	48	978	1	1285	32	1140	22
Deide_06690	CDS	-	hypothetical protein	817031	817552	522	2	1889	118	1544	106	22324	553	12190	274	24454	685	12800	485
Deide_06700	CDS	-	hypothetical protein	817634	818362	729	2	849	20	1217	11	16383	134	6138	48	6709	111	4710	79
Deide_06710	CDS	-	NUDIX hydrolase	818972	819466	495	2	82	223	59	124	595	563	593	208	1079	769	523	418
Deide_06720	CDS	valS	valyl-tRNA synthetase	819463	822225	2763	1	341	49	202	43	2622	436	1477	179	3214	380	1483	234
Deide_06730	CDS	-	hypothetical protein	822284	822886	603	-1	90	8	56	10	1037	124	264	25	554	69	389	64
Deide_06740	CDS	iscS	cysteine desulfurase	823478	824611	1134	-1	1501	44	1018	22	15749	323	9290	114	14815	242	7420	193
Deide_06750	CDS	-	PASTA domain-containing protein	824646	826313	1668	-3	1688	28	1201	20	17472	179	9678	55	15258	223	8202	157
Deide_06760	CDS	-	AzlD family protein	826377	826673	297	-3	16	2	12	2	181	14	28	4	97	14	54	1
Deide_06770	CDS	-	AzlC family protein	826670	827386	717	-1	43	5	33	9	663	64	178	11	318	38	201	19
Deide_06780	CDS	-	conserved protein of unknown function	827720	828175	456	2	202	2	786	2	12870	36	2776	29	1323	48	2373	21
Deide_06781	CDS	-	phosphoglycerate mutase	828305	828925	621	2	91	18	86	7	2217	124	478	66	651	152	623	46
Deide_06790	CDS	-	NADH dehydrogenase	829131	830270	1140	-3	439	131	231	78	3612	1111	1749	482	4679	719	2509	541
Deide_06800	CDS	-	hypothetical protein	830962	831249	288	-2	29	50	15	40	275	398	68	126	253	390	92	229
Deide_06801	CDS	-	hypothetical protein	831282	836462	5181	-3	405	872	216	628	3127	9007	1352	1910	2545	4685	1214	2757
Deide_06810	CDS	-	hypothetical protein	836510	837052	543	-1	95	115	61	97	745	1130	202	345	649	673	426	321
Deide_06812	CDS	-	conserved protein of unknown function	837060	837236	177	-3	46	67	31	54	369	620	72	238	325	460	184	174
Deide_06811	CDS	-	hypothetical protein	837233	837652	420	-1	62	34	43	38	551	282	105	70	407	253	242	161
Deide_06820	CDS	-	hypothetical protein	837664	838119	456	-2	69	2	39	3	686	29	226	17	592	39	314	14
Deide_06830	CDS	-	phage tail sheath protein	838164	839813	1650	-3	175	28	92	29	1325	341	437	75	937	179	546	94
Deide_06840	CDS	-	hypothetical protein	840041	840865	825	2	154	23	81	14	980	163	471	49	928	128	456	63
Deide_06850	CDS	-	GPW/gp25 family	840919	841332	414	1	20	10	12	5	159	149	174	47	215	125	63	45
Deide_06860	CDS	-	hypothetical protein	841392	843518	2127	3	89	68	66	56	859	499	489	122	820	395	348	200
Deide_06870	CDS	-	forkhead associated domain-containing protein	843518	844462	945	2	11	61	5	48	149	745	106	122	122	393	60	243
Deide_06880	CDS	-	Non-specific serine/threonine protein kinase	844459	849336	4878	1	168	335	115	246	1640	2684	682	830	1444	1907	503	1367
Deide_06890	CDS	-	hypothetical protein	849364	849972	609	1	81	44	61	30	1026	357	395	96	770	250	446	131
Deide_06900	CDS	-	phage protein D	849978	851750	1773	3	114	54	67	36	937	558	447	140	1031	405	575	219
Deide_06910	CDS	-	putative AAA ATPase	851752	853653	1902	1	97	29	46	21	729	226	276	49	649	140	241	66
Deide_06920	CDS	mfd	transcription-repair coupling factor	853734	856859	3126	3	366	41	454	32	8145	438	2895	189	3747	398	2879	158
Deide_06930	CDS	-	acyltransferase	856869	857327	459	-3	71	104	37	117	827	2480	299	1221	625	1819	251	1162
Deide_06940	CDS	-	hypothetical protein	857941	858969	1029	-2	1067	75	664	45	6496	773	5702	555	10114	1033	4815	562
Deide_06950	CDS	coaE	dephospho-CoA kinase	859005	859652	648	-3	122	26	83	26	911	116	559	119	1151	209	578	128
Deide_06970	CDS	-	hypothetical protein	859984	861183	1200	1	1157	666	895	395	11736	4000	8567	2943	14296	3830	8722	2431
Deide_06980	CDS	-	branched-chain amino acid ABC transporter ATP-binding protein	861502	862212	711	-2	153	37	146	32	1092	326	237	114	870	352	737	165
Deide_06990	CDS	-	branched-chain amino acid ABC transporter ATP-binding protein	862214	862981	768	-1	13	5	4	7	129	56	42	29	71	83	47	20
Deide_07000	CDS	-	branched-chain amino acid ABC transporter permease	862978	863907	930	-2	25	24	19	15	262	104	156	22	274	87	146	50
Deide_07010	CDS	-	branched-chain amino acid ABC transporter permease	863956	864930	975	-2	436	47	232	23	1527	200	628	104	1914	165	1293	117
Deide_07020	CDS	-	branched-chain amino acid ABC transporter periplasmic protein	865026	866192	1167	-3	149	52	104	56	5851	523	436	151	922	408	565	238
Deide_07030	CDS	-	DNA polymerase, family X	866335	868041	1707	-2	247	75	191	81	2855	679	620	202	1681	444	870	292
Deide_07040	CDS	-	histidinol-phosphatase	868034	868819	786	-1	123	6	96	5	1992	58	782	10	1406	38	583	32
Deide_07050	CDS	-	hypothetical protein	868830	869735	906	-3	280	16	169	12	4683	95	943	25	2481	73	1547	70
Deide_07060	CDS	argF	ornithine carbamoyltransferase	869847	870902	1056	3	126	93	92	59	1278	1023	598	640	1168	795	842	293
Deide_07070	CDS	-	NUDIX hydrolase	870932	871447	516	2	221	27	189	9	1831	131	1972	97	2368	197	1374	152
Deide_07080	CDS	argC	N-acetyl-gamma-glutamyl-phosphate reductase	871444	872370	927	1	73	84	44	58	631	635	583	367	753	700	461	396
Deide_07090	CDS	-	segregation and condensation protein A (ScpA)	872431	873207	777	-2	96	39	50	31	1105	351	344	149	657	209	415	201
Deide_07100	CDS	trpS	tryptophanyl-tRNA synthetase	873207	874205	999	-3	281	91	235	56	3269	466	2061	120	3310	411	1917	277
Deide_07110	CDS	-	PpiC-type peptidyl-prolyl cis-trans isomerase	874283	876163	1881	-1	793	30	545	56	7776	697	8637	617	12623	367	6874	335
Deide_07115	tRNA	trnR	tRNA-Arg	876204	876280	77	1	496	168	846	82	4804	343	4464	518	4759	1660	3942	313
Deide_07120	CDS	-	conserved protein of unknown function	876471	877493	1023	3	191	73	126	27	3325	821	1372	407	1518	365	884	160
Deide_07130	CDS	-	single-stranded-DNA-specific exonuclease	877781	879925	2145	-1	643	168	393	99	5295	1024	3064	391	5208	988	2210	576
Deide_07131	CDS	-	hypothetical protein	879928	880284	357	-2	399	1	315	2	2191	20	971	24	2232	39	1182	18
Deide_07150	CDS	-	S-layer protein	880362	881561	1200	-3	727	43	2497	18	19622	218	7242	59	6213	174	9785	114
Deide_07160	CDS	-	enoyl-CoA hydratase	882131	882928	798	2	242	16	203	8	1664	124	898	67	1232	128	925	56
Deide_07170	CDS	-	hypothetical protein	882921	883997	1077	3	220	158	195	114	1982	1887	1065	1315	1693	1753	1016	974
Deide_07180	CDS	greA	transcription elongation factor	884473	884943	471	1	925	61	1124	46	10807	674	13467	368	15593	780	12381	411
Deide_07190	CDS	-	ABC transporter permease	885296	886105	810	-1	123	20	48	19	3159	402	4130	144	6119	186	1509	104
Deide_07200	CDS	-	ABC transporter ATP-binding protein	886108	886830	723	-2	96	125	71	83	1588	609	1054	143	2339	307	904	310
Deide_07210	CDS	lipA	lipoyl synthase	887060	888040	981	-1	984	205	794	110	10393	2588	3649	675	7266	2303	4186	1005
Deide_07220	CDS	lipB	lipoate-protein ligase B (lipoyltransferase)	888044	888760	717	-1	583	172	579	156	4421	1875	1263	1025	3199	1785	1887	915
Deide_07221	CDS	-	GCN5-related N-acetyltransferase	888936	889460	525	3	120	26	206	21	1260	259	432	197	914	340	859	189
Deide_07230	CDS	-	hypothetical protein	889451	890263	813	-1	63	111	70	90	607	1211	293	561	524	1048	352	500
Deide_07240	CDS	rplS	50S ribosomal protein L19	890455	890928	474	1	498	10	305	6	3342	75	5542	22	7516	60	5098	32
Deide_07250	CDS	-	hydrolase	891253	892071	819	1	201	55	174	41	2007	403	899	184	1758	470	921	236
Deide_07260	CDS	-	ABC transporter ATP-binding protein	892044	893477	1434	-3	169	23	169	25	2100	311	655	100	1193	294	854	118
Deide_07270	CDS	-	hypothetical protein	893527	894105	579	1	100	51	53	41	694	370	256	108	809	166	379	141
Deide_07280	CDS	-	hypothetical protein	894139	895056	918	1	155	50	127	33	2639	472	635	181	1796	294	707	189
Deide_07290	CDS	-	hypothetical protein	895065	895532	468	3	254	10	257	3	2417	67	523	63	1594	67	853	35
Deide_07300	CDS	-	conserved protein of unknown function	895596	896165	570	-3	186	43	113	23	1812	402	1478	185	2955	381	934	217
Deide_07310	CDS	rpsI	30S ribosomal protein S9	896315	896716	402	-1	1241	2	727	1	5266	26	10392	7	16329	10	8770	18
Deide_07320	CDS	rplM	50S ribosomal protein L13	896716	897141	426	-2	712	6	249	4	2271	66	5264	48	8162	28	4532	34
Deide_07330	CDS	-	metal ABC transporter periplasmic protein	897324	898223	900	-3	35	43	18	45	446	274	360	114	612	440	281	422
Deide_07340	CDS	rpmB	50S ribosomal protein L28	898220	898465	246	-1	24	8	21	10	439	66	686	72	1114	144	438	98
Deide_07350	CDS	treS	maltose alpha-D-glucosyltransferase	898635	900293	1659	3	1056	80	694	63	9210	465	6470	263	12115	546	4970	354
Deide_07352	CDS	-	protein of unknown function	900404	900634	231	2	2833	102	1926	92	19385	440	16425	367	22240	528	9863	387
Deide_07360	CDS	glpX	fructose 1,6-bisphosphatase II	900864	901868	1005	-3	434	25	347	18	5483	260	2472	164	4880	193	3313	126
Deide_07364	CDS	-	conserved protein of unknown function	901992	902102	111	-3	755	20	1182	14	5951	164	3899	52	4845	143	7924	66
Deide_07380	CDS	-	phosphoglucomutase	902206	903837	1632	1	430	40	466	26	6564	230	4444	91	3076	217	1584	125
Deide_07390	CDS	-	MviN-like membrane protein	903907	905547	1641	1	456	120	210	48	3614	586	1997	333	4471	858	1539	359
Deide_07400	CDS	-	hypothetical protein	905580	906152	573	-3	128	34	53	24	457	161	170	131	780	348	211	180
Deide_07410	CDS	topA	DNA topoisomerase	906342	909242	2901	3	1918	33	1850	16	18712	205	4950	256	9362	376	6694	192
Deide_07420	CDS	-	hypothetical protein	909243	909551	309	3	281	26	276	19	4352	149	1234	70	2540	126	1688	77
Deide_07430	CDS	-	hypothetical protein	909607	910158	552	-2	733	35	647	19	6889	251	2506	109	4570	197	2987	113
Deide_07440	CDS	-	hypothetical protein	910231	910986	756	-2	282	44	192	46	3075	351	1191	87	2635	313	1392	224
Deide_07450	CDS	-	conserved membrane protein of unknown function	911072	911533	462	-1	384	26	567	33	7051	353	1395	97	2864	176	2012	105
Deide_07460	CDS	rnhA	ribonuclease H	911573	912124	552	2	594	18	403	52	4657	432	3930	486	8555	717	3322	510
Deide_07470	CDS	-	hypothetical protein	912253	913455	1203	1	290	12	211	27	2382	117	909	73	3010	116	1368	82
Deide_07474	CDS	-	protein of unknown function	913517	913816	300	-1	105	6	277	7	730	63	294	34	755	78	1072	25
Deide_07480	CDS	-	hypothetical protein	913956	915335	1380	3	270	20	1098	9	3614	194	1379	65	2979	141	4605	77
Deide_07490	CDS	-	NUDIX hydrolase	915381	915836	456	-3	39	24	25	83	553	323	145	107	374	378	209	387
Deide_07500	CDS	glmU	bifunctional N-acetylglucosamine-1-phosphate uridyltransferase/glucosamine-1-phosphate acetyltransferase	915840	917285	1446	-3	112	8	81	8	1256	104	352	60	739	123	572	47
Deide_07510	CDS	lgt	prolipoprotein diacylglyceryl transferase	917390	918325	936	-1	346	38	202	37	3277	267	1095	126	2299	348	1107	166
Deide_07520	CDS	-	Sec-independent protein translocase protein tatC	918402	919184	783	-3	356	123	236	89	3106	1017	1566	448	2905	1123	1283	536
Deide_07530	CDS	tatA	Sec-independent protein translocase protein TatA	919204	919452	249	-2	190	22	132	10	1666	196	977	115	1492	258	852	59
Deide_07535	CDS	-	Twin-arginine translocation protein, TatA/E family	919747	920007	261	1	137	29	151	60	1132	556	448	160	884	293	675	170
Deide_07532	CDS	-	RNA polymerase, sigma-24 subunit, ECF subfamily	920070	920639	570	3	464	184	462	138	9187	949	9019	357	6231	968	2930	976
Deide_07533	CDS	-	anti-sigmaE protein	920657	921346	690	2	488	54	463	29	7886	252	3397	94	5095	248	3165	145
Deide_07540	CDS	-	desiccation-associated protein	921607	922569	963	1	242	57	247	41	2269	532	1536	193	1722	419	1504	236
Deide_07550	CDS	-	oxidoreductase	922647	923375	729	-3	552	43	331	27	3921	284	1313	78	2289	147	1491	73
Deide_07551	CDS	-	adenosylhomocysteine nucleosidase	923414	924046	633	2	123	14	75	35	1169	1051	381	271	787	184	290	272
Deide_07560	CDS	-	hypothetical protein	924102	924257	156	-3	304	23	1280	7	24315	187	4511	145	1468	336	3682	72
Deide_07570	CDS	tdh	L-threonine 3-dehydrogenase	924443	925477	1035	2	357	46	205	22	2520	283	710	166	2355	389	1068	159
Deide_07578	CDS	-	putative Tryptophan--tRNA ligase 2 gene leader peptide	925487	925534	48	2	75	0	67	3	623	33	251	18	616	7	425	11
Deide_07580	CDS	trpS	tryptophanyl-tRNA synthetase II	925740	926633	894	3	10	56	3	66	62	352	35	134	58	166	34	126
Deide_07590	CDS	-	chaperone protein DnaJ	926736	927857	1122	3	1513	42	1063	27	4655	523	2354	392	5967	568	3335	296
Deide_07600	CDS	-	oxidoreductase	927916	929352	1437	-2	153	83	116	37	1533	250	502	242	1106	555	506	215
Deide_07610	CDS	-	conserved protein of unknown function	929683	930459	777	-2	142	20	56	27	994	197	313	66	977	162	374	106
Deide_07620	CDS	prs	ribose-phosphate diphosphokinase	930673	931668	996	1	1605	38	1048	13	14664	205	7951	75	17331	193	8793	111
Deide_07630	CDS	-	conserved membrane protein of unknown function	932096	932464	369	2	507	7	334	10	3683	105	1189	45	2761	78	1499	54
Deide_07640	CDS	panC	pantoate--beta-alanine ligase	932451	933338	888	3	455	37	254	23	5141	243	2180	125	3457	203	1333	136
Deide_07650	CDS	pilT	Twitching mobility protein	933335	934411	1077	2	1300	384	923	282	13767	2389	5290	985	11844	2109	6032	1198
Deide_07660	CDS	-	glycosidase	934593	936212	1620	-3	476	392	389	277	10403	3877	3329	1895	2628	3258	2347	1833
Deide_07670	CDS	-	ABC transporter ATP-binding protein	936794	937993	1200	2	1046	17	831	17	17226	150	7193	58	5650	174	2999	104
Deide_07680	CDS	-	ABC transporter periplasmic protein	938250	939005	756	3	6864	156	3355	189	50868	1327	18534	1252	46338	1994	19493	1702
Deide_07690	CDS	-	ABC transporter permease	939202	939996	795	1	1019	40	577	26	5563	336	4503	104	8715	282	3390	248
Deide_07700	CDS	-	conserved membrane protein of unknown function	940120	941325	1206	-2	258	99	240	69	9070	591	2349	263	2448	523	1298	377
Deide_07710	CDS	-	TRAP transporter, permease	941420	943552	2133	-1	367	294	341	194	3924	1809	4464	691	4283	1710	2449	1000
Deide_07720	CDS	-	TRAP transporter, periplasmic component	943637	944602	966	-1	4429	55	4373	45	49965	423	25386	157	44059	368	34877	252
Deide_07730	CDS	-	amino acid ABC transporter ATP-binding protein	944764	945582	819	1	807	121	600	111	6946	1078	3149	508	5023	1091	3106	689
Deide_07740	CDS	-	hypothetical protein	945677	946948	1272	-1	353	101	252	62	4331	849	2137	522	2804	1015	1530	447
Deide_07750	CDS	-	hypothetical protein	947040	948689	1650	-3	669	9	439	11	8201	59	2216	45	4583	71	2167	34
Deide_07760	CDS	sodA	superoxide dismutase	949525	950148	624	1	1298	32	1647	24	19112	152	7706	62	9602	161	8134	80
Deide_07770	CDS	-	chlorite dismutase	950209	950955	747	-2	154	23	95	18	1978	306	3323	151	3940	232	2376	141
Deide_07771	CDS	-	conserved protein of unknown function	951601	952182	582	-2	38	224	21	215	153	1751	46	1674	88	2909	49	2840
Deide_07780	CDS	-	lactoylglutathione lyase (glyoxalase I)	952208	952567	360	2	100	6	88	4	983	37	328	16	853	32	635	13
Deide_07790	CDS	-	hypothetical protein	952629	953747	1119	-3	803	1560	583	1387	8398	4630	4842	1828	7207	4056	3901	3204
Deide_07800	CDS	-	hypothetical protein	953852	954880	1029	-1	347	62	209	61	3831	586	1077	138	1848	387	1017	343
Deide_07810	CDS	-	ABC transporter permease	954911	955825	915	-1	158	57	95	46	2224	398	1380	135	2149	395	809	251
Deide_07820	CDS	-	ABC transporter permease	955822	957789	1968	-2	444	49	308	61	6801	687	4892	247	5908	431	2488	348
Deide_07830	CDS	ndk	Nucleoside diphosphate kinase	957865	958281	417	1	3173	174	1798	328	18866	2277	10658	1168	22580	731	13259	1066
Deide_07840	CDS	-	regulator protein	958569	959444	876	3	380	60	225	39	4258	454	2010	344	2379	528	1463	240
Deide_07850	CDS	-	conserved protein of unknown function	959465	959965	501	-1	184	130	116	129	1143	1636	375	649	802	1334	504	900
Deide_07860	CDS	-	hypothetical protein	960019	960336	318	1	62	9	34	5	490	28	221	12	425	40	209	33
Deide_07870	CDS	-	hypothetical protein	960553	961365	813	1	372	136	304	78	4124	713	3608	580	5120	1354	3310	610
Deide_07880	CDS	-	oxidoreductase	961476	962372	897	3	322	40	340	26	4344	292	2963	204	4089	259	3870	143
Deide_07890	CDS	-	putative naringenin-chalcone synthase	962464	963531	1068	1	496	108	876	145	11677	2222	7956	838	3311	776	4156	1036
Deide_07900	CDS	-	conserved protein of unknown function	963580	963771	192	-2	1119	72	8468	119	78416	1068	17330	833	4601	780	28109	854
Deide_07910	CDS	-	CoA-transferase	964291	965121	831	-2	97	379	67	332	773	2044	297	670	486	1704	283	1586
Deide_07920	CDS	acn	aconitate hydratase	965270	967987	2718	2	1503	121	1062	94	11974	711	7279	221	17417	527	12191	380
Deide_07930	CDS	-	serine endopeptidase	968175	969575	1401	3	1146	29	712	18	7780	241	3300	107	4585	213	2973	146
Deide_07940	CDS	-	hypothetical protein	969880	970149	270	-2	1887	16	545	21	5829	97	6576	31	14723	74	3964	55
Deide_07950	CDS	-	muconate cycloisomerase (muconate lactonizing enzyme)	970217	971302	1086	-1	237	36	258	38	3790	422	929	91	2633	318	1493	220
Deide_07960	CDS	-	hypothetical protein	971299	972108	810	-2	59	96	44	72	738	439	327	158	501	367	267	149
Deide_07970	CDS	-	hypothetical protein	972371	973672	1302	2	133	51	327	46	5457	631	1644	285	981	629	1396	282
Deide_07980	CDS	cysK	cysteine synthase	973855	974820	966	1	413	183	263	131	2992	1235	1044	369	3448	810	1859	559
Deide_07981	CDS	-	hypothetical protein	975094	975501	408	1	90	1	82	1	792	34	627	23	793	25	366	32
Deide_07990	CDS	-	putative NAD dependent epimerase/dehydratase family protein	975692	976663	972	2	213	42	182	61	2642	1300	1337	357	2094	426	1550	398
Deide_08000	CDS	-	hypothetical protein	976733	977494	762	-1	154	136	257	102	3683	1240	863	704	771	1144	792	743
Deide_08010	CDS	-	ABC transporter permease	977712	978542	831	3	79	8	782	3	1293	29	1806	2	2150	23	3949	9
Deide_08020	CDS	-	ABC transporter permease	978535	979380	846	1	15	54	27	40	273	370	241	108	226	320	258	174
Deide_08030	CDS	-	ABC transporter ATP-binding protein	979409	980404	996	2	65	2	81	3	394	33	184	2	288	27	259	9
Deide_08040	CDS	-	conserved protein of unknown function	980370	981002	633	3	102	9	83	5	686	39	237	35	462	59	373	18
Deide_08050	CDS	-	3-methyladenine DNA glycosylase	981002	981616	615	2	24	5	29	3	260	40	92	24	135	26	104	6
Deide_08060	CDS	-	putative Major Facilitator Superfamily (MFS_1) transporter	981687	983054	1368	3	223	19	323	17	4935	159	827	39	760	122	694	75
Deide_08070	CDS	-	nicotinate phosphoribosyltransferase	983495	984970	1476	2	76	60	51	72	531	688	408	127	482	389	262	277
Deide_08071	CDS	-	bifunctional nicotinamide mononucleotide adenylyltransferase/ADP-ribose pyrophosphatase	984970	985893	924	1	13	3	16	5	213	54	49	21	101	14	47	19
Deide_08080	CDS	-	desiccation-associated protein	985974	986912	939	3	43	55	48	58	452	455	306	133	284	314	289	334
Deide_08090	CDS	-	arginine/ornithine transport system ATPase	987294	988265	972	-3	178	7	155	11	1203	72	303	14	605	62	407	39
Deide_08091	CDS	-	hypothetical protein	988272	988730	459	-3	44	0	47	0	335	1	127	0	195	2	142	0
Deide_08100	CDS	-	methylmalonyl-CoA mutase	988711	990843	2133	-2	381	65	278	60	3073	766	1750	208	2416	479	1173	291
Deide_08110	CDS	rpe	ribulose-phosphate 3-epimerase	990964	991671	708	1	359	84	215	96	2788	832	1256	263	1842	267	999	396
Deide_08120	CDS	comB	Probable 2-phosphosulfolactate phosphatase	991668	992408	741	3	618	55	481	26	7905	354	2450	79	4423	220	2800	109
Deide_08130	CDS	-	conserved protein of unknown function	992481	992972	492	3	393	21	176	15	2210	133	2395	75	3238	182	1224	153
Deide_08140	CDS	-	carboxynorspermidine decarboxylase	993348	994571	1224	3	331	46	190	37	2005	330	1008	132	2401	287	1445	172
Deide_08150	CDS	-	S-layer protein	994785	996041	1257	-3	258	192	276	110	3389	941	887	361	1961	991	1558	575
Deide_08152	CDS	-	protein of unknown function, partial	996329	996595	267	-1	61	27	49	16	489	328	60	71	188	124	159	113
Deide_08153	CDS	-	protein of unknown function, partial	996559	996738	180	-2	56	16	48	7	323	298	45	64	142	109	177	80
Deide_08155	CDS	-	putative DNA binding domain protein, excisionase family	997212	997415	204	3	424	65	400	75	18121	205	3079	191	2795	387	1095	353
Deide_08161	CDS	-	hypothetical protein	997465	998211	747	1	321	73	266	71	8347	204	739	195	2293	396	895	322
Deide_08170	CDS	-	cytochrome P450	998735	999952	1218	-1	500	19	260	10	4550	159	2032	70	3125	161	991	114
Deide_08180	CDS	-	minicell-associated protein DivIVA	999991	1000866	876	-2	315	5	177	7	3052	84	1830	20	2321	76	704	47
Deide_08190	CDS	-	hypothetical protein	1000863	1001492	630	-3	265	105	136	69	2476	776	733	439	1424	652	656	401
Deide_08200	CDS	-	Surface antigen , outer membrane protein OMP85 family	1001745	1004318	2574	3	2156	44	1975	44	22277	472	8005	160	16987	397	11510	306
Deide_08210	CDS	-	fibronectin/fibrinogen binding protein	1004514	1006064	1551	3	240	11	123	4	1219	31	463	10	1066	36	639	11
Deide_08220	CDS	panD	Aspartate 1-decarboxylase	1006130	1006492	363	2	1507	17	994	13	5480	131	2794	73	8764	112	5928	71
Deide_08230	CDS	-	putative metal dependent phosphohydrolase	1006602	1007963	1362	3	564	361	345	147	4233	2695	3997	1928	6603	3748	3063	1451
Deide_08240	CDS	-	fructokinase	1008097	1008999	903	-2	463	38	358	26	5708	217	3199	205	5263	377	2050	236
Deide_08250	CDS	-	hypothetical protein	1009040	1009546	507	-1	65	116	46	136	589	675	445	82	589	456	415	303
Deide_08260	CDS	-	arsenite oxidase	1009561	1010172	612	-2	113	40	89	41	1275	297	1069	97	1190	360	858	218
Deide_08270	CDS	-	hypothetical protein	1010169	1011212	1044	-3	85	10	66	14	910	69	506	15	867	50	717	38
Deide_08280	CDS	-	cytochrome c-type biogenesis protein CcmH (cycL)	1011209	1011706	498	-1	46	3	36	4	581	64	334	24	524	44	414	36
Deide_08290	CDS	-	Thiol:disulfide interchange protein DsbE (Redoxin)	1011703	1012281	579	-2	59	1	48	2	861	26	954	2	1119	22	790	6
Deide_08300	CDS	ccmF	cytochrome c-type biogenesis protein CcmF (cycK)	1012335	1014311	1977	-3	139	8	119	6	1732	70	1427	17	1670	37	1661	26
Deide_08310	CDS	ccmE	Cytochrome c-type biogenesis protein CcmE	1014337	1014813	477	-2	84	34	63	16	1019	224	1162	66	1306	120	1192	69
Deide_08320	CDS	ccmC	cytochrome c-type biogenesis protein CcmC	1014937	1015647	711	-2	594	77	519	66	3930	505	2792	226	4022	490	5082	426
Deide_08330	CDS	ccmB	cytochrome c-type biogenesis protein CcmB	1015746	1016480	735	-3	66	42	41	39	578	448	896	205	941	417	592	332
Deide_08340	CDS	ccmA	ABC transporter ATP-binding protein	1016477	1017127	651	-1	125	80	99	50	1231	738	1424	278	1289	611	1029	513
Deide_08350	CDS	-	cytochrome c-type biogenesis protein	1017124	1017804	681	-2	592	67	773	34	6903	584	7710	229	12048	459	15975	275
Deide_08360	CDS	-	conserved exported protein of unknown function	1017876	1018262	387	-3	103	4	115	4	1238	67	508	14	621	41	348	29
Deide_08370	CDS	-	peptidoglycan glycosyltransferase	1018383	1020794	2412	-3	1304	182	901	116	14794	895	12179	657	14407	1083	6944	846
Deide_08380	CDS	-	response regulator CheY	1020847	1021224	378	-2	509	129	485	107	4985	1617	3466	314	3726	289	2286	361
Deide_08390	CDS	-	long-chain-fatty-acid--CoA ligase	1021375	1023078	1704	-2	187	56	144	66	1756	435	1027	168	695	371	515	205
Deide_08400	CDS	-	ribokinase	1023320	1024222	903	2	112	25	101	16	795	171	335	91	474	132	334	89
Deide_08410	CDS	-	hypothetical protein	1024294	1024791	498	1	215	129	149	118	1605	871	742	1333	1438	1264	768	946
Deide_08415	CDS	-	conserved protein of unknown function	1024799	1025014	216	2	396	8	343	4	2586	51	1155	89	2338	109	1893	36
Deide_08420	CDS	-	hypothetical protein	1025017	1025337	321	1	119	23	77	24	923	229	638	299	995	366	578	178
Deide_08430	CDS	-	signal peptidase I	1025505	1026299	795	-3	719	21	439	15	5835	179	6537	93	10805	191	4367	129
Deide_08440	CDS	-	Non-specific serine/threonine protein kinase	1026695	1027447	753	2	991	248	806	207	13650	1274	5286	636	6900	1414	3757	1257
Deide_08450	CDS	-	Alpha-glucosidase	1027521	1029116	1596	-3	161	183	150	169	1331	2871	685	603	1199	1110	772	614
Deide_08460	CDS	-	cell envelope-related transcriptional attenuator	1029365	1030504	1140	-1	360	32	244	35	5105	476	1705	158	3275	187	1424	208
Deide_08465	CDS	-	hypothetical protein	1030561	1030887	327	-2	34	2	84	1	1931	14	511	14	181	7	248	5
Deide_08461	CDS	-	acetyltransferase	1030915	1031514	600	-2	76	2	70	7	1112	20	441	7	543	16	293	13
Deide_08470	CDS	-	putative acetyltransferase	1031516	1031998	483	-1	164	15	233	22	2062	174	734	51	1641	142	1557	76
Deide_08480	CDS	-	glucose-fructose oxidoreductase	1032173	1033279	1107	2	49	112	268	53	4407	808	844	535	303	837	781	469
Deide_08481	CDS	-	lipase	1033530	1034366	837	-3	167	99	235	141	8423	5573	5030	1572	2167	1243	1953	1513
Deide_08490	CDS	-	ATP-dependent Clp protease, ATP-binding subunit ClpA	1035077	1037296	2220	-1	413	20	723	15	12886	142	4667	73	3763	129	4466	67
Deide_08500	CDS	-	ATP-dependent Clp protease adaptor protein clpS	1037293	1037610	318	-2	498	8	908	8	11277	91	5729	72	3076	100	2611	113
Deide_08510	CDS	-	desiccation-associated late embryogenesis abundant protein	1037709	1038311	603	-3	587	71	1334	57	15408	669	11050	286	3603	350	5782	373
Deide_08520	CDS	-	hypothetical protein	1038445	1038813	369	-2	216	4	167	1	2166	51	910	32	1350	32	967	14
Deide_08530	CDS	-	hypothetical protein	1038904	1039887	984	1	75	27	241	18	4208	224	1221	130	742	208	933	112
Deide_08531	CDS	-	hypothetical protein	1039981	1040310	330	1	67	40	102	28	1752	283	237	67	399	198	358	159
Deide_08540	CDS	-	putative PAP2 superfamily protein	1040314	1041141	828	-2	240	95	163	128	2036	1155	636	293	1289	691	1061	621
Deide_08550	CDS	-	ABC transporter ATP-binding protein	1041174	1042775	1602	3	1268	131	838	100	16022	1113	4329	511	10495	1404	6405	698
Deide_08560	CDS	-	putative inner membrane transporter protein	1042831	1043715	885	-2	72	19	52	16	675	157	206	25	711	61	313	54
Deide_08570	CDS	-	glycogen phosphorylase	1043800	1046316	2517	-2	2110	126	1387	89	26503	747	11477	282	17588	814	12219	569
Deide_08580	CDS	-	conserved protein of unknown function	1046414	1046881	468	2	97	88	84	60	1082	546	408	326	715	548	473	324
Deide_08590	CDS	-	Type 4 pilus assembly protein PilC	1047003	1048223	1221	-3	1760	594	1033	351	15308	2989	11375	1485	16217	3159	6477	2298
Deide_08591	CDS	-	translation factor (SUA5)	1048291	1048935	645	1	169	32	96	57	1491	754	806	169	1560	270	756	175
Deide_08600	CDS	scpB	segregation and condensation protein B	1048932	1049477	546	3	187	28	94	30	1223	463	637	262	1301	228	542	111
Deide_08610	CDS	-	hypothetical protein	1049567	1050334	768	2	452	45	265	34	3534	443	1671	194	3828	339	1440	226
Deide_08620	CDS	gatA	Glutamyl-tRNA(Gln) amidotransferase subunit A	1050422	1051885	1464	2	369	67	220	39	2204	534	948	421	1926	515	1172	262
Deide_08630	CDS	truB	tRNA pseudouridine synthase B	1051886	1052818	933	-1	70	183	36	84	413	1821	173	1068	282	1917	115	720
Deide_08640	CDS	-	hypothetical protein	1052884	1053255	372	1	339	12	238	9	2128	66	1142	36	1909	46	1041	30
Deide_08650	CDS	-	RNA pseudouridylate synthase	1053252	1054013	762	3	180	20	127	30	2730	157	682	167	1206	112	691	99
Deide_08656	misc_RNA	rnpB	RNA component of RNaseP	1054045	1054474	430	1	1332	35	2072	32	7371	200	6907	240	6940	231	12754	190
Deide_08660	CDS	-	hypothetical protein	1054538	1054888	351	-1	81	33	94	29	666	203	1902	107	1527	222	1566	160
Deide_08661	CDS	mraZ	Protein MraZ	1055231	1055659	429	2	601	157	196	149	3012	1720	3328	1357	8200	4436	1809	1828
Deide_08670	CDS	rsmH	Ribosomal RNA small subunit methyltransferase H	1055665	1056567	903	1	1689	27	508	13	10642	238	7081	82	23527	148	3526	125
Deide_08680	CDS	-	hypothetical protein	1056564	1056953	390	3	658	1	165	3	3542	40	1370	10	6549	28	1123	19
Deide_08690	CDS	-	peptidoglycan glycosyltransferase	1056944	1058290	1347	2	2428	254	909	282	12232	2810	7856	774	22546	1227	5048	1074
Deide_08700	CDS	-	hypothetical protein	1058715	1059293	579	3	497	41	532	35	3166	156	17202	111	18759	372	9337	259
Deide_08710	CDS	-	hypothetical protein	1059509	1060696	1188	2	1858	22	1126	12	14413	219	12527	83	20419	118	9908	82
Deide_08720	CDS	-	S-layer-like array protein	1061025	1062047	1023	3	89	143	131	92	2453	913	1339	367	1265	1318	1056	602
Deide_08730	CDS	-	Nudix hydrolase	1062110	1062697	588	-1	131	3	122	7	1221	69	378	51	1033	66	462	17
Deide_08740	CDS	-	nucleoside triphosphate pyrophosphohydrolase	1062684	1063322	639	-3	202	4	113	1	1408	8	473	6	759	6	467	3
Deide_08750	CDS	-	hypothetical protein	1063443	1063913	471	3	133	114	282	79	3241	693	1511	393	1437	648	1669	575
Deide_08760	CDS	-	short chain dehydrogenase	1064022	1064747	726	3	285	240	411	136	5837	1479	1016	662	1543	1478	1232	678
Deide_08770	CDS	smpB	SsrA-binding protein	1064869	1065291	423	1	533	24	278	16	6391	118	4111	60	6746	156	2807	129
Deide_08780	CDS	-	cell wall hydrolase/autolysin	1065306	1066676	1371	3	1728	7	1109	8	21736	71	13316	42	20655	59	8485	42
Deide_08790	CDS	-	hypothetical protein	1066673	1067215	543	2	915	5	557	6	8756	29	4171	10	6883	18	3020	9
Deide_08800	CDS	smc	chromosome partition protein	1067367	1070657	3291	3	1102	71	763	81	8261	666	5632	102	10893	310	5277	310
Deide_08801	CDS	-	2-5 RNA ligase	1070674	1071192	519	-2	20	98	16	79	391	697	66	707	93	1590	96	748
Deide_08810	CDS	-	glycoside hydrolase	1071189	1072631	1443	-3	121	41	177	32	2553	293	901	106	788	197	656	149
Deide_08820	CDS	-	phosphoenolpyruvate carboxylase	1072693	1075179	2487	-2	303	33	155	29	2327	261	1192	192	4138	195	1217	132
Deide_08830	CDS	-	hypothetical protein	1075247	1076023	777	-1	261	7	162	6	1967	54	882	13	2978	23	979	18
Deide_08840	CDS	-	universal stress family protein UspA	1076132	1076626	495	2	150	22	194	7	2402	100	739	27	547	90	715	36
Deide_08850	CDS	-	putative protease, Peptidase U32 family	1076707	1079271	2565	1	264	121	197	82	1698	923	1912	315	1679	513	1736	314
Deide_08860	CDS	-	hypothetical protein	1079336	1079980	645	2	293	9	231	5	3240	77	1454	33	2019	62	1615	35
Deide_08870	CDS	-	conserved protein of unknown function	1079934	1080656	723	3	145	9	129	9	1706	69	626	29	1036	50	725	37
Deide_08880	CDS	-	ABC transporter ATP-binding protein	1080717	1081490	774	3	52	1	27	4	545	55	128	3	237	54	213	33
Deide_08890	CDS	-	hypothetical protein	1081487	1083169	1683	2	103	33	53	36	941	396	369	131	566	217	329	130
Deide_08900	CDS	-	YciI-like protein	1083248	1083544	297	-1	124	458	108	347	990	3707	299	725	601	3018	395	2006
Deide_08910	CDS	-	saccharopine dehydrogenase	1083547	1084764	1218	-2	729	533	513	353	8364	4148	3443	887	7379	3451	3530	2177
Deide_08920	CDS	-	hypothetical protein	1084833	1085183	351	3	93	1	77	0	718	19	370	15	436	9	279	15
Deide_08930	CDS	-	hypothetical protein	1085180	1085761	582	2	74	124	67	122	690	840	228	297	395	666	261	594
Deide_08940	CDS	-	3-phosphoshikimate 1-carboxyvinyltransferase	1085807	1087147	1341	2	129	19	93	17	1108	226	479	45	1402	143	611	96
Deide_08950	CDS	-	hypothetical protein	1087167	1087409	243	3	205	84	165	64	3280	399	1463	349	2223	618	830	531
Deide_08960	CDS	-	hypothetical protein	1087502	1087783	282	2	289	10	162	14	2829	130	949	57	2009	68	801	46
Deide_08970	CDS	-	L-sorbosone dehydrogenase	1087852	1088943	1092	1	92	29	55	12	1116	124	618	100	1323	142	488	81
Deide_08980	CDS	-	putative DNA/RNA helicase, SNF2 family	1089095	1092493	3399	2	647	58	490	49	3675	581	4778	208	5424	497	4199	303
Deide_08989	CDS	-	putative trpEGD operon leader peptide	1092728	1092775	48	2	3895	2	1968	1	55469	0	30729	9	96256	3	35436	0
Deide_08990	CDS	-	Anthranilate synthase component I	1092857	1094269	1413	2	109	22	56	13	723	113	769	73	1275	141	597	62
Deide_09000	CDS	-	anthranilate synthase component II	1094343	1094966	624	3	54	10	39	6	403	39	398	25	528	28	331	28
Deide_09010	CDS	trpD	anthranilate phosphoribosyltransferase	1094963	1095967	1005	2	82	23	55	13	567	131	309	80	617	137	399	76
Deide_09020	CDS	-	AsnC family transcriptional regulator; Lrp	1096042	1096503	462	-2	99	54	67	26	524	418	517	365	544	326	319	135
Deide_09030	CDS	-	L-lysine 2,3-aminomutase	1096784	1098265	1482	2	3610	160	1106	119	14354	468	14046	278	7717	530	6003	356
Deide_09040	CDS	-	4-aminobutyrate aminotransferase	1098335	1099708	1374	2	1992	47	708	45	7486	435	7908	209	5880	572	5797	366
Deide_09050	CDS	-	extracellular nuclease	1099837	1102434	2598	1	2425	79	1339	55	16555	406	9837	262	11503	589	9243	332
Deide_09051	CDS	-	peroxiredoxin	1102503	1102970	468	-3	212	39	137	56	1658	319	559	59	1509	284	921	181
Deide_09052	CDS	tilS	tRNA(Ile)-lysidine synthase	1103006	1104607	1602	2	316	23	252	25	3290	727	1117	100	2695	100	1306	68
Deide_09060	CDS	-	hypothetical protein	1104796	1105875	1080	-2	124	80	191	65	5345	740	1411	177	577	575	537	412
Deide_09070	CDS	-	N-acetylmuramoyl-L-alanine amidase	1105950	1107863	1914	3	114	157	104	171	1697	1490	562	1064	867	1683	594	2051
Deide_09078	CDS	-	Inorganic pyrophosphatase-related protein, partial	1107921	1108199	279	3	76	25	66	20	686	150	153	33	502	101	305	68
Deide_09080	CDS	-	short chain dehydrogenase	1108209	1108916	708	3	201	49	319	31	4526	206	1032	28	955	156	993	90
Deide_09090	CDS	-	pyridine nucleotide-disulphide oxidoreductase, class II	1108913	1109878	966	2	38	57	35	51	1158	310	221	111	294	305	236	263
Deide_09100	CDS	-	haloacid dehalogenase-like hydrolase	1109875	1110408	534	1	23	19	33	11	1022	116	122	35	229	112	164	78
Deide_09110	CDS	-	ATP-dependent RNA helicase HrpB	1110628	1113120	2493	1	144	147	90	113	1129	1285	387	268	930	884	420	480
Deide_09120	CDS	-	hypothetical protein	1113243	1113662	420	3	184	23	113	29	816	209	237	62	711	112	502	305
Deide_09130	CDS	-	trans-aconitate 2-methyltransferase	1113675	1114460	786	-3	15	21	95	9	79	100	34	34	158	144	1312	62
Deide_09148	CDS	-	protein of unknown function	1114582	1114674	93	-2	16	1	1643	0	17	1	12	2	234	0	6905	1
Deide_09150	CDS	ddrA	Single-stranded DNA-binding protein DdrA	1114671	1115276	606	-3	331	26	41818	5	833	199	800	101	11634	231	343437	31
Deide_09160	CDS	-	Trypsin-like serine protease	1115414	1116271	858	-1	345	590	348	757	2704	2467	725	832	1817	2662	1550	3250
Deide_09170	CDS	-	extracellular serine proteinase	1116345	1117889	1545	-3	81	225	106	244	918	1655	88	443	270	1517	254	1279
Deide_09180	CDS	hisB	Imidazoleglycerol-phosphate dehydratase	1118211	1118798	588	3	1116	17	814	20	5663	132	2659	55	6386	111	3406	79
Deide_09190	CDS	hisH	imidazole glycerol phosphate synthase subunit HisH	1118795	1119427	633	2	182	5	139	2	1869	16	989	6	1861	12	944	8
Deide_09200	CDS	-	branched-chain amino acid aminotransferase	1119484	1120521	1038	1	1969	24	1546	18	14563	118	6944	50	11111	134	12280	90
Deide_09210	CDS	-	glycogen branching enzyme	1120784	1122712	1929	2	1030	115	942	90	14113	806	6283	434	8953	1054	6013	560
Deide_09220	CDS	-	hypothetical protein	1122709	1122972	264	1	45	24	37	17	1129	149	569	54	548	87	336	76
Deide_09230	CDS	-	nitroreductase	1123017	1123814	798	3	152	18	128	9	1456	78	831	44	1081	91	636	60
Deide_09240	CDS	-	3-isopropylmalate dehydrogenase	1123888	1124889	1002	-2	357	13	259	11	2254	108	867	22	2003	62	1457	37
Deide_09250	CDS	-	putative FAD dependent oxidoreductase	1124952	1125932	981	-3	60	22	44	12	583	176	97	53	225	131	130	83
Deide_09260	CDS	-	hypothetical protein	1125929	1126597	669	-1	64	6	66	7	1163	45	637	1	613	20	441	8
Deide_09270	CDS	-	hypothetical protein	1126701	1127270	570	3	193	23	624	39	5313	198	1414	42	655	177	1286	185
Deide_09280	CDS	-	hypothetical protein	1127267	1128034	768	2	80	48	307	25	9141	303	3289	183	1223	277	1619	152
Deide_09290	CDS	-	threonine aldolase	1128103	1129167	1065	1	194	5	169	1	3644	28	838	16	1226	33	1016	18
Deide_09300	CDS	-	hypothetical protein	1129177	1130166	990	1	114	6	62	4	763	77	164	26	496	25	387	31
Deide_09310	CDS	-	hypothetical protein	1130163	1130561	399	3	36	8	27	9	583	67	187	8	408	23	162	29
Deide_09320	CDS	-	hypothetical protein	1130623	1131321	699	1	51	3	21	7	353	225	185	25	271	54	184	39
Deide_09330	CDS	-	hypothetical protein	1131329	1131823	495	-1	101	12	122	14	3630	149	730	61	1157	131	681	73
Deide_09345	tRNA	trnM	tRNA-Met	1131901	1131977	77	-1	44436	1	51626	0	2904771	13	3081576	0	3313418	6	3859613	5
Deide_09340	CDS	-	isopentenyl pyrophosphate isomerase	1132378	1133400	1023	1	150	38	108	48	888	621	349	236	856	292	465	263
Deide_09350	CDS	-	hypothetical protein	1133328	1134665	1338	-3	168	138	173	95	2767	1276	899	672	1353	959	1053	463
Deide_09360	CDS	ruvA	Holliday junction DNA helicase RuvA	1134697	1135296	600	-2	188	40	173	37	1632	425	598	195	823	356	1031	173
Deide_09361	CDS	-	putative GCN5-related N-acetyltransferase	1135360	1135965	606	1	134	29	107	17	1487	288	448	85	843	176	394	114
Deide_09370	CDS	-	hypothetical protein	1135976	1136539	564	-1	20	52	19	38	306	395	83	125	151	320	74	176
Deide_09379	CDS	-	putative methionine--tRNA ligase gene leader peptide	1136767	1136814	48	1	208	7	398	4	1160	49	244	21	1022	35	1256	23
Deide_09380	CDS	-	methionine--tRNA ligase	1136949	1138955	2007	3	1566	77	791	67	5751	763	3240	226	7371	618	5385	385
Deide_09390	CDS	-	UPF0042 nucleotide-binding protein Deide_09390	1139034	1139876	843	3	1075	13	829	6	7617	135	1863	70	4868	114	2783	73
Deide_09400	CDS	-	hypothetical protein	1139873	1141231	1359	2	492	31	317	23	7892	206	1904	136	3909	206	1669	122
Deide_09410	CDS	proA	gamma-glutamyl phosphate reductase	1141650	1142939	1290	3	92	110	76	109	811	1470	373	521	1131	645	521	409
Deide_09420	CDS	-	RNA polymerase sigma factor	1142986	1143294	309	-2	56	30	172	14	1267	188	1242	69	291	338	564	115
Deide_09430	CDS	-	1-deoxy-D-xylulose-5-phosphate synthase	1144219	1146102	1884	-2	494	29	460	53	7807	297	3370	99	6294	367	5153	233
Deide_09440	CDS	-	conserved protein of unknown function	1146099	1146830	732	-3	588	8	424	10	3869	75	2854	27	3965	55	3873	70
Deide_09450	CDS	-	Phage shock protein A	1146952	1147632	681	-2	485	229	809	95	8298	746	2303	429	5148	1478	3802	687
Deide_09460	CDS	-	hypothetical protein	1147789	1148628	840	-2	316	16	287	9	3104	122	4445	118	5656	258	3112	79
Deide_09470	CDS	-	TetR family transcriptional regulator	1148804	1149418	615	2	156	34	118	16	764	148	323	46	710	131	528	80
Deide_09480	CDS	-	Maltose ABC transporter permease	1149488	1150870	1383	-1	366	86	158	77	2198	498	1353	148	1973	305	998	280
Deide_09490	CDS	-	Maltose ABC transporter permease	1150867	1152273	1407	-2	753	96	558	80	6148	485	2565	153	4911	379	3201	257
Deide_09500	CDS	-	Maltose ABC transporter periplasmic protein	1152422	1153603	1182	-1	859	38	355	34	5847	323	2129	120	2051	322	1463	204
Deide_09510	CDS	-	Drug efflux permease	1153945	1155207	1263	1	460	70	290	42	1022	432	1411	156	1408	327	1393	180
Deide_09520	CDS	-	methyltransferase RsmB, Sun protein	1155276	1156538	1263	3	327	25	238	16	2553	183	1212	60	2388	76	1327	74
Deide_09530	CDS	deoD	purine nucleoside phosphorylase	1156615	1157322	708	-2	258	23	188	18	2539	124	1311	53	2389	171	1354	100
Deide_09540	CDS	-	hypothetical protein	1157344	1157574	231	-2	26	10	10	3	205	31	71	8	162	17	103	25
Deide_09550	CDS	-	Acetyltransferase	1157661	1158191	531	-3	38	108	31	66	308	467	90	345	218	408	125	183
Deide_09560	CDS	-	2-nitropropane dioxygenase	1158268	1159350	1083	-2	18	9	21	8	189	45	32	24	105	29	46	9
Deide_09570	CDS	-	histone deacetylase superfamily	1159377	1160315	939	3	10	38	6	20	105	188	90	43	77	70	45	36
Deide_09580	CDS	-	peptide chain release factor 3 (RF3)	1160467	1162065	1599	1	440	60	306	97	2327	581	6297	119	5258	403	2806	350
Deide_09590	CDS	-	hypothetical protein	1162736	1166485	3750	-1	720	53	293	47	2665	364	1490	151	4354	355	1644	209
Deide_09600	CDS	-	peptidase C39, bacteriocin processing	1166933	1167487	555	2	142	32	156	23	724	235	527	83	1350	265	1100	151
Deide_09610	CDS	-	putative aminopeptidase	1167689	1168816	1128	-1	69	13	61	14	602	168	233	88	503	151	332	56
Deide_09620	CDS	purU	formyltetrahydrofolate deformylase	1168861	1169736	876	1	80	7	73	4	897	70	196	6	627	46	357	28
Deide_09630	CDS	-	hypothetical protein	1169781	1170224	444	3	205	3	137	1	1393	21	349	0	1069	7	712	11
Deide_09640	CDS	-	NADPH:quinone reductase	1170305	1171306	1002	-1	38	15	58	12	576	144	144	64	192	129	150	64
Deide_09650	CDS	-	peroxisomal bifunction	1171466	1173544	2079	2	86	31	50	34	1345	398	343	95	362	149	233	133
Deide_09660	CDS	-	lipopolysaccharide biosynthesis protein	1173608	1174711	1104	2	15	13	11	5	138	68	60	25	42	63	44	26
Deide_09670	CDS	-	acetyl-CoA acetyltransferase	1174708	1175889	1182	1	112	30	56	25	565	375	175	252	314	361	232	156
Deide_09671	CDS	-	hypothetical protein	1175957	1176508	552	-1	479	116	450	74	6693	1417	5252	668	6148	1063	3188	532
Deide_09680	CDS	-	(dimethylallyl)adenosine tRNA methylthiotransferase	1176616	1177995	1380	-2	536	35	325	12	2457	199	1906	119	5001	183	2991	101
Deide_09690	CDS	-	hypothetical protein	1178316	1179149	834	-3	128	24	81	31	1006	186	453	133	962	148	521	138
Deide_09700	CDS	-	Amidase	1179166	1180362	1197	-2	386	95	289	84	4513	595	1970	270	2509	486	1822	287
Deide_09710	CDS	-	desiccation-associated late embryogenesis abundant (Lea) protein	1180555	1181055	501	-2	33	9	24	1	366	33	186	28	192	43	182	23
Deide_09711	CDS	-	hypothetical protein	1181165	1182313	1149	2	72	39	148	35	2807	415	737	224	420	249	413	147
Deide_09720	CDS	-	conserved protein of unknown function	1182413	1183063	651	2	257	88	358	69	4489	626	2137	205	1856	582	1968	380
Deide_09730	CDS	-	NLP/P60	1183150	1183785	636	-2	65	3	34	7	273	47	233	5	581	30	312	21
Deide_09740	CDS	-	hypothetical protein	1184139	1184504	366	3	610	16	566	9	4654	105	1382	28	2631	96	2790	72
Deide_09750	CDS	-	conserved protein of unknown function	1184584	1184850	267	1	218	5	181	7	1686	64	719	25	1071	28	800	24
Deide_09760	CDS	dtd	D-tyrosyl-tRNA(Tyr) deacylase	1184852	1185292	441	2	112	39	97	32	1332	355	958	168	1369	180	756	116
Deide_09770	CDS	-	peptidase M23 family	1185333	1186466	1134	3	605	31	480	23	5215	194	2786	128	5003	270	3285	197
Deide_09780	CDS	-	thioesterase; phenylacetic acid degradation protein; ComA	1186819	1187238	420	1	191	45	141	49	1183	354	643	80	1099	293	799	191
Deide_09790	CDS	aat	leucyl/phenylalanyl-tRNA--protein transferase	1187244	1187864	621	3	55	12	44	7	809	61	303	49	425	58	266	46
Deide_09800	CDS	-	D-3-phosphoglycerate dehydrogenase	1187968	1189602	1635	1	587	10	293	14	4521	153	2173	59	5709	67	2128	34
Deide_09801	CDS	-	phosphoprotein phosphatase	1189859	1190566	708	-1	108	89	50	70	895	621	236	272	412	906	373	382
Deide_09810	CDS	-	hypothetical protein	1190577	1190993	417	3	100	2	55	2	837	56	188	25	561	33	331	29
Deide_09820	CDS	-	hypothetical protein	1190998	1191555	558	1	10	40	1	42	40	1255	15	225	45	299	37	253
Deide_09830	CDS	-	coenzyme A disulfide reductase	1191560	1192900	1341	-1	137	22	254	20	5564	179	1100	105	907	209	924	161
Deide_09840	CDS	-	Aminotransferase class-V	1193394	1194563	1170	3	176	12	66	11	1601	147	752	67	2177	94	685	70
Deide_09844	CDS	-	protein of unknown function, partial	1194732	1195118	387	3	31	5	20	4	245	28	79	11	184	33	79	16
Deide_09850	CDS	-	hypothetical protein	1195226	1195849	624	-1	570	46	305	39	2458	554	1124	356	2363	537	1536	244
Deide_09860	CDS	-	putative outer membrane chaperone Skp (OmpH)	1195968	1196456	489	3	1333	13	1139	11	14966	90	11561	34	21035	42	14269	45
Deide_09870	CDS	-	outer membrane chaperone Skp, OmpH	1196536	1197009	474	1	979	57	573	33	3682	608	2721	148	4535	397	6105	259
Deide_09880	CDS	-	hypothetical protein	1197193	1197687	495	-2	501	31	1747	31	18390	308	4631	91	3200	182	7969	111
Deide_09890	CDS	-	major facilitator superfamily permease	1197787	1199052	1266	-2	352	76	232	59	3684	622	1140	231	1800	495	1027	307
Deide_09900	CDS	-	hypothetical protein	1199154	1199456	303	3	94	20	357	22	3906	190	1475	144	678	248	1347	80
Deide_09910	CDS	-	ribosomal large subunit pseudouridine synthase Rlu family	1199453	1200211	759	-1	47	7	29	26	490	356	204	106	400	95	132	156
Deide_09920	CDS	-	hypothetical protein	1200208	1200786	579	-2	116	5	74	14	768	79	461	12	812	58	401	70
Deide_09930	CDS	-	cold-shock DNA-binding domain-containing protein	1200917	1201201	285	-1	3359	24	4693	15	41741	42	14323	72	10922	233	18398	131
Deide_09940	CDS	-	hypothetical protein	1201568	1202173	606	2	338	9	513	6	3200	44	2826	40	2174	80	3472	44
Deide_09950	CDS	-	hypothetical protein	1202170	1203024	855	1	532	26	453	31	4752	304	4578	56	2879	180	2891	112
Deide_09960	CDS	recG	ATP-dependent DNA helicase RecG	1203338	1205680	2343	-1	509	78	394	119	6193	531	2702	416	4458	508	2499	503
Deide_09970	CDS	-	conserved membrane protein of unknown function	1206135	1207073	939	-3	490	55	523	45	10629	361	4314	143	4971	335	3217	198
Deide_09980	CDS	-	major facilitator superfamily protein	1207251	1208654	1404	-3	62	75	64	32	951	575	249	331	513	702	303	169
Deide_09990	CDS	-	oxidoreductase	1208733	1209728	996	3	206	51	206	64	3739	413	1428	240	1286	282	964	250
Deide_10000	CDS	-	MaoC protein (monoamine oxidase)	1209853	1210326	474	-2	83	16	50	11	953	150	285	64	293	74	179	63
Deide_10010	CDS	-	Citrate (pro-3S)-lyase subunit beta (Citrase)	1210323	1211222	900	-3	103	16	68	12	686	128	226	108	264	156	248	60
Deide_10019	CDS	-	Putative Aspartate--tRNA ligase gene leader peptide	1211301	1211345	45	3	117	6	214	2	1096	47	665	12	1126	26	822	17
Deide_10020	CDS	aspC	aspartyl-tRNA synthetase	1211434	1212723	1290	1	118	72	98	60	1093	645	958	330	932	519	642	315
Deide_10030	CDS	-	hydrolase	1212833	1213573	741	2	65	5	169	9	1400	59	290	6	266	60	319	39
Deide_10040	CDS	-	hypothetical protein	1213642	1214343	702	-2	152	19	116	29	837	370	320	90	1189	160	644	124
Deide_10050	CDS	-	chromate transporter	1214408	1214938	531	-1	11	15	48	11	87	179	51	53	306	97	221	68
Deide_10060	CDS	-	Chromate transporter	1214938	1215531	594	-2	40	2	121	3	213	32	153	4	846	8	547	13
Deide_10070	CDS	-	ABC transporter ATP-binding protein	1215711	1216712	1002	3	119	42	446	24	2499	298	695	112	1450	206	2084	94
Deide_10080	CDS	-	ABC transporter permease	1216709	1217512	804	2	32	22	129	15	541	134	287	36	549	85	628	43
Deide_10090	CDS	-	ABC transporter permease	1217509	1218297	789	1	37	22	65	21	369	110	204	41	412	175	340	54
Deide_10100	CDS	-	hypothetical protein	1218297	1218824	528	3	27	7	70	4	320	116	119	27	204	125	278	78
Deide_10110	CDS	-	4-carboxymuconolactone decarboxylase	1218834	1219232	399	-3	63	11	45	38	592	156	305	40	898	113	349	117
Deide_10120	CDS	-	NADPH dehydrogenase	1219325	1220425	1101	2	195	90	285	50	3229	536	2223	231	1148	623	996	299
Deide_10130	CDS	-	ABC transporter, ATP-binding protein; putative lipoprotein-releasing system ATP-binding protein lolD	1220437	1221117	681	-2	34	16	10	20	251	528	87	77	151	221	113	185
Deide_10140	CDS	-	Crp/Fnr family transcriptional regulator	1221196	1221891	696	1	1139	138	865	78	9903	1042	2732	755	6843	1386	5547	784
Deide_10150	CDS	-	5-oxopent-3-ene-1,2,5-tricarboxylate decarboxylase	1221975	1222727	753	3	829	82	625	53	5310	463	4241	165	6624	393	3483	275
Deide_10160	CDS	-	acyl-CoA dehydrogenase	1222801	1223937	1137	-2	1013	36	660	27	5162	290	2907	107	4324	243	3592	95
Deide_10170	CDS	-	DNA polymerase III subunit delta	1224053	1224955	903	-1	147	53	141	34	1472	224	649	114	1345	136	885	115
Deide_10180	CDS	-	putative serine/threonine protein kinase	1224981	1225802	822	-3	223	82	211	72	3021	492	1171	130	2202	299	1410	224
Deide_10190	CDS	-	hypothetical protein	1225853	1226377	525	-1	725	19	983	26	10126	199	7145	112	9101	203	6495	284
Deide_10200	CDS	argJ	bifunctional ornithine acetyltransferase/N-acetylglutamate synthase protein	1227087	1228244	1158	3	323	26	266	13	3620	174	1499	61	2717	114	1687	106
Deide_10201	CDS	-	hypothetical protein	1228430	1229194	765	2	72	39	122	25	2507	217	856	71	485	169	611	84
Deide_10210	CDS	-	Shikimate 5-dehydrogenase	1229270	1230022	753	2	684	50	458	35	6019	506	3308	128	5359	230	2619	207
Deide_10220	CDS	-	hypothetical protein	1230490	1231884	1395	1	210	174	141	184	3328	1252	474	339	887	1490	717	1216
Deide_10230	CDS	-	ABC transporter permease	1232138	1233139	1002	-1	510	14	219	24	2180	127	1316	38	2277	144	1139	70
Deide_10240	CDS	-	ABC transporter permease	1233144	1234172	1029	-3	574	26	270	34	3750	244	1640	97	3189	278	2057	219
Deide_10250	CDS	-	ABC transporter periplasmic protein	1234327	1235904	1578	-2	3945	48	1274	31	20512	234	5171	103	6405	431	3478	149
Deide_10260	CDS	-	glycoside hydrolase	1236027	1238120	2094	-3	115	64	119	45	1402	274	348	72	779	260	536	164
Deide_10270	CDS	-	ABC transporter periplasmic protein	1238250	1239479	1230	-3	805	52	705	34	9956	480	2439	155	1787	232	1920	275
Deide_10280	CDS	-	putative Beta-N-acetylhexosaminidase	1239699	1241165	1467	3	178	84	120	83	1540	991	482	482	1079	1006	612	652
Deide_10290	CDS	-	hypothetical protein	1241231	1242091	861	-1	276	31	284	33	6595	168	2570	116	2387	260	1761	128
Deide_10300	CDS	-	3-hydroxyisobutyrate dehydrogenase	1242088	1242975	888	-2	163	40	239	30	3917	307	1721	222	1187	306	1361	240
Deide_10310	CDS	-	hypothetical protein	1243030	1243581	552	-2	60	15	58	6	950	23	186	12	507	22	287	14
Deide_10320	CDS	-	SPFH domain / Band 7 family / prohibitin (PHB) protein	1243599	1244537	939	-3	187	27	227	18	2350	203	555	259	1529	318	790	189
Deide_10322	CDS	-	SEC-C motif-containing protein	1244576	1244956	381	-1	72	6	41	9	655	121	306	16	346	35	197	29
Deide_10321	CDS	-	rRNA (adenosine-2-O-)-methyltransferase (SpoU rRNA methylase)	1245034	1245846	813	1	647	14	402	11	5501	104	2198	11	4419	44	3331	38
Deide_10330	CDS	-	hypothetical protein	1245843	1247015	1173	3	290	37	180	138	2643	4032	974	1420	1834	542	961	981
Deide_10331	CDS	-	response regulator CheY	1247016	1247504	489	-3	98	183	300	122	7240	1367	2717	530	967	1439	1633	536
Deide_10332	CDS	-	hypothetical protein	1247718	1248140	423	3	135	37	143	21	1903	119	895	52	910	124	569	100
Deide_10333	CDS	-	putative acetyltransferase	1248249	1248560	312	3	113	41	335	28	4456	275	959	140	902	134	1175	140
Deide_10340	CDS	-	beta-lactamase	1248626	1249474	849	2	563	8	590	6	2649	51	1697	47	1526	88	3615	43
Deide_10350	CDS	argC	N-acetyl-gamma-glutamyl-phosphate reductase	1249546	1250589	1044	-2	104	33	62	36	699	292	355	98	840	209	561	196
Deide_10360	CDS	secDF	bifunctional preprotein translocase subunit SecD/SecF	1250721	1253027	2307	-3	739	51	526	33	5557	401	6498	173	7874	367	4933	226
Deide_10362	CDS	-	hypothetical protein	1253082	1253426	345	-3	247	0	174	1	1634	6	1749	0	1538	3	1441	0
Deide_10370	CDS	infB	Translation initiation factor IF-2	1254000	1255823	1824	-3	1150	64	826	74	9329	628	3604	129	8763	348	8315	395
Deide_10375	CDS	-	hypothetical protein	1255891	1256187	297	-2	52	13	21	7	341	137	467	51	588	92	292	145
Deide_10380	CDS	nusA	transcription elongation factor NusA	1256194	1257381	1188	-2	310	13	214	14	2226	78	2264	24	4090	67	2705	43
Deide_10390	CDS	rimP	Ribosome maturation factor rimP	1257419	1257883	465	-1	1060	6	582	1	2669	15	3055	8	5089	12	3725	20
Deide_10400	CDS	-	septum formation inhibitor MinC	1258085	1258702	618	-1	1699	18	1195	7	13580	44	9571	15	11241	56	7740	44
Deide_10410	CDS	-	ribosomal protein S1-like RNA-binding domain-containing protein	1258828	1259208	381	1	13105	1	8595	1	93355	9	66148	15	88128	14	72244	19
Deide_10420	CDS	-	trypsin-like serine protease	1259337	1260641	1305	3	160	66	200	34	2379	429	1254	240	1346	437	1237	175
Deide_10421	CDS	-	hypothetical protein	1260763	1261065	303	-2	104	7	31	3	619	39	775	20	1287	31	417	36
Deide_10430	CDS	-	acetylglutamate/acetylaminoadipate kinase	1261150	1261953	804	-2	402	6	366	13	2266	116	1779	79	2715	147	2082	96
Deide_10431	CDS	-	hypothetical protein	1261998	1262327	330	-3	192	15	138	34	1797	379	996	155	1933	58	866	110
Deide_10440	CDS	-	4-hydroxy-3-methylbut-2-enyl diphosphate reductase	1262324	1263328	1005	-1	499	13	404	4	4109	112	1632	57	3202	104	2115	71
Deide_10450	CDS	-	conserved membrane protein of unknown function; putative dehydrogenase	1263536	1265209	1674	-1	609	19	524	19	6673	103	4078	81	6731	141	4028	60
Deide_10460	CDS	-	hypothetical protein	1265331	1266041	711	-3	1560	15	1183	32	12299	224	4349	156	9079	161	5080	136
Deide_10470	CDS	-	hypothetical protein	1266066	1267553	1488	-3	192	20	146	10	2099	187	914	72	1559	114	898	78
Deide_10480	CDS	-	hypothetical protein	1267570	1268445	876	-2	398	50	248	34	2556	270	1867	182	2410	349	1518	227
Deide_10490	CDS	ksgA	dimethyladenosine transferase	1268578	1269456	879	1	223	54	137	40	1232	458	1793	277	2049	473	1243	312
Deide_10500	CDS	-	ribokinase	1269526	1270458	933	1	1329	96	1243	45	10986	581	11063	515	12326	1096	9236	418
Deide_10510	CDS	-	SAM-dependent methyltransferase	1270518	1271258	741	-3	354	28	200	18	2974	269	1815	206	4187	328	2021	213
Deide_10520	CDS	-	polysaccharide deacetylase	1271282	1272487	1206	-1	291	25	163	9	2146	249	1485	88	2502	210	1245	117
Deide_10540	CDS	-	UDP-N-acetylglucosamine:LPS N-acetylglucosamine transferase	1272484	1273617	1134	-2	125	75	95	71	1128	593	612	119	1136	298	577	227
Deide_10550	CDS	-	permease YjgP/YjgQ	1273623	1274768	1146	-3	472	7	254	10	4186	44	4109	33	5355	73	1967	61
Deide_10560	CDS	fabZ	(3R)-hydroxymyristoyl-ACP dehydratase	1274866	1275294	429	-2	1054	4	472	1	5166	29	7163	9	17237	34	5353	33
Deide_10570	CDS	mreB	rod shape-determining protein MreB	1275370	1276413	1044	-2	4963	223	2878	175	25266	1959	10477	712	37737	1026	32519	557
Deide_10571	CDS	-	hypothetical protein	1276495	1276755	261	-2	311	124	223	96	1630	1317	921	470	1669	661	944	390
Deide_10572	CDS	-	hypothetical protein	1277068	1277322	255	1	29	0	15	0	193	4	97	6	104	16	58	4
Deide_10580	CDS	-	acyl-CoA dehydrogenase	1277346	1278512	1167	3	844	29	603	28	4696	284	1775	142	2673	355	2608	128
Deide_10590	CDS	-	dihydroxy-acid dehydratase	1278580	1280274	1695	-2	339	124	300	74	5535	568	2108	308	6798	615	3162	423
Deide_10600	CDS	-	PpiC-type peptidyl-prolyl cis-trans isomerase	1280389	1281405	1017	-2	424	79	395	54	6935	541	3397	86	3751	446	2289	299
Deide_10610	CDS	-	methicillin resistance protein	1281541	1282608	1068	1	558	43	371	186	5504	755	3135	744	5611	332	2622	942
Deide_10620	CDS	-	hypothetical protein	1282832	1283722	891	2	148	124	115	92	923	1001	1315	986	2166	1235	996	815
Deide_10630	CDS	trmD	tRNA (guanine-N(1)-)-methyltransferase	1283805	1284611	807	-3	224	21	160	19	2780	171	1801	133	2212	273	1163	197
Deide_10640	CDS	rimM	16S rRNA-processing protein RimM	1284618	1285202	585	-3	112	6	87	4	1004	33	533	26	953	39	646	27
Deide_10650	CDS	-	RNA-binding protein (contains KH domain)	1285199	1285438	240	-1	599	1	440	0	4325	4	4040	1	3953	8	3441	1
Deide_10660	CDS	rpsP	30S ribosomal protein S16	1285544	1285792	249	-1	5564	1	3009	3	13307	31	26065	4	22788	13	14753	14
Deide_10670	CDS	-	peptidase M23/M37	1285928	1287568	1641	-1	194	37	184	34	2755	270	911	122	1328	209	761	209
Deide_10680	CDS	ftsX	cell division protein FtsX	1287565	1288425	861	-2	111	33	91	28	1760	156	1093	45	1348	142	622	116
Deide_10690	CDS	ftsE	cell division ATP-binding protein ftsE	1288425	1289108	684	-3	439	69	342	57	4178	510	3259	212	4027	398	2204	279
Deide_10700	CDS	-	C-terminal processing peptidase	1289241	1290557	1317	3	450	85	495	92	5543	619	3665	310	5203	653	5100	433
Deide_10710	CDS	-	hypothetical protein	1290759	1291376	618	-3	86	5	45	5	635	24	225	16	421	25	222	21
Deide_10720	CDS	-	acetyltransferase	1291373	1291948	576	-1	78	8	64	5	542	56	200	19	422	61	203	39
Deide_10725	CDS	-	hypothetical protein	1292021	1292404	384	2	42	74	28	47	436	503	162	142	302	369	231	278
Deide_10721	CDS	-	transposase	1292466	1292975	510	3	29	73	29	39	217	525	139	226	171	618	137	285
Deide_10730	CDS	-	diacylglycerol kinase	1292995	1293375	381	-2	7	2	8	2	129	12	17	10	62	15	40	4
Deide_10740	CDS	-	metal-dependent hydrolase (metalloprotease)	1293380	1293847	468	-1	138	19	90	17	932	63	211	38	476	85	258	74
Deide_10750	CDS	-	phosphate starvation-inducible protein (PhoH)	1293916	1294980	1065	-2	547	146	1128	93	18163	594	12330	224	3707	633	4555	451
Deide_10760	CDS	aroE	Shikimate dehydrogenase	1295217	1296059	843	3	371	18	394	9	5070	144	1594	27	2983	89	2033	100
Deide_10770	CDS	-	histidine kinase	1296056	1299394	3339	2	1199	102	791	92	15707	807	7729	487	12231	1016	5142	592
Deide_10780	CDS	-	histidine kinase	1299387	1300628	1242	3	1083	63	676	45	12429	354	5395	349	10364	579	4199	430
Deide_10790	CDS	-	osmC-like protein	1300665	1301063	399	3	613	129	522	125	5084	1209	1772	495	4856	1352	2727	838
Deide_10791	CDS	-	FMN reductase	1301377	1301973	597	-2	966	17	1076	12	15688	129	9673	47	6035	115	4886	50
Deide_10792	CDS	-	TetR family transcriptional regulator	1302087	1302398	312	3	32	64	28	56	289	994	98	272	248	409	126	227
Deide_10800	CDS	-	MarR family transcriptional regulator	1302853	1303314	462	1	88	19	52	5	783	114	359	25	610	90	326	38
Deide_10810	CDS	-	acetyltransferase	1303299	1303754	456	3	32	33	30	15	420	197	129	29	242	108	156	67
Deide_10820	CDS	-	alkanal monooxygenase	1304367	1305494	1128	3	113	52	55	33	923	515	409	161	758	345	396	160
Deide_10830	CDS	-	glucose/sorbosone dehydrogenase	1305939	1307537	1599	3	610	47	904	37	25850	232	5482	91	3043	167	2455	118
Deide_10840	CDS	-	FAD dependent oxidoreductase	1307706	1309175	1470	3	156	30	322	25	6204	132	1082	77	695	139	1036	122
Deide_10850	CDS	-	penicillin-binding protein 2/cell division protein FtsI	1309275	1311323	2049	-3	493	100	304	78	2794	759	2560	228	5116	521	2501	437
Deide_10860	CDS	mreD	Rod shape-determining protein MreD	1311320	1311859	540	-1	100	22	85	10	639	88	399	36	648	113	361	48
Deide_10870	CDS	mreC	rod shape-determining protein MreC	1311856	1312638	783	-2	116	16	91	19	704	129	376	55	619	86	404	50
Deide_10880	CDS	-	Maf-like protein	1312635	1313231	597	-3	33	2	13	2	185	3	71	4	164	6	88	8
Deide_10890	CDS	-	deoxyribose-phosphate aldolase	1313231	1313893	663	-1	392	4	169	1	1094	30	1035	12	2321	45	1264	14
Deide_10900	CDS	-	peroxiredoxin	1313963	1314457	495	2	177	41	52	17	493	318	399	64	796	224	296	121
Deide_10910	CDS	-	ribose-5-phosphate isomerase	1314454	1315140	687	1	216	69	115	24	1430	364	911	156	1934	410	818	196
Deide_10920	CDS	-	conserved protein of unknown function with thioredoxin domain	1315184	1317229	2046	-1	64	18	90	19	949	270	305	183	468	75	407	179
Deide_10930	CDS	argS	arginyl-tRNA synthetase	1317603	1319432	1830	3	254	19	164	17	1569	232	931	104	1950	156	1348	95
Deide_10940	CDS	-	hypothetical protein	1319492	1320355	864	-1	429	2	335	6	3539	34	2595	4	3703	18	2196	9
Deide_10950	CDS	-	acyltransferase	1320412	1321542	1131	-2	518	8	348	7	3860	72	3621	44	5233	78	3155	46
Deide_10960	CDS	-	prephenate dehydrogenase	1321581	1322690	1110	-3	266	26	151	18	1832	165	642	95	1229	129	583	97
Deide_10970	CDS	-	hypothetical protein	1322794	1323546	753	1	302	55	200	49	1655	365	778	127	2034	291	1054	140
Deide_10980	CDS	msrA	peptide-methionine-(S)-S-oxide reductase	1323577	1324164	588	1	273	19	280	25	3005	121	1643	50	2975	79	1557	90
Deide_10990	CDS	-	MOSC domain-containing protein	1324217	1324882	666	-1	82	17	86	10	501	129	129	79	345	115	248	64
Deide_11000	CDS	-	hypothetical protein	1325005	1326528	1524	1	92	57	227	47	4036	468	1947	136	695	232	1102	195
Deide_11010	CDS	-	hypothetical protein	1326599	1327069	471	2	105	48	107	33	808	818	408	158	650	304	704	156
Deide_11020	CDS	-	hypothetical protein	1327066	1327425	360	1	70	17	44	5	611	80	394	40	504	46	392	22
Deide_11030	CDS	-	conserved protein of unknown function	1327500	1327673	174	3	233	28	173	21	1300	199	654	144	1504	229	912	140
Deide_11040	CDS	-	metallo-beta-lactamase	1327670	1328584	915	2	98	5	76	5	1057	30	566	20	1014	35	482	19
Deide_11050	CDS	-	phosphoribosylamine--glycine ligase	1328584	1329834	1251	1	260	50	210	54	1974	353	1369	259	2302	387	1357	358
Deide_11055	tRNA	trnL	tRNA-Leu	1329885	1329967	83	1	669	1	826	0	3041	1	986	2	3267	0	3734	4
Deide_11051	CDS	-	hypothetical protein	1330218	1330610	393	3	281	133	218	88	1745	1031	783	1380	1297	1101	1013	1215
Deide_11052	CDS	secG	preprotein translocase subunit SecG	1330692	1330916	225	3	5580	64	3974	82	30677	515	62723	362	70517	460	39564	395
Deide_11060	CDS	-	ABC transporter periplasmic protein	1331186	1332943	1758	2	6226	103	1702	97	27740	568	21821	401	15367	845	9317	559
Deide_11070	CDS	-	ABC transporter permease	1333040	1334020	981	2	2098	90	1323	55	18521	851	10059	249	14253	631	11588	373
Deide_11080	CDS	-	ABC transporter permease	1334031	1335170	1140	3	868	45	418	52	8872	379	4969	181	6010	262	3241	202
Deide_11090	CDS	-	ABC transporter ATP-binding protein	1335247	1336293	1047	1	1192	56	832	34	8908	344	3643	151	7012	357	4335	163
Deide_11100	CDS	-	ABC transporter ATP-binding protein	1336290	1337321	1032	3	1118	37	453	37	9540	365	4670	96	8095	307	3580	253
Deide_11101	CDS	-	conserved protein of unknown function	1337444	1338727	1284	2	426	45	230	37	3367	315	732	130	2678	265	1136	199
Deide_11110	CDS	-	5,10-methylenetetrahydrofolate reductase	1338849	1339589	741	-3	81	7	51	3	473	131	637	36	1029	89	701	56
Deide_11120	CDS	metH	B12-dependent methionine synthase	1339586	1343275	3690	-1	127	152	130	131	857	1304	1400	352	2099	884	1554	557
Deide_11130	CDS	-	hypothetical protein	1343702	1344007	306	2	106	16	82	7	1323	58	368	125	797	360	491	75
Deide_11140	CDS	-	hypothetical protein	1344177	1344590	414	3	725	56	1494	30	29394	238	10465	134	7027	597	9835	153
Deide_11150	CDS	-	prephenate dehydratase	1344650	1345507	858	-1	256	18	192	19	2096	357	879	138	2480	99	1129	214
Deide_11160	CDS	-	amidase	1345597	1347006	1410	1	889	60	573	26	4537	249	2236	86	4348	384	2052	191
Deide_11165	tRNA	trnV	tRNA-Val	1347051	1347125	75	1	850	2	1794	1	5558	4	2075	2	4531	8	7640	4
Deide_11170	CDS	-	phage integrase	1347212	1348375	1164	-1	212	62	187	22	1383	185	770	226	1270	529	1193	321
Deide_11171	CDS	-	hypothetical protein	1348606	1348830	225	-2	1	0	1	1	2	28	1	2	5	22	1	7
Deide_11180	CDS	-	hypothetical protein	1348827	1349381	555	-3	3	1	1	1	27	5	24	5	38	4	19	0
Deide_11190	CDS	-	hypothetical protein	1349951	1351018	1068	2	33	59	27	35	333	323	91	226	247	474	164	302
Deide_11191	CDS	-	hypothetical protein	1351230	1351637	408	-3	644	231	308	326	3305	6492	2683	1813	4705	1089	2382	1131
Deide_11194	CDS	-	putative excisionase	1351911	1352111	201	-3	258	0	205	5	2851	11	1162	6	1414	15	1262	22
Deide_11200	CDS	-	putative GAF/PAS/PAC domains-containing metal dependent phosphohydrolase	1352731	1356546	3816	1	1348	947	2322	701	33411	5907	15067	2857	11552	4482	13296	3375
Deide_11201	CDS	-	protein of unknown function	1356622	1356843	222	-2	55	395	31	220	214	4420	96	2470	230	3881	123	2099
Deide_11206	CDS	-	conserved protein of unknown function	1357231	1357461	231	1	5581	4	1148	7	5286	33	2208	4	13325	35	8528	30
Deide_11207	CDS	-	protein of unknown function	1357517	1357729	213	-1	40	35	33	24	634	246	168	91	246	274	202	111
Deide_11210	CDS	-	hypothetical protein	1358082	1358318	237	-3	206	19	155	7	1376	118	419	48	986	104	662	57
Deide_11211	CDS	-	hypothetical protein	1358590	1360254	1665	1	142	33	90	44	827	550	379	220	1162	221	422	343
Deide_11213	CDS	-	Stage V sporulation protein S (SpoVS)	1360736	1361014	279	2	1138	15	598	17	11142	426	3484	235	7760	215	2405	150
Deide_11220	CDS	-	zinc metallopeptidase	1361090	1361776	687	2	273	60	137	82	2356	318	1220	138	2639	441	1108	275
Deide_11230	CDS	-	hypothetical protein	1361906	1362262	357	-1	177	123	160	58	1632	854	722	672	1829	2243	855	632
Deide_11240	CDS	-	putative thiosulfate sulfurtransferase (rhodanese)	1362275	1362586	312	-1	675	27	620	10	6124	142	1377	111	3309	219	2911	57
Deide_11250	CDS	-	rhodanese sulfurtransferase	1362651	1362929	279	3	120	2	81	0	385	8	236	0	423	9	236	0
Deide_11260	CDS	-	acetylornithine transaminase	1362976	1364436	1461	1	420	42	328	24	4153	319	2503	124	4321	345	2645	186
Deide_11270	CDS	-	hypothetical protein	1364523	1365038	516	-3	56	8	31	6	680	90	324	24	510	58	275	36
Deide_11280	CDS	-	cation efflux transporter	1365130	1366014	885	-2	514	86	426	69	4647	716	2631	248	5228	622	2642	340
Deide_11287	CDS	-	exported protein of unknown function	1366086	1366517	432	-3	1028	362	854	235	8273	3002	3908	1182	6681	3600	5978	1774
Deide_11290	CDS	-	heat shock protein Hsp20	1366647	1367057	411	-3	1009	31	893	24	11823	350	4330	63	7655	164	6347	127
Deide_11300	CDS	miaA	tRNA delta(2)-isopentenylpyrophosphate transferase	1367232	1368137	906	3	254	210	169	198	2259	3039	683	1183	1573	2310	739	1727
Deide_11310	CDS	glgC	Glucose-1-phosphate adenylyltransferase	1368300	1369541	1242	3	710	248	926	390	22636	1398	8576	784	6232	3129	5493	5552
Deide_11320	CDS	recQ	ATP-dependent DNA helicase	1369558	1371753	2196	-2	566	260	2469	213	3876	8821	1923	2761	7457	2661	29246	1742
Deide_11330	CDS	-	acetyltransferase	1371780	1372310	531	-3	203	25	172	18	1509	247	621	102	1395	174	752	109
Deide_11331	CDS	-	hypothetical protein	1372364	1373317	954	-1	175	44	268	43	3837	720	604	195	1653	326	973	316
Deide_11340	CDS	-	GTP-binding TypA/BipA protein	1373973	1375754	1782	-3	997	222	385	214	2652	3237	6080	1226	15637	1407	8230	1316
Deide_11350	CDS	-	methylmalonyl-CoA mutase subunit alpha	1376099	1377745	1647	2	2064	164	2057	91	21229	1104	9604	318	5042	873	6970	539
Deide_11360	CDS	-	Cof protein	1377800	1378594	795	-1	134	19	96	10	986	126	599	61	1390	130	888	80
Deide_11370	CDS	-	epimerase	1378647	1379540	894	-3	549	6	546	5	4836	29	1618	23	3748	43	3096	38
Deide_11380	CDS	asnS	Asparagine--tRNA ligase	1379715	1381052	1338	-3	1435	108	905	84	14447	647	8619	256	15695	517	8888	469
Deide_11390	CDS	tpiA	triosephosphate isomerase	1381510	1382244	735	-2	166	9	145	11	2224	148	756	38	1623	93	1097	96
Deide_11400	CDS	-	hypothetical protein	1382245	1382559	315	-2	15	21	5	20	189	201	127	68	261	138	153	112
Deide_11410	CDS	pgk	Phosphoglycerate kinase	1382559	1383728	1170	-3	50	18	30	16	425	122	213	65	431	127	301	89
Deide_11420	CDS	-	glyceraldehyde-3-phosphate dehydrogenase (GAPDH)	1383883	1384878	996	-2	2344	73	1355	68	13499	429	6360	195	18418	642	18223	357
Deide_11430	CDS	-	aspartate kinase	1385080	1386492	1413	1	235	45	177	79	2338	769	1115	238	3335	242	1482	309
Deide_11440	CDS	-	putative membrane-associated lipid phosphatase of the PAP2 superfamily	1386549	1387250	702	-3	160	26	349	27	8729	352	3773	192	1644	454	2062	268
Deide_11446	CDS	-	protein of unknown function	1387427	1387600	174	2	268	16	4475	11	2851	116	2290	145	2703	139	9679	121
Deide_11450	CDS	uvrC	excinuclease ABC subunit C	1387662	1389515	1854	-3	423	81	522	74	5350	686	3325	286	3826	626	4080	472
Deide_11460	CDS	aspS	Aspartate--tRNA ligase	1389827	1391560	1734	-1	445	96	299	57	4609	700	3974	182	6013	267	2986	157
Deide_11470	CDS	hisS	Histidine--tRNA ligase	1391557	1392903	1347	-2	1758	15	1323	20	7618	102	2885	64	5706	103	6878	78
Deide_11471	CDS	-	hypothetical protein	1393018	1393386	369	-2	3647	0	2485	2	28075	8	8191	14	23337	18	17037	5
Deide_11490	CDS	-	putative diacylglycerol kinase	1393426	1394415	990	1	688	82	1554	52	25442	291	7775	129	4235	276	6103	223
Deide_11500	CDS	-	integrase/recombinase	1394596	1395567	972	1	94	110	68	65	938	836	736	420	722	1066	794	592
Deide_11510	CDS	lnt	Apolipoprotein N-acyltransferase	1395572	1397011	1440	-1	180	58	169	40	2379	499	1013	206	1412	430	994	335
Deide_11520	CDS	-	phosphoesterase	1397087	1397791	705	2	1084	2	906	5	9282	26	2590	8	6189	24	5150	21
Deide_11530	CDS	-	serine--pyruvate transaminase	1397871	1399016	1146	-3	814	60	468	31	5793	1003	2420	243	7583	591	1699	160
Deide_11540	CDS	-	putative (S)-2-haloacid dehalogenase	1399161	1399841	681	3	96	18	107	12	1025	139	432	125	644	243	678	171
Deide_11550	CDS	-	peptidase (renal dipeptidase)	1399838	1400866	1029	2	80	54	68	30	735	312	414	187	611	426	460	225
Deide_11560	CDS	-	hypothetical protein	1400921	1401796	876	2	104	19	77	14	847	121	321	22	676	84	523	56
Deide_11570	CDS	-	L-Ala-DL-Glu_epimerase	1401793	1402830	1038	1	57	31	32	18	393	253	133	75	304	190	229	91
Deide_11580	CDS	-	dehydrogenase	1402832	1404028	1197	2	154	21	88	17	1343	332	549	146	1257	354	609	262
Deide_11581	CDS	-	carboxylesterase (hydrolase)	1404108	1404881	774	-3	419	12	552	17	11904	89	3031	82	4827	101	4525	83
Deide_11590	CDS	-	hydrolase	1404878	1405612	735	-1	277	9	590	10	8652	44	1855	17	2012	57	2764	36
Deide_11600	CDS	-	glutamine amidotransferase subunit PdxT	1405678	1406304	627	-2	358	5	123	7	1454	47	1368	7	1985	51	1910	33
Deide_11610	CDS	-	pyridoxal biosynthesis lyase PdxS	1406294	1407184	891	-1	1047	6	380	6	4648	44	4461	21	6235	58	5358	38
Deide_11620	CDS	-	response regulator CheY	1407254	1407649	396	-1	310	7	264	8	3123	52	1922	39	4059	49	2436	65
Deide_11630	CDS	-	peptidase M23B	1407646	1409025	1380	-2	440	25	357	20	5554	173	2608	81	4490	254	3174	272
Deide_11640	CDS	rho	transcription termination factor Rho	1409043	1410317	1275	-3	371	39	210	28	3802	244	2155	120	3273	340	1941	223
Deide_11650	CDS	-	translaldolase	1410314	1411039	726	-1	684	16	402	12	2857	112	1396	99	2893	134	2683	93
Deide_11660	CDS	ileS	isoleucyl-tRNA synthetase	1411650	1414850	3201	3	302	49	229	29	2665	369	1704	286	2922	385	1651	205
Deide_11670	CDS	-	hypothetical protein, partial	1414905	1415510	606	-3	39	3	19	1	470	41	201	9	388	60	146	51
Deide_11671	CDS	-	protein of unknown function, partial	1415544	1415681	138	-3	963	1	301	0	15694	6	3007	3	7082	6	1569	11
Deide_11672	CDS	-	protein of unknown function, partial	1415678	1415755	78	-1	951	1	295	1	15368	12	2920	5	6882	8	1502	8
Deide_11680	CDS	-	glycosyltransferase	1415885	1417036	1152	2	369	22	242	21	2108	201	1398	66	2959	162	1658	118
Deide_11690	CDS	-	hypothetical protein	1417188	1417757	570	-3	535	10	913	8	7676	112	1946	19	3628	64	4572	64
Deide_11700	CDS	-	succinate--CoA ligase (succinyl-CoA synthetase) subunit alpha	1417870	1418775	906	-2	422	16	314	31	3574	306	1494	79	4786	172	3439	174
Deide_11710	CDS	sucC	Succinyl-CoA ligase [ADP-forming] subunit beta	1418775	1419932	1158	-3	574	21	344	23	3460	258	2390	102	5180	153	3928	120
Deide_11720	CDS	-	putative Xaa-Pro dipeptidase (Proline dipeptidase)	1420116	1421165	1050	3	126	15	157	6	1124	56	267	85	541	147	442	93
Deide_11721	CDS	-	Lysin (LysM) and rare lipoprotein A (RlpA) domains-containing protein	1421162	1421674	513	2	36	84	23	77	173	541	57	312	142	567	114	386
Deide_11730	CDS	-	hypothetical protein	1421796	1422254	459	3	1692	8	1110	8	14045	72	6564	55	9089	72	7851	110
Deide_11736	CDS	-	conserved protein of unknown function	1422433	1422693	261	-2	1007	75	820	44	11610	328	14044	209	17494	633	11316	322
Deide_11740	CDS	-	oligoendopeptidase F	1422814	1424631	1818	-2	337	128	247	99	4100	690	1503	214	1493	536	1187	392
Deide_11750	CDS	trpA	tryptophan synthase subunit alpha	1424761	1425561	801	-2	115	3	77	3	1183	26	475	10	1172	20	784	19
Deide_11760	CDS	-	tryptophan synthase subunit beta	1425558	1426820	1263	-3	138	66	105	31	2155	407	1185	328	2851	694	1515	364
Deide_11761	CDS	-	glutamate--tRNA ligase	1426881	1427765	885	-3	222	11	124	6	1341	54	385	44	956	54	538	15
Deide_11770	CDS	-	hypothetical protein	1427880	1428128	249	-3	76	2	66	0	775	9	295	2	537	16	255	9
Deide_11780	CDS	-	Chromosome partitioning protein, ParA family	1428125	1428748	624	-1	122	3	61	2	916	18	273	3	480	22	338	17
Deide_11790	CDS	-	hypothetical protein	1428866	1429093	228	2	660	8	390	2	3845	27	770	31	2571	36	1446	19
Deide_11800	CDS	-	putative LmbE-like protein; putative GlcNAc-PI de-N-acetylase family protein	1429304	1430131	828	2	145	166	90	104	1073	1252	562	1177	1185	2039	578	941
Deide_11801	CDS	-	hypothetical protein	1430245	1430865	621	-2	375	12	232	11	3206	117	1240	78	2839	125	1676	78
Deide_11810	CDS	-	hypothetical protein	1430862	1431059	198	-3	162	0	98	0	1729	19	765	11	1041	10	631	18
Deide_11820	CDS	-	hypothetical protein	1431097	1431486	390	-2	765	9	660	6	6489	58	1582	11	4846	51	3839	34
Deide_11830	CDS	-	hypothetical protein	1431518	1434433	2916	-1	297	164	259	119	3010	800	875	303	1641	1015	1256	629
Deide_11840	CDS	-	hypothetical protein	1434590	1435303	714	2	246	113	331	67	1983	815	1533	578	1814	1214	1356	565
Deide_11850	CDS	-	diacylglycerol kinase	1435493	1436413	921	-1	230	85	138	65	1514	466	478	132	1445	348	824	358
Deide_11860	CDS	-	UDP-N-acetylglucosamine 2-epimerase	1436451	1437587	1137	-3	120	45	76	42	939	469	915	67	1505	233	895	169
Deide_11870	CDS	-	UDP-N-acetylmuramyl pentapeptide phosphotransferase/UDP-N- acetylglucosamine-1-phosphate transferase	1437592	1438749	1158	-2	436	107	265	66	2022	640	2800	281	5156	596	2331	324
Deide_11880	CDS	upp	uracil phosphoribosyltransferase	1438902	1439525	624	-3	460	14	285	15	3780	155	2477	49	4115	90	2526	95
Deide_11890	CDS	-	choline kinase	1439559	1440398	840	-3	423	128	289	91	3991	927	1825	252	2407	603	1618	419
Deide_11900	CDS	-	metal dependent phosphohydrolases (HD domain-containing protein)	1440442	1441461	1020	-2	607	12	514	7	6629	67	3087	18	3836	43	2492	28
Deide_11910	CDS	-	hypothetical protein	1441497	1442246	750	3	202	121	172	103	1693	836	735	283	1040	580	985	474
Deide_11920	CDS	-	hypothetical protein	1442264	1442788	525	-1	312	52	211	38	1840	578	1023	279	1719	473	956	341
Deide_11940	CDS	-	serine protease, subtilase family, (Peptidase_S8)	1442875	1445013	2139	1	729	169	618	99	10512	782	3106	711	5506	1190	4166	699
Deide_11950	CDS	-	NADPH:quinone reductase	1445111	1446118	1008	-1	244	155	244	99	4122	1047	1322	496	1116	900	1465	481
Deide_11960	CDS	-	hemolysin	1446410	1447750	1341	2	709	40	343	57	5016	785	5581	468	8512	419	3763	399
Deide_11961	CDS	-	cytidine deaminase	1447743	1448183	441	3	315	43	213	34	2311	611	1739	310	3052	294	1858	159
Deide_11970	CDS	-	histidine kinase, classic	1448445	1450802	2358	-3	382	271	297	189	3787	1906	2306	674	2480	1359	2147	700
Deide_11971	CDS	-	response regulator cheY	1450912	1451334	423	-2	153	17	604	17	9438	168	5699	59	1534	142	3123	53
Deide_11976	CDS	-	Putative response regulator, CheY (fragment)	1451562	1451849	288	-3	6	14	5	7	34	101	9	99	46	87	37	95
Deide_11980	CDS	-	Isocitrate lyase (Isocitrase)(Isocitratase)(ICL)	1452116	1453423	1308	-1	22	221	20	219	128	2466	48	438	76	1440	65	1449
Deide_11990	CDS	-	malate synthase	1453499	1455076	1578	-1	100	578	73	474	1306	2293	509	691	550	1749	255	1805
Deide_12000	CDS	-	haloacid dehalogenase-like hydrolase	1455244	1455876	633	-2	192	27	152	18	2001	161	2096	196	4710	317	1335	137
Deide_12010	CDS	-	hypothetical protein	1455941	1456648	708	-1	169	8	107	3	821	29	562	19	801	43	556	22
Deide_12020	CDS	-	phosphoesterase	1456698	1457705	1008	3	131	78	94	55	995	546	533	350	1066	577	689	419
Deide_12030	CDS	-	beta-lactamase	1457738	1458910	1173	-1	632	104	229	122	3389	770	2605	419	4237	806	1456	718
Deide_12040	CDS	-	DegV family protein	1458912	1459757	846	-3	678	16	411	9	4797	127	1950	70	4192	172	2469	94
Deide_12050	CDS	-	cysteine-rich domain-containing Fe-S oxidoreductase	1459848	1463012	3165	-3	610	109	421	57	5626	662	2804	194	4503	531	2184	278
Deide_12060	CDS	-	ATPase	1463276	1464298	1023	2	47	5	71	2	372	51	153	16	303	11	137	17
Deide_12070	CDS	-	hypothetical protein	1464302	1465438	1137	2	84	3	46	5	944	21	382	13	592	23	247	15
Deide_12080	CDS	-	Leucine rich repeat variant protein	1465499	1466902	1404	2	92	49	74	46	709	174	232	113	540	278	272	268
Deide_12090	CDS	-	putative MutT/nudix family protein	1466941	1467309	369	1	41	19	119	47	379	163	368	187	570	456	635	411
Deide_12100	CDS	uvrD	DNA helicase	1467421	1469655	2235	-2	431	144	812	150	3561	1004	2116	430	5542	728	6277	670
Deide_12101	CDS	-	hypothetical protein	1469766	1470074	309	3	19	1179	15	758	128	9002	45	3148	161	10715	163	5486
Deide_12102	CDS	-	hydrolase	1470222	1471004	783	-3	45	13	32	14	304	115	200	48	345	107	241	98
Deide_12110	CDS	-	methionyl aminopeptidase	1471273	1472034	762	-2	542	52	329	47	2618	691	2659	202	4906	369	2654	334
Deide_12120	CDS	-	D-aminopeptidase (peptidase M55)	1472086	1472937	852	1	112	9	83	5	469	79	190	32	603	73	416	46
Deide_12121	CDS	-	conserved protein of unknown function	1472970	1473404	435	3	579	6	358	6	2538	37	1271	13	4430	38	2323	28
Deide_12130	CDS	-	alpha/beta hydrolase fold family protein with TAP domain	1473573	1475417	1845	-3	153	61	120	54	1726	424	709	212	1224	504	840	387
Deide_12140	CDS	-	hypothetical protein	1475583	1475993	411	-3	165	9	129	5	1505	31	952	81	1472	117	1020	69
Deide_12150	CDS	ispG	4-hydroxy-3-methylbut-2-en-1-yl diphosphate synthase	1475990	1477216	1227	-1	382	32	261	17	3582	186	4309	49	3891	171	2335	97
Deide_12160	CDS	-	TetR family transcriptional regulator	1477249	1477836	588	-2	101	2	58	4	964	34	280	9	498	27	268	10
Deide_12170	CDS	-	metallo-beta-lactamase family protein	1478105	1478839	735	2	12	24	10	18	94	133	65	58	109	130	106	72
Deide_12180	CDS	-	branched-chain amino acid ABC transporter ATP-binding protein	1478888	1479646	759	-1	38	7	24	2	293	15	73	14	164	17	96	13
Deide_12190	CDS	-	ABC transporter ATP-binding protein	1479639	1480424	786	-3	117	4	114	3	980	74	158	5	375	35	346	15
Deide_12200	CDS	-	branched-chain amino acid ABC transporter permease	1480421	1481425	1005	-1	96	6	103	7	811	67	110	11	312	35	315	19
Deide_12210	CDS	-	branched-chain amino acid ABC transporter permease	1481422	1482309	888	-2	20	21	14	13	155	224	77	64	105	123	119	65
Deide_12220	CDS	-	branched chain amino acid ABC transporter periplasmic protein	1482516	1483670	1155	-3	62	248	26	197	927	2254	158	676	206	1525	157	1435
Deide_12230	CDS	-	GntR family transcriptional regulator	1483663	1484361	699	-2	62	16	33	17	5581	171	252	77	176	170	136	96
Deide_12240	CDS	-	Neopullulanase (Alpha-amylase)	1484613	1486439	1827	3	44	47	32	27	528	331	160	161	370	356	216	255
Deide_12250	CDS	-	NADH dehydrogenase (quinone)	1486781	1487164	384	2	889	31	685	17	8706	176	1358	147	1801	231	2097	82
Deide_12251	CDS	-	hypothetical protein	1487485	1488045	561	-2	367	197	238	85	2345	2205	1893	497	3780	1379	2060	620
Deide_12260	CDS	-	hypothetical protein	1488538	1488996	459	-2	329	24	214	8	2520	160	1963	60	2892	145	1159	45
Deide_12261	CDS	-	bifunctional 5,10-methylene-tetrahydrofolate dehydrogenase/ 5,10-methylene-tetrahydrofolate cyclohydrolase	1488993	1489871	879	-3	407	28	274	26	3022	203	1523	64	2785	162	1793	73
Deide_12270	CDS	nusB	N utilization substance protein B homolog	1489873	1490379	507	-2	112	52	102	45	1387	321	585	129	981	240	702	250
Deide_12280	CDS	-	alkaline shock protein	1490376	1490726	351	-3	501	21	372	21	5056	150	2723	75	5012	167	2763	136
Deide_12290	CDS	ligA2	DNA ligase 2	1490778	1492838	2061	-3	442	49	428	35	4948	385	3408	228	3684	328	2512	219
Deide_12300	CDS	-	basic membrane protein family protein	1493018	1494106	1089	2	1978	19	1030	16	12981	137	7706	58	11417	70	5947	71
Deide_12301	CDS	-	hypothetical protein	1494303	1495418	1116	-3	198	256	335	162	4601	1140	1602	600	1454	1173	1438	764
Deide_12310	CDS	recN	DNA repair protein RecN	1495501	1497177	1677	-2	445	13	448	5	4288	45	1788	50	2648	75	2163	46
Deide_12320	CDS	-	hypothetical protein	1497370	1498500	1131	1	1489	69	3682	38	33789	378	8324	173	4773	363	9560	265
Deide_12330	CDS	pckA	phosphoenolpyruvate carboxykinase	1498743	1500326	1584	3	860	151	687	93	7393	899	4675	369	4005	689	3238	580
Deide_12340	CDS	-	phosphohydrolase, metallophosphoesterase	1500429	1501136	708	-3	145	19	93	8	657	67	1211	58	1423	82	952	76
Deide_12355	tRNA	trnP	tRNA-Pro	1501198	1501274	77	-1	1526	3	3777	1	6289	9	5369	0	8380	10	9811	18
Deide_12350	CDS	recX	recombination regulator RecX	1501376	1501963	588	-1	86	73	87	63	552	1228	325	344	702	424	521	288
Deide_12360	CDS	rpsT	30S ribosomal protein S20	1502189	1502464	276	2	81	7	36	1	362	38	773	26	939	33	678	22
Deide_12361	CDS	-	conserved protein of unknown function	1502528	1502905	378	-1	801	15	382	23	5212	191	1737	66	5123	99	3417	78
Deide_12370	CDS	-	GntR family transcriptional regulator	1502975	1504387	1413	-1	213	47	235	21	1764	332	742	64	1941	225	1569	116
Deide_12380	CDS	-	hypothetical protein	1504360	1504671	312	-2	70	5	48	1	370	7	178	5	240	13	191	18
Deide_12390	CDS	leuB	3-isopropylmalate dehydrogenase	1504789	1505844	1056	-2	126	33	159	17	2176	331	676	105	1048	190	978	158
Deide_12400	CDS	leuD	3-isopropylmalate dehydratase small subunit	1505837	1506382	546	-1	118	9	212	4	4625	56	1338	26	1766	57	1336	30
Deide_12410	CDS	-	hypothetical protein	1506400	1507659	1260	-2	203	16	133	14	1647	141	810	84	1616	152	1206	122
Deide_12420	CDS	-	3-isopropylmalate dehydratase large subunit	1507696	1508976	1281	-2	105	35	63	28	691	165	508	146	1055	279	629	138
Deide_12419	CDS	-	putative leuC leader peptide	1509074	1509139	66	-1	1402	8	1419	6	11524	6	2711	9	12242	5	16219	8
Deide_12421	CDS	-	hypothetical protein	1509270	1512044	2775	3	1370	1735	653	930	9802	8348	6277	2887	10737	7199	4016	5326
Deide_12422	CDS	-	hypothetical protein	1512106	1512519	414	-2	357	87	214	85	2262	802	1232	402	2278	456	1336	482
Deide_12430	CDS	-	succinate dehydrogenase, cytochrome subunit	1512777	1513133	357	3	931	18	409	14	4567	130	6828	86	10520	74	4952	81
Deide_12440	CDS	-	succinate dehydrogenase, hydrophobic membrane anchor protein SdhD	1513133	1513510	378	2	455	89	172	96	2226	310	3983	112	5863	158	2650	240
Deide_12450	CDS	sdhA	succinate dehydrogenase flavoprotein subunit	1513541	1515292	1752	2	1097	49	574	32	8821	357	9344	180	13158	325	7664	304
Deide_12460	CDS	sdhB	succinate dehydrogenase iron-sulfur subunit	1515335	1516096	762	2	444	35	153	40	3539	465	3521	69	5509	166	3242	241
Deide_12461	CDS	-	hypothetical protein	1516467	1516973	507	-3	112	7	101	4	1065	41	516	32	766	43	662	44
Deide_12480	CDS	-	delta-aminolevulinic acid dehydratase	1516970	1517971	1002	-1	282	18	255	36	2180	144	1482	75	2302	185	1983	102
Deide_12490	CDS	-	hypothetical protein	1518033	1518353	321	-3	34	27	31	39	371	139	162	28	195	75	191	80
Deide_12500	CDS	-	hypothetical protein	1518350	1518691	342	-1	46	14	33	17	400	127	312	72	261	174	228	110
Deide_12510	CDS	-	Roadblock/LC7 domain-containing protein	1518688	1519038	351	-2	342	27	221	17	2822	192	3632	129	3055	319	1835	216
Deide_12520	CDS	gyrA	DNA gyrase subunit A	1519343	1521778	2436	2	1861	114	4733	107	9310	1204	17301	629	40114	755	80784	550
Deide_12530	CDS	-	CRP/FNR family transcriptional regulator	1522073	1522690	618	2	656	12	556	10	9279	58	6355	40	4185	26	4647	31
Deide_12540	CDS	-	ferredoxin--NADP(+) reductase	1522815	1524185	1371	3	879	21	618	22	8391	151	3438	58	9982	168	5823	112
Deide_12541	CDS	-	thioredoxin-disulfide reductase (thioredoxin reductase)	1524353	1525360	1008	2	517	198	397	154	4576	2516	1411	1584	3712	2015	2730	1308
Deide_12550	CDS	-	Aminoglycoside 3-N-acetyltransferase	1525332	1526138	807	-3	529	163	620	107	6782	1231	2970	510	3620	1272	2839	594
Deide_12570	CDS	-	glutamate--ammonia ligase	1526236	1528398	2163	-2	678	78	483	82	4829	603	11878	194	7335	489	7194	355
Deide_12580	CDS	-	glutamate--ammonia ligase	1528748	1530115	1368	2	174	37	134	32	1616	259	1162	119	1515	234	849	147
Deide_12590	CDS	-	branched-chain amino acid ABC transporter periplasmic protein; extracellular ligand-binding receptor	1530388	1531542	1155	1	3289	21	783	30	11630	214	6335	123	7055	239	4448	228
Deide_12600	CDS	-	branched-chain amino acid ABC transporter permease	1531879	1532901	1023	1	886	69	382	56	4835	541	4247	146	8819	434	4158	337
Deide_12610	CDS	-	branched-chain amino acid ABC transporter permease	1532898	1534721	1824	3	935	75	388	57	5683	752	4758	307	9863	821	4102	404
Deide_12620	CDS	-	branched-chain amino acid ABC transporter ATP-binding protein	1534718	1535542	825	2	245	150	73	101	1826	1096	1479	354	2359	1188	914	685
Deide_12630	CDS	-	branched-chain amino acid ABC transporter ATP-binding protein	1535535	1536296	762	3	396	61	195	119	2729	610	1119	100	2920	221	1627	325
Deide_12640	CDS	clpB	Chaperone clpB	1536474	1539032	2559	3	314	18	334	15	1577	227	925	92	1718	210	1146	119
Deide_12650	CDS	-	cell-cycle regulation histidine triad HIT protein	1539299	1539712	414	-1	67	33	44	38	533	181	172	44	426	174	304	181
Deide_12656	CDS	-	conserved exported protein of unknown function	1539868	1540080	213	-2	660	8	2186	4	13046	30	2001	14	1432	31	2073	19
Deide_12660	CDS	radA	DNA repair protein RadA	1540151	1541500	1350	-1	38	12	38	11	432	149	182	36	323	73	247	79
Deide_12670	CDS	-	hypothetical protein	1541493	1541774	282	-3	427	13	377	11	3323	122	2929	46	3235	134	2087	67
Deide_12680	CDS	-	ATP-dependent Clp protease, ATP-binding subunit ClpC	1541873	1544116	2244	-1	664	43	952	27	11609	230	2808	64	3209	292	4624	149
Deide_12681	CDS	-	carboxymuconolactone decarboxylase	1544282	1544677	396	2	465	167	370	174	4412	4142	2481	224	3994	1061	3209	965
Deide_12690	CDS	-	hypothetical protein	1544722	1545396	675	-2	3021	32	3952	20	59745	127	23325	148	20150	244	16046	124
Deide_12700	CDS	-	electron transfer flavoprotein subunit beta	1545638	1546399	762	2	138	129	123	109	958	1171	591	346	979	759	729	476
Deide_12710	CDS	-	electron transfer flavoprotein subunit alpha	1546445	1547395	951	2	244	26	227	34	1503	272	688	57	1267	149	1195	120
Deide_12720	CDS	-	oxidoreductase	1547527	1548294	768	1	66	62	264	72	4854	1113	1174	307	625	566	844	310
Deide_12730	CDS	-	Disulphide bond formation protein DsbB	1548452	1548898	447	-1	351	128	260	171	3600	1127	2792	327	5750	526	3012	671
Deide_12740	CDS	-	disulfide oxidoreductase DsbA-Com1-like DsbA family	1548900	1549607	708	-3	532	22	336	19	4938	127	2212	126	4939	153	3104	154
Deide_12750	CDS	-	hypothetical protein	1549585	1550187	603	-2	507	40	361	49	3884	382	1349	139	3666	121	2787	115
Deide_12760	CDS	uvrA	excinuclease ABC subunit A	1550238	1553252	3015	-3	751	99	1731	72	5094	1377	6949	429	14282	801	24541	475
Deide_12770	CDS	-	hypothetical protein	1553572	1554750	1179	-2	326	72	286	69	2716	711	2293	296	2678	501	2005	307
Deide_12771	CDS	-	hypothetical protein	1555048	1555569	522	1	278	32	242	23	3471	218	2156	119	1947	248	1257	102
Deide_12780	CDS	-	peptidase S41	1555668	1556924	1257	3	459	142	468	93	4030	625	2282	667	2698	1557	2735	955
Deide_12790	CDS	-	hypothetical protein	1556949	1557206	258	-3	219	25	115	21	819	254	709	103	1790	201	881	182
Deide_12800	CDS	-	integral membrane protein TerC family	1557379	1558176	798	-2	202	32	261	31	3059	289	3634	69	3168	141	2620	134
Deide_12810	CDS	-	TetR family transcriptional regulator	1558319	1558909	591	-1	704	9	631	8	5179	58	2577	38	3199	91	2551	41
Deide_12820	CDS	-	hydrolase	1559405	1560253	849	2	407	68	278	44	2956	315	1391	206	2689	502	1794	233
Deide_12830	CDS	lysA	diaminopimelate decarboxylase	1560273	1561412	1140	-3	95	16	59	12	458	222	264	83	472	159	242	108
Deide_12840	CDS	mnmA	tRNA-specific 2-thiouridylase MnmA	1561566	1562741	1176	3	482	8	381	8	1977	90	1932	21	3084	49	2974	70
Deide_12850	CDS	-	D-isomer specific 2-hydroxyacid dehydrogenase	1562795	1563718	924	-1	189	4	170	1	1675	26	641	15	1571	16	1060	29
Deide_12860	CDS	-	acetyltransferase	1563722	1564303	582	-1	47	15	48	10	342	64	205	24	338	53	195	39
Deide_12870	CDS	-	inositol monophosphatase family protein	1564300	1565352	1053	-2	376	105	231	74	2514	749	1560	428	3395	704	1393	457
Deide_12880	CDS	-	DNA-(apurinic or apyrimidinic site) lyase (Endonuclease III)	1565349	1566128	780	-3	470	35	310	21	3192	215	2221	111	4103	126	1837	68
Deide_12890	CDS	-	hypothetical protein	1566205	1566774	570	-2	498	80	249	83	2737	603	1212	297	1967	514	1128	433
Deide_12900	CDS	hisZ	ATP phosphoribosyltransferase regulatory subunit	1566882	1568075	1194	3	141	0	74	2	938	9	343	0	611	1	435	2
Deide_12910	CDS	hisG	ATP phosphoribosyltransferase	1568072	1568716	645	2	208	6	155	8	2011	78	775	45	2044	57	1273	65
Deide_12920	CDS	-	aminotransferase	1568763	1569944	1182	-3	436	76	334	35	3776	542	1657	320	3470	773	2698	306
Deide_12930	CDS	-	adenosylhomocysteine nucleosidase	1570127	1570825	699	2	122	63	64	45	620	416	455	188	607	348	611	344
Deide_12940	CDS	-	Holin protein LrgA	1570822	1571232	411	1	5	3	8	1	48	27	44	7	39	31	29	6
Deide_12950	CDS	-	LrgB-like protein	1571229	1571897	669	3	28	4	18	2	195	21	104	5	138	10	138	15
Deide_12960	CDS	-	TetR family transcriptional regulator	1571956	1572552	597	1	273	50	137	24	1960	234	665	136	1424	235	837	148
Deide_12970	CDS	-	iron siderophore/cobalamin (vitamine B12) ABC transporter periplasmic protein	1572539	1573279	741	-1	54	78	22	29	261	819	99	365	182	676	126	309
Deide_12980	CDS	-	cytochrome c	1573379	1574194	816	2	2033	21	1701	19	10207	325	20414	72	18605	146	15273	66
Deide_12990	CDS	-	globin family protein	1574258	1575076	819	2	155	4	129	4	1199	27	516	4	937	28	515	10
Deide_13000	CDS	-	peptidase S49	1575096	1576697	1602	3	432	142	319	106	4138	2163	1872	915	3239	802	1933	660
Deide_13010	CDS	-	oligoendopeptidase F	1576775	1578565	1791	-1	313	140	300	119	2753	643	1037	286	1793	422	1209	597
Deide_13020	CDS	-	phosphate uptake regulator PhoU	1578647	1579297	651	-1	902	4	572	2	6354	44	2390	17	5984	21	4103	11
Deide_13021	CDS	-	metallo-beta-lactamase family protein	1579332	1579970	639	-3	210	74	191	75	1696	650	1040	133	2066	412	1641	212
Deide_13030	CDS	-	hypothetical protein	1580022	1580600	579	3	99	67	91	88	1364	676	514	226	813	491	405	279
Deide_13040	CDS	ffh	signal recognition particle protein	1580663	1582003	1341	2	831	12	911	24	9779	151	3162	59	7507	139	6344	73
Deide_13045	tRNA	trnK	tRNA-Lys	1582068	1582143	76	1	206	1	170	2	1239	46	549	12	2461	30	2086	12
Deide_13041	CDS	-	hypothetical protein	1582578	1583342	765	-3	723	332	389	215	4821	5238	3614	2882	8543	2037	3589	1400
Deide_13050	CDS	-	integrase	1583384	1584718	1335	-1	104	529	58	663	971	9265	392	18652	618	5928	283	8026
Deide_13051	CDS	-	hypothetical protein	1584715	1585203	489	-2	76	145	48	106	756	1558	300	1395	411	1432	279	707
Deide_13052	CDS	-	hypothetical protein	1585200	1585433	234	-3	169	19	104	23	1760	376	2165	284	2033	182	1461	124
Deide_13060	CDS	-	hypothetical protein	1585583	1586011	429	2	1	7	2	5	36	51	10	15	23	60	9	29
Deide_13061	CDS	-	hypothetical protein	1586329	1586718	390	1	4	68	1	57	23	751	22	171	54	366	20	278
Deide_13062	CDS	-	hypothetical protein	1586743	1587273	531	1	306	338	144	245	3568	3493	2981	1047	2081	1861	980	2079
Deide_13063	CDS	-	hypothetical protein	1587500	1588204	705	2	202	124	118	62	1735	746	586	315	955	633	462	383
Deide_13068	CDS	-	hypothetical protein	1588252	1588542	291	1	1267	51	850	20	11453	534	1144	152	2291	284	1777	194
Deide_13058	CDS	-	protein of unknown function	1589248	1589472	225	-2	14	12	7	29	129	751	54	409	57	142	19	269
Deide_13059	CDS	-	protein of unknown function	1589508	1589780	273	-3	117	26	87	12	782	127	199	37	366	66	187	60
Deide_13066	CDS	-	hypothetical protein	1590090	1590662	573	3	932	100	477	57	6767	671	1906	253	5594	412	2541	300
Deide_13067	CDS	-	hypothetical protein	1591036	1591380	345	-2	34	12	18	7	239	86	126	47	394	61	156	26
Deide_13070	CDS	-	hypothetical protein	1591377	1591862	486	-3	7	4	9	1	159	16	35	15	111	17	45	8
Deide_13071	CDS	-	hypothetical protein	1591886	1592371	486	2	65	19	49	12	524	152	246	102	251	159	171	76
Deide_13072	CDS	-	protein of unknown function	1592386	1592646	261	-2	286	11	331	9	3874	141	2034	78	2030	56	1876	27
Deide_13073	CDS	-	protein of unknown function	1592643	1592816	174	-3	0	7	1	1	6	46	4	42	11	30	2	9
Deide_13080	CDS	-	hypothetical protein	1592813	1593031	219	-1	3	11	1	5	6	26	1	49	11	56	2	33
Deide_13086	CDS	-	protein of unknown function	1593028	1593327	300	-2	3	24	1	15	18	228	15	50	28	106	6	72
Deide_13082	CDS	-	protein of unknown function	1593567	1593815	249	-3	3	4	1	2	28	39	18	13	24	21	6	14
Deide_13081	CDS	-	hypothetical protein	1593812	1594363	552	-1	11	3	5	1	103	12	50	5	90	13	51	5
Deide_13090	CDS	-	hypothetical protein	1594360	1597812	3453	-2	521	173	364	114	3468	1174	1007	368	2381	868	1917	491
Deide_13100	CDS	-	hypothetical protein	1597919	1598167	249	-1	1	28	5	42	50	458	86	130	64	227	34	142
Deide_13101	CDS	-	hypothetical protein	1598292	1599248	957	-3	1367	42	961	24	16112	330	12446	138	11432	326	6330	211
Deide_13110	CDS	-	hypothetical protein	1600042	1602729	2688	1	134	307	144	190	5177	1661	745	666	789	1569	619	924
Deide_13120	CDS	-	glycoside hydrolase	1603660	1605549	1890	1	374	124	397	96	5848	1117	2750	560	2262	841	2781	537
Deide_13130	CDS	-	nitric-oxide synthase	1605727	1606827	1101	1	304	103	369	112	3449	2192	1966	587	3018	991	4790	946
Deide_13140	CDS	-	hypothetical protein	1606872	1607270	399	-3	430	34	480	13	8480	267	2441	314	4292	472	3010	373
Deide_13141	CDS	-	ribonuclease SA	1607267	1607767	501	-1	431	12	364	5	6063	37	2691	65	3993	90	2584	60
Deide_13150	CDS	-	hypothetical protein	1607764	1608765	1002	-2	584	10	372	5	8002	30	4252	20	6030	41	3002	40
Deide_13160	CDS	uppP	Undecaprenyl-diphosphatase	1608811	1609638	828	-2	445	9	244	5	3565	58	3180	28	7054	36	2766	36
Deide_13170	CDS	-	Streptomycin 3'-kinase	1609705	1610496	792	1	38	2	15	2	255	21	104	19	175	31	141	16
Deide_13180	CDS	rpsB	30S ribosomal protein S2	1610691	1611446	756	3	509	31	228	33	3378	403	5780	96	8306	181	3619	147
Deide_13190	CDS	tsf	Elongation factor Ts	1611583	1612377	795	1	1137	6	761	11	9042	90	5594	34	11545	54	8032	53
Deide_13200	CDS	pyrH	uridylate kinase	1612482	1613189	708	3	111	13	44	10	652	116	1188	37	1550	116	618	102
Deide_13210	CDS	frr	Ribosome-recycling factor	1613269	1613820	552	1	1084	10	686	10	10597	179	4024	38	8754	68	5267	80
Deide_13220	CDS	-	phosphatidate cytidylyltransferase (CDP-diglyceride synthetase)	1613894	1614724	831	2	273	31	184	11	3422	158	1381	76	3656	165	1893	113
Deide_13230	CDS	dxr	1-deoxy-D-xylulose 5-phosphate reductoisomerase	1614822	1615988	1167	3	142	40	122	28	1426	260	372	48	901	192	774	97
Deide_13240	CDS	-	membrane-associated zinc metalloproteases	1615985	1617115	1131	2	197	105	128	69	2246	817	1042	353	1858	930	1178	577
Deide_13250	CDS	alr	Alanine racemase	1617167	1618225	1059	-1	69	147	65	72	613	1001	350	403	520	679	236	446
Deide_13260	CDS	-	hypothetical protein	1618288	1620228	1941	1	388	49	225	69	3621	489	1629	141	3243	257	1505	221
Deide_13261	CDS	-	hypothetical protein	1620296	1620748	453	2	219	13	283	13	2735	94	633	68	1523	121	1713	103
Deide_13270	CDS	-	ABC transporter ATP-binding protein	1620832	1621515	684	-2	40	35	33	24	474	390	651	141	666	199	574	124
Deide_13280	CDS	-	ABC transporter permease	1621515	1622675	1161	-3	118	19	115	13	1303	114	634	61	1024	98	1215	54
Deide_13290	CDS	-	hypothetical protein	1622924	1624189	1266	2	37	102	66	86	877	676	369	300	485	784	432	401
Deide_13300	CDS	-	hypothetical protein	1624228	1625127	900	-2	228	6	275	10	3069	121	1004	55	1775	88	1612	71
Deide_13310	CDS	-	hypothetical protein	1625124	1625948	825	-3	203	95	189	101	2695	2484	561	1037	1226	754	824	480
Deide_13320	CDS	proB	glutamate 5-kinase (gamma-glutamyl kinase)	1625951	1627042	1092	-1	60	80	61	91	677	2383	178	963	524	498	331	344
Deide_13330	CDS	-	5 -nucleotidase	1627179	1628867	1689	-3	315	152	213	91	3698	836	1091	205	1951	513	1180	345
Deide_13340	CDS	-	hypothetical protein	1628980	1629645	666	1	50	17	27	11	251	104	139	19	213	67	94	38
Deide_13350	CDS	-	alanine--tRNA ligase	1629669	1630907	1239	-3	114	68	53	31	754	517	293	292	517	515	294	181
Deide_13360	CDS	fabG	3-ketoacyl-(acyl-carrier-protein) reductase	1631070	1631852	783	3	70	111	138	62	2505	705	706	298	509	695	522	438
Deide_13361	CDS	-	oxidoreductase	1631994	1633421	1428	-3	143	498	65	219	1317	2836	436	1093	1038	1792	526	912
Deide_13370	CDS	-	hypothetical protein	1633694	1634377	684	-1	56	229	124	116	765	1351	379	901	267	1461	386	795
Deide_13380	CDS	-	hypothetical protein	1635549	1636427	879	3	18	43	17	29	143	272	103	103	111	213	70	135
Deide_13390	CDS	-	Multicopper oxidase	1636469	1637782	1314	2	72	88	57	55	645	703	302	229	615	698	371	472
Deide_13410	CDS	-	Drug resistance transporter	1637913	1640018	2106	-3	64	60	94	54	1268	575	716	225	1678	494	900	257
Deide_13420	CDS	-	MarR family transcriptional regulator	1640015	1640539	525	-1	44	39	85	22	689	246	356	107	884	325	693	154
Deide_13430	CDS	-	ribosomal protein S6 modification protein RimK	1640799	1641665	867	-3	80	13	62	10	615	91	266	33	573	83	362	49
Deide_13440	CDS	-	lysine biosynthesis protein LysW	1641749	1641922	174	-1	274	1	111	0	752	2	702	2	1015	8	439	0
Deide_13450	CDS	-	zinc finger motif protein	1641979	1642320	342	-2	316	1	177	2	2098	38	1219	40	1902	43	948	8
Deide_13460	CDS	leuD	3-isopropylmalate dehydratase small subunit	1642349	1642876	528	-1	53	20	50	13	462	151	176	40	522	72	339	46
Deide_13470	CDS	-	3-isopropylmalate dehydratase large subunit	1642876	1644153	1278	-2	53	5	50	10	485	93	233	40	383	91	225	46
Deide_13480	CDS	-	TrkA-C domain-containing protein	1644315	1644809	495	3	223	68	167	56	2082	435	1116	155	1774	328	1015	266
Deide_13490	CDS	-	sodium/hydrogen exchanger (Na+/H+ antiporter)	1644886	1646052	1167	1	218	266	124	238	1618	1719	941	293	1757	697	810	688
Deide_13500	CDS	-	hypothetical protein	1646370	1646867	498	3	64	143	88	124	1454	1714	430	492	582	1043	647	557
Deide_13510	CDS	-	ammonium transporter	1646998	1648314	1317	-2	189	50	143	26	1362	263	678	111	1314	251	979	127
Deide_13511	CDS	-	nitrogen regulatory protein P-II	1648311	1648691	381	-3	64	20	49	8	659	98	196	52	382	77	385	36
Deide_13520	CDS	-	Radical SAM domain-containing protein	1649207	1650739	1533	-1	714	36	414	40	2793	280	4680	114	7171	201	5183	217
Deide_13530	CDS	-	hypothetical protein	1650863	1651621	759	-1	537	13	325	12	6368	73	4198	36	4883	106	2397	36
Deide_13540	CDS	-	hypothetical protein	1651618	1652019	402	-2	465	2	301	1	2890	26	542	20	837	7	857	6
Deide_13550	CDS	-	L-aspartate oxidase (Quinolinate synthetase B)	1652078	1653619	1542	2	155	69	71	69	541	768	291	110	835	379	475	238
Deide_13560	CDS	nadC	nicotinate-nucleotide diphosphorylase	1653651	1654502	852	3	173	59	70	54	709	244	382	108	1057	259	596	207
Deide_13570	CDS	-	quinolinate synthetase	1654499	1655500	1002	2	274	104	144	98	1849	595	733	225	1946	500	1204	449
Deide_13580	CDS	-	Isocitrate dehydrogenase	1655557	1656807	1251	-2	1286	126	1173	116	16124	1466	5241	555	9088	798	10747	579
Deide_13590	CDS	-	conserved protein of unknown function	1657044	1657277	234	3	1011	11	7355	14	49803	89	7774	24	1759	42	11508	63
Deide_13600	CDS	-	putative sugar ABC transporter, permease component	1657359	1658294	936	3	204	175	140	102	1718	1227	1375	374	1500	779	770	564
Deide_13610	CDS	-	sugar ABC transporter permease	1658287	1659228	942	1	136	331	82	268	1384	2417	596	359	1038	1218	480	1100
Deide_13620	CDS	-	hypothetical protein	1659228	1659635	408	3	51	169	35	157	426	1233	111	456	255	984	140	525
Deide_13630	CDS	-	hypothetical protein	1659632	1661005	1374	2	61	16	33	21	468	122	194	77	253	90	139	51
Deide_13640	CDS	-	hypothetical protein	1661002	1661772	771	1	63	7	29	7	354	54	131	25	183	57	109	26
Deide_13650	CDS	-	hypothetical protein	1661777	1663351	1575	2	281	19	192	23	2074	139	1026	58	1639	120	899	77
Deide_13660	CDS	-	N-acetylmannosamine kinase sugar kinases	1663362	1664276	915	3	108	5	63	1	726	45	478	5	750	27	358	18
Deide_13670	CDS	-	1-pyrroline-5-carboxylate dehydrogenase	1664398	1665975	1578	1	3448	10	2154	15	27619	91	9496	35	10195	122	9702	101
Deide_13680	CDS	-	hypothetical protein	1666075	1666584	510	1	250	22	144	33	2313	198	1086	44	1469	200	1056	149
Deide_13690	CDS	-	hypothetical protein	1666578	1667048	471	3	544	4	355	1	3052	13	745	5	2347	12	1910	10
Deide_13700	CDS	-	aminotransferase	1667226	1668515	1290	3	505	47	315	44	4273	460	1460	205	2255	454	1639	253
Deide_13710	CDS	-	glycosyl transferase	1668535	1669299	765	-2	860	226	506	128	7997	1043	4184	1056	6827	999	3584	833
Deide_13720	CDS	-	Crp/Fnr family transcriptional regulator	1669397	1670071	675	2	551	11	338	13	3738	167	1593	31	3101	71	1552	62
Deide_13730	CDS	-	hypothetical protein	1670219	1671775	1557	2	189	261	213	198	1639	4723	1165	801	2369	4244	1286	2627
Deide_13740	CDS	ftsY	cell division protein FtsY, signal recognition particle-docking protein FtsY	1671806	1672762	957	-1	1156	41	827	47	15170	481	4932	184	12055	471	6853	258
Deide_13741	CDS	-	glutaredoxin	1672799	1673113	315	-1	128	1	95	2	1412	17	227	3	648	5	294	4
Deide_13750	CDS	-	serine/threonine protein kinase	1673110	1675191	2082	-2	612	166	514	108	10496	1040	2323	518	5018	925	2519	571
Deide_13760	CDS	-	conserved protein of unknown function	1675395	1677191	1797	3	1028	62	710	33	7120	492	2129	126	5821	225	2987	130
Deide_13770	CDS	-	glycosyl transferase	1677262	1677918	657	1	925	77	745	79	8832	800	2117	943	4970	1179	3102	378
Deide_13780	CDS	-	pyrroline-5-carboxylate reductase	1678066	1678857	792	-2	646	45	549	55	5361	488	1443	266	4553	492	3558	332
Deide_13790	CDS	prmA	ribosomal protein L11 methyltransferase	1678945	1679760	816	1	98	8	96	10	791	110	667	48	1089	105	1020	70
Deide_13800	CDS	-	16S ribosomal RNA methyltransferase RsmE	1679757	1680473	717	3	28	24	31	27	288	281	110	217	219	269	217	264
Deide_13810	CDS	recO	DNA repair protein RecO (Recombination protein O)	1680596	1681339	744	-1	175	41	203	22	2306	307	1311	183	1430	370	1386	260
Deide_13820	CDS	-	hypothetical protein	1681554	1681964	411	3	135	2	100	2	1225	32	822	18	1007	43	1015	25
Deide_13821	CDS	-	hypothetical protein	1682155	1682385	231	1	113	39	153	9	2683	151	1374	38	996	139	1266	94
Deide_13830	CDS	-	GntR family transcriptional regulator	1682625	1683287	663	3	883	18	242	13	2380	131	2952	63	4786	149	3968	78
Deide_13840	CDS	-	proline dehydrogenase	1683284	1684216	933	2	539	66	199	48	1886	637	2666	300	3727	612	2996	398
Deide_13850	CDS	-	1-pyrroline-5-carboxylate dehydrogenase	1684271	1685842	1572	2	769	214	226	106	4143	1808	4374	541	7982	1541	5433	764
Deide_13851	CDS	-	Phytoene dehydrogenase; Flavin containing amine oxidoreductase	1686292	1687647	1356	-2	242	20	137	12	1686	135	1157	126	1594	109	633	105
Deide_13860	CDS	ubiA	prenyltransferase	1687650	1688522	873	-3	224	13	95	5	1258	71	1707	22	2289	29	825	27
Deide_13870	CDS	-	adenine phosphoribosyltransferase	1688581	1689111	531	-2	125	15	86	9	997	153	376	50	743	70	406	61
Deide_13880	CDS	-	adenine phosphoribosyltransferase	1689260	1689808	549	-1	2039	3	1114	5	17074	79	9325	50	21257	59	9352	37
Deide_13890	CDS	-	hypothetical protein	1690298	1690759	462	2	65	19	84	12	6033	165	6551	56	7381	104	2526	49
Deide_13900	CDS	-	sulfite reductase (ferredoxin); Ferredoxin--nitrite reductase	1690790	1692361	1572	2	122	14	146	24	8458	142	5116	59	7071	108	2696	88
Deide_13910	CDS	cysC	Adenylyl-sulfate kinase	1692358	1692903	546	1	32	1	52	1	2396	10	1189	8	1535	2	780	3
Deide_13920	CDS	-	phosphoadenylyl-sulfate reductase	1692900	1693676	777	3	39	5	33	5	1992	125	1317	27	1430	48	601	29
Deide_13930	CDS	sat	Sulfate adenylyltransferase	1693761	1694930	1170	3	13	3	27	3	3246	10	2506	15	4120	22	879	24
Deide_13940	CDS	-	nitrate/sulfonate/bicarbonate ABC transporter periplasmic protein	1695023	1695997	975	2	38	13	36	18	1228	168	906	57	1722	118	557	90
Deide_13950	CDS	-	nitrate/sulfonate/bicarbonate ABC transporter permease	1696002	1696838	837	3	67	8	37	9	827	52	535	35	1047	53	361	21
Deide_13960	CDS	-	nitrate/sulfonate/bicarbonate ABC transporter ATP-binding protein	1696835	1697605	771	2	110	2	78	3	1289	11	520	14	1127	24	653	15
Deide_13970	CDS	-	MATE efflux family protein (Na+-driven multidrug efflux pump)	1698096	1699499	1404	-3	150	13	321	11	1437	82	1723	140	2492	138	2271	53
Deide_13980	CDS	-	homocitrate synthase	1699659	1700825	1167	3	163	294	129	246	1187	2242	499	493	1048	1354	871	927
Deide_13990	CDS	-	Phenazine biosynthesis PhzC/PhzF protein	1701185	1702006	822	2	186	8	140	5	1549	23	810	5	1633	20	918	5
Deide_14000	CDS	-	benzoate membrane transport protei	1702003	1703202	1200	1	99	12	55	5	572	40	431	15	687	72	237	31
Deide_14010	CDS	rlmN	Ribosomal RNA large subunit methyltransferase N	1703286	1704317	1032	3	352	79	363	73	4452	691	2149	261	4040	491	3622	328
Deide_14020	CDS	-	TPR repeat-containing exported protein Deide_14020	1704448	1706052	1605	1	829	37	355	29	5325	163	2570	64	5032	143	2240	110
Deide_14021	CDS	-	Sporulation related domain-containing protein	1706049	1707263	1215	3	477	17	185	22	2121	144	1869	82	2386	103	806	103
Deide_14030	CDS	rex	redox-sensing transcriptional repressor Rex	1707265	1707963	699	1	367	30	151	34	2080	300	1952	176	2569	366	916	232
Deide_14031	CDS	-	hypothetical protein	1707960	1709861	1902	3	1953	1090	825	896	16943	5971	11271	3798	18017	6102	7684	6770
Deide_14040	CDS	cpdB	bifunctional 2',3'-cyclic nucleotide 2'-phosphodiesterase/3'-nucleotidase periplasmic protein	1709920	1711833	1914	-2	875	194	555	163	9743	2352	5259	527	8019	1624	3679	1246
Deide_14041	CDS	-	glycolate oxidase subunit GlcE	1712093	1712749	657	-1	57	54	72	30	653	232	349	86	584	151	283	100
Deide_14050	CDS	-	glycolate oxidase subunit glcD	1712736	1714199	1464	-3	174	21	282	20	4262	124	1903	35	1918	99	1499	47
Deide_14060	CDS	-	glycolate oxidase iron-sulfur subunit	1714196	1715473	1278	-1	224	14	215	6	1986	69	593	22	1575	76	1076	41
Deide_14070	CDS	-	major facilitator superfamily protein	1715879	1717051	1173	-1	452	94	360	58	6398	834	2091	296	4244	790	2301	507
Deide_14071	CDS	-	hypothetical protein	1717153	1717656	504	1	943	16	1059	10	7877	157	7701	116	7704	256	7856	90
Deide_14080	CDS	-	Isoprenylcysteine carboxyl methyltransferase	1717775	1718293	519	-1	182	3	131	6	1261	66	1577	27	2301	27	957	29
Deide_14090	CDS	-	LAO/AO transport system kinase	1718290	1719234	945	-2	217	1	147	2	1546	10	821	5	1555	16	931	13
Deide_14100	CDS	-	phosphoglycerate mutase	1719334	1720047	714	-2	229	2	140	4	1625	32	1564	24	2034	30	1306	8
Deide_14110	CDS	purM	phosphoribosylaminoimidazole synthetase	1720044	1721129	1086	-3	4472	36	2795	29	23466	262	24951	126	37852	255	36414	136
Deide_14120	CDS	-	hypothetical protein	1721208	1721900	693	-3	221	8	177	3	1851	40	1348	38	1714	32	1418	33
Deide_14130	CDS	-	metallo-beta-lactamase family protein	1721972	1722763	792	-1	163	12	124	4	1892	54	1119	11	1575	32	699	39
Deide_14140	CDS	trpC	indole-3-glycerol-phosphate synthase	1722760	1723566	807	-2	75	15	29	13	602	148	298	42	380	81	164	68
Deide_14150	CDS	-	hypoxanthine phosphoribosyltransferase	1723646	1724173	528	2	880	4	485	3	7613	55	4753	23	8076	37	5232	17
Deide_14160	CDS	-	hypothetical protein	1724176	1724604	429	1	280	7	169	4	2643	20	2058	17	3651	63	1690	15
Deide_14169	CDS	-	putative Leucine--tRNA ligase gene leader peptide	1724650	1724691	42	1	330	4	249	1	2864	2	3448	3	4446	8	2708	4
Deide_14170	CDS	leuS	leucyl-tRNA synthetase	1724762	1727257	2496	2	500	32	385	27	4377	291	3858	110	5742	247	3498	160
Deide_14180	CDS	-	hypothetical protein	1727333	1727521	189	-1	2	0	1	3	7	14	2	15	10	16	8	19
Deide_14190	CDS	-	hypothetical protein	1727816	1727917	102	2	23	4	14	7	156	44	109	13	317	44	139	21
Deide_14200	CDS	-	hypothetical protein	1727928	1728758	831	3	304	8	166	7	2620	67	936	18	1102	81	729	46
Deide_14210	CDS	-	hypothetical protein	1728990	1729571	582	3	165	50	103	29	1247	359	382	114	933	206	593	105
Deide_14220	CDS	-	conserved protein of unknown function	1730558	1730794	237	-1	739	28	388	91	5163	1998	1781	787	5315	250	3357	371
Deide_14224	CDS	-	conserved protein of unknown function	1730878	1731150	273	-2	64	33	32	94	519	2045	280	1099	529	229	333	308
Deide_14221	CDS	-	hypothetical protein	1731164	1731574	411	-1	422	11	344	6	3555	94	1321	61	2787	66	1655	55
Deide_14222	CDS	-	hypothetical protein	1731617	1731838	222	-1	9	11	13	4	278	83	66	25	50	51	48	36
Deide_14223	CDS	-	conserved protein of unknown function	1731841	1732011	171	-2	62	244	252	159	2316	1809	399	718	214	1698	323	1199
Deide_14230	CDS	-	polyprenyl synthetase	1732102	1733091	990	1	201	26	131	29	1559	277	678	135	1167	222	539	202
Deide_14240	CDS	-	N-formylglutamate amidohydrolase	1733250	1734038	789	-3	152	52	104	25	1391	425	588	125	939	358	575	175
Deide_14250	CDS	recF	DNA replication and repair protein recF	1734119	1735201	1083	2	113	13	123	12	1555	117	469	31	736	117	643	89
Deide_14260	CDS	-	hypothetical protein	1735198	1736073	876	1	93	4	85	0	1372	31	777	13	909	59	538	32
Deide_14270	CDS	-	Molybdenum cofactor biosynthesis protein B	1736802	1737527	726	3	402	18	340	14	3521	254	1032	53	1958	195	1178	101
Deide_14280	CDS	-	hypothetical protein	1737532	1738329	798	1	92	68	101	49	1600	257	348	362	635	418	342	295
Deide_14290	CDS	truD	tRNA pseudouridine synthase D	1738391	1739458	1068	2	1267	19	1308	8	16086	89	6265	42	9076	104	7516	45
Deide_14300	CDS	-	hypothetical protein	1739455	1739823	369	1	367	4	322	8	5317	56	2679	28	3094	31	1735	36
Deide_14301	CDS	-	hypothetical protein	1739865	1740305	441	3	131	4	151	2	1209	49	721	16	1251	27	773	19
Deide_14310	CDS	-	transcriptional regulator	1740310	1742073	1764	1	518	46	599	56	4690	414	9154	106	7278	263	6233	243
Deide_14320	CDS	-	sugar ABC transporter periplasmic protein	1742208	1743470	1263	3	2800	23	2052	23	40533	219	14673	71	12711	233	9859	150
Deide_14330	CDS	-	sugar ABC transporter permease	1743706	1744638	933	1	118	268	203	226	4618	2008	1068	1125	555	2999	775	1668
Deide_14340	CDS	-	sugar ABC transporter permease	1744652	1745503	852	2	1406	190	969	209	11649	1601	5384	496	9616	1464	5309	905
Deide_14341	CDS	-	hypothetical protein	1745786	1746208	423	-1	106	10	108	7	1915	73	391	31	751	100	607	48
Deide_14350	CDS	-	conserved protein of unknown function	1746458	1746712	255	-1	283	38	1161	29	20200	191	7402	49	2177	275	4264	158
Deide_14360	CDS	-	hypothetical protein	1746807	1747928	1122	-3	67	158	43	145	839	1283	196	369	341	874	182	633
Deide_14370	CDS	-	MoxR-like ATPases; Magnesium chelatase	1747932	1748918	987	-3	67	11	34	6	648	69	287	18	298	85	164	31
Deide_14371	CDS	-	hypothetical protein	1748915	1750402	1488	-1	359	236	277	154	5447	1890	1426	441	2167	1550	1069	784
Deide_14380	CDS	-	RNA polymerase sigma factor, sigma-70 family	1750539	1752182	1644	-3	2286	76	1693	54	17886	462	20439	211	23847	460	17752	267
Deide_14390	CDS	-	rRNA (guanine-N(2)-)-methyltransferase	1752367	1753575	1209	-2	324	1946	164	1393	1644	12771	554	12844	1041	17092	500	13652
Deide_14400	CDS	-	phenylacetate--CoA ligase	1753781	1754935	1155	-1	66	20	34	19	288	390	187	139	254	196	140	113
Deide_14410	CDS	-	branched-chain amino acid ABC transporter ATP-binding protein	1754998	1755849	852	-2	142	52	66	40	1054	368	442	162	617	438	425	246
Deide_14420	CDS	-	branched-chain amino acid ABC transporter periplasmic protein	1755921	1757108	1188	-3	285	18	83	11	1353	71	381	46	628	118	368	48
Deide_14430	CDS	-	branched-chain amino acid ABC transporter permease	1757224	1758297	1074	-2	326	54	166	36	3832	410	806	186	1008	300	628	192
Deide_14440	CDS	-	branched-chain amino acid ABC transporter permease	1758328	1759224	897	-2	273	29	108	7	4233	130	365	78	327	134	205	42
Deide_14450	CDS	-	Long-chain-fatty-acid--CoA ligase	1759283	1761283	2001	-1	271	204	193	140	10470	1837	635	386	366	1036	182	483
Deide_14460	CDS	-	branched-chain amino acid ABC transporter ATP-binding protein	1761280	1762080	801	-2	311	42	305	24	15974	203	1618	108	324	189	231	77
Deide_14470	CDS	-	o-succinylbenzoate--CoA ligase	1762331	1763872	1542	2	83	43	66	42	2432	382	631	134	206	252	131	161
Deide_14480	CDS	-	hypothetical protein	1763906	1765522	1617	2	421	123	294	71	4713	610	2002	392	3248	668	1336	337
Deide_14490	CDS	-	ribonuclease HII	1765557	1766213	657	3	163	6	67	4	1175	15	422	13	700	26	312	13
Deide_14500	CDS	-	Elongation factor 4 (Ribosomal back-translocase LepA)	1766591	1768378	1788	2	2138	53	1367	38	17918	484	8987	130	17760	290	8493	193
Deide_14510	CDS	-	histidine kinase	1768512	1769585	1074	3	1827	21	975	17	16964	155	10424	120	10497	180	4693	119
Deide_14520	CDS	-	DNA-binding response regulator	1769582	1770166	585	2	831	11	496	8	7737	109	4102	155	4046	285	2991	150
Deide_14521	CDS	-	diguanylate cyclase	1771320	1772186	867	3	1255	356	1828	236	24388	1966	14861	760	10361	1992	9422	947
Deide_14530	CDS	-	aspartate transaminase	1772383	1773549	1167	1	173	533	121	509	1131	5235	983	1112	1275	3342	713	2160
Deide_14540	CDS	-	hypothetical protein	1773949	1774719	771	1	598	34	439	32	6054	311	1789	107	4414	291	2668	174
Deide_14550	CDS	murG	UDP-N-acetylglucosamine--N-acetylmuramyl-(pentapeptide) pyrophosphoryl-undecaprenol N-acetylglucosamine transferase	1774814	1775962	1149	2	436	202	268	163	2756	3776	1137	818	1643	1196	1005	634
Deide_14560	CDS	murC	UDP-N-acetylmuramate--L-alanine ligase	1776015	1777445	1431	3	224	173	125	148	3042	1409	1400	290	2629	1066	1138	609
Deide_14570	CDS	murB	UDP-N-acetylenolpyruvoylglucosamine reductase	1777442	1778323	882	2	129	15	88	10	1592	132	381	116	711	155	396	118
Deide_14571	CDS	-	cell division protein FtsQ	1778357	1779124	768	2	5881	90	3272	56	45623	899	21272	289	40756	519	30555	384
Deide_14580	CDS	ftsA	cell division protein FtsA	1779121	1780437	1317	1	8412	80	4752	42	73003	507	45218	176	85580	508	45918	414
Deide_14590	CDS	ftsZ	cell division protein FtsZ	1780603	1781670	1068	1	1735	14	1053	3	14360	90	5300	28	12662	100	10187	65
Deide_14600	CDS	-	branched-chain amino acid ABC transporter periplasmic protein; extracellular ligand-binding receptor	1781959	1783113	1155	1	278	123	167	90	1929	1178	1145	288	5678	592	2093	362
Deide_14610	CDS	pfkA	6-phosphofructokinase	1783221	1784258	1038	-3	383	36	379	18	3378	214	2347	107	3981	241	2943	127
Deide_14620	CDS	-	Tetrapyrrole methylase family protein	1784327	1785166	840	-1	280	54	195	34	3288	305	1962	223	2377	352	1303	233
Deide_14630	CDS	-	hypothetical protein	1785282	1785512	231	-3	135	6	150	2	2220	32	627	18	863	24	615	7
Deide_14640	CDS	-	conserved protein of unknown function	1785509	1785937	429	-1	954	23	936	15	8119	167	2649	87	4824	141	4606	46
Deide_14650	CDS	rlmH	Ribosomal RNA large subunit methyltransferase H	1786064	1786501	438	2	213	112	163	165	1352	2494	518	497	1114	684	567	798
Deide_14660	CDS	-	acetyltransferase	1786595	1787236	642	2	201	38	174	23	1831	267	1043	112	1723	384	806	180
Deide_14670	CDS	-	hypothetical protein	1787281	1787763	483	1	174	65	76	44	855	376	423	177	1149	449	386	305
Deide_14680	CDS	mraY	Phospho-N-acetylmuramoyl-pentapeptide-transferase	1788028	1788945	918	1	1020	39	466	29	5181	308	2642	99	6527	103	3595	96
Deide_14690	CDS	-	putative S-adenosylmethionine-dependent methyltransferase	1789038	1790003	966	3	109	74	77	65	1052	554	350	113	700	271	358	206
Deide_14700	CDS	-	conserved protein of unknown function	1790084	1790731	648	2	847	8	1152	6	8033	35	6539	13	7828	28	7453	13
Deide_14710	CDS	-	hypothetical protein	1790897	1791742	846	2	1172	46	369	101	9939	431	3847	146	7975	450	2331	436
Deide_14720	CDS	-	hypothetical protein	1791744	1792148	405	3	303	24	151	22	2268	245	1190	160	2305	209	1101	147
Deide_14730	CDS	-	HAMP domain-containing protein	1792213	1793871	1659	1	572	42	316	45	5186	268	1745	88	4870	197	2241	159
Deide_14740	CDS	-	hypothetical protein	1793985	1794518	534	-3	78	60	66	42	759	538	1340	292	1146	593	686	317
Deide_14741	CDS	-	ArsR family transcriptional regulator	1794624	1794998	375	-3	469	4	259	4	1911	29	2004	10	3322	18	2156	8
Deide_14750	CDS	-	hypothetical protein	1795185	1796162	978	-3	783	12	515	10	6783	90	4952	36	7061	64	3404	34
Deide_14760	CDS	-	GTP diphosphokinase	1796245	1798527	2283	-2	3244	35	2366	18	20189	301	10712	105	18393	222	10023	177
Deide_14766	CDS	-	conserved protein of unknown function	1798697	1798801	105	-1	1983	9	10319	8	58020	63	16157	27	6711	42	17780	46
Deide_14770	CDS	-	branched-chain amino acid ABC transporter ATP-binding protein	1798876	1799607	732	-2	175	209	163	275	1382	3258	439	1020	1188	1028	1302	1224
Deide_14780	CDS	-	branched-chain amino acid ABC transporter ATP-binding protein	1799723	1800499	777	-1	6	15	5	11	71	259	29	108	75	156	19	76
Deide_14790	CDS	-	branched-chain amino acid ABC transporter permease	1800496	1801518	1023	-2	21	120	21	145	136	1454	80	368	190	329	73	353
Deide_14800	CDS	-	branched-chain amino acid ABC transporter permease	1801515	1802375	861	-3	35	12	41	11	441	59	217	13	723	47	253	33
Deide_14810	CDS	-	branched-chain amino acid ABC transporter periplasmic protein	1802489	1803649	1161	-1	132	75	68	39	1327	450	515	151	695	353	428	150
Deide_14820	CDS	-	homoserine O-acetyltransferase	1803754	1804827	1074	1	162	5	88	6	955	51	261	16	549	23	363	24
Deide_14830	CDS	-	Alpha/beta hydrolase fold protein	1804820	1805608	789	2	394	367	343	292	3174	1402	746	517	746	808	1150	981
Deide_14840	CDS	-	3-oxoacid CoA-transferase subunit A	1805605	1806333	729	1	662	33	508	24	5180	234	1399	133	2331	156	2337	85
Deide_14850	CDS	-	3-oxoacid CoA-transferase subunit B	1806454	1807083	630	1	243	12	213	8	2294	103	812	106	1383	147	808	87
Deide_14852	CDS	-	protein of unknown function, partial	1807144	1807419	276	1	99	57	67	49	736	262	266	131	454	205	309	279
Deide_14851	CDS	-	hypothetical protein, partial	1807476	1807649	174	3	23	25	19	49	139	475	110	162	133	182	111	337
Deide_14860	CDS	-	transcription elongation factor	1807695	1808183	489	-3	168	40	464	22	4765	296	3955	240	1243	324	2453	162
Deide_14870	CDS	-	hypothetical protein	1808413	1808985	573	1	400	4	2180	6	21443	21	3900	16	1413	25	8215	23
Deide_14880	CDS	-	propionyl-CoA carboxylase	1809175	1810848	1674	1	987	38	854	35	9294	267	5767	99	1580	315	2817	207
Deide_14890	CDS	-	acyl-CoA dehydrogenase	1810897	1812099	1203	1	1525	38	1201	27	10850	195	4074	78	2514	298	3504	136
Deide_14900	CDS	-	hypothetical protein	1812218	1815223	3006	2	234	30	192	17	3080	196	599	118	1474	194	797	94
Deide_14910	CDS	-	3-hydroxybutyrate dehydrogenase	1815295	1816077	783	1	132	291	103	164	1264	2258	613	1645	1550	2350	689	1005
Deide_14920	CDS	-	hypothetical protein	1816144	1816635	492	-2	2170	56	833	69	19082	649	5078	277	10291	534	4588	330
Deide_14930	CDS	opdA	oligopeptidase A	1816725	1818773	2049	-3	803	139	812	113	9615	1314	5654	595	9182	964	4910	674
Deide_14940	CDS	-	putative N-acetyltransferase	1818859	1819839	981	1	48	27	441	23	588	304	489	123	535	221	1220	100
Deide_14950	CDS	queA	S-adenosylmethionine:tRNA ribosyltransferase-isomerase	1820378	1821439	1062	-1	684	119	334	82	4348	716	4143	464	7111	641	2500	401
Deide_14960	CDS	-	hypothetical protein	1821429	1822010	582	-3	270	9	117	6	2319	95	1514	47	2643	79	800	40
Deide_14970	CDS	-	hypothetical protein	1822248	1823519	1272	3	355	51	170	71	2785	487	1303	131	2927	327	1166	221
Deide_14980	CDS	-	MarR family transcriptional regulator	1823569	1824057	489	1	309	34	183	30	3383	445	1596	391	3531	517	1233	231
Deide_14981	CDS	-	hypothetical protein	1824165	1824857	693	-3	57	178	56	123	444	1055	167	923	470	1675	277	754
Deide_14990	CDS	-	hypothetical protein	1824869	1825375	507	-1	340	33	320	7	3335	87	3439	248	5423	331	3226	140
Deide_15000	CDS	-	signal peptidase I	1825442	1826068	627	-1	379	11	204	13	2111	80	1024	51	2485	91	1157	49
Deide_15010	CDS	-	peptidylprolyl isomerase	1826199	1826531	333	3	3279	15	5699	16	33301	239	12868	78	15229	85	18472	147
Deide_15020	CDS	-	hypothetical protein	1826610	1826816	207	-3	402	32	1886	11	12300	117	3078	50	1269	144	4557	85
Deide_15030	CDS	-	purine nucleosidase	1826920	1827858	939	1	306	74	298	60	4299	898	1274	386	2650	579	2270	291
Deide_15040	CDS	-	Mov34/MPN/PAD-1 family protein	1827868	1828305	438	-2	119	58	89	39	991	528	388	212	480	512	298	282
Deide_15050	CDS	-	cell division protein FtsK	1828398	1831625	3228	3	4616	119	3089	66	41023	808	16780	304	37361	808	18244	486
Deide_15070	CDS	-	Fasciclin domain-containing protein	1831802	1833421	1620	2	1137	80	1003	61	14343	319	6925	244	6996	620	4659	348
Deide_15071	CDS	-	metallophosphoesterase	1833482	1834318	837	-1	291	65	210	25	2169	242	1892	160	3249	435	1513	286
Deide_15080	CDS	-	sodium ABC transporter permease NatB	1834544	1835809	1266	-1	220	115	120	97	3068	578	536	175	2270	496	905	300
Deide_15090	CDS	-	sodium ABC transporter ATP-binding protein NatA	1835799	1836533	735	-3	101	73	91	49	1322	326	299	105	984	312	521	102
Deide_15100	CDS	-	hypothetical protein	1836834	1837340	507	3	193	5	208	9	567	56	2286	5	2424	19	2772	26
Deide_15110	CDS	-	pullulanase	1837417	1841091	3675	-2	581	304	380	182	8495	2195	1059	737	2107	2296	1527	1371
Deide_15120	CDS	-	hypothetical protein	1841213	1841542	330	2	2289	6	1445	21	16133	64	3139	52	14200	117	6419	67
Deide_15130	CDS	polA	DNA polymerase I	1841607	1844378	2772	-3	602	211	646	124	4946	1401	2918	711	6532	1687	4159	750
Deide_15140	CDS	glmM	Phosphoglucosamine mutase	1844475	1845803	1329	-3	2034	78	965	62	21794	383	4394	110	15821	198	7170	180
Deide_15148	CDS	-	conserved protein of unknown function	1845918	1846193	276	3	333	6	277	3	3889	13	1001	12	2293	21	1529	6
Deide_15150	CDS	-	phosphotransferase enzyme family protein	1846190	1847191	1002	2	160	33	139	25	1759	222	699	95	1437	175	753	112
Deide_15160	CDS	-	hypothetical protein	1847196	1848290	1095	-3	35	20	29	38	498	390	134	88	302	254	156	137
Deide_15170	CDS	nadE	NAD synthetase	1848493	1849338	846	1	253	34	173	38	3186	1442	1210	257	1913	477	1151	295
Deide_15180	CDS	-	short-chain dehydrogenase	1849325	1850317	993	-1	156	131	226	76	5129	1080	1298	792	1156	1263	844	476
Deide_15190	CDS	-	histidine triad protein	1850404	1850751	348	1	303	83	185	75	2191	883	1162	576	2315	718	1119	573
Deide_15200	CDS	-	phosphatase/phosphohexomutasee	1850748	1851434	687	3	95	69	51	39	932	358	364	194	861	423	323	271
Deide_15201	CDS	-	PadR-like family transcriptional regulator	1851498	1851806	309	3	34	205	9	238	238	2093	120	533	252	1942	72	1520
Deide_15202	CDS	-	hypothetical protein	1851803	1852342	540	2	44	283	34	284	289	6055	212	997	447	4457	150	2794
Deide_15203	CDS	-	hypothetical protein	1852339	1852860	522	1	32	13	12	9	266	104	147	122	246	141	120	77
Deide_15210	CDS	-	L-serine ammonia-lyase (L-serine dehydratase)(L-serine deaminase)	1852919	1853809	891	-1	147	7	88	8	1801	108	772	39	987	112	694	53
Deide_15220	CDS	hutH	Histidine ammonia-lyase	1854001	1855500	1500	-2	514	714	289	875	5563	13623	1940	4257	3634	5736	2318	6999
Deide_15230	CDS	hutI	Imidazolonepropionase	1855544	1856743	1200	-1	132	11	72	9	1282	93	664	49	987	101	616	33
Deide_15240	CDS	-	agmatinase	1856736	1857659	924	-3	101	4	46	1	836	8	908	3	889	20	538	11
Deide_15250	CDS	hutU	urocanate hydratase	1857656	1859362	1707	-1	1215	12	563	5	9434	63	7407	9	7988	79	3503	39
Deide_15251	CDS	-	IclR family transcriptional regulator	1859466	1860230	765	3	168	26	113	99	1500	1403	969	485	1425	364	889	853
Deide_15253	CDS	-	conserved exported protein of unknown function	1860322	1860798	477	-2	475	45	1105	19	31775	131	15272	127	6713	330	10127	143
Deide_15252	CDS	-	L-serine dehydratase subunit beta	1860981	1861646	666	-3	601	152	587	211	4949	1905	2334	1461	2469	1809	2802	1452
Deide_15270	CDS	-	hypothetical protein	1861708	1861878	171	-2	2102	637	11690	430	170657	3930	26004	2373	10823	5090	64205	2956
Deide_15280	CDS	-	putative alpha/beta hydrolase fold protein precursor	1862509	1863390	882	1	451	177	1030	84	8489	723	5993	228	3015	656	5580	431
Deide_15290	CDS	-	hypothetical protein	1863447	1863827	381	3	208	16	270	12	4220	175	1650	123	1905	254	2003	72
Deide_15291	CDS	-	inorganic pyrophosphatase	1863827	1864243	417	2	305	64	387	48	6507	753	2142	235	2449	350	2476	209
Deide_15292	CDS	-	hypothetical protein	1864627	1864935	309	-2	19	343	8	293	91	4648	118	2224	212	2592	103	1661
Deide_15310	CDS	-	hypothetical protein	1865474	1865722	249	2	1267	11	1526	8	17523	127	7301	103	11788	106	9088	67
Deide_15311	CDS	-	hypothetical protein	1866281	1867186	906	-1	167	66	367	42	5356	419	2119	211	2819	513	2348	317
Deide_15320	CDS	-	response regulator CheY	1867255	1867950	696	-2	63	17	446	11	685	135	169	78	2550	90	1314	53
Deide_15330	CDS	-	signal transduction histidine kinase regulating citrate/malate	1867947	1869569	1623	-3	152	26	971	34	2249	174	776	123	5915	229	3063	130
Deide_15340	CDS	-	Bug family protein	1869777	1870736	960	3	557	13	6674	8	1453	193	869	73	11822	140	13128	108
Deide_15350	CDS	-	hypothetical protein	1870816	1871346	531	1	135	23	113	18	984	161	561	80	1142	257	622	196
Deide_15360	CDS	-	hypothetical protein	1871347	1872867	1521	1	149	71	202	46	1328	330	547	60	1468	189	882	113
Deide_15370	CDS	-	DNA-binding response regulator	1872926	1873576	651	-1	28	5	16	6	233	72	113	19	225	35	86	22
Deide_15380	CDS	-	hypothetical protein	1873573	1874601	1029	-2	71	2	41	2	521	25	345	9	382	19	188	10
Deide_15390	CDS	-	histidine kinase	1874598	1876325	1728	-3	47	11	28	14	341	85	175	27	260	60	183	41
Deide_15391	CDS	-	signal peptidase I	1876408	1876746	339	-2	38	5	47	10	288	73	475	16	444	49	255	29
Deide_15400	CDS	-	signal peptidase I	1876756	1877103	348	-2	28	258	29	202	202	1844	232	458	260	1637	239	895
Deide_15410	CDS	-	hypothetical protein	1877100	1877432	333	-3	22	260	25	206	158	1875	165	477	177	1634	168	901
Deide_15420	CDS	-	PadR-like family transcriptional regulator	1877426	1877743	318	-1	56	12	43	6	290	76	255	15	411	61	322	30
Deide_15430	CDS	-	NUDIX hydrolase	1877994	1878470	477	-3	699	8	578	11	9956	96	4783	29	6024	82	3736	48
Deide_15440	CDS	-	4-hydroxybenzoyl-CoA thioesterase	1878467	1878919	453	-1	436	1	384	2	4223	26	2412	8	3169	10	2703	8
Deide_15450	CDS	rbfA	ribosome-binding factor A	1878916	1879203	288	-2	192	0	257	1	3330	7	2225	5	2861	6	1690	7
Deide_15460	CDS	-	LysM lysin domain-containing protein	1879265	1880593	1329	-1	312	529	470	316	5145	1426	6371	1319	3268	4213	2864	3287
Deide_15470	CDS	-	hypothetical protein	1880675	1881157	483	-1	488	19	431	13	4807	71	3334	26	4624	62	2282	80
Deide_15480	CDS	-	von Willebrand factor type A domain-containing protein	1881172	1883298	2127	-2	612	44	393	38	5845	342	3334	154	4137	269	2600	182
Deide_15490	CDS	gyrB	DNA topoisomerase	1883577	1885601	2025	3	1830	142	14851	71	14605	1078	31883	263	57694	691	170405	218
Deide_15500	CDS	-	haloalkane dehalogenase	1886042	1886938	897	2	243	48	168	33	1944	571	924	375	1238	649	1300	319
Deide_15510	CDS	-	copper binding protein	1887507	1888262	756	3	950	37	1270	26	18047	290	6016	141	8949	270	6766	132
Deide_15511	CDS	-	hypothetical protein	1888280	1888726	447	2	458	98	538	42	11957	480	4015	275	6151	735	3884	373
Deide_15520	CDS	-	cyclase	1889019	1889639	621	3	96	24	69	24	759	271	376	233	611	262	293	188
Deide_15530	CDS	-	thioesterase	1889864	1890319	456	-1	49	11	43	6	619	73	752	45	644	96	328	46
Deide_15531	CDS	-	transcriptional coactivator/pterin dehydratase	1890316	1890642	327	-2	262	7	300	4	2514	44	2643	50	1834	65	1818	29
Deide_15540	CDS	mutS	DNA mismatch repair protein MutS	1891006	1893555	2550	1	907	92	742	79	6743	1102	2727	295	4798	771	3705	396
Deide_15544	CDS	-	protein of unknown function	1893610	1894017	408	-2	168	204	129	207	2182	3030	976	1201	1649	2035	634	1471
Deide_15550	CDS	-	conserved membrane protein of unknown function	1894424	1895767	1344	2	737	187	906	140	19892	1187	11135	429	9730	1224	6601	858
Deide_15560	CDS	-	(S)-2-hydroxy-acid oxidase	1895889	1896968	1080	-3	106	61	57	49	1024	1083	432	265	465	486	207	404
Deide_15570	CDS	-	hypothetical protein	1897354	1898208	855	1	2202	47	1268	31	15129	300	8690	121	10602	235	4458	149
Deide_15571	CDS	-	hypothetical protein	1898359	1898829	471	1	49	369	63	267	1281	1935	465	441	457	870	248	867
Deide_15590	CDS	-	D-lactate dehydrogenase	1898960	1900333	1374	2	79	13	34	9	620	140	186	46	379	80	182	51
Deide_15600	CDS	mutL	DNA mismatch repair protein	1900412	1902064	1653	2	123	14	129	14	1632	178	683	65	849	133	632	73
Deide_15610	CDS	-	AfsR/DnrI/RedD family transcriptional regulator	1902111	1903976	1866	3	260	67	237	37	3266	388	1117	195	1831	613	1270	267
Deide_15620	CDS	-	hypothetical protein	1904175	1904873	699	3	79	6	81	2	933	36	163	15	220	49	206	29
Deide_15630	CDS	-	hypothetical protein	1905117	1906652	1536	3	207	219	157	208	2265	1667	614	569	1165	1127	735	880
Deide_15640	CDS	gltX	glutamyl-tRNA synthetase	1906710	1908149	1440	3	404	21	223	11	3800	184	1576	70	3382	204	1686	111
Deide_15650	CDS	-	methylmalonyl-CoA mutase subunit alpha	1908219	1908638	420	3	1230	3	765	6	9999	48	2805	38	3538	73	3335	26
Deide_15660	CDS	-	major facilitator superfamily protein	1908688	1909890	1203	1	433	16	313	7	3715	68	1021	38	2063	84	1308	46
Deide_15670	CDS	-	hypothetical protein	1910291	1910473	183	2	42	26	35	15	406	226	266	124	466	237	298	103
Deide_15680	CDS	-	hypothetical protein	1910605	1910883	279	1	653	137	588	91	8194	1357	2342	917	3918	653	2135	400
Deide_15690	CDS	-	putative arsenical pump membrane protein; putative citrate transporter	1911556	1912920	1365	1	389	36	216	27	4730	389	3395	124	6616	375	1843	136
Deide_15700	CDS	-	sodium/hydrogen exchanger (Na+/H+ antiporter)	1912934	1914202	1269	2	245	71	91	42	2621	507	1378	172	3515	539	814	266
Deide_15725	tRNA	trnS	tRNA-Ser	1914710	1914799	90	-1	5306	0	3184	2	11050	23	11164	1	22799	6	15375	17
Deide_15720	CDS	-	glycerol-3-phosphate acyltransferase	1914898	1915491	594	1	197	24	150	19	2099	155	600	54	1140	139	864	86
Deide_15730	CDS	-	hypothetical protein	1915600	1915914	315	1	252	36	259	22	12197	215	2699	66	1724	117	1468	96
Deide_15739	CDS	-	putative asd leader peptide	1915973	1916005	33	2	1062	2	938	0	10592	21	5871	8	8332	30	5051	4
Deide_15740	CDS	asd	aspartate-semialdehyde dehydrogenase	1916077	1917096	1020	1	190	77	205	50	2817	505	1780	111	2117	458	1376	271
Deide_15750	CDS	-	rhomboid-like protein	1917168	1917797	630	3	228	11	287	5	2484	114	835	31	567	57	446	21
Deide_15760	CDS	-	putative diguanylate cyclase	1917892	1919070	1179	-2	872	630	647	418	17347	5747	3248	3462	3707	5169	2196	2517
Deide_15770	CDS	-	hypothetical protein	1919519	1920151	633	-1	14	4	20	2	495	59	52	22	106	41	90	28
Deide_15780	CDS	-	Amine oxidase (Flavin containing amine oxidoreductase)	1920148	1921416	1269	-2	20	7	26	3	443	93	184	34	209	65	116	35
Deide_15790	CDS	-	Drug resistance transporter	1921629	1923230	1602	-3	76	4	62	6	586	84	266	27	454	59	392	24
Deide_15800	CDS	-	MarR family transcriptional regulator	1923227	1923703	477	-1	21	4	15	0	113	5	57	7	174	7	145	5
Deide_15810	CDS	-	NUDIX hydrolase	1923755	1924183	429	-1	57	0	44	0	754	1	193	0	493	2	254	2
Deide_15820	CDS	-	major facilitator superfamily protein	1924180	1925364	1185	-2	81	121	57	82	687	420	228	63	429	316	195	178
Deide_15830	CDS	-	Thiamine ABC transporter periplasmic protein	1925566	1926594	1029	1	241	52	115	26	1140	287	1475	145	2657	376	1029	188
Deide_15840	CDS	-	hypothetical protein	1926718	1928934	2217	1	115	14	85	15	1282	206	601	68	962	110	547	93
Deide_15850	CDS	-	ABC transporter permease	1928931	1930478	1548	3	90	5	84	5	891	61	372	13	686	56	359	27
Deide_15860	CDS	-	ABC transporter ATP-binding protein	1930478	1931476	999	2	218	29	109	57	1798	406	687	245	1697	240	713	341
Deide_15870	CDS	-	hypothetical protein	1931557	1932633	1077	1	218	89	67	73	1375	980	751	634	1750	881	517	721
Deide_15880	CDS	-	Curli production assembly/transport component CsgG	1932676	1933311	636	1	177	61	153	53	1610	817	472	399	1629	586	713	325
Deide_15890	CDS	-	Thiamine pyrophosphokinase	1933343	1933960	618	2	233	5	121	13	1614	76	546	18	1427	57	681	28
Deide_15900	CDS	-	hypothetical protein	1934007	1934741	735	3	1841	3	2948	5	34438	39	4987	16	9775	21	10968	15
Deide_15910	CDS	hemL	Glutamate-1-semialdehyde 2,1-aminomutase	1934867	1936192	1326	2	391	125	521	78	15279	473	13985	180	6162	412	4518	238
Deide_15920	CDS	-	CoA-binding protein	1936189	1936617	429	1	234	24	236	14	6904	148	2318	70	5692	175	2791	80
Deide_15930	CDS	-	homoserine dehydrogenase	1936688	1937650	963	-1	116	56	76	39	1290	332	486	129	1473	295	796	258
Deide_15940	CDS	prfA	Peptide chain release factor 1	1937847	1938947	1101	3	499	2	399	3	10550	34	4997	8	5525	35	3120	13
Deide_15950	CDS	-	NUDIX hydrolase	1938934	1939428	495	1	158	1	159	4	2413	8	844	22	1560	19	836	13
Deide_15960	CDS	-	NADH dehydrogenase	1939501	1940121	621	-2	310	20	771	12	4196	89	15103	41	8082	91	9597	48
Deide_15970	CDS	-	HxlR family transcriptional regulator	1940210	1940572	363	2	1482	22	1615	12	22095	138	15258	87	22310	249	15746	106
Deide_15980	CDS	-	hypothetical protein	1940631	1941209	579	3	498	95	995	41	13394	370	3187	167	6080	406	5380	244
Deide_15990	CDS	-	endoribonuclease L-PSP	1941278	1941682	405	2	25	10	29	3	857	34	350	3	390	31	244	26
Deide_16000	CDS	purH	Bifunctional purine biosynthesis protein PurH [Includes: Phosphoribosylaminoimidazolecarboxamide formyltransferase ; IMP cyclohydrolase]	1941922	1943454	1533	1	105	32	66	44	994	326	510	125	1467	260	659	214
Deide_16010	CDS	folD	FolD bifunction	1943467	1944354	888	1	120	25	58	12	955	103	531	62	1082	130	462	58
Deide_16020	CDS	-	lipopolysaccharide biosynthesis protein	1944376	1945503	1128	1	698	89	337	68	4668	333	2535	86	5916	240	2281	220
Deide_16030	CDS	metX	homoserine O-acetyltransferase	1945535	1946533	999	-1	86	102	61	50	668	592	553	452	928	1331	555	538
Deide_16040	CDS	-	O-acetylhomoserine aminocarboxypropyltransferase	1946530	1947903	1374	-2	338	316	207	206	2462	1016	1327	437	2419	1422	1574	1314
Deide_16041	CDS	-	ferric uptake regulator	1948226	1948609	384	-1	579	265	380	216	4931	724	4657	229	5107	810	2908	651
Deide_16050	CDS	-	hypothetical protein	1948690	1949406	717	-2	136	13	222	6	5450	55	1549	20	1177	49	1264	48
Deide_16060	CDS	-	hypothetical protein	1949406	1950188	783	-3	3756	113	7637	65	107643	449	46195	205	30040	624	48021	430
Deide_16070	CDS	-	succinate-semialdehyde dehydrogenase (NAD(P)(+))	1950389	1951837	1449	2	400	271	424	414	5766	5897	1580	2747	3092	3398	2248	2997
Deide_16080	CDS	-	acylglycerol lipase	1951921	1952757	837	-2	488	4	270	2	2844	46	934	36	2325	54	1419	20
Deide_16090	CDS	-	osmotically-inducible protein C	1952838	1953281	444	3	453	19	1571	13	23180	112	5553	82	3489	66	6378	74
Deide_16096	CDS	-	conserved protein of unknown function, partial	1953365	1953553	189	2	3	24	3	16	50	191	34	66	40	118	28	111
Deide_16097	CDS	-	conserved protein of unknown function, partial	1953532	1953807	276	1	16	15	7	18	135	180	94	135	117	121	60	53
Deide_16091	CDS	-	hypothetical protein	1953869	1954201	333	-1	401	33	260	34	1747	242	1458	82	2153	249	934	142
Deide_16093	CDS	-	acylphosphatase	1954431	1954694	264	-3	416	4	538	0	4705	16	2198	14	3122	39	2287	14
Deide_16100	CDS	-	hypothetical protein	1954948	1965483	10536	1	801	291	785	290	15506	2535	4276	880	5742	1733	3580	1023
Deide_16110	CDS	-	hypothetical protein	1965678	1966127	450	-3	1672	9	1013	7	17003	82	8707	52	15100	112	6757	64
Deide_16120	CDS	-	conserved protein of unknown function	1966242	1967048	807	-3	289	116	166	94	1836	915	340	213	1289	714	633	482
Deide_16130	CDS	-	ABC transporter ATP-binding protein	1967135	1969222	2088	-1	487	21	703	8	5461	179	1152	21	3296	129	2702	59
Deide_16140	CDS	-	cytochrome c	1969301	1969783	483	-1	528	18	507	54	11708	321	3479	124	4850	245	3463	284
Deide_16150	CDS	-	UPF0176 protein Deide_16150 (Rhodanese domain-containing protein)	1969914	1970828	915	3	116	18	91	10	1335	119	790	103	1446	134	937	61
Deide_16160	CDS	-	phosphoglycerate mutase	1970843	1971478	636	2	205	20	103	21	1395	110	938	49	1891	238	909	180
Deide_16161	CDS	-	hypothetical protein	1971494	1972018	525	-1	125	90	166	65	826	683	556	344	2244	943	954	503
Deide_16170	CDS	-	exonuclease sbcCD subunit C	1972092	1974827	2736	-3	451	30	675	19	2861	218	1262	104	4535	215	2888	114
Deide_16180	CDS	-	exonuclease sbcCD subunit D	1974824	1976005	1182	-1	429	9	538	1	1723	25	660	11	3601	36	3051	13
Deide_16190	CDS	-	Type I phosphodiesterase / nucleotide pyrophosphatase	1976125	1977288	1164	-2	231	163	179	116	1872	1068	795	473	1536	934	924	572
Deide_16200	CDS	-	acetyltransferase	1977409	1977981	573	-2	737	19	478	21	8723	238	2298	90	4498	232	1872	134
Deide_16210	CDS	-	exodeoxyribonuclease V subunit alpha	1978174	1980306	2133	1	923	259	1414	296	8064	1905	3782	434	9129	1359	10513	1723
Deide_16220	CDS	-	peptidase_S8 Subtilase family protein	1980473	1982383	1911	-1	176	120	157	89	8242	717	1960	257	944	720	532	500
Deide_16230	CDS	pyrG	CTP synthase	1982776	1984446	1671	1	1445	165	733	97	5404	1516	6562	527	14075	955	6690	484
Deide_16240	CDS	mutM	formamidopyrimidine-DNA glycosylase	1984556	1985386	831	-1	274	9	354	4	2190	35	737	31	1865	80	1531	41
Deide_16250	CDS	pcp	pyrrolidone-carboxylate peptidase	1985442	1986128	687	3	130	67	104	72	2091	721	1254	316	1466	627	741	496
Deide_16251	CDS	-	hypothetical protein	1986199	1986498	300	-2	56	8	62	5	831	138	243	41	479	95	388	48
Deide_16260	CDS	-	hypothetical protein	1986522	1986908	387	-3	25	2	21	2	404	30	157	4	200	27	140	10
Deide_16270	CDS	-	conserved protein of unknown function	1986905	1987432	528	-1	54	2	46	2	545	8	205	12	273	8	304	6
Deide_16280	CDS	-	transglutaminase/protease-like protein	1987469	1990318	2850	-1	137	52	132	59	2909	426	885	88	1109	309	682	202
Deide_16290	CDS	-	MoxR-like ATPase	1990321	1991268	948	-2	166	3	160	0	2991	18	1289	11	1107	17	746	9
Deide_16300	CDS	-	VanZ like family protein	1991280	1991687	408	-3	39	19	25	7	427	132	139	64	267	144	135	56
Deide_16310	CDS	-	glyoxalase/bleomycin resistance protein/dioxygenase superfamily protein	1991684	1992163	480	-1	378	25	224	15	3750	215	810	113	2544	197	1340	122
Deide_16320	CDS	-	conserved protein of unknown function	1992212	1992691	480	-1	55	4	32	5	336	45	153	10	302	37	155	26
Deide_16330	CDS	-	hypothetical protein	1992723	1992878	156	-3	6	5	6	7	66	65	24	16	73	53	27	28
Deide_16340	CDS	-	hypothetical protein	1992841	1993140	300	-2	48	33	37	23	391	326	78	145	293	313	141	118
Deide_16350	CDS	-	conserved protein of unknown function	1993228	1993791	564	-2	95	39	95	26	924	739	170	200	547	236	243	110
Deide_16360	CDS	-	phosphoribosylglycinamide formyltransferase	1993886	1994458	573	-1	79	27	56	19	594	180	205	165	414	205	361	117
Deide_16370	CDS	-	Succinyl-diaminopimelate desuccinylase	1994455	1995819	1365	-2	527	34	363	26	7933	440	3835	96	5348	294	3809	168
Deide_16380	CDS	-	MerR family transcriptional regulator	1995950	1996708	759	2	810	11	633	4	4379	96	1876	54	2939	88	1411	43
Deide_16381	CDS	-	NUDIX hydrolase	1996709	1997143	435	2	279	53	232	24	2093	475	959	118	1792	307	1006	219
Deide_16390	CDS	-	serine/threonine phosphatase	1997136	1997966	831	3	407	18	260	8	2920	432	1732	104	2851	82	1060	46
Deide_16391	CDS	-	hypothetical protein	1997972	1998274	303	-1	66	116	42	66	1574	639	133	685	87	1055	80	284
Deide_16400	CDS	lrrA	LysR family transcriptional regulator	1998391	1999347	957	1	357	13	196	12	5093	91	2096	79	1820	101	651	69
Deide_16409	CDS	-	putative Cysteine--tRNA ligase gene leader peptide	1999353	1999385	33	3	1317	3	903	2	12182	24	8267	25	10131	27	4584	26
Deide_16410	CDS	cysS	cysteinyl-tRNA synthetase	1999474	2000949	1476	1	378	76	236	91	5138	680	2084	249	2900	656	1633	651
Deide_16420	CDS	-	hypothetical protein	2001088	2001669	582	1	512	14	881	1	10995	78	2889	25	2814	89	3043	50
Deide_16430	CDS	-	conserved protein of unknown function	2001748	2001993	246	1	1942	21	2962	16	13007	170	6267	80	8525	144	11714	130
Deide_16440	CDS	-	thiamine biosynthesis enzyme ThiH-like protein	2002060	2003238	1179	-2	614	40	555	27	6791	251	6322	183	9389	396	8281	207
Deide_16450	CDS	gnd	6-phosphogluconate dehydrogenase-like protein	2003401	2004480	1080	1	455	195	276	88	3849	1417	1377	673	3404	1013	2146	455
Deide_16460	CDS	-	glucose-6-phosphate 1-dehydrogenase	2004477	2006237	1761	3	117	60	77	35	1447	455	558	132	1249	261	581	269
Deide_16470	CDS	-	glucose-6-phosphate dehydrogenase assembly protein OpcA	2006251	2007201	951	1	45	4	25	2	523	54	261	17	423	57	204	31
Deide_16480	CDS	-	pyrazinamidase/nicotinamidase	2007325	2008065	741	-2	176	12	99	5	1808	86	782	34	1407	60	996	39
Deide_16485	CDS	-	hypothetical protein	2008384	2009709	1326	1	553	166	429	112	4712	1201	1773	439	3573	877	2590	745
Deide_16490	CDS	-	Uncharacterized Fe-S protein; putative epoxyqueuosine reductase	2009821	2010963	1143	1	119	8	149	4	2909	46	1542	12	1666	56	1186	29
Deide_16500	CDS	-	glutamine cyclotransferase	2011023	2011880	858	3	857	237	1275	177	24619	3048	16539	1978	7435	3435	6385	1621
Deide_16510	CDS	tmk	dTMP kinase (thymidylate kinase)	2011893	2012549	657	-3	137	82	89	145	1761	4909	1489	2318	2687	1282	952	1167
Deide_16520	CDS	-	conserved protein of unknown function (UPF0135 protein Deide_16520)	2012546	2013346	801	-1	348	4	206	7	3816	73	2020	37	2731	34	1396	27
Deide_16530	CDS	-	hypothetical protein	2013461	2013934	474	-1	85	186	101	145	1070	1785	602	500	711	1460	512	1063
Deide_16540	CDS	-	nitrate/sulfonate/bicarbonate ABC transporter periplasmic protein	2014117	2015091	975	1	92	10	154	11	10098	225	6448	161	11603	219	4138	107
Deide_16551	CDS	-	hypothetical protein	2015187	2016050	864	3	575	27	380	24	5561	214	3825	98	5109	142	2457	152
Deide_16560	CDS	glgX	isoamylase (Debranching enzyme)	2016261	2018393	2133	3	496	108	976	85	17201	506	10877	220	4896	552	5238	313
Deide_16570	CDS	-	malto-oligosyltrehalose synthase	2018647	2021511	2865	1	99	279	197	221	4125	1889	1600	796	1380	2675	1670	3031
Deide_16580	CDS	-	hypothetical protein	2021722	2022633	912	-2	141	78	109	69	4620	1226	618	397	1256	805	650	527
Deide_16590	CDS	-	aldo/keto reductase family protein	2022691	2023608	918	-2	443	108	510	74	9918	789	1734	291	2912	630	2817	436
Deide_16600	CDS	-	phosphoglycolate phosphatase (PGPase	2023763	2024419	657	-1	118	8	564	14	9736	173	3178	70	787	113	1844	116
Deide_16610	CDS	-	hypothetical protein	2024686	2025372	687	1	2157	190	1821	151	30299	900	19575	192	30379	683	13812	476
Deide_16620	CDS	-	hypothetical protein	2025597	2026403	807	-3	335	22	217	21	2589	182	1531	56	2806	127	1526	83
Deide_16630	CDS	-	metallophosphoesterase	2026549	2027289	741	-2	95	9	59	5	938	75	290	38	571	40	280	20
Deide_16640	CDS	dcd	deoxycytidine triphosphate deaminase	2027319	2027879	561	3	954	370	1115	327	14085	1545	6159	1169	8299	3067	5315	2702
Deide_16650	CDS	-	hypothetical protein	2028493	2028714	222	1	468	22	2266	10	38933	220	11430	119	4205	303	7156	101
Deide_16670	CDS	-	acetyl-CoA acetyltransferase	2028885	2030057	1173	3	256	54	201	43	2574	311	860	114	1203	257	1201	147
Deide_16680	CDS	-	ankyrin	2030108	2030803	696	2	155	124	137	78	1152	772	556	259	777	634	621	379
Deide_16690	CDS	-	hypothetical protein	2030827	2031324	498	1	107	80	711	37	28279	518	14130	235	1163	665	2930	309
Deide_16700	CDS	-	benzene 1,2-dioxygenase system ferredoxin subunit	2031409	2031744	336	-2	29	11	25	2	479	137	172	56	413	45	173	21
Deide_16710	CDS	purB	adenylosuccinate lyase (Adenylosuccinase)	2031761	2033068	1308	-1	201	167	141	137	1585	902	647	364	1632	1079	914	604
Deide_16720	CDS	-	hypothetical protein	2033212	2033829	618	1	176	22	136	26	1825	179	710	52	1359	176	944	133
Deide_16730	CDS	suhB	inositol-phosphate phosphatase	2033891	2034676	786	2	219	3	177	2	1497	28	595	12	1387	20	804	22
Deide_16740	CDS	-	hypothetical protein	2034938	2035357	420	2	37	2	82	2	333	33	196	20	336	40	503	21
Deide_16750	CDS	-	histone deacetylase superfamily	2035377	2036288	912	3	91	21	153	6	1023	185	605	59	1191	127	977	75
Deide_16760	CDS	-	conserved protein of unknown function	2036330	2037367	1038	2	593	42	764	26	2911	483	1264	175	4228	367	4489	230
Deide_16770	CDS	-	hypothetical protein	2037364	2039181	1818	1	349	49	433	23	3744	157	1715	51	4394	148	2951	111
Deide_16780	CDS	-	shikimate kinase	2039187	2039684	498	3	205	6	219	9	1450	42	888	19	2496	61	1302	45
Deide_16790	CDS	rluD	ribosomal large subunit pseudouridine synthase D	2039711	2040676	966	2	364	48	201	37	2754	665	1521	258	2617	445	1201	411
Deide_16800	CDS	-	DEAD-box ATP-dependent RNA helicase 3	2041088	2042896	1809	2	872	38	414	34	2590	278	7695	254	13757	232	8679	218
Deide_16809	CDS	-	putative ilvBH operon leader peptide	2043037	2043090	54	1	222	23	179	17	1246	309	653	127	2644	257	1313	124
Deide_16810	CDS	ilvB	acetolactate synthase large subunit	2043154	2044908	1755	1	70	172	61	83	824	2091	538	1250	1143	3118	564	1110
Deide_16820	CDS	ilvH	acetolactate synthase small subunit	2044905	2045507	603	3	89	15	49	14	695	122	448	67	1011	114	450	57
Deide_16830	CDS	ilvC	Ketol-acid reductoisomerase	2045579	2046589	1011	2	617	54	324	29	6658	303	2838	161	9464	308	3688	200
Deide_16840	CDS	-	hypothetical protein	2047105	2047467	363	1	63	49	55	57	701	523	270	126	648	286	362	250
Deide_16850	CDS	-	transposase	2047523	2047822	300	2	1	0	0	2	6	6	7	0	5	2	3	2
Deide_16851	CDS	-	transposase	2047894	2048682	789	1	79	7	139	9	1307	117	135	46	361	56	279	36
Deide_16852	CDS	-	protein of unknown function	2048713	2048973	261	1	184	7	208	13	2136	109	306	78	953	71	538	56
Deide_16860	CDS	-	c-di-GMP phosphodiesterase A	2049270	2051735	2466	-3	451	89	438	51	6585	444	3466	249	2468	784	2022	329
Deide_16869	CDS	-	putative leuA leader peptide	2051961	2052005	45	3	23894	1	24723	1	54187	19	11797	1	63426	6	75278	10
Deide_16870	CDS	leuA	2-isopropylmalate synthase	2052105	2053649	1545	3	34	42	36	44	252	484	453	115	587	319	328	157
Deide_16878	CDS	-	protein of unknown function	2053871	2054359	489	2	166	35	92	25	1056	263	483	171	1237	544	655	195
Deide_16880	CDS	-	hypothetical protein	2054385	2054687	303	3	19	29	11	23	192	300	109	194	213	321	103	347
Deide_16890	CDS	-	hypothetical protein	2054723	2055088	366	2	995	26	760	44	8356	805	5727	337	9326	471	4838	508
Deide_16900	CDS	-	vanW protein	2055261	2056958	1698	-3	401	89	1011	58	19816	611	5883	277	4283	881	5789	413
Deide_16910	CDS	argD	acetylornithine aminotransferase	2057115	2058356	1242	-3	243	25	212	16	2982	186	985	94	2569	201	1420	92
Deide_16912	CDS	-	protein of unknown function, partial	2058353	2058577	225	-1	485	5	456	1	7716	30	1655	41	4455	32	5866	20
Deide_16930	CDS	-	MocR family transcriptional regulator	2058690	2059184	495	3	522	32	607	21	5941	225	1276	66	3020	192	1596	131
Deide_16940	CDS	-	hypothetical protein	2059181	2059594	414	2	565	58	630	30	7114	460	1688	119	4095	399	1950	254
Deide_16950	CDS	-	glutathionylspermidine synthase	2059594	2060763	1170	1	167	8	62	9	1682	105	359	30	1109	148	412	64
Deide_16960	CDS	-	Ion transport protein	2060760	2061608	849	3	189	89	99	71	1859	613	372	324	1252	472	501	363
Deide_16970	CDS	-	cob(I)yrinic acid a,c-diamide adenosyltransferase	2061688	2062260	573	-2	148	45	127	28	1995	358	546	162	1171	436	770	161
Deide_16980	CDS	malQ	4-alpha-glucanotransferase	2062338	2063843	1506	-3	1467	61	1496	42	23012	300	11556	216	12088	531	7336	271
Deide_16990	CDS	lytC	N-acetylmuramoyl-L-alanine amidase	2063959	2065098	1140	-2	1279	39	981	47	21671	302	6165	189	9838	431	5115	248
Deide_17000	CDS	-	hypothetical protein	2065249	2065920	672	1	193	30	154	25	1765	233	959	64	1055	217	864	80
Deide_17010	CDS	-	Rrf2 family transcriptional regulator	2066037	2066504	468	-3	1062	27	967	18	7933	177	2495	68	5739	193	4092	104
Deide_17020	CDS	-	hypothetical protein	2066588	2067442	855	-1	124	29	85	25	1318	208	731	87	1140	151	544	100
Deide_17030	CDS	pyrF	orotidine-5 -phosphate decarboxylase	2067886	2068692	807	1	172	13	55	8	899	92	529	48	895	61	338	58
Deide_17040	CDS	-	branched-chain amino acid ABC transporter periplasmic protein	2068791	2069987	1197	3	2090	52	1534	41	30752	294	5683	130	7266	341	6323	220
Deide_17050	CDS	-	HAD-superfamily hydrolase	2070206	2070895	690	2	49	16	43	17	527	147	270	68	335	224	146	102
Deide_17060	CDS	ppsA	phosphoenolpyruvate synthase	2071258	2073651	2394	-2	282	99	200	62	5830	806	1346	420	1003	696	834	343
Deide_17070	CDS	-	hypothetical protein	2073781	2074596	816	1	76	14	45	21	564	537	150	142	236	233	162	145
[truncated: 1,637 more rows]
