# Supplementary material for: Conservation and diversity of the IrrE/DdrO‐controlled radiation response in radiation‐resistant Deinococcus bacteria
Source: Microbiologyopen. 2017 Apr 11;6(4):e00477. doi: 10.1002/mbo3.477 (PMC5552922; doi:10.1002/mbo3.477)
Supplement: Supplementary file 3 [file MBO3-6-na-s003.xlsx]

## Sheet: Table S2
Table S2. Gene expression comparisons.
RD19, wild-type; RD42, ΔirrE; RD62, ΔddrOc; NI, non-irradiated; IR, irradiated
								RD19 IR and RD62 IR versus RD19 NI and RD42 NI								RD19 IR and RD62 IR versus RD42 IR				RD62 NI versus RD19 NI and RD42 NI
								RD19-IR/RD19-NI		RD19-IR/RD42-NI		RD62-IR/RD19-NI		RD62-IR/RD42-NI		RD19-IR/RD42-IR		RD62-IR/RD42-IR		RD62-NI/RD19-NI		RD62-NI/RD42-NI		RD42-IR/RD42-NI		RD62-IR/RD62-NI		RD42-NI/RD19-NI		RD62-IR/RD19-IR
Label	Type	Name	Product	Begin	End	Length	Frame	foldChange	pval	foldChange	pval	foldChange	pval	foldChange	pval	foldChange	pval	foldChange	pval	foldChange	pval	foldChange	pval	foldChange	pval	foldChange	pval	foldChange	pval	foldChange	pval
Deide_00010	CDS	dnaA	chromosomal replication initiation protein	51	1421	1371	3	1.21	0.72	1.59	0.37	2.11	0.98	2.87	0.2	2.17	0.26	4.02	0.0787	0.57	0.31	0.74	0.82	0.74	0.88	3.71	0.0479	0.78	0.48	1.83	0.71
Deide_00020	CDS	dnaN	DNA polymerase III subunit beta	1813	2895	1083	1	1.38	0.48	1.07	0.67	2.02	0.52	1.62	0.35	0.97	0.76	1.51	0.4	1.36	0.84	1.03	0.91	1.1	0.72	1.5	0.35	1.33	0.99	1.54	0.58
Deide_00030	CDS	eno	Enolase	3103	4371	1269	1	1.13	0.78	1.23	0.53	2.16	0.66	2.45	0.19	0.77	0.89	1.56	0.49	2.22	0.45	2.38	0.26	1.61	0.36	0.98	0.92	0.94	0.62	2.02	0.45
Deide_00040	CDS	pyk	pyruvate kinase	4462	5886	1425	1	1.11	0.8	1.12	0.59	2.28	0.78	2.37	0.24	0.35	0.75	0.75	0.69	2.79	0.4	2.75	0.24	3.25	0.0919	0.82	0.92	1.02	0.66	2.15	0.47
Deide_00050	CDS	tyrS	tyrosyl-tRNA synthetase	6168	7403	1236	-3	1.01	0.95	1.15	0.6	1.92	0.57	2.28	0.15	0.7	0.92	1.41	0.48	2.15	0.33	2.41	0.18	1.66	0.31	0.9	0.92	0.9	0.61	2	0.28
Deide_00051	CDS	-	putative Tyrosine--tRNA ligase gene leader peptide	7487	7528	42	-1	3.98	0.0478	7.02	0.0304	1.93	0.65	3.53	0.065	3.94	0.1	2.03	0.2	1.07	0.84	1.84	0.36	1.79	0.27	1.82	0.22	0.58	0.33	0.51	0.22
Deide_00060	CDS	-	hypothetical protein	7559	8113	555	2	1.04	0.94	0.87	1	0.91	0.66	0.79	0.81	1.33	0.5	1.24	0.62	1.18	1	0.97	1	0.66	0.6	0.78	0.56	1.23	1	0.92	0.7
Deide_00070	CDS	-	hypothetical protein	8110	8790	681	1	0.94	0.95	0.69	0.74	1.18	0.95	0.89	1	1.22	0.56	1.62	0.28	1.35	0.84	0.96	1	0.57	0.41	0.88	0.82	1.41	0.86	1.31	0.82
Deide_00080	CDS	-	hypothetical protein	9017	10714	1698	-1	0.65	0.59	0.61	0.83	1.28	0.87	1.25	0.59	0.76	0.91	1.6	0.46	1.76	0.74	1.61	0.52	0.8	0.96	0.74	0.74	1.1	0.71	2.09	0.41
Deide_00100	CDS	rplI	50S ribosomal protein L9	10964	11404	441	-1	12	0.0193	7.44	0.0817	18	0.38	12	0.0368	1.19	0.44	1.89	0.57	7.31	0.0448	4.41	0.11	6.27	0.0191	2.48	0.23	1.67	0.91	1.57	0.98
Deide_00110	CDS	rpsR	30S ribosomal protein S18	11416	11694	279	-2	12	0.00569	13	0.0198	18	0.11	20	0.00518	2.04	0.29	3.21	0.17	5.32	0.0349	5.84	0.0353	6.56	0.0061	3.33	0.0821	0.92	0.62	1.55	0.91
Deide_00120	CDS	ssb	single-stranded DNA-binding protein	11715	12608	894	-3	8.94	0.079	14	0.0819	12	0.87	18	0.0412	4.68	0.18	6.52	0.13	3.68	0.34	5.48	0.0813	2.91	0.11	3.2	0.2	0.68	0.41	1.38	0.84
Deide_00130	CDS	rpsF	30S ribosomal protein S6	12746	13054	309	-1	1.44	0.49	1.92	0.25	3.5	0.31	4.86	0.0378	0.43	0.68	1.12	0.88	2.8	0.23	3.67	0.0991	4.45	0.0222	1.26	0.61	0.77	0.49	2.56	0.25
Deide_00131	CDS	-	serine/threonine protein kinase	13737	14726	990	-3	1.27	0.67	0.82	0.8	1.61	1	1.07	0.69	0.85	0.72	1.14	0.87	1.36	0.99	0.86	0.98	0.97	0.82	1.19	0.68	1.59	0.96	1.32	0.97
Deide_00132	CDS	-	hypothetical protein	13379	13690	312	2	1.88	0.17	2.01	0.2	2.29	0.39	2.53	0.0731	0.83	0.98	1.07	0.89	1.31	0.91	1.37	0.53	2.43	0.0824	1.76	0.12	0.96	0.72	1.27	0.86
Deide_00133	CDS	-	hypothetical protein	13194	13538	345	3	2.04	0.13	1.82	0.25	2.43	0.36	2.24	0.11	0.71	0.87	0.9	0.8	1.63	0.65	1.42	0.48	2.57	0.0665	1.5	0.26	1.15	0.96	1.25	0.89
Deide_00140	CDS	-	peptide chain release factor 2	15054	16205	1152	-3	1.01	0.92	1.84	0.26	2.07	0.62	3.89	0.0535	0.38	0.53	0.81	0.73	1.96	0.49	3.48	0.1	4.91	0.0149	1.06	0.82	0.57	0.31	2.14	0.33
Deide_00143	CDS	-	CarD family transcriptional regulator	18277	18813	537	-2	0.9	0.9	0.64	0.75	1.48	0.85	1.09	0.74	0.39	0.4	0.67	0.42	1.63	0.62	1.13	0.8	1.67	0.32	0.91	0.95	1.45	0.96	1.72	0.45
Deide_00160	CDS	-	proline/glycine betaine	19047	19766	720	-3	1.68	0.28	3.01	0.0885	0.79	0.53	1.46	0.42	5.16	0.0252	2.57	0.0386	0.64	0.33	1.12	0.81	0.59	0.45	1.24	0.55	0.57	0.31	0.49	0.14
Deide_00170	CDS	-	ABC transporter ATP-binding protein	19777	20703	927	-2	0.84	0.75	0.88	0.97	1.17	0.93	1.26	0.56	0.73	0.9	1.08	0.87	1.45	0.76	1.48	0.45	1.2	0.61	0.81	0.66	0.99	0.75	1.46	0.68
Deide_00180	CDS	-	proline/glycine betaine	20700	21881	1182	-3	1.32	0.5	1.47	0.38	1.02	0.77	1.17	0.66	1.42	0.44	1.16	0.75	0.95	0.72	1.03	0.91	1.04	0.8	1.07	0.8	0.93	0.67	0.81	0.53
Deide_00190	CDS	-	glycine betaine ABC transporter periplasmic protein	21898	22803	906	-2	1.49	0.37	0.94	0.84	1.61	0.74	1.05	0.79	0.43	0.45	0.49	0.13	1.42	0.78	0.87	0.9	2.2	0.15	1.14	0.69	1.64	0.78	1.13	1
Deide_00200	CDS	-	DNA-binding protein HU	23001	23348	348	-3	0.75	0.66	0.99	0.76	0.46	0.2	0.63	0.66	0.89	0.83	0.58	0.26	0.89	0.64	1.15	0.78	1.12	0.7	0.52	0.23	0.78	0.5	0.65	0.31
Deide_00210	CDS	-	UBA/THIF-type NAD/FAD binding protein	23540	24280	741	-1	0.92	0.93	0.59	0.65	1.03	0.78	0.69	0.76	0.75	1	0.89	0.8	1.43	0.78	0.9	0.96	0.79	0.89	0.73	0.6	1.6	0.87	1.18	0.96
Deide_00220	CDS	-	membrane protein	24358	24924	567	1	0.79	0.73	1.1	0.64	0.79	0.52	1.13	0.69	1.26	0.52	1.32	0.57	0.78	0.5	1.06	0.88	0.88	1	1.02	0.89	0.74	0.46	1.04	0.86
Deide_00230	CDS	-	hypothetical protein	24921	27026	2106	3	1.04	0.88	0.7	0.93	1.24	0.92	0.86	0.94	0.71	0.97	0.9	0.84	1.52	0.78	0.99	0.93	0.98	0.83	0.82	0.82	1.54	0.99	1.24	0.95
Deide_00240	CDS	-	3-octaprenyl-4-hydroxybenzoate carboxy-lyase	27057	27641	585	3	0.94	0.97	0.73	0.91	1.88	0.61	1.52	0.42	0.74	1	1.58	0.38	1.85	0.47	1.41	0.58	0.99	0.84	1.02	0.88	1.32	0.95	2.11	0.27
Deide_00250	CDS	-	2-C-methyl-D-erythritol 4-phosphate cytidylyltransferase	27638	28336	699	2	1.44	0.41	0.98	0.81	1.84	0.6	1.3	0.52	1.77	0.29	2.4	0.047	1.22	1	0.82	0.76	0.56	0.4	1.52	0.25	1.51	0.73	1.34	0.79
Deide_00260	CDS	-	4-diphosphocytidyl-2-C-methyl-D-erythritol kinase	28336	29163	828	1	0.78	0.65	0.74	0.87	1.3	0.98	1.28	0.56	0.6	0.73	1.06	0.91	1.36	0.84	1.27	0.67	1.24	0.58	0.96	0.99	1.08	0.79	1.75	0.41
Deide_00270	CDS	-	major facilitator superfamily protein	29367	30521	1155	-3	0.94	0.94	0.87	0.94	1.15	0.92	1.11	0.72	0.92	0.84	1.2	0.7	1.3	0.88	1.18	0.74	0.95	0.92	0.89	0.87	1.11	0.86	1.29	0.83
Deide_00280	CDS	-	penicillin acylase 2	30623	33034	2412	2	0.94	0.97	0.63	0.72	1.39	0.91	0.96	0.88	0.64	0.84	0.99	0.98	1.27	0.93	0.83	0.86	0.99	0.84	1.1	0.77	1.54	0.9	1.54	0.58
Deide_00290	CDS	-	hypothetical protein	33059	33655	597	2	0.85	0.78	0.64	0.69	0.96	0.72	0.74	0.79	0.69	0.87	0.82	0.66	1.31	0.88	0.96	1	0.93	0.94	0.74	0.56	1.38	0.97	1.19	0.95
Deide_00300	CDS	-	hypothetical protein	33662	34423	762	2	0.94	0.98	0.69	0.85	0.99	0.73	0.75	0.89	0.57	0.77	0.64	0.37	1.64	0.63	1.17	0.77	1.21	0.61	0.61	0.4	1.41	0.99	1.11	0.95
Deide_00305	tRNA	trnD	tRNA-Asp	34510	34585	76	1	2.53	0.11	3.35	0.0836	2.15	0.52	2.95	0.0967	4.56	0.0514	4.11	0.00756	0.98	0.75	1.26	0.68	0.74	0.78	2.22	0.1	0.78	0.5	0.89	0.64
Deide_00306	tRNA	trnF	tRNA-Phe	34605	34680	76	1	1.62	0.27	2.1	0.17	2.37	0.37	3.18	0.0378	1.98	0.22	3.08	0.0137	1.62	0.6	2.05	0.19	1.06	0.78	1.47	0.32	0.79	0.52	1.53	0.58
Deide_00310	CDS	-	GTP cyclohydrolase I	34898	35365	468	2	1.15	0.7	1.73	0.27	4.21	0.0873	6.55	0.00242	0.31	0.2	1.18	0.74	3.57	0.0568	5.25	0.0103	5.7	0.00268	1.19	0.64	0.68	0.39	3.83	0.0181
Deide_00320	CDS	-	6-pyruvoyl tetrahydrobiopterin synthase	35343	35753	411	3	0.4	0.0665	0.76	0.88	2.12	0.46	4.14	0.0112	0.21	0.0589	1.19	0.71	2.08	0.33	3.84	0.0197	3.56	0.0163	1.02	0.89	0.55	0.24	5.51	0.00444
Deide_00330	CDS	-	organic radical activating enzyme	35750	36442	693	2	0.78	0.6	1.92	0.2	1.79	0.63	4.58	0.00688	0.5	0.51	1.22	0.66	1.98	0.38	4.79	0.00816	3.85	0.0113	0.91	0.9	0.42	0.12	2.42	0.16
Deide_00340	CDS	-	Queuosine biosynthesis protein	36445	37158	714	1	1.01	0.96	1.7	0.27	2.53	0.32	4.42	0.0105	0.35	0.27	0.95	0.9	2.88	0.12	4.76	0.0135	4.8	0.00535	0.88	0.87	0.61	0.31	2.64	0.11
Deide_00350	CDS	-	non-heme chloroperoxidase, (Chloride peroxidase)	37266	38099	834	-3	1.82	0.17	0.53	0.47	4.53	0.0672	1.37	0.49	0.25	0.13	0.66	0.37	4.49	0.0205	1.29	0.65	2.13	0.16	1.01	0.9	3.51	0.13	2.61	0.11
Deide_00360	CDS	-	TetR family transcriptional regulator	38189	38767	579	-1	2.49	0.19	1.69	0.34	2.77	0.56	1.95	0.32	2.89	0.17	3.41	0.0651	1.37	0.92	0.91	1	0.59	0.62	2.03	0.2	1.51	0.98	1.17	0.89
Deide_00370	CDS	-	hypothetical protein	38943	40331	1389	-3	0.84	0.96	1.01	0.64	0.85	0.53	1.05	0.71	1.4	0.44	1.5	0.55	0.79	0.51	0.92	0.98	0.72	0.87	1.08	0.79	0.86	0.52	1.06	0.8
Deide_00380	CDS	-	Glu/Leu/Phe/Val dehydrogenase, Branched-chain amino acid dehydrogenase	40566	41597	1032	3	1.25	0.67	0.95	0.74	1.53	0.94	1.2	0.62	1.49	0.41	1.93	0.27	1.18	0.93	0.88	0.97	0.64	0.69	1.3	0.56	1.36	0.9	1.28	0.95
Deide_00390	CDS	udk	Uridine kinase	41594	42217	624	2	0.59	0.37	0.52	0.51	1.01	0.75	0.92	0.91	0.26	0.21	0.46	0.15	2.14	0.37	1.83	0.39	2.03	0.21	0.48	0.2	1.18	0.83	1.8	0.4
Deide_00400	CDS	-	conserved membrane protein of unknown function	42329	44221	1893	2	0.94	0.97	0.68	0.83	1.2	0.93	0.9	0.93	0.59	0.79	0.8	0.65	1.86	0.48	1.33	0.65	1.17	0.65	0.65	0.47	1.41	1	1.34	0.79
Deide_00410	CDS	-	polysaccharide pyruvyl transferase	44218	45204	987	1	1.11	0.79	0.8	1	1.13	0.88	0.85	0.97	1.04	0.7	1.12	0.83	1.57	0.65	1.11	0.82	0.78	0.85	0.72	0.56	1.42	0.97	1.07	0.91
Deide_00420	CDS	-	hypothetical protein	45256	45789	534	-2	0.62	0.32	0.83	0.98	0.92	0.66	1.27	0.55	0.85	0.93	1.34	0.52	1.54	0.66	2.02	0.23	0.98	0.89	0.6	0.27	0.77	0.5	1.56	0.58
Deide_00430	CDS	-	phenylacetic acid degradation protein (PaaI-thioesterase)	45874	46338	465	-2	1.41	0.41	1.16	0.6	1.49	0.83	1.26	0.57	1.69	0.31	1.89	0.16	1.27	0.91	1.02	0.92	0.69	0.64	1.17	0.64	1.25	1	1.1	0.95
Deide_00440	CDS	-	hypothetical protein	46387	46950	564	-2	1.93	0.16	0.93	0.84	1.99	0.53	0.99	0.86	1.53	0.38	1.67	0.27	0.8	0.53	0.38	0.16	0.61	0.54	2.49	0.0324	2.14	0.53	1.08	0.93
Deide_00450	CDS	-	putative cobalamin synthesis protein, P47K	47019	47984	966	-3	0.98	1	0.87	0.93	0.77	0.51	0.71	0.73	1.89	0.26	1.59	0.31	0.85	0.59	0.74	0.7	0.46	0.27	0.91	0.91	1.15	0.85	0.83	0.55
Deide_00460	CDS	-	putative ABC-type multidrug transport system, ATPase and permease components	48046	49815	1770	1	1.09	0.83	0.74	0.88	1.24	0.99	0.87	0.99	1.04	0.71	1.26	0.62	1.4	0.79	0.93	0.98	0.71	0.72	0.89	0.87	1.51	0.86	1.19	0.94
Deide_00470	CDS	-	hypothetical protein	49802	51472	1671	-1	0.85	0.79	0.61	0.64	0.87	0.63	0.66	0.63	1.06	0.68	1.16	0.75	0.92	0.69	0.65	0.55	0.58	0.47	0.95	0.99	1.42	0.93	1.08	0.92
Deide_00480	CDS	-	primosomal protein N	51519	54092	2574	-3	1.29	0.57	0.89	0.88	1.62	0.74	1.16	0.67	0.73	0.97	0.98	0.96	1.74	0.53	1.17	0.76	1.22	0.6	0.94	0.98	1.49	0.92	1.32	0.79
Deide_00490	CDS	-	conserved membrane protein of unknown function	54154	55038	885	1	1.05	0.87	1.26	0.52	1.44	0.86	1.79	0.26	1.36	0.47	1.98	0.14	1.2	1	1.42	0.53	0.93	0.95	1.2	0.62	0.85	0.58	1.44	0.66
Deide_00500	CDS	-	hypothetical protein	55099	57012	1914	-2	1.06	0.86	0.74	0.98	1.17	0.87	0.84	0.97	0.89	0.8	1.04	0.97	1.1	0.88	0.75	0.8	0.83	0.98	1.06	0.82	1.47	1	1.15	0.97
Deide_00510	CDS	-	hypothetical protein	57056	58705	1650	-1	0.72	0.6	0.52	0.53	0.94	0.68	0.7	0.81	0.44	0.53	0.62	0.33	1.28	0.93	0.9	0.98	1.18	0.64	0.74	0.63	1.42	1	1.37	0.75
Deide_00530	CDS	-	Roadblock/LC7 domain-containing protein	58702	59436	735	-2	0.77	0.7	0.91	0.85	0.87	0.6	1.06	0.76	0.63	0.86	0.75	0.56	1.12	0.91	1.29	0.67	1.46	0.43	0.78	0.71	0.87	0.58	1.18	0.98
Deide_00535	tRNA	trnR	tRNA-Arg	59563	59639	77	1	2.41	0.0607	1.08	0.67	2.38	0.37	1.11	0.72	0.58	0.72	0.61	0.28	1.9	0.42	0.84	0.85	1.88	0.22	1.26	0.54	2.29	0.43	1.04	0.87
Deide_00540	CDS	-	putative peptidase family M28 protein	59976	61139	1164	3	1.05	0.88	1.16	0.59	1.02	0.76	1.17	0.65	1.28	0.5	1.33	0.57	1.06	0.85	1.16	0.78	0.91	0.96	0.96	0.98	0.93	0.63	1.02	0.84
Deide_00550	CDS	-	beta-glucosidase	61756	63084	1329	-2	0.43	0.0875	1.41	0.41	0.35	0.0961	1.19	0.63	1.51	0.38	1.31	0.55	0.32	0.0537	1.04	0.91	0.94	0.95	1.09	0.76	0.31	0.0866	0.86	0.6
Deide_00560	CDS	-	sugar ABC transporter permease	63260	64117	858	-1	0.41	0.0714	1.8	0.24	0.22	0.0259	1	0.87	1.57	0.36	0.89	0.78	0.35	0.0679	1.5	0.42	1.15	0.67	0.63	0.27	0.23	0.0419	0.56	0.21
Deide_00570	CDS	-	sugar ABC transporter permease	64134	65108	975	-3	0.37	0.0603	0.83	1	0.46	0.19	1.06	0.77	0.73	0.93	0.96	0.92	0.4	0.1	0.87	0.88	1.14	0.68	1.16	0.66	0.46	0.22	1.3	0.82
Deide_00580	CDS	-	sugar ABC transporter periplasmic protein	65178	66428	1251	-3	0.32	0.0819	2.52	0.13	0.0491	0.000217	0.4	0.19	4.41	0.0409	0.72	0.45	0.0904	0.000796	0.7	0.62	0.57	0.45	0.55	0.16	0.13	0.0276	0.16	0.0013
Deide_00590	CDS	-	LacI family transcriptional regulator	66494	67546	1053	-1	0.89	0.88	4.64	0.11	0.0232	0.00176	0.13	0.0174	31	0.00421	0.86	0.74	0.0245	0.000195	0.13	0.0148	0.15	0.0109	0.95	0.99	0.2	0.11	0.0274	1.62e-05
Deide_00600	CDS	-	transketolase	68109	70076	1968	-3	0.88	0.89	0.91	0.84	0.96	0.7	1.03	0.78	0.88	0.83	1.02	0.99	1.08	0.86	1.1	0.84	1.04	0.78	0.89	0.92	0.99	0.68	1.15	0.99
Deide_00610	CDS	-	hypothetical protein	70454	71380	927	2	2.4	0.0501	1.87	0.22	2.61	0.3	2.11	0.15	1.6	0.34	1.85	0.17	1.47	0.74	1.12	0.8	1.17	0.64	1.79	0.13	1.32	0.89	1.14	1
Deide_00620	CDS	-	hypothetical protein	71385	71864	480	-3	1.04	0.95	0.85	1	0.63	0.35	0.53	0.33	1.05	0.7	0.67	0.35	1.32	0.89	1.05	0.88	0.81	0.86	0.48	0.0703	1.27	0.94	0.63	0.32
Deide_00630	CDS	-	hypothetical protein	71852	73030	1179	-1	0.64	0.42	0.62	0.7	0.75	0.48	0.75	0.82	1.33	0.48	1.65	0.28	0.7	0.41	0.66	0.61	0.47	0.3	1.07	0.81	1.06	0.75	1.23	0.9
Deide_00640	CDS	-	hypothetical protein	73049	74308	1260	-1	0.95	0.96	1.07	0.72	1.22	0.97	1.42	0.43	1.13	0.62	1.54	0.34	1.36	0.82	1.5	0.45	0.95	0.93	0.9	0.87	0.91	0.65	1.34	0.79
Deide_00650	CDS	-	hypothetical protein	74351	75127	777	-1	0.52	0.53	0.61	0.74	0.83	0.65	1	0.87	0.96	0.71	1.63	0.36	0.52	0.23	0.59	0.39	0.63	0.64	1.62	0.26	0.89	0.65	1.67	0.61
Deide_00660	CDS	-	hypothetical protein	75124	75396	273	-2	0.33	0.55	0.3	0.31	0.74	0.66	0.71	0.71	0.45	0.77	1.07	1	0.41	0.1	0.37	0.17	0.68	0.8	1.82	0.29	1.11	1	2.37	0.77
Deide_00670	CDS	-	RNA polymerase, sigma-24 subunit, ECF subfamily	75414	75977	564	-3	0.93	1	0.84	1	0.99	0.79	0.93	0.97	0.91	0.93	1.03	0.96	1.05	0.83	0.93	0.96	0.93	0.95	0.95	0.98	1.13	0.94	1.12	1
Deide_00680	CDS	-	Iron-dependent repressor	76048	76725	678	1	0.99	0.97	1.37	0.45	0.86	0.6	1.23	0.6	1.45	0.42	1.34	0.54	0.75	0.47	1.02	0.92	0.95	0.91	1.14	0.7	0.74	0.47	0.91	0.68
Deide_00690	CDS	-	putative DSBA oxidoreductase	76763	77530	768	-1	2.12	0.14	1.32	0.47	3.8	0.14	2.45	0.15	0.81	0.91	1.54	0.43	1.97	0.4	1.2	0.73	1.64	0.33	1.94	0.16	1.65	0.83	1.88	0.41
Deide_00692	CDS	-	conserved protein of unknown function	78629	79429	801	2	1.9	0.23	1.35	0.46	2.39	0.44	1.76	0.33	1.52	0.39	2.02	0.19	1.73	0.55	1.2	0.74	0.89	0.97	1.39	0.46	1.44	0.99	1.32	0.87
Deide_00693	CDS	-	SH3 domain and Excalibur calcium-binding domain-containing protein	77610	78008	399	-3	2.81	0.0788	1.19	0.56	2.58	0.39	1.13	0.68	1.49	0.41	1.45	0.51	1.26	0.94	0.52	0.47	0.8	0.93	2.05	0.14	2.43	0.55	0.96	0.73
Deide_00694	CDS	-	conserved protein of unknown function	78089	78280	192	-1	4.39	0.0814	0.61	0.78	3.19	0.52	0.46	0.92	0.77	0.65	0.59	0.5	1.28	1	0.17	0.14	0.8	0.93	2.51	0.12	7.38	0.27	0.76	0.49
Deide_00700	CDS	carB	Carbamoyl-phosphate synthase large chain	79731	82820	3090	-3	2.7	0.27	1.17	0.45	5.63	0.99	2.53	0.27	1.08	0.48	2.38	0.44	2.84	0.54	1.21	0.73	1.09	0.68	1.99	0.35	2.37	0.89	2.18	0.7
Deide_00710	CDS	-	hypothetical protein	83336	83806	471	2	4.89	0.0953	0.81	0.58	3.66	0.59	0.63	0.85	1.44	0.39	1.14	0.91	1.21	0.92	0.2	0.18	0.57	0.79	3.05	0.0825	6.21	0.37	0.78	0.5
Deide_00720	CDS	argG	Argininosuccinate synthase	84136	85362	1227	1	1.47	0.36	0.79	0.92	2.54	0.32	1.41	0.45	0.89	0.87	1.63	0.28	1.97	0.4	1.03	0.91	0.89	0.99	1.29	0.48	1.92	0.5	1.81	0.39
Deide_00730	CDS	-	hypothetical protein	85364	85804	441	2	0.81	0.88	0.68	0.91	1.06	0.87	0.92	1	0.74	1	1.02	0.98	1.31	0.94	1.08	0.86	0.93	0.95	0.81	0.67	1.22	1	1.37	0.82
Deide_00740	CDS	-	GCN5-related N-acetyltransferase	85801	86286	486	1	0.86	0.78	1.27	0.54	0.64	0.36	0.97	0.91	1.49	0.4	1.16	0.75	0.69	0.41	1	0.97	0.86	0.96	0.92	0.91	0.7	0.41	0.77	0.49
Deide_00750	CDS	-	GCN5-related N-acetyltransferase	86283	86774	492	3	1.31	0.55	0.94	0.89	1.36	0.91	1.01	0.86	1	0.75	1.1	0.85	1.24	1	0.87	0.85	0.95	0.93	1.1	0.75	1.43	0.86	1.09	0.94
Deide_00760	CDS	argH	Argininosuccinate lyase	86827	88224	1398	1	1.24	0.7	0.61	0.64	1.62	0.74	0.82	0.87	0.71	0.91	0.98	0.95	1.47	0.78	0.71	0.56	0.86	0.95	1.11	0.74	2.09	0.38	1.37	0.75
Deide_00770	CDS	-	GCN5-related N-acetyltransferase	88336	88839	504	1	0.58	0.36	0.83	1	0.56	0.3	0.82	0.87	0.81	1	0.82	0.67	0.77	0.52	1.07	0.86	1.03	0.82	0.73	0.5	0.72	0.47	1	0.79
Deide_00780	CDS	-	GCN5-related N-acetyltransferase	88948	89403	456	1	1.43	0.45	0.28	0.15	0.52	0.24	0.11	0.0106	1.08	0.66	0.41	0.0567	0.22	0.0155	0.0422	0.000431	0.26	0.086	2.37	0.0286	5.24	0.14	0.38	0.0574
Deide_00790	CDS	-	acetyltransferase	89447	89977	531	2	0.95	0.97	0.48	0.34	0.48	0.21	0.25	0.0304	1.49	0.4	0.8	0.59	0.39	0.1	0.19	0.0064	0.32	0.0697	1.23	0.55	2.03	0.45	0.53	0.2
Deide_00800	CDS	-	hypothetical protein	90073	91719	1647	1	1.18	0.71	0.96	0.79	1.28	0.99	1.07	0.74	1.85	0.28	2.14	0.13	0.7	0.4	0.55	0.46	0.52	0.41	1.84	0.18	1.27	0.9	1.14	0.98
Deide_00810	CDS	-	carbamoyl phosphate synthase small subunit	91776	92975	1200	3	1.3	0.62	1.47	0.41	1.55	0.92	1.81	0.33	1.29	0.5	1.63	0.41	0.98	0.73	1.08	0.85	1.14	0.68	1.6	0.34	0.91	0.6	1.25	0.98
Deide_00820	CDS	-	hypothetical protein	93448	94098	651	1	0.54	0.26	0.24	0.0593	0.32	0.0815	0.15	0.0184	0.4	0.41	0.26	0.0048	0.52	0.21	0.22	0.0627	0.59	0.57	0.62	0.32	2.35	0.56	0.63	0.29
Deide_00830	CDS	ung	Uracil-DNA glycosylase	94301	95047	747	2	2.81	0.0546	0.49	0.57	2.05	0.52	0.37	0.34	0.74	0.97	0.57	0.28	1.45	0.76	0.25	0.11	0.67	0.75	1.42	0.42	5.86	0.11	0.77	0.48
Deide_00840	CDS	-	DNA topoisomerase	95117	96151	1035	2	2.75	0.0446	0.37	0.29	3.05	0.22	0.43	0.41	1.03	0.69	1.22	0.7	1.98	0.39	0.26	0.11	0.36	0.2	1.55	0.32	7.54	0.0453	1.16	1
Deide_00850	CDS	-	hypothetical protein	96947	97501	555	2	0.71	0.78	0.89	0.75	0.23	0.0729	0.29	0.27	1.57	0.38	0.53	0.25	0.49	0.24	0.61	0.66	0.57	0.62	0.46	0.2	0.82	0.49	0.34	0.0697
Deide_00860	CDS	-	hypothetical protein	97587	97853	267	3	1	0.97	0.68	0.71	0.72	0.47	0.5	0.32	1.35	0.46	1.03	0.96	1.14	0.96	0.76	0.68	0.5	0.3	0.63	0.28	1.52	0.75	0.75	0.47
Deide_00861	CDS	-	protein of unknown function	97808	98071	264	2	1.5	0.39	0.83	0.96	1.41	0.89	0.81	0.92	1.55	0.37	1.55	0.35	0.84	0.57	0.45	0.28	0.54	0.42	1.69	0.21	1.85	0.7	0.99	0.79
Deide_00870	CDS	-	hypothetical protein	98068	98478	411	1	1.55	0.35	0.82	0.98	1.52	0.8	0.83	0.96	1.45	0.42	1.51	0.38	0.83	0.56	0.43	0.24	0.57	0.48	1.84	0.15	1.94	0.65	1.03	0.86
Deide_00880	CDS	pth	Peptidyl-tRNA hydrolase	98483	99145	663	2	1.18	0.69	0.63	0.62	0.8	0.53	0.44	0.22	1.54	0.37	1.11	0.82	0.76	0.48	0.4	0.11	0.41	0.16	1.06	0.83	1.92	0.47	0.71	0.41
Deide_00890	CDS	-	putative peptidase M42, putative endoglucanase	99211	100260	1050	1	0.96	0.98	0.68	0.81	1.09	0.84	0.81	0.91	1.13	0.62	1.37	0.5	0.97	0.75	0.68	0.62	0.6	0.54	1.13	0.72	1.44	0.95	1.2	0.94
Deide_00900	CDS	-	hypothetical protein	100328	100885	558	2	1.82	0.21	0.66	0.79	1.67	0.7	0.63	0.64	1.09	0.65	1.06	0.91	0.78	0.51	0.28	0.0766	0.61	0.57	2.14	0.0712	2.81	0.35	0.96	0.76
Deide_00910	CDS	-	nitrogen regulatory protein P-II, PII signal transducing protein	101176	101547	372	1	2.25	0.0706	5.2	0.0121	2.09	0.48	5.01	0.00355	3.27	0.0651	3.23	0.00835	0.47	0.18	1.06	0.89	1.6	0.32	4.51	0.000122	0.44	0.16	0.98	0.77
Deide_00920	CDS	-	Ammonia transporter	101575	102876	1302	1	0.78	0.61	0.97	0.84	1.23	0.99	1.59	0.32	0.48	0.45	0.81	0.62	1.06	0.86	1.29	0.6	2.03	0.15	1.17	0.63	0.82	0.55	1.66	0.5
Deide_00930	CDS	-	putative Vacuolar type ATP synthase subunit	103213	103530	318	1	0.44	0.1	0.55	0.5	1.64	0.73	2.12	0.18	0.31	0.21	1.22	0.69	1.88	0.45	2.3	0.2	1.79	0.25	0.88	0.88	0.82	0.54	3.9	0.0167
Deide_00940	CDS	atpI	V-type ATP synthase subunit I	103527	105590	2064	3	0.57	0.54	0.62	0.9	2.32	0.91	2.59	0.23	0.18	0.48	0.76	0.73	3.32	0.41	3.5	0.18	3.48	0.0921	0.7	0.83	0.96	0.59	4.24	0.11
Deide_00950	CDS	atpP	H+-transporting two-sector ATPase subunit C	105609	105914	306	3	0.62	0.34	0.58	0.56	2.44	0.36	2.37	0.14	0.26	0.15	1.1	0.87	1.89	0.45	1.73	0.37	2.22	0.14	1.3	0.52	1.1	0.81	4.16	0.0119
Deide_00960	CDS	atpE	V-type proton ATPase subunit E	105920	106477	558	2	0.95	0.98	0.94	0.81	1.98	0.56	2.04	0.22	0.72	0.97	1.6	0.36	1.71	0.55	1.67	0.43	1.31	0.53	1.16	0.68	1.03	0.73	2.2	0.23
Deide_00970	CDS	atpC	V-type ATP synthase subunit C	106489	107481	993	1	0.78	0.69	0.54	0.55	1.63	0.75	1.16	0.67	0.75	1	1.66	0.31	1.59	0.64	1.07	0.86	0.72	0.77	1.03	0.87	1.5	0.94	2.19	0.22
Deide_00980	CDS	atpF	V-type ATP synthase subunit F	107478	107822	345	3	0.84	0.8	0.51	0.51	2.41	0.43	1.52	0.43	0.56	0.74	1.71	0.33	1.73	0.56	1.03	0.9	0.91	0.93	1.4	0.45	1.68	0.85	3.01	0.0916
Deide_00990	CDS	atpA	V-type ATP synthase alpha chain	107966	109714	1749	2	0.68	0.55	0.47	0.46	1.85	0.71	1.31	0.55	0.58	0.78	1.65	0.38	1.93	0.5	1.29	0.68	0.82	0.95	0.96	0.96	1.5	1	2.83	0.13
Deide_01000	CDS	atpB	V-type ATP synthase beta chain	109711	111126	1416	1	0.53	0.31	0.27	0.16	2.05	0.68	1.09	0.7	0.29	0.31	1.17	0.82	2.54	0.34	1.28	0.7	0.96	0.85	0.81	0.84	2	0.79	4.04	0.0432
Deide_01010	CDS	atpD	V-type ATP synthase subunit D	111200	111874	675	2	0.91	0.91	0.72	0.89	1.67	0.73	1.37	0.5	0.74	1	1.45	0.47	1.8	0.5	1.4	0.59	0.98	0.87	0.93	0.99	1.29	0.93	1.93	0.34
Deide_01020	CDS	-	hypothetical protein	111925	112509	585	-2	1.2	0.67	0.94	0.89	1.03	0.79	0.83	0.88	1.78	0.27	1.62	0.27	1.54	0.7	1.18	0.73	0.53	0.35	0.67	0.35	1.31	0.89	0.9	0.67
Deide_01030	CDS	-	glucokinase	112523	113434	912	-1	0.69	0.54	0.71	0.88	1.16	0.89	1.24	0.6	0.7	0.94	1.25	0.67	1.56	0.68	1.58	0.48	1.02	0.81	0.74	0.65	1	0.69	1.76	0.43
Deide_01040	CDS	-	hypothetical protein	113510	113812	303	-1	0.98	1	1.17	0.61	0.94	0.69	1.16	0.67	1.82	0.26	1.85	0.17	1.06	0.86	1.24	0.67	0.65	0.56	0.89	0.84	0.86	0.6	1	0.81
Deide_01050	CDS	-	thioesterase	113809	114267	459	-2	0.99	0.97	1.09	0.66	0.89	0.64	1.02	0.82	1.59	0.36	1.53	0.37	1.02	0.8	1.1	0.84	0.69	0.68	0.88	0.88	0.93	0.64	0.95	0.74
Deide_01060	CDS	-	conserved protein of unknown function	114365	114742	378	2	0.96	1	0.51	0.57	1.44	0.92	0.8	0.98	0.81	0.9	1.29	0.65	1.57	0.69	0.82	0.9	0.64	0.67	0.92	0.97	1.92	0.77	1.57	0.61
Deide_01070	CDS	-	pyrimidine-nucleoside phosphorylase	114898	116202	1305	-2	1.04	0.9	0.89	0.89	1.41	0.9	1.25	0.59	1.28	0.51	1.84	0.2	1.31	0.89	1.11	0.83	0.7	0.71	1.08	0.8	1.2	0.88	1.42	0.68
Deide_01074	CDS	-	protein of unknown function	116310	116426	117	-3	0.79	0.79	1.07	0.81	1.36	0.95	1.91	0.19	1.04	0.82	1.91	0.16	1.66	0.61	2.2	0.14	1.03	0.82	0.82	0.67	0.76	0.52	1.81	0.51
Deide_01080	CDS	-	transcriptional regulator	116682	117638	957	-3	0.69	0.46	0.91	0.91	0.64	0.37	0.88	0.99	0.73	0.93	0.73	0.47	1.08	0.88	1.4	0.55	1.25	0.57	0.6	0.27	0.78	0.5	0.99	0.79
Deide_01090	CDS	-	DinB family protein	117725	118210	486	2	145	4.45e-11	74	8.78e-07	311	9.65e-07	165	5.01e-07	11	0.00549	25	3.96e-06	5.06	0.0282	2.53	0.0794	6.9	0.000529	62	9.54e-10	2.01	0.47	2.26	0.39
Deide_01100	CDS	-	DinB family protein	118447	118947	501	1	14	6.31e-07	18	6e-05	22	0.000187	28	2.89e-07	5.78	0.0127	9.53	3.5e-06	1.48	0.73	1.79	0.27	3.07	0.0403	15	1.3e-09	0.83	0.59	1.63	0.49
Deide_01110	CDS	-	hypothetical protein	118981	119364	384	1	2.2	0.0888	3.52	0.0497	3.69	0.13	6.11	0.00342	2.33	0.16	4.15	0.00291	0.83	0.56	1.3	0.6	1.52	0.36	4.46	0.000957	0.64	0.35	1.76	0.41
Deide_01120	CDS	-	cell division protease FtsH	119615	121483	1869	-1	1.54	0.55	1.51	0.39	1.43	0.77	1.46	0.47	0.47	0.8	0.47	0.4	1.45	0.97	1.4	0.64	3.22	0.13	0.99	0.87	1.04	0.62	0.98	0.69
Deide_01130	CDS	-	hypothetical protein	121643	123049	1407	2	0.91	1	0.78	0.88	1.05	0.7	0.93	0.82	0.64	0.95	0.78	0.7	1.32	0.99	1.12	0.81	1.23	0.6	0.8	0.83	1.19	0.75	1.21	0.97
Deide_01140	CDS	-	Thioredoxin	123280	123696	417	1	0.81	0.69	1.23	0.54	1.64	0.72	2.57	0.0874	0.45	0.45	0.96	0.92	1.92	0.42	2.84	0.0915	2.76	0.059	0.86	0.82	0.68	0.4	2.11	0.24
Deide_01150	CDS	glnS	glutaminyl-tRNA synthetase	123847	126309	2463	-2	0.94	0.99	0.93	0.82	1.51	0.86	1.55	0.41	0.69	0.96	1.18	0.78	1.84	0.51	1.78	0.41	1.35	0.5	0.83	0.82	1.04	0.72	1.68	0.53
Deide_01160	CDS	ddrD	radiation-induced protein DdrD	126400	126876	477	-2	50	8.98e-06	61	0.000116	58	0.00122	73	3.28e-05	81	6.9e-05	100	2.81e-08	2.31	0.25	2.76	0.0834	0.75	0.75	25	2.11e-06	0.84	0.58	1.22	0.92
Deide_01170	CDS	-	peptidase S1 and S6, chymotrypsin/Hap	126930	128099	1170	-3	4.01	0.00489	3.39	0.0624	2.86	0.24	2.51	0.0971	1.28	0.51	0.97	0.94	1.06	0.86	0.88	0.88	2.67	0.0682	2.72	0.0168	1.22	0.98	0.75	0.44
Deide_01171	CDS	-	hypothetical protein	128169	128588	420	-3	6.48	0.000637	3.42	0.0704	4.76	0.0619	2.6	0.11	1.71	0.32	1.33	0.57	1.03	0.83	0.53	0.34	2.01	0.19	4.67	0.0011	1.95	0.56	0.77	0.48
Deide_01180	CDS	-	LexA repressor	128732	129454	723	2	1.3	0.57	2.89	0.0954	0.81	0.55	1.86	0.23	3.85	0.0548	2.54	0.0425	0.44	0.13	0.96	1	0.75	0.76	1.85	0.13	0.46	0.21	0.65	0.32
Deide_01190	CDS	-	hypothetical protein	129486	129935	450	3	1.33	0.51	1.43	0.41	1.38	0.9	1.54	0.37	1.97	0.23	2.18	0.0882	0.97	0.74	1.03	0.92	0.73	0.72	1.43	0.36	0.95	0.7	1.09	0.94
Deide_01200	CDS	rpsO	30S ribosomal protein S15	129984	130259	276	-3	0.75	0.81	2.45	0.18	2.18	0.95	7.39	0.0291	0.3	0.71	0.93	0.91	2.48	0.57	7.94	0.0322	8.22	0.0065	0.88	0.98	0.31	0.15	3.06	0.26
Deide_01205	tRNA	trnL	tRNA-Leu	130443	130525	83	1	2	0.25	4.7	0.0461	2.27	0.57	5.53	0.0214	2.75	0.16	3.31	0.0408	1.3	0.94	3	0.13	1.72	0.29	1.75	0.27	0.44	0.21	1.19	0.96
Deide_01206	misc_RNA	ffs	SRP RNA	130615	130720	106	1	1.22	0.65	2.45	0.14	1.86	0.61	3.86	0.03	0.79	0.96	1.27	0.64	1.34	0.86	2.63	0.13	3.13	0.0426	1.39	0.44	0.51	0.26	1.6	0.55
Deide_01210	CDS	-	hypothetical protein	131148	131528	381	-3	0.84	0.8	1.92	0.23	0.9	0.64	2.15	0.18	1.24	0.53	1.43	0.47	0.7	0.4	1.57	0.45	1.55	0.36	1.3	0.51	0.45	0.21	1.13	0.99
Deide_01220	CDS	-	Carbonic anhydrase	131566	132297	732	1	0.91	0.97	0.97	0.72	1.21	0.84	1.34	0.53	0.9	0.75	1.27	0.71	1.22	0.94	1.28	0.69	1.09	0.72	1	0.9	0.96	0.62	1.4	0.85
Deide_01230	CDS	-	aminopeptidase	132478	133713	1236	-2	0.87	0.85	1.08	0.67	0.64	0.36	0.81	0.91	1.54	0.38	1.19	0.72	0.62	0.31	0.75	0.73	0.71	0.71	1.03	0.88	0.83	0.54	0.76	0.46
Deide_01235	tRNA	trnP	tRNA-Pro	133822	133898	77	1	1.65	0.31	2.54	0.13	2.1	0.5	3.35	0.0531	0.67	0.92	0.91	0.84	1.77	0.52	2.67	0.14	3.8	0.0236	1.19	0.65	0.67	0.39	1.33	0.8
Deide_01240	CDS	-	response regulator CheY	134158	135504	1347	1	3.59	0.11	0.85	0.67	3.89	0.48	0.96	0.7	0.79	0.66	0.91	0.89	1.56	0.8	0.36	0.37	1.08	0.7	2.5	0.14	4.33	0.41	1.14	0.83
Deide_01241	CDS	-	Rhodanese domain-containing protein	135783	136181	399	-3	0.78	0.62	1.3	0.49	0.91	0.66	1.57	0.34	1.14	0.61	1.41	0.45	0.91	0.66	1.48	0.46	1.15	0.67	1.01	0.92	0.61	0.33	1.22	0.91
Deide_01242	CDS	-	hypothetical protein	136351	137094	744	-2	0.71	0.5	0.81	1	1.23	1	1.47	0.39	0.27	0.11	0.5	0.11	1.63	0.63	1.84	0.24	3.03	0.033	0.76	0.54	0.89	0.64	1.83	0.44
Deide_01250	CDS	-	hypothetical protein	137157	137930	774	-3	1.53	0.34	1.35	0.45	1.8	0.62	1.65	0.31	0.68	0.86	0.84	0.7	1.78	0.49	1.54	0.44	2	0.17	1.02	0.9	1.16	0.92	1.24	0.89
Deide_01258	CDS	-	membrane protein of unknown function	138709	139005	297	-2	1.05	0.89	1.38	0.43	3.13	0.19	4.29	0.0123	0.17	0.0452	0.55	0.21	3.67	0.0499	4.74	0.0148	7.95	0.00061	0.86	0.83	0.78	0.51	3.14	0.0504
Deide_01260	CDS	-	homoserine kinase	139076	140023	948	-1	1.01	0.94	0.7	0.82	1.53	0.8	1.1	0.73	0.62	0.77	0.99	0.98	2.34	0.26	1.59	0.45	1.14	0.68	0.66	0.44	1.48	0.9	1.59	0.53
Deide_01270	CDS	-	threonine synthase	140020	141060	1041	-2	0.92	0.95	1.1	0.64	1.25	0.95	1.56	0.41	0.68	0.95	0.98	0.96	1.71	0.61	2.01	0.33	1.63	0.34	0.74	0.66	0.86	0.56	1.43	0.73
Deide_01280	CDS	-	transglycosylase associated protein	141372	141638	267	3	8.85	0.49	0.71	0.41	4.79	0.67	0.4	0.55	1.87	0.35	1.07	0.88	1.05	0.65	0.0826	0.35	0.38	0.97	4.59	0.14	13	0.82	0.57	0.34
Deide_01281	CDS	rpmB	ribosomal protein L28	141847	142068	222	1	0.64	0.85	2.41	0.25	1.37	0.49	5.36	0.13	0.41	0.66	0.93	0.89	2.21	0.89	8.18	0.0754	5.95	0.0494	0.62	0.89	0.27	0.18	2.26	0.7
Deide_01290	CDS	-	lipoprotein signal peptidase	142134	142649	516	-3	1.2	0.69	1.52	0.37	1.59	0.79	2.09	0.21	0.63	0.86	0.89	0.81	1.58	0.66	1.96	0.32	2.42	0.12	1.01	0.89	0.81	0.53	1.39	0.75
Deide_01300	CDS	luxS	S-ribosylhomocysteine lyase	142741	143208	468	1	1.38	0.5	1.52	0.37	1.51	0.83	1.72	0.32	0.95	0.76	1.1	0.87	1.3	0.9	1.4	0.58	1.61	0.34	1.16	0.68	0.93	0.64	1.14	0.99
Deide_01305	tRNA	trnG	tRNA-Gly	146601	146676	76	1	0.66	1	14	0.072	0.37	0.28	8.2	0.12	0.33	0.6	0.2	0.0345	0.88	0.74	18	0.0223	43	0.000333	0.42	0.29	0.0481	0.0249	0.59	0.33
Deide_01310	CDS	-	polyphosphate kinase 2 family protein	146716	147516	801	-2	3.06	0.16	0.61	0.84	4.11	0.52	0.84	0.74	0.82	0.65	1.17	0.89	2.38	0.47	0.46	0.56	0.74	1	1.74	0.36	5.18	0.39	1.41	0.98
Deide_01311	CDS	-	Citrate synthase, partial	147760	148536	777	1	1.34	0.53	0.76	0.96	1.35	0.94	0.8	0.91	1.16	0.6	1.24	0.65	1.12	0.92	0.62	0.55	0.66	0.65	1.22	0.6	1.8	0.74	1.06	0.9
Deide_01312	CDS	-	protein of unknown function, partial	147513	147701	189	-3	6.86	0.0019	1.09	0.62	4.34	0.0992	0.72	0.9	2.49	0.19	1.67	0.34	1.13	0.93	0.18	0.0401	0.44	0.34	3.86	0.00668	6.45	0.0776	0.66	0.36
Deide_01320	CDS	-	Auxin Efflux Carrier	149007	149924	918	-3	0.96	0.98	0.95	0.84	1.5	0.82	1.53	0.37	0.9	0.88	1.48	0.39	1.72	0.53	1.67	0.38	1.06	0.77	0.87	0.84	1.04	0.78	1.63	0.5
Deide_01330	CDS	rpmF	50S ribosomal protein L32	150096	150278	183	-3	0.78	0.92	4.43	0.12	0.95	0.46	5.59	0.0772	0.78	0.6	1.01	0.98	0.93	0.56	5.17	0.0924	5.69	0.0283	1.03	0.8	0.18	0.11	1.28	0.9
Deide_01340	CDS	-	hypothetical protein	150511	151164	654	1	1.82	0.26	1.5	0.38	1.6	0.78	1.36	0.51	2.66	0.14	2.48	0.0681	1.37	0.83	1.11	0.83	0.56	0.49	1.17	0.67	1.24	0.89	0.92	0.69
Deide_01350	CDS	-	major facilitator superfamily protein	151416	152615	1200	-3	1.06	0.89	1.09	0.68	1.34	0.94	1.42	0.43	1.05	0.71	1.41	0.44	1.19	1	1.19	0.71	1.04	0.81	1.14	0.69	1	0.78	1.32	0.83
Deide_01360	CDS	-	LacI family transcriptional regulator	152693	153793	1101	2	1.19	0.69	1.11	0.63	1.12	0.86	1.08	0.75	1	0.72	0.99	0.98	1.13	0.93	1.03	0.91	1.12	0.7	0.99	0.93	1.11	0.79	0.98	0.78
Deide_01370	CDS	galE	UDP-glucose 4-epimerase	153855	154847	993	3	1.72	0.3	0.61	0.76	1.91	0.61	0.7	0.85	0.86	0.83	1.01	1	1.7	0.57	0.59	0.58	0.71	0.8	1.13	0.73	2.92	0.42	1.16	0.99
Deide_01380	CDS	-	peptidase M20	154960	156315	1356	1	1.03	0.91	0.61	0.69	1.27	1	0.78	0.87	1.21	0.55	1.58	0.33	1.31	0.89	0.76	0.75	0.51	0.37	0.98	0.96	1.73	0.77	1.29	0.83
Deide_01390	CDS	-	hypothetical protein	156346	156804	459	-2	1.57	0.33	0.57	0.51	3.3	0.17	1.24	0.58	0.3	0.16	0.66	0.35	2.44	0.24	0.87	0.86	1.94	0.18	1.36	0.4	2.82	0.16	2.21	0.23
Deide_01400	CDS	-	short-chain dehydrogenase/reductase SDR	157246	157923	678	-2	1.9	0.19	0.76	0.96	2.43	0.37	1.01	0.81	0.5	0.64	0.68	0.44	1.69	0.57	0.67	0.63	1.53	0.39	1.45	0.39	2.55	0.43	1.34	0.78
Deide_01410	CDS	-	Xaa-pro aminopeptidase	158010	159245	1236	-3	1.24	0.63	1.39	0.44	1.19	0.93	1.38	0.49	1.06	0.67	1.08	0.89	1.18	0.98	1.29	0.65	1.32	0.51	1.02	0.9	0.92	0.63	1	0.81
Deide_01420	CDS	-	3-octaprenyl-4-hydroxybenzoate carboxy-lyase	159389	161239	1851	2	1.76	0.24	0.67	0.8	4.45	0.0883	1.75	0.32	0.49	0.61	1.33	0.6	1.61	0.62	0.6	0.52	1.35	0.5	2.79	0.0347	2.71	0.38	2.66	0.13
Deide_01430	CDS	-	multidrug resistance protein norM, Multidrug-efflux transporter	161271	162614	1344	3	0.87	0.82	1.06	0.7	1.6	0.75	2.02	0.2	0.42	0.44	0.83	0.69	1.5	0.71	1.79	0.34	2.51	0.0947	1.07	0.8	0.84	0.56	1.94	0.31
Deide_01433	CDS	-	hypothetical protein	164730	165305	576	3	1.37	0.51	0.93	0.82	1.43	0.89	1.01	0.81	0.88	0.84	0.97	0.94	1.17	0.97	0.78	0.8	1.07	0.75	1.23	0.6	1.51	0.93	1.09	0.93
Deide_01434	CDS	-	hypothetical protein	165748	166215	468	1	6.09	0.00712	2.18	0.23	3.58	0.19	1.32	0.54	1.7	0.35	1.06	0.94	1.26	0.94	0.44	0.33	1.29	0.55	2.85	0.0375	2.87	0.4	0.62	0.32
Deide_01440	CDS	-	4-hydroxybenzoate polyprenyltransferase	166824	167708	885	3	0.99	0.97	0.78	0.99	1.41	0.92	1.15	0.67	0.9	0.81	1.36	0.55	1.4	0.81	1.08	0.85	0.87	1	1.01	0.9	1.3	0.92	1.5	0.65
Deide_01441	CDS	-	hypothetical protein	167690	168016	327	2	1.46	0.46	1.84	0.26	1.03	0.76	1.33	0.53	3.68	0.0735	2.74	0.04	0.76	0.48	0.94	1	0.5	0.37	1.35	0.48	0.82	0.53	0.74	0.44
Deide_01445	tRNA	trnP	tRNA-Pro	166669	166745	77	-1	1.37	0.57	2.41	0.17	1.72	0.85	3.12	0.11	2.83	0.15	3.76	0.0244	0.82	0.55	1.41	0.59	0.85	0.98	2.1	0.15	0.59	0.33	1.31	0.93
Deide_01446	tRNA	trnG	tRNA-Gly	166565	166638	74	-1	2.09	0.18	2.29	0.18	3.23	0.28	3.65	0.0677	1.31	0.49	2.14	0.19	1.36	0.85	1.46	0.55	1.75	0.28	2.38	0.0922	0.94	0.64	1.62	0.65
Deide_01447	tRNA	trnR	tRNA-Arg	166376	166452	77	-1	1.98	0.18	3.59	0.0619	2.13	0.48	3.99	0.0281	2.21	0.2	2.52	0.0599	1.75	0.53	3.09	0.0887	1.63	0.31	1.23	0.61	0.57	0.3	1.13	0.97
Deide_01450	CDS	-	hypothetical protein	168024	168470	447	3	1.23	0.67	1.45	0.41	1.03	0.75	1.25	0.59	1.77	0.31	1.56	0.39	1.03	0.79	1.18	0.76	0.82	0.94	1.01	0.91	0.87	0.57	0.87	0.62
Deide_01461	CDS	-	adenylate/guanylate cyclase	168547	169131	585	1	0.5	0.8	0.96	0.59	0.88	0.43	1.77	0.38	0.98	0.56	1.84	0.52	1.18	0.68	2.23	0.38	0.99	0.77	0.75	0.97	0.53	0.31	1.86	0.75
Deide_01470	CDS	-	response regulator, OmpR	169249	169926	678	1	1.68	0.44	0.6	0.98	2.77	0.7	1.02	0.68	0.7	0.8	1.23	0.82	1.59	0.84	0.55	0.64	0.85	0.92	1.75	0.33	2.9	0.65	1.73	0.73
Deide_01480	CDS	-	histidine kinase	170030	171616	1587	2	0.82	0.88	0.87	0.81	1.06	0.72	1.16	0.65	0.96	0.69	1.32	0.67	1.21	0.9	1.25	0.72	0.91	0.92	0.88	0.96	0.98	0.62	1.35	0.9
Deide_01490	CDS	argR	Arginine repressor	171683	172156	474	-1	0.81	0.77	0.72	0.9	1.3	1	1.19	0.64	0.5	0.65	0.85	0.75	1.99	0.45	1.72	0.44	1.44	0.44	0.66	0.51	1.16	0.81	1.68	0.51
Deide_01500	CDS	coaBC	Coenzyme A biosynthesis bifunctional protein CoaBC	172188	173432	1245	-3	0.83	0.82	0.64	0.79	1.03	0.75	0.82	1	0.76	0.96	0.99	0.98	1.44	0.81	1.08	0.85	0.85	1	0.72	0.62	1.34	0.92	1.29	0.87
Deide_01510	CDS	hemC	Porphobilinogen deaminase	173619	174554	936	3	0.89	0.99	1.1	0.57	1.93	0.9	2.49	0.25	0.73	0.76	1.7	0.55	1.27	0.88	1.55	0.56	1.51	0.44	1.53	0.47	0.83	0.5	2.29	0.51
Deide_01520	CDS	-	hypothetical protein	174587	174769	183	2	0.84	0.77	1	0.78	1.26	1	1.55	0.37	0.57	0.69	0.91	0.82	1.33	0.86	1.55	0.45	1.76	0.26	0.95	0.99	0.86	0.59	1.57	0.55
Deide_01530	CDS	-	L-asparaginase, (L-asparagine amidohydrolase), (L- ASNase)	174797	175762	966	2	0.78	0.74	0.92	0.82	1.2	0.89	1.48	0.45	0.42	0.6	0.7	0.52	1.7	0.67	1.98	0.35	2.19	0.18	0.71	0.64	0.86	0.56	1.63	0.59
Deide_01540	CDS	-	MarR family transcriptional regulator	175871	176329	459	2	1.34	0.49	1.27	0.51	1.77	0.64	1.74	0.28	0.74	0.96	1.04	0.96	1.97	0.39	1.83	0.31	1.73	0.27	0.9	0.91	1.08	0.82	1.39	0.72
Deide_01550	CDS	-	cytochrome P450	176326	177591	1266	1	1.07	0.84	1.29	0.49	1.07	0.83	1.33	0.51	1.06	0.69	1.12	0.82	0.96	0.73	1.13	0.78	1.23	0.59	1.11	0.73	0.85	0.58	1.04	0.89
Deide_01560	CDS	phbA	acetyl-CoA acetyltransferase	177927	179105	1179	3	2.33	0.12	1.49	0.39	1.43	0.89	0.95	0.89	2.2	0.21	1.43	0.47	0.67	0.36	0.42	0.25	0.68	0.7	2.15	0.0946	1.6	0.87	0.64	0.32
Deide_01570	CDS	-	YCII-related	179190	179504	315	3	1.1	0.81	0.92	0.84	1.44	0.87	1.26	0.58	0.85	0.88	1.19	0.73	1.5	0.72	1.24	0.7	1.09	0.74	0.97	0.97	1.22	0.89	1.38	0.73
Deide_01580	CDS	-	hypothetical protein	179510	179836	327	2	0.92	0.9	0.66	0.71	0.79	0.52	0.59	0.48	0.79	1	0.72	0.45	0.74	0.44	0.52	0.31	0.84	0.93	1.07	0.8	1.43	0.88	0.9	0.66
Deide_01590	CDS	-	3-hydroxybutyryl-CoA dehydrogenase	179961	180797	837	3	1.03	0.91	1.17	0.6	0.76	0.5	0.89	1	1.06	0.69	0.83	0.67	0.74	0.45	0.83	0.82	1.11	0.71	1.03	0.88	0.9	0.63	0.77	0.48
Deide_01600	CDS	-	hypothetical protein	180908	181294	387	2	0.7	0.53	1.49	0.38	0.77	0.51	1.69	0.3	2.32	0.17	2.71	0.0311	0.49	0.18	1.02	0.92	0.64	0.56	1.57	0.27	0.48	0.23	1.15	1
Deide_01610	CDS	dnaX	DNA polymerase III subunits gamma and tau	181483	183771	2289	1	1.08	0.83	0.92	0.8	1.15	0.85	1.01	0.79	0.64	0.97	0.72	0.56	1.15	0.92	0.96	0.97	1.44	0.45	1	0.9	1.21	0.82	1.12	0.92
Deide_01620	CDS	-	hypothetical protein	183844	185451	1608	1	1.24	0.63	0.83	0.96	1.96	0.56	1.35	0.52	0.26	0.23	0.43	0.13	1.96	0.41	1.28	0.68	3.19	0.057	1	0.91	1.55	0.89	1.65	0.51
Deide_01630	CDS	-	Flavin reductase-like, FMN-binding	185490	185975	486	3	0.95	1	1.3	0.49	0.97	0.69	1.37	0.51	1.74	0.32	1.88	0.23	0.73	0.44	0.98	0.96	0.75	0.82	1.33	0.5	0.75	0.47	1.07	0.87
Deide_01640	CDS	-	conserved protein of unknown function	186026	186301	276	2	0.92	0.91	1.39	0.43	0.75	0.49	1.18	0.64	1.6	0.35	1.39	0.47	0.77	0.49	1.15	0.77	0.87	0.98	0.97	0.98	0.68	0.4	0.86	0.6
Deide_01650	CDS	-	metallophosphoesterase	186366	187115	750	3	1.51	0.47	0.68	0.97	2.05	0.67	0.95	0.81	0.51	0.87	0.74	0.62	2.28	0.41	1	0.91	1.33	0.53	0.9	0.98	2.29	0.69	1.43	0.83
Deide_01660	CDS	-	hypothetical protein	187264	188061	798	-2	0.92	0.95	0.88	0.88	1.58	0.83	1.55	0.42	0.47	0.65	0.86	0.78	1.77	0.58	1.64	0.47	1.85	0.26	0.9	0.95	1.08	0.74	1.8	0.47
Deide_01670	CDS	-	hypothetical protein	188058	188912	855	-3	0.86	0.84	0.81	0.99	1.54	0.82	1.5	0.43	0.47	0.58	0.9	0.83	1.55	0.68	1.43	0.57	1.71	0.3	0.99	0.92	1.09	0.77	1.87	0.37
Deide_01680	CDS	-	Jag-like protein, RNA binding protein	189001	189585	585	-2	1.02	0.91	0.76	0.96	1.63	0.78	1.25	0.59	0.71	0.98	1.2	0.75	1.36	0.86	0.98	0.95	1.07	0.74	1.21	0.63	1.39	0.97	1.67	0.53
Deide_01690	CDS	ptpA	protein-tyrosine-phosphatase	189591	190100	510	-3	1.54	0.31	0.4	0.23	2.99	0.21	0.8	0.88	0.5	0.54	1.03	0.96	1.61	0.61	0.41	0.19	0.79	0.87	1.87	0.12	3.99	0.11	2.04	0.27
Deide_01700	CDS	accA	acetyl-CoA carboxylase carboxyltransferase subunit alpha	190097	191038	942	-1	2.26	0.11	0.58	0.67	2.98	0.25	0.79	0.96	0.97	0.74	1.35	0.57	1.61	0.63	0.4	0.27	0.6	0.59	1.86	0.18	4.03	0.2	1.38	0.77
Deide_01710	CDS	-	acetyl-coenzyme A carboxylase carboxyl transferase subunit beta	191035	191925	891	-2	1.29	0.66	0.64	0.95	2.42	0.83	1.25	0.56	0.36	0.88	0.71	0.66	2.39	0.54	1.17	0.77	1.82	0.33	1.02	0.85	2.05	0.9	1.97	0.6
Deide_01720	CDS	-	hypothetical protein	192058	192501	444	-2	3.34	0.15	1.4	0.42	1.93	0.85	0.84	0.86	1.1	0.51	0.67	0.58	0.94	0.67	0.38	0.36	1.28	0.56	2.08	0.19	2.45	0.73	0.61	0.34
Deide_01730	CDS	cutA	Divalent-cation tolerance protein	192616	192936	321	1	1.59	0.48	0.8	0.78	1.48	0.95	0.77	0.93	0.5	0.97	0.5	0.34	1.15	0.85	0.57	0.63	1.61	0.4	1.3	0.58	2.04	0.88	0.97	0.71
Deide_01740	CDS	-	peptidase S8/S53 subtilisin kexin sedolisin	193741	195135	1395	1	2.16	0.0861	0.28	0.0845	0.79	0.55	0.11	0.00134	1.45	0.42	0.56	0.18	0.53	0.23	0.0679	0.000191	0.2	0.0141	1.49	0.26	7.88	0.016	0.38	0.0651
Deide_01750	CDS	-	serine proteinase	195203	196453	1251	2	1.38	0.45	0.41	0.24	0.58	0.3	0.18	0.00991	1.94	0.23	0.87	0.74	0.67	0.37	0.2	0.0129	0.21	0.0151	0.87	0.8	3.42	0.15	0.44	0.11
Deide_01760	CDS	-	peptidase S8/S53 subtilisin kexin sedolisin	197135	198490	1356	2	1.45	0.47	1.88	0.26	0.43	0.17	0.58	0.56	1.85	0.29	0.59	0.26	0.58	0.26	0.73	0.72	1.02	0.81	0.76	0.64	0.79	0.51	0.31	0.0353
Deide_01770	CDS	-	putative peptidase S8/S53 subtilisin kexin sedolisin	198503	199681	1179	2	1.34	0.63	1.21	0.51	1.13	0.72	1.06	0.7	2.69	0.2	2.41	0.18	1.02	0.71	0.9	1	0.45	0.43	1.12	0.75	1.14	0.7	0.89	0.61
Deide_01780	CDS	-	hypothetical protein	200278	200499	222	-2	1.43	0.56	1.44	0.42	0.59	0.34	0.61	0.77	1.92	0.3	0.84	0.75	0.69	0.41	0.68	0.73	0.75	0.89	0.86	0.89	1.02	0.65	0.43	0.15
Deide_01785	tRNA	trnW	tRNA-Trp	200121	200196	76	-1	1.98	0.24	2.67	0.14	2.44	0.49	3.39	0.0814	2.06	0.25	2.69	0.0864	1.42	0.82	1.87	0.37	1.3	0.54	1.73	0.27	0.76	0.48	1.29	0.94
Deide_01790	CDS	-	endonuclease III	200607	201275	669	3	3.4	0.0216	2.87	0.1	2.04	0.51	1.78	0.29	2.64	0.14	1.68	0.28	1.13	0.94	0.93	0.98	1.09	0.74	1.82	0.18	1.22	0.91	0.63	0.3
Deide_01800	CDS	-	major facilitator superfamily protein	201272	202489	1218	2	2.85	0.0348	1.59	0.34	3.34	0.17	1.93	0.24	1.21	0.55	1.5	0.41	2.1	0.33	1.15	0.79	1.32	0.51	1.6	0.28	1.84	0.66	1.23	0.91
Deide_01810	CDS	-	hypothetical protein	202617	203339	723	3	1.87	0.24	1	0.72	1.81	0.66	1	0.81	1.13	0.6	1.16	0.8	1.36	0.84	0.71	0.74	0.89	0.96	1.33	0.5	1.92	0.73	1.01	0.8
Deide_01820	CDS	-	exopolyphosphatase	203365	204867	1503	1	1.36	0.49	0.56	0.59	2.17	0.45	0.93	0.92	0.94	0.8	1.6	0.32	1.45	0.75	0.59	0.48	0.6	0.53	1.5	0.33	2.49	0.43	1.68	0.47
Deide_01830	CDS	-	putative aminopeptidase DpmA	204854	205918	1065	-1	0.91	0.9	0.84	1	0.93	0.67	0.89	0.98	0.87	0.93	0.94	0.88	1.12	0.94	1.02	0.94	0.97	0.9	0.83	0.71	1.11	0.91	1.07	0.91
Deide_01840	CDS	pdxY	pyridoxamine kinase	206053	206976	924	1	1	0.96	1.12	0.63	0.79	0.53	0.92	0.95	1.68	0.32	1.42	0.46	0.9	0.65	0.98	0.97	0.67	0.64	0.89	0.88	0.92	0.63	0.83	0.57
Deide_01850	CDS	-	Ankyrin repeat protein	206990	207514	525	2	1.01	0.94	0.84	0.99	1.08	0.84	0.93	0.95	0.73	0.92	0.82	0.66	1.68	0.56	1.37	0.57	1.17	0.65	0.65	0.35	1.23	0.97	1.12	0.97
Deide_01860	CDS	-	response regulator CheY	207546	207980	435	-3	0.92	0.93	0.57	0.6	1.21	0.96	0.77	0.87	0.37	0.36	0.52	0.18	2.36	0.25	1.42	0.57	1.53	0.38	0.52	0.22	1.68	0.81	1.38	0.73
Deide_01870	CDS	-	histidine kinase	207977	209578	1602	-1	0.77	0.73	0.66	0.85	0.73	0.46	0.65	0.78	0.66	0.95	0.67	0.45	1.4	0.89	1.18	0.77	1	0.81	0.53	0.29	1.19	0.8	1	0.79
Deide_01880	CDS	-	enoyl-CoA hydratase/isomerase	209757	210497	741	3	0.91	0.89	2.07	0.18	0.54	0.26	1.27	0.55	2.11	0.2	1.34	0.52	0.48	0.17	1.08	0.85	0.98	0.89	1.13	0.71	0.45	0.18	0.62	0.29
Deide_01890	CDS	-	short chain dehydrogenase	210521	211375	855	2	0.54	0.21	0.59	0.54	0.88	0.62	0.99	0.87	0.44	0.39	0.75	0.51	1.62	0.6	1.73	0.33	1.36	0.47	0.54	0.16	0.94	0.69	1.7	0.48
Deide_01892	CDS	-	membrane protein of unknown function	211632	211820	189	3	0.67	0.41	0.93	0.88	0.85	0.59	1.22	0.61	0.92	0.85	1.23	0.65	0.79	0.51	1.07	0.86	1.02	0.83	1.08	0.79	0.74	0.46	1.33	0.8
Deide_01898	CDS	-	Putative transcriptional regulator, Rrf2 family (fragment)	212220	212351	132	-3	0.69	0.46	0.55	0.5	1.33	0.94	1.1	0.74	0.84	0.96	1.73	0.21	1.62	0.64	1.26	0.63	0.65	0.58	0.83	0.69	1.29	0.92	2.03	0.32
Deide_01900	CDS	-	oligo-1,6-glucosidase	212420	214108	1689	-1	1.3	0.57	0.61	0.7	1.35	0.94	0.66	0.72	0.95	0.77	1.05	0.94	1.36	0.84	0.63	0.58	0.65	0.64	1	0.93	2.17	0.57	1.09	0.94
Deide_01910	CDS	-	hypothetical protein	214230	215432	1203	-3	0.94	0.97	0.64	0.74	1.36	0.93	0.96	0.88	0.49	0.58	0.75	0.55	1.6	0.64	1.06	0.87	1.31	0.53	0.86	0.85	1.52	0.91	1.52	0.59
Deide_01920	CDS	-	hypothetical protein	215663	215899	237	2	1.25	0.59	3.64	0.0414	0.25	0.0373	0.75	0.74	9.15	0.00268	1.93	0.13	0.18	0.00719	0.51	0.24	0.4	0.16	1.39	0.35	0.35	0.0938	0.21	0.00585
Deide_01930	CDS	-	hypothetical protein	215912	216499	588	-1	1.67	0.25	1.42	0.41	1.45	0.85	1.28	0.55	1.07	0.68	0.99	0.97	1.39	0.8	1.16	0.77	1.34	0.49	1.05	0.83	1.21	0.94	0.91	0.68
Deide_01940	CDS	-	hypothetical protein	216496	216900	405	-2	2.07	0.25	2.5	0.18	2.14	0.66	2.67	0.16	0.95	0.67	1.04	0.97	1.8	0.62	2.13	0.31	2.63	0.12	1.19	0.67	0.85	0.55	1.08	0.84
Deide_01960	CDS	-	hypothetical protein	217159	218598	1440	1	0.4	0.4	1.04	0.64	0.45	0.27	1.22	0.61	1.23	0.51	1.48	0.54	0.64	0.38	1.62	0.52	0.85	0.99	0.72	0.71	0.4	0.22	1.19	0.95
Deide_01970	CDS	mutY	A/G-specific adenine glycosylase	218669	219730	1062	2	0.92	0.93	1.63	0.31	1.38	0.91	2.54	0.0945	1.38	0.45	2.21	0.0871	0.79	0.52	1.38	0.55	1.19	0.63	1.76	0.18	0.58	0.3	1.58	0.54
Deide_01980	CDS	uppS	undecaprenyl pyrophosphate synthase	219799	220629	831	1	0.96	0.96	1	0.67	0.9	0.59	0.97	0.79	0.87	0.73	0.87	0.81	1.07	0.78	1.1	0.83	1.15	0.66	0.84	0.89	0.98	0.62	0.99	0.74
Deide_01990	CDS	-	hypothetical protein	220963	221457	495	1	0.11	0.000137	0.93	0.89	0.32	0.0829	2.77	0.0666	0.36	0.27	1.09	0.87	1.44	0.8	12	0.00138	2.61	0.0684	0.22	0.00533	0.12	0.0167	3.01	0.0642
Deide_02000	CDS	-	hypothetical protein	221527	223797	2271	1	0.41	0.14	0.66	0.78	1.11	0.81	1.85	0.3	0.31	0.3	0.88	0.81	3.21	0.23	5.07	0.0575	2.16	0.18	0.35	0.11	0.64	0.37	2.85	0.11
Deide_02010	CDS	-	hypothetical protein	223936	226725	2790	1	0.46	0.15	1.01	0.75	0.78	0.52	1.78	0.28	0.34	0.29	0.61	0.31	2.18	0.33	4.69	0.037	3	0.0533	0.36	0.0633	0.47	0.23	1.79	0.39
Deide_02020	CDS	-	hypothetical protein	226729	231513	4785	1	0.82	0.85	0.75	0.97	1.41	0.96	1.34	0.53	0.57	0.92	1.05	0.97	1.97	0.61	1.77	0.45	1.32	0.54	0.72	0.71	1.12	0.73	1.8	0.56
Deide_02030	CDS	-	hypothetical protein	231761	235069	3309	2	0.66	0.6	0.43	0.53	1.51	1	1.01	0.75	0.28	0.47	0.68	0.56	3.36	0.29	2.14	0.36	1.53	0.42	0.45	0.32	1.58	0.99	2.39	0.3
Deide_02040	CDS	-	DEAD/DEAH box helicase-like protein	235199	237841	2643	2	1.06	0.86	0.85	0.9	1.16	0.88	0.97	0.85	1.04	0.67	1.21	0.73	1.16	0.95	0.91	0.99	0.82	0.95	1.01	0.9	1.28	0.89	1.15	0.98
Deide_02045	tRNA	trnQ	tRNA-Gln	237935	238008	74	1	0.92	0.83	1.93	0.3	1.55	0.57	3.36	0.19	2.01	0.3	3.58	0.19	1.47	0.84	3.01	0.25	0.97	0.81	1.06	0.75	0.49	0.29	1.76	0.85
Deide_02050	CDS	-	S-layer-like protein array-like protein	238292	238882	591	2	0.84	0.72	1.2	0.56	1.27	1	1.88	0.2	0.78	0.98	1.25	0.62	1.2	1	1.69	0.31	1.55	0.34	1.06	0.83	0.72	0.43	1.59	0.57
Deide_02060	CDS	-	phenylacetic acid degradation protein	238929	239297	369	-3	0.74	0.55	0.93	0.89	0.68	0.41	0.88	0.97	2.11	0.2	2.06	0.0966	0.8	0.53	0.98	1	0.44	0.22	0.86	0.76	0.82	0.55	0.97	0.77
Deide_02070	CDS	-	hypothetical protein	239427	239948	522	-3	1.52	0.37	0.69	0.77	1.14	0.93	0.54	0.36	0.97	0.8	0.77	0.53	1.56	0.7	0.69	0.54	0.72	0.69	0.73	0.48	2.26	0.32	0.79	0.53
Deide_02080	CDS	-	short-chain dehydrogenase/reductase SDR	240439	241260	822	-2	0.75	0.57	1.03	0.73	0.82	0.55	1.16	0.67	1.1	0.65	1.27	0.6	0.8	0.52	1.08	0.85	0.94	0.95	1.03	0.88	0.75	0.46	1.14	1
Deide_02090	CDS	-	putative peptidase M42	241349	242398	1050	2	1.14	0.74	1.34	0.46	0.96	0.72	1.17	0.66	1.46	0.41	1.31	0.56	1.07	0.87	1.22	0.7	0.92	0.96	0.91	0.91	0.88	0.6	0.88	0.64
Deide_02100	CDS	-	glycerophosphoryl diester phosphodiesterase	242456	244702	2247	2	0.8	0.66	0.75	0.87	0.9	0.66	0.87	0.97	0.89	0.87	1.06	0.91	1.16	0.99	1.07	0.87	0.85	0.93	0.78	0.6	1.1	0.85	1.18	0.97
Deide_02110	CDS	-	hypothetical protein	244730	245440	711	-1	0.61	0.32	1	0.78	0.49	0.22	0.84	0.92	0.93	0.82	0.8	0.6	0.71	0.41	1.14	0.78	1.09	0.74	0.7	0.44	0.63	0.35	0.85	0.59
Deide_02120	CDS	-	putative Exodeoxyribonuclease 7 small subunit	245471	245725	255	2	0.87	0.8	1.12	0.65	0.5	0.22	0.67	0.61	2.23	0.17	1.37	0.48	0.58	0.27	0.74	0.65	0.5	0.3	0.86	0.77	0.8	0.53	0.61	0.26
Deide_02130	CDS	-	1-acyl-sn-glycerol-3-phosphate acyltransferase	245787	246425	639	3	0.72	0.6	1.34	0.46	0.35	0.1	0.68	0.71	1.96	0.25	1.02	0.98	0.46	0.15	0.84	0.86	0.69	0.69	0.78	0.65	0.55	0.3	0.52	0.16
Deide_02140	CDS	-	iron ABC transporter periplasmic protein	246743	247618	876	2	0.72	0.53	0.69	0.79	1.47	0.84	1.46	0.43	0.35	0.29	0.75	0.54	2.01	0.38	1.89	0.32	1.99	0.19	0.73	0.6	1.07	0.78	2.15	0.22
Deide_02150	CDS	-	Fe3+-siderophore ABC transporter permease	247623	248633	1011	3	0.82	0.71	1.09	0.68	1.2	0.95	1.64	0.3	0.91	0.87	1.4	0.46	1.13	0.93	1.47	0.46	1.21	0.6	1.06	0.82	0.77	0.5	1.52	0.62
Deide_02160	CDS	-	Iron ABC transporter ATP-binding protein	248626	249414	789	1	0.77	0.61	0.91	0.9	0.98	0.73	1.2	0.62	0.64	0.8	0.87	0.76	1.08	0.89	1.26	0.67	1.42	0.43	0.91	0.9	0.86	0.59	1.34	0.77
Deide_02170	CDS	-	ferredoxin	249458	249820	363	2	0.72	0.54	0.84	0.98	0.9	0.65	1.09	0.74	0.54	0.63	0.72	0.47	1.21	1	1.37	0.58	1.55	0.35	0.75	0.59	0.88	0.6	1.32	0.79
Deide_02180	CDS	-	Nucleic acid-binding protein, HRDC family	250133	251908	1776	-1	1.2	0.69	0.92	0.82	1.4	0.94	1.11	0.71	1.18	0.56	1.46	0.48	1.39	0.84	1.04	0.89	0.78	0.89	1.02	0.89	1.35	0.94	1.22	0.96
Deide_02190	CDS	-	conserved protein of unknown function	251963	252946	984	2	1.17	0.72	0.85	0.9	1.08	0.81	0.81	0.98	1.06	0.66	1.04	0.96	1.42	0.81	1.01	0.92	0.81	0.93	0.77	0.7	1.42	0.98	0.97	0.75
Deide_02200	CDS	-	hypothetical protein	253070	254281	1212	2	1.48	0.42	1.61	0.33	1.69	0.71	1.9	0.25	1.51	0.39	1.84	0.22	1.23	0.98	1.31	0.64	1.06	0.76	1.38	0.45	0.95	0.65	1.2	0.95
Deide_02210	CDS	-	DinB family protein	254335	254790	456	-2	0.73	0.51	0.97	0.83	0.96	0.73	1.32	0.51	1.28	0.52	1.79	0.19	0.9	0.65	1.17	0.73	0.76	0.77	1.07	0.8	0.77	0.49	1.38	0.76
Deide_02220	CDS	mscL	Large-conductance mechanosensitive channel	254827	255222	396	-2	1.11	0.8	1.56	0.33	2.13	0.46	3.11	0.0404	0.56	0.64	1.14	0.79	1.74	0.52	2.4	0.12	2.8	0.0482	1.23	0.56	0.73	0.45	2.02	0.28
Deide_02230	CDS	-	hypothetical protein	255298	256773	1476	-2	0.97	1	1.37	0.45	2.99	0.3	4.39	0.0355	0.44	0.53	1.43	0.54	1.72	0.56	2.38	0.21	3.15	0.0525	1.75	0.25	0.73	0.45	3.25	0.0786
Deide_02240	CDS	ribH	6,7-dimethyl-8-ribityllumazine synthase	256931	257401	471	-1	0.96	0.99	1.59	0.33	1.26	1	2.16	0.15	0.39	0.36	0.54	0.18	1.64	0.6	2.64	0.12	4.13	0.0137	0.77	0.65	0.62	0.34	1.38	0.73
Deide_02250	CDS	ribAB	riboflavin biosynthesis protein	257453	258673	1221	-1	0.86	0.81	1.33	0.47	1.17	0.92	1.86	0.23	0.8	1	1.14	0.78	0.99	0.78	1.49	0.47	1.67	0.28	1.18	0.63	0.67	0.39	1.42	0.69
Deide_02260	CDS	-	riboflavin synthase subunit alpha	258670	259329	660	-2	0.71	0.48	1.08	0.69	1.05	0.81	1.65	0.3	0.36	0.26	0.56	0.19	1.31	0.87	1.95	0.23	3.04	0.0365	0.81	0.66	0.68	0.39	1.55	0.6
Deide_02270	CDS	ribD	riboflavin biosynthesis protein	259329	260435	1107	-3	0.82	0.72	0.78	0.92	1.45	0.86	1.43	0.45	0.48	0.5	0.89	0.8	1.92	0.42	1.79	0.34	1.64	0.31	0.76	0.62	1.08	0.81	1.86	0.35
Deide_02280	CDS	-	hypothetical protein	260904	261866	963	-3	0.98	1	0.89	0.89	0.83	0.57	0.78	0.87	1.05	0.69	0.94	0.89	0.96	0.73	0.86	0.89	0.85	0.96	0.86	0.83	1.13	0.82	0.89	0.65
Deide_02290	CDS	-	NAD-dependent deacetylase, Regulatory protein SIR2	262134	262868	735	-3	2.44	0.051	1.01	0.77	1.62	0.74	0.7	0.65	1.86	0.25	1.32	0.54	1.28	0.93	0.52	0.26	0.54	0.37	1.27	0.49	2.48	0.24	0.7	0.38
Deide_02300	CDS	-	phosphotransferase KptA/Tpt1	262894	263409	516	-2	2.18	0.1	1.15	0.61	1.57	0.76	0.86	0.92	1.26	0.53	0.96	0.93	1.21	1	0.62	0.41	0.92	0.97	1.31	0.43	1.95	0.48	0.75	0.49
Deide_02310	CDS	-	Dipeptidyl aminopeptidase	263431	265260	1830	-2	3.68	0.0297	2.74	0.13	2.77	0.32	2.14	0.22	2.06	0.25	1.64	0.36	1.45	0.76	1.06	0.88	1.34	0.51	1.92	0.17	1.38	0.99	0.79	0.51
Deide_02320	CDS	-	putative DNA-3-methyladenine glycosidase II	265400	266038	639	-1	1.02	0.91	0.92	0.85	0.69	0.43	0.65	0.61	1.38	0.45	0.99	0.98	0.91	0.67	0.81	0.8	0.67	0.64	0.76	0.59	1.14	0.84	0.71	0.39
Deide_02330	CDS	-	NUDIX hydrolase	266106	266513	408	-3	0.95	0.96	0.77	0.89	0.65	0.39	0.55	0.4	1.02	0.73	0.74	0.49	0.98	0.76	0.78	0.73	0.76	0.78	0.67	0.35	1.26	1	0.72	0.41
Deide_02340	CDS	-	hypothetical protein	266599	267498	900	-2	0.84	0.78	0.68	0.78	0.8	0.54	0.67	0.67	0.69	0.89	0.7	0.43	1.12	0.93	0.89	0.93	0.99	0.86	0.72	0.51	1.27	0.95	1	0.81
Deide_02350	CDS	-	hypothetical protein	267758	268081	324	2	6	0.00121	1.01	0.72	3.58	0.14	0.62	0.69	1.31	0.49	0.83	0.69	1.14	0.95	0.19	0.0305	0.78	0.87	3.15	0.0127	6.1	0.0586	0.63	0.3
Deide_02360	CDS	-	cyclase/dehydrase	268202	268870	669	2	2.88	0.13	0.69	0.88	3.58	0.41	0.89	0.79	1.04	0.59	1.37	0.68	1.1	0.87	0.26	0.19	0.67	0.84	3.26	0.0435	4.27	0.36	1.3	1
Deide_02370	CDS	-	conserved protein of unknown function	268934	269419	486	-1	0.74	0.7	1.06	0.68	1.26	0.91	1.85	0.31	0.37	0.55	0.66	0.49	1.49	0.83	2.07	0.33	2.9	0.0913	0.85	0.89	0.73	0.44	1.78	0.52
Deide_02380	CDS	-	hypothetical protein	269486	269806	321	-1	0.85	0.95	1.17	0.55	0.79	0.51	1.13	0.67	0.74	0.82	0.73	0.63	0.85	0.56	1.14	0.8	1.58	0.4	0.94	0.97	0.75	0.46	0.98	0.72
Deide_02390	CDS	-	TetR family transcriptional regulator	269803	270405	603	-2	0.84	0.96	1.25	0.5	0.88	0.55	1.35	0.53	0.76	0.77	0.84	0.79	0.65	0.39	0.95	0.96	1.66	0.37	1.35	0.53	0.69	0.41	1.1	0.83
Deide_02400	CDS	-	histidinol-phosphate aminotransferase	270556	271653	1098	1	0.66	0.41	0.74	0.86	1.09	0.84	1.26	0.57	0.47	0.5	0.83	0.68	1.3	0.89	1.44	0.53	1.57	0.35	0.84	0.78	0.91	0.64	1.74	0.42
Deide_02401	CDS	-	hypothetical protein	271660	271995	336	1	1.06	0.86	1.34	0.46	1.52	0.8	1.99	0.18	1.75	0.29	2.66	0.0306	0.86	0.61	1.06	0.87	0.77	0.78	1.78	0.14	0.81	0.54	1.5	0.61
Deide_02410	CDS	-	Fatty acid desaturase, type 2	272065	273156	1092	-2	3.29	0.044	1.07	0.64	2.13	0.51	0.72	0.89	0.72	0.91	0.5	0.22	0.99	0.77	0.32	0.18	1.49	0.43	2.15	0.11	3.15	0.36	0.68	0.38
Deide_02421	CDS	-	hypothetical protein	273361	274149	789	1	1.05	0.89	1.1	0.65	0.64	0.36	0.69	0.71	1.75	0.3	1.13	0.8	0.86	0.59	0.88	0.92	0.63	0.57	0.75	0.58	0.98	0.69	0.64	0.3
Deide_02430	CDS	-	Alkyl hydroperoxide reductase/ Thiol specific antioxidant	274176	274631	456	3	0.74	0.68	1.23	0.54	0.78	0.52	1.34	0.53	1.15	0.59	1.29	0.63	0.73	0.45	1.19	0.75	1.07	0.75	1.07	0.8	0.62	0.36	1.11	0.93
Deide_02440	CDS	-	conserved protein of unknown function; putative LmbE-like protein	274660	275373	714	-2	0.73	0.57	0.77	0.94	1.03	0.78	1.13	0.7	1.14	0.62	1.71	0.25	1.38	0.83	1.42	0.56	0.68	0.66	0.76	0.64	0.98	0.68	1.49	0.62
Deide_02445	tRNA	trnT	tRNA-Thr	275579	275653	75	1	4.4	0.00794	5.35	0.0253	4.57	0.0849	5.74	0.0108	4.76	0.0418	5.24	0.00161	1.69	0.57	2.01	0.26	1.13	0.69	2.72	0.0406	0.85	0.57	1.09	0.89
Deide_02450	CDS	-	hypothetical protein	275789	275959	171	2	0.73	0.83	1.27	0.56	2.25	0.46	4.06	0.0109	0.45	0.56	1.48	0.38	2.23	0.37	3.81	0.0185	2.82	0.0729	1.01	0.92	0.59	0.39	3.23	0.17
Deide_02470	CDS	-	hypothetical protein	276135	276437	303	-3	0.59	0.35	1.22	0.56	0.71	0.43	1.5	0.41	0.95	0.78	1.21	0.7	0.99	0.76	1.99	0.28	1.28	0.55	0.72	0.57	0.5	0.25	1.25	0.87
Deide_02480	CDS	-	hypothetical protein	276628	276804	177	1	0.32	0.0416	0.56	0.58	0.56	0.3	1.02	0.85	0.63	0.86	1.18	0.7	0.56	0.27	0.96	0.99	0.88	1	1.01	0.94	0.59	0.3	1.85	0.52
Deide_02488	CDS	-	conserved protein of unknown function	277483	277740	258	1	1.01	0.92	0.75	0.98	1.41	0.94	1.09	0.72	0.42	0.58	0.62	0.4	1.09	0.87	0.79	0.85	1.81	0.28	1.3	0.54	1.38	0.95	1.47	0.72
Deide_02500	CDS	-	hypothetical protein	278099	278488	390	-1	0.91	0.91	0.32	0.15	0.54	0.26	0.19	0.0373	1.08	0.66	0.68	0.38	0.71	0.41	0.24	0.065	0.3	0.0922	0.76	0.59	2.95	0.35	0.62	0.27
Deide_02510	CDS	-	glycoside hydrolase	278771	279706	936	-1	1.06	0.87	1.23	0.54	0.95	0.71	1.14	0.69	0.91	0.85	0.86	0.74	1.08	0.88	1.23	0.68	1.36	0.47	0.88	0.83	0.88	0.62	0.94	0.72
Deide_02520	CDS	-	glycoside hydrolase	279765	280814	1050	-3	0.89	0.85	1.32	0.48	0.56	0.29	0.85	0.93	1.27	0.53	0.85	0.69	0.66	0.36	0.96	0.99	1.04	0.81	0.85	0.74	0.69	0.4	0.66	0.33
Deide_02530	CDS	-	sugar ABC transporter permease	280817	281680	864	-1	0.69	0.52	1.03	0.72	0.99	0.73	1.54	0.4	0.57	0.73	0.88	0.78	0.98	0.75	1.44	0.54	1.8	0.25	1.02	0.89	0.68	0.41	1.51	0.61
Deide_02540	CDS	-	sugar ABC transporter permease	281677	282627	951	-2	0.9	0.87	0.7	0.77	0.67	0.4	0.53	0.39	1.05	0.69	0.82	0.65	0.73	0.43	0.55	0.36	0.67	0.61	0.92	0.91	1.33	0.96	0.78	0.49
Deide_02550	CDS	-	sugar ABC transporter periplasmic protein	282752	284071	1320	-1	1.69	0.39	0.9	0.76	1	0.71	0.55	0.7	2.2	0.24	1.38	0.56	0.55	0.25	0.29	0.17	0.41	0.32	1.83	0.21	1.92	0.84	0.62	0.32
Deide_02560	CDS	cadA	Lead, cadmium, zinc and mercury-transporting ATPase	284342	286531	2190	2	1.42	0.44	2.2	0.17	1	0.75	1.61	0.34	2.91	0.1	2.18	0.0891	0.43	0.12	0.65	0.52	0.76	0.77	2.33	0.0375	0.66	0.39	0.74	0.43
Deide_02570	CDS	-	transcriptional repressor smtB	286528	286905	378	1	1.11	0.84	1.49	0.38	0.82	0.58	1.15	0.69	1.66	0.35	1.31	0.55	0.5	0.21	0.66	0.48	0.9	0.99	1.66	0.18	0.76	0.48	0.78	0.5
Deide_02580	CDS	rpoZ	DNA-directed RNA polymerase subunit omega	286993	287292	300	1	0.81	0.97	2.5	0.2	1.41	0.73	4.47	0.0885	2.03	0.28	3.74	0.0883	0.71	0.44	2.14	0.34	1.23	0.6	1.99	0.27	0.33	0.18	1.82	0.71
Deide_02590	CDS	-	peptidyl-prolyl isomerase	287639	288205	567	-1	0.93	0.97	1.21	0.53	0.78	0.5	1.05	0.73	1	0.63	0.89	0.84	0.85	0.57	1.08	0.84	1.22	0.61	0.92	1	0.79	0.48	0.88	0.62
Deide_02600	CDS	-	aminopeptidase T	288330	289565	1236	-3	0.94	0.95	0.96	0.8	0.82	0.56	0.88	1	1.3	0.5	1.22	0.68	0.86	0.61	0.87	0.89	0.74	0.77	0.96	1	1	0.71	0.92	0.69
Deide_02610	CDS	-	tRNA/rRNA methyltransferase yibK	289797	290243	447	-3	1.12	0.8	0.63	0.64	1.18	0.95	0.69	0.62	0.87	0.94	0.97	0.94	1.33	0.89	0.73	0.61	0.73	0.72	0.89	0.84	1.83	0.5	1.1	0.96
Deide_02620	CDS	ispF	2-C-methyl-D-erythritol 2,4-cyclodiphosphate synthase	290287	290790	504	-2	1.05	0.89	1.15	0.62	0.69	0.42	0.78	0.8	1.37	0.48	0.95	0.91	0.88	0.62	0.94	0.97	0.84	0.91	0.78	0.6	0.94	0.68	0.69	0.38
Deide_02630	CDS	-	major facilitator superfamily protein	290838	292037	1200	-3	0.88	0.84	0.82	0.99	0.9	0.66	0.88	0.98	0.9	0.86	0.99	0.97	1.23	0.96	1.13	0.79	0.92	0.98	0.74	0.51	1.09	0.85	1.08	0.92
Deide_02640	CDS	-	hypothetical protein	292077	292694	618	-3	0.69	0.47	0.7	0.78	0.61	0.34	0.65	0.55	0.69	0.84	0.65	0.31	0.99	0.76	0.99	0.97	1.02	0.83	0.62	0.25	1.01	0.78	0.93	0.73
Deide_02650	CDS	-	NUDIX hydrolase	292719	293306	588	-3	0.9	0.87	0.78	0.89	1.02	0.78	0.9	1	0.88	0.9	1.05	0.93	1.12	0.93	0.94	0.98	0.89	0.98	0.91	0.89	1.2	0.97	1.18	0.97
Deide_02660	CDS	-	hypothetical protein	293354	294730	1377	-1	0.8	0.65	1.13	0.63	0.91	0.65	1.33	0.5	1.1	0.66	1.32	0.53	0.81	0.53	1.12	0.79	1.04	0.81	1.13	0.7	0.72	0.44	1.19	0.96
Deide_02670	CDS	-	hypothetical protein	294798	295298	501	3	1.1	0.81	1.16	0.6	1.16	0.92	1.26	0.57	1.69	0.31	1.88	0.16	0.84	0.57	0.86	0.85	0.69	0.64	1.39	0.37	0.98	0.72	1.1	0.97
Deide_02680	CDS	-	hypothetical protein	295308	295733	426	3	0.92	0.91	0.83	1	0.83	0.58	0.78	0.83	1.15	0.61	1.11	0.84	1.13	0.94	1	0.95	0.72	0.73	0.74	0.54	1.14	0.86	0.95	0.74
Deide_02690	CDS	purA	Adenylosuccinate synthetase	296141	297358	1218	2	0.46	0.43	2.71	0.14	0.5	0.29	3.04	0.11	2.82	0.15	3.25	0.0436	0.7	0.43	4.06	0.0896	0.96	0.87	0.71	0.68	0.17	0.0707	1.14	0.91
Deide_02700	CDS	folE	GTP cyclohydrolase I	297475	298092	618	1	0.96	0.98	1.09	0.68	1.14	0.89	1.34	0.5	0.91	0.86	1.15	0.77	1.09	0.9	1.21	0.7	1.2	0.62	1.05	0.84	0.91	0.65	1.24	0.9
Deide_02710	CDS	-	peptidase M20D	298247	299428	1182	-1	1.12	0.77	0.68	0.82	0.68	0.41	0.43	0.29	1.24	0.54	0.8	0.61	0.63	0.32	0.38	0.18	0.55	0.46	1.09	0.78	1.69	0.8	0.64	0.29
Deide_02720	CDS	-	hypothetical protein	299517	299732	216	3	2.55	0.21	0.84	0.71	1.26	0.87	0.43	0.66	0.78	0.7	0.41	0.21	0.87	0.6	0.28	0.23	1.07	0.71	1.46	0.43	3.14	0.59	0.52	0.25
Deide_02730	CDS	-	PAS:CheB methylesterase:MCP methyltransferase, CheR-type	300126	303155	3030	-3	1.2	0.7	1.15	0.59	2.04	0.65	2.01	0.27	0.39	0.62	0.7	0.56	1.67	0.66	1.56	0.52	2.97	0.0882	1.23	0.63	1.08	0.73	1.78	0.54
Deide_02740	CDS	-	histidine kinase	303523	304827	1305	1	1	0.91	0.71	0.93	0.87	0.58	0.64	0.88	0.59	0.97	0.54	0.35	0.95	0.67	0.66	0.74	1.2	0.62	0.92	1	1.46	0.89	0.91	0.66
Deide_02750	CDS	-	CheB methylesterase	304976	306034	1059	2	2.42	0.1	0.98	0.74	2.36	0.42	0.99	0.82	0.7	1	0.72	0.54	1.31	0.89	0.52	0.44	1.41	0.47	1.81	0.2	2.53	0.48	1.02	0.82
Deide_02768	CDS	-	protein of unknown function	307130	308680	1551	2	0.82	0.8	0.69	0.86	0.71	0.44	0.61	0.68	1.12	0.61	1.02	0.99	0.64	0.33	0.52	0.45	0.62	0.62	1.11	0.75	1.23	0.84	0.9	0.66
Deide_02770	CDS	-	prepilin-like protein	308680	309153	474	1	0.77	0.59	0.76	0.87	0.71	0.44	0.74	0.73	0.93	0.85	0.92	0.84	0.61	0.29	0.59	0.39	0.83	0.89	1.18	0.62	1.03	0.8	0.98	0.76
Deide_02771	CDS	-	prepilin-like protein	309594	310283	690	3	0.78	0.68	0.79	0.98	1.21	0.96	1.27	0.57	0.73	0.96	1.2	0.71	1.22	0.98	1.21	0.73	1.08	0.74	1	0.92	1.02	0.72	1.62	0.5
Deide_02773	CDS	-	hypothetical protein	310722	311237	516	-3	2.44	0.0927	1.58	0.35	1.61	0.76	1.08	0.74	2.29	0.19	1.61	0.33	1.13	0.93	0.72	0.7	0.69	0.71	1.43	0.4	1.58	0.87	0.69	0.38
Deide_02774	CDS	-	hypothetical protein	311415	311894	480	-3	0.78	0.62	1.15	0.61	0.47	0.19	0.71	0.68	1.33	0.48	0.84	0.68	0.74	0.44	1.06	0.87	0.87	0.96	0.64	0.28	0.7	0.41	0.63	0.29
Deide_02775	CDS	-	prepilin-like protein	309157	309597	441	1	0.62	0.34	0.69	0.74	0.73	0.47	0.85	0.91	0.52	0.55	0.65	0.32	0.71	0.42	0.77	0.69	1.33	0.49	1.04	0.87	0.92	0.67	1.23	0.91
Deide_02780	CDS	-	hypothetical protein	311891	312193	303	-1	0.56	0.25	0.79	0.92	0.37	0.11	0.53	0.35	0.89	0.89	0.62	0.26	0.56	0.26	0.77	0.67	0.88	0.97	0.66	0.34	0.74	0.45	0.69	0.41
Deide_02785	tRNA	trnS	tRNA-Ser	310633	310698	66	-1	1.15	0.85	1.48	0.42	0.97	0.8	1.3	0.53	8.76	0.0121	7.89	0.00178	0.56	0.31	0.71	0.61	0.17	0.0516	1.76	0.2	0.79	0.58	0.89	0.64
Deide_02790	CDS	-	hypothetical protein	312190	312882	693	-2	0.66	0.38	0.74	0.83	0.39	0.12	0.45	0.23	0.79	0.98	0.49	0.1	0.57	0.25	0.63	0.45	0.94	0.94	0.68	0.36	0.91	0.66	0.62	0.29
Deide_02800	CDS	-	hypothetical protein	312879	313103	225	-3	0.77	0.62	0.58	0.59	0.54	0.28	0.43	0.18	0.62	0.75	0.46	0.0752	0.74	0.48	0.55	0.3	0.95	0.93	0.73	0.48	1.35	0.87	0.74	0.48
Deide_02801	CDS	-	transposase	313413	314201	789	-3	1.16	0.72	1.04	0.72	0.53	0.25	0.49	0.34	2.93	0.0999	1.43	0.43	0.36	0.0775	0.32	0.081	0.35	0.12	1.47	0.29	1.15	0.86	0.48	0.13
Deide_02802	CDS	-	conserved protein of unknown function	313100	313342	243	-1	1.04	0.9	0.89	0.88	0.56	0.28	0.5	0.37	1.83	0.28	1.05	0.93	0.44	0.13	0.37	0.15	0.49	0.33	1.28	0.49	1.2	0.88	0.57	0.21
Deide_02810	CDS	-	transposase	314273	314572	300	-1	1.31	1	2	0.27	1.67	1	2.63	0.16	6.26	0.16	8.46	0.11	0.82	0.42	1.23	0.89	0.32	0.65	2.04	0.31	0.67	0.35	1.34	1
Deide_02820	CDS	-	hypothetical protein	314584	315669	1086	-2	0.94	0.96	0.88	0.97	1.16	0.92	1.12	0.71	0.89	0.91	1.16	0.75	0.98	0.75	0.9	0.9	1	0.87	1.19	0.61	1.1	0.9	1.29	0.84
Deide_02830	CDS	-	hypothetical protein	315752	316111	360	-1	0.82	0.71	0.89	0.94	1.35	0.93	1.51	0.37	0.96	0.77	1.68	0.23	0.59	0.32	0.63	0.42	0.93	0.95	2.3	0.0299	0.95	0.73	1.73	0.52
Deide_02840	CDS	-	Tyrosine recombinase xerC-like protein	316254	317393	1140	3	0.87	0.91	1.77	0.32	0.69	0.44	1.45	0.42	0.82	1	0.68	0.39	1.1	0.95	2.18	0.15	2.17	0.14	0.63	0.29	0.51	0.27	0.83	0.58
Deide_02841	CDS	-	DNA methylase	317495	318508	1014	2	0.86	0.88	1.11	0.63	1.39	1	1.84	0.32	0.48	0.74	0.82	0.73	1.24	0.99	1.55	0.52	2.31	0.16	1.13	0.74	0.8	0.51	1.69	0.58
Deide_02842	CDS	-	putative Type II site-specific deoxyribonuclease	318505	319368	864	-2	5.66	0.0254	10	0.0203	20	0.32	38	0.00476	11	0.0176	41	0.000417	1.73	0.59	3.08	0.12	0.93	0.93	12	0.00366	0.56	0.31	3.7	0.27
Deide_02843	CDS	-	XRE family transcriptional regulator	319440	319682	243	-3	0.96	1	1.06	0.69	1.11	0.85	1.26	0.58	1.74	0.31	2.13	0.12	1.01	0.78	1.08	0.85	0.61	0.56	1.1	0.76	0.93	0.64	1.21	0.93
Deide_02851	CDS	-	hypothetical protein	319789	320376	588	1	1.04	0.88	1.02	0.74	1.34	0.94	1.36	0.49	0.79	0.99	1.08	0.89	0.94	0.71	0.9	0.94	1.3	0.53	1.43	0.37	1.05	0.77	1.35	0.76
Deide_02852	CDS	-	hypothetical protein	320515	321003	489	1	1.19	0.72	1.16	0.57	1.1	0.79	1.11	0.7	2.44	0.19	2.4	0.11	0.93	0.67	0.88	0.97	0.48	0.39	1.2	0.66	1.06	0.7	0.97	0.74
Deide_02853	CDS	-	hypothetical protein	321107	321460	354	2	0.7	0.88	1.04	0.59	1.3	0.63	2	0.33	0.85	0.66	1.69	0.56	1.47	0.91	2.15	0.38	1.22	0.6	0.89	0.95	0.69	0.4	1.96	0.67
Deide_02860	CDS	-	FolC bifunction	321660	322838	1179	-3	1	0.97	0.99	0.81	0.79	0.53	0.81	0.86	1.32	0.49	1.11	0.83	1.2	1	1.15	0.76	0.75	0.75	0.67	0.36	1.04	0.79	0.83	0.57
Deide_02865	tRNA	trnK	tRNA-Lys	321547	321622	76	-1	1.19	0.7	3.95	0.0507	1.61	0.79	5.52	0.0119	1.14	0.6	1.64	0.35	0.88	0.62	2.85	0.11	3.47	0.0311	1.84	0.19	0.31	0.11	1.42	0.75
Deide_02870	CDS	-	putative creatininase	322835	323539	705	-1	0.9	0.86	2.4	0.13	0.25	0.0403	0.7	0.65	5.71	0.0121	1.71	0.24	0.19	0.0124	0.51	0.24	0.42	0.21	1.31	0.45	0.38	0.11	0.3	0.0299
Deide_02880	CDS	purE	N5-carboxyaminoimidazole ribonucleotide mutase	323597	324121	525	2	1.05	0.87	1.56	0.34	0.75	0.49	1.15	0.68	2.19	0.19	1.64	0.27	0.81	0.54	1.18	0.74	0.72	0.69	0.92	0.93	0.69	0.41	0.74	0.43
Deide_02890	CDS	-	phosphoribosylaminoimidazole carboxylase ATPase subunit	324118	325251	1134	1	0.82	0.7	0.74	0.82	1.03	0.8	0.96	0.92	0.56	0.62	0.75	0.5	1.28	0.9	1.14	0.78	1.32	0.5	0.8	0.65	1.14	0.91	1.32	0.82
Deide_02900	CDS	-	vancomycin resistance (VanW) protein	325337	326515	1179	2	0.76	0.59	0.72	0.81	1.24	1	1.22	0.61	0.49	0.52	0.85	0.71	1.44	0.75	1.33	0.6	1.48	0.39	0.87	0.82	1.09	0.84	1.71	0.45
Deide_02910	CDS	-	ribosomal protein N-acetyltransferase	326588	327166	579	2	1.18	0.67	1.24	0.53	0.79	0.53	0.86	0.94	1.67	0.32	1.18	0.71	1.01	0.81	1.04	0.9	0.74	0.74	0.78	0.6	0.98	0.72	0.7	0.38
Deide_02920	CDS	argB	acetylglutamate/acetylaminoadipate kinase	327210	327959	750	-3	1.07	0.84	0.77	1	1.45	0.91	1.07	0.74	1.35	0.47	1.93	0.21	1.15	0.94	0.81	0.87	0.57	0.53	1.26	0.58	1.44	0.99	1.42	0.76
Deide_02930	CDS	-	GCN5-related N-acetyltransferase	328050	328592	543	-3	2.04	0.22	0.78	0.93	0.75	0.48	0.29	0.22	0.82	0.82	0.32	0.0388	0.49	0.17	0.18	0.0507	0.95	0.86	1.55	0.32	2.7	0.52	0.39	0.0842
Deide_02940	CDS	-	tRNA-dihydrouridine synthase	328756	329778	1023	1	2.22	0.2	1.99	0.25	1.55	0.87	1.44	0.48	1.33	0.47	0.98	0.97	1.07	0.84	0.94	0.99	1.5	0.41	1.46	0.42	1.15	0.79	0.73	0.44
Deide_02950	CDS	-	putative DinB family protein	329787	330362	576	3	1.11	0.8	1.01	0.68	1.17	0.83	1.11	0.7	0.71	0.91	0.8	0.7	1.22	0.95	1.09	0.84	1.43	0.46	0.96	0.96	1.13	0.74	1.11	0.88
Deide_02960	CDS	rocF	arginase	330533	331432	900	-1	1.21	0.66	1.09	0.65	1.41	0.91	1.31	0.55	1.09	0.64	1.34	0.55	0.54	0.23	0.48	0.31	1	0.84	2.61	0.0374	1.15	0.82	1.21	0.93
Deide_02970	CDS	-	phosphoesterase	332010	332648	639	3	0.83	0.83	0.99	0.74	0.84	0.57	1.03	0.77	0.28	0.43	0.3	0.0558	1.02	0.77	1.19	0.76	3.59	0.0545	0.83	0.82	0.87	0.56	1.06	0.86
Deide_02971	CDS	-	conserved protein of unknown function	333267	333653	387	3	0.86	0.8	0.94	0.87	0.9	0.65	1.01	0.84	0.58	0.69	0.64	0.32	1.21	0.99	1.28	0.64	1.63	0.31	0.75	0.56	0.95	0.68	1.09	0.94
Deide_02980	CDS	-	hypothetical protein	333768	334196	429	3	1.03	0.91	1.47	0.38	0.77	0.5	1.13	0.7	1.42	0.43	1.12	0.81	1.04	0.83	1.45	0.5	1.04	0.8	0.74	0.54	0.72	0.44	0.78	0.49
Deide_02990	CDS	ddrB	single-stranded DNA-binding protein DdrB	334234	334770	537	-2	35	0.000571	77	0.000448	122	0.72	279	0.00109	50	0.00151	186	0.000169	3.29	0.0845	7.09	0.00618	1.54	0.35	37	0.000822	0.47	0.2	3.67	0.38
Deide_03000	CDS	-	hypothetical protein	334859	335662	804	-1	0.64	0.38	0.62	0.61	0.92	0.68	0.92	0.98	0.45	0.43	0.68	0.38	1.7	0.54	1.6	0.4	1.39	0.45	0.54	0.17	1.07	0.82	1.49	0.64
Deide_03010	CDS	-	Mandelate racemase/muconate lactonizing enzyme-like protein	335659	336771	1113	-2	1.03	0.92	1.92	0.22	0.92	0.67	1.79	0.25	1.98	0.23	1.89	0.16	0.49	0.18	0.91	0.92	0.97	0.89	1.87	0.11	0.55	0.27	0.94	0.72
Deide_03020	CDS	-	acyl-CoA-binding protein	338768	339022	255	2	0.79	0.78	1.92	0.24	0.75	0.48	1.87	0.28	2.52	0.16	2.52	0.0702	0.46	0.16	1.08	0.85	0.76	0.83	1.64	0.28	0.42	0.21	0.99	0.77
Deide_03030	CDS	irrE	DNA repair regulator protein IrrE (PprI)	339351	340196	846	3	0.88	0.87	27	2.86e-05	0.74	0.47	23	1.57e-06	7.72	0.007	6.83	6.5e-05	0.88	0.62	26	5.43e-06	3.52	0.019	0.84	0.8	0.0335	0.000145	0.88	0.62
Deide_03040	CDS	folP	dihydropteroate synthase	340226	341062	837	2	1.06	0.86	1.75	0.29	1.16	0.87	1.99	0.25	1.41	0.44	1.64	0.35	1.09	0.87	1.76	0.4	1.25	0.58	1.07	0.81	0.62	0.36	1.15	0.97
Deide_03050	CDS	-	dihydroneopterin aldolase	341059	341424	366	1	1.15	0.75	1.48	0.39	1.05	0.78	1.39	0.49	2.2	0.21	2.13	0.13	0.71	0.41	0.89	0.94	0.67	0.67	1.48	0.37	0.8	0.52	0.96	0.74
Deide_03051	CDS	-	2-amino-4-hydroxy-6- hydroxymethyldihydropteridine diphosphokinase	341421	341939	519	3	0.98	0.99	0.98	0.79	0.87	0.62	0.9	0.99	0.74	0.95	0.69	0.41	1.21	0.98	1.18	0.74	1.34	0.49	0.72	0.51	1.03	0.77	0.93	0.7
Deide_03060	CDS	-	hypothetical protein	341976	342470	495	3	1.08	0.83	1.01	0.65	1.26	0.8	1.22	0.6	0.95	0.65	1.19	0.83	1.37	0.99	1.25	0.72	1.06	0.74	0.93	0.98	1.1	0.69	1.23	0.96
Deide_03070	CDS	-	hypothetical protein	342669	342980	312	-3	0.86	0.83	0.95	0.8	0.91	0.65	1.04	0.8	0.81	0.94	0.9	0.82	1.13	0.93	1.22	0.72	1.18	0.64	0.81	0.75	0.93	0.63	1.1	0.96
Deide_03080	CDS	-	UPF0102 protein Deide_03080	343038	343382	345	-3	0.39	0.06	0.48	0.35	0.58	0.3	0.74	0.73	0.66	0.8	1.05	0.92	0.81	0.53	0.97	1	0.72	0.71	0.72	0.45	0.83	0.6	1.57	0.61
Deide_03090	CDS	-	haloacid dehalogenase-like hydrolase	343419	344102	684	-3	1.59	0.36	1.07	0.69	0.9	0.74	0.62	0.5	1.64	0.35	0.98	0.97	1.45	0.83	0.95	0.98	0.65	0.61	0.62	0.28	1.53	0.78	0.59	0.33
Deide_03100	CDS	-	hypothetical protein	344099	344506	408	-1	0.74	0.57	1	0.76	0.58	0.3	0.82	0.91	2.19	0.19	1.85	0.17	0.52	0.21	0.7	0.61	0.46	0.24	1.12	0.72	0.75	0.48	0.83	0.57
Deide_03110	CDS	-	Uracil permease	344636	345883	1248	2	0.53	0.23	0.83	0.99	0.43	0.16	0.69	0.68	1.18	0.58	1	1	0.86	0.6	1.31	0.63	0.71	0.7	0.5	0.13	0.66	0.39	0.84	0.57
Deide_03120	CDS	uvrB	excinuclease ABC subunit B	345954	347969	2016	-3	7.07	0.0114	13	0.0125	12	0.11	23	0.00225	2.84	0.19	5.2	0.0353	4.83	0.0516	8.43	0.0132	4.46	0.0159	2.54	0.15	0.58	0.32	1.81	0.72
Deide_03130	CDS	-	HTH-type transcriptional regulator lysR	348183	349088	906	-3	0.88	0.84	0.53	0.46	0.96	0.73	0.6	0.52	0.65	0.79	0.75	0.52	1.18	1	0.7	0.62	0.82	0.89	0.82	0.69	1.7	0.68	1.14	1
Deide_03140	CDS	-	AsnC family transcriptional regulator	349088	349561	474	-1	1.39	0.44	0.54	0.51	2.27	0.41	0.9	0.97	0.48	0.52	0.82	0.67	1.89	0.43	0.71	0.67	1.13	0.69	1.2	0.61	2.67	0.35	1.71	0.44
Deide_03150	CDS	-	conserved membrane protein of unknown function; putative transporter	349656	350546	891	3	1.07	0.84	1.48	0.37	1.02	0.79	1.47	0.41	1.22	0.56	1.24	0.65	0.99	0.77	1.35	0.58	1.22	0.59	1.03	0.87	0.74	0.46	1	0.81
Deide_03160	CDS	aceE	pyruvate dehydrogenase subunit E1	350640	353369	2730	3	1	0.94	0.95	0.8	1.4	0.92	1.37	0.51	0.79	0.94	1.17	0.78	1.35	0.85	1.25	0.7	1.21	0.61	1.04	0.85	1.09	0.77	1.47	0.67
Deide_03170	CDS	aceF	dihydrolipoyllysine-residue acetyltransferase component of pyruvate dehydrogenase complex, (E2), (dihydrolipoamide acetyltransferase component of pyruvate dehydrogenase complex)	353470	355332	1863	1	1.22	0.66	0.61	0.71	1.87	0.62	0.97	0.84	0.55	0.73	0.9	0.83	1.73	0.54	0.85	0.92	1.12	0.7	1.08	0.79	2.05	0.66	1.62	0.55
Deide_03180	CDS	-	hypothetical protein	355342	356010	669	-2	0.8	0.66	1.08	0.69	0.92	0.68	1.29	0.54	1.54	0.37	1.88	0.15	0.98	0.76	1.29	0.62	0.71	0.67	0.95	0.97	0.76	0.48	1.21	0.93
Deide_03190	CDS	-	hydrolase	356007	356600	594	-3	0.82	0.71	1.38	0.43	0.95	0.71	1.65	0.3	1.12	0.64	1.36	0.49	0.98	0.76	1.61	0.39	1.25	0.57	0.98	0.98	0.61	0.33	1.21	0.93
Deide_03191	CDS	-	hypothetical protein, partial	356852	357373	522	2	1.75	0.29	1.81	0.31	1.25	1	1.34	0.5	3.13	0.1	2.37	0.0691	0.79	0.52	0.8	0.74	0.58	0.49	1.59	0.23	0.99	0.75	0.75	0.48
Deide_03192	CDS	-	conserved protein of unknown function, partial	357247	357723	477	1	1.89	0.22	1.56	0.35	1.43	0.87	1.22	0.6	0.88	0.93	0.71	0.41	0.84	0.59	0.68	0.5	1.77	0.24	1.71	0.15	1.25	1	0.79	0.54
Deide_03200	CDS	-	hypothetical protein	357689	357859	171	-1	0.88	0.9	1.28	0.5	1.37	0.99	2.06	0.24	1.5	0.4	2.48	0.0933	0.53	0.22	0.75	0.77	0.86	0.99	2.6	0.0536	0.71	0.44	1.63	0.59
Deide_03210	CDS	-	peptidase-S8	357927	359300	1374	-3	3.02	0.0233	0.6	0.67	2	0.51	0.41	0.28	0.63	0.83	0.44	0.0854	0.93	0.68	0.18	0.02	0.96	0.88	2.17	0.0562	5.15	0.0852	0.7	0.37
Deide_03220	CDS	-	short-chain dehydrogenase/oxidoreductase	359365	360144	780	1	1.37	0.47	0.5	0.38	0.82	0.56	0.31	0.0661	1.6	0.35	1.02	0.98	0.79	0.53	0.28	0.0302	0.32	0.0634	1.05	0.85	2.8	0.17	0.63	0.32
Deide_03230	CDS	-	hypothetical protein	360238	361332	1095	1	1.84	0.26	0.64	0.85	2.23	0.5	0.81	0.99	0.62	0.93	0.8	0.69	1.47	0.75	0.5	0.46	1.04	0.77	1.52	0.37	2.93	0.43	1.27	0.92
Deide_03240	CDS	rnr	ribonuclease R	361400	365383	3984	-1	1.04	0.88	0.91	0.79	1.58	0.93	1.42	0.5	0.51	0.85	0.83	0.75	1.71	0.71	1.46	0.59	1.77	0.31	0.93	1	1.18	0.78	1.59	0.69
Deide_03250	CDS	-	exodeoxyribonuclease III	366035	366817	783	-1	0.97	1	0.87	0.91	1.04	0.79	0.97	0.88	1.3	0.5	1.48	0.4	0.89	0.64	0.79	0.79	0.67	0.66	1.17	0.66	1.14	0.83	1.12	0.99
Deide_03260	CDS	-	hypothetical protein	366951	367259	309	3	2.59	0.15	0.92	0.72	2.47	0.54	0.91	0.84	1	0.63	1.01	1	1.1	0.87	0.38	0.32	0.92	0.88	2.26	0.12	2.91	0.52	1	0.75
Deide_03270	CDS	-	intradiol-dioxygenase-like protein	367465	368250	786	1	1.32	0.5	0.64	0.69	2.19	0.43	1.1	0.73	0.59	0.71	1.04	0.95	1.89	0.42	0.9	0.93	1.09	0.73	1.16	0.67	2.12	0.49	1.74	0.42
Deide_03271	CDS	-	methyltransferase	368243	368866	624	-1	0.67	0.47	0.87	1	0.59	0.31	0.79	0.81	1.83	0.29	1.71	0.23	0.86	0.59	1.08	0.85	0.48	0.28	0.69	0.4	0.8	0.54	0.92	0.71
Deide_03280	CDS	accC	biotin carboxylase	368928	370265	1338	-3	0.91	0.97	1.25	0.52	1.16	0.83	1.64	0.39	0.61	0.95	0.82	0.74	1.31	0.97	1.75	0.43	2.05	0.22	0.89	0.95	0.75	0.47	1.33	0.88
Deide_03290	CDS	accB	Acetyl-CoA carboxylase, biotin carboxyl carrier protein	370356	370895	540	-3	0.87	0.87	1.37	0.45	0.76	0.49	1.24	0.59	1.03	0.69	0.96	0.92	0.86	0.6	1.33	0.63	1.34	0.5	0.89	0.91	0.65	0.38	0.92	0.69
Deide_03300	CDS	efp	Elongation factor P	371064	371621	558	-3	0.79	0.81	1.72	0.31	1.72	0.93	3.91	0.0762	1.21	0.54	2.81	0.11	1.08	0.8	2.31	0.26	1.43	0.45	1.61	0.36	0.47	0.25	2.3	0.36
Deide_03310	CDS	rplY	50S ribosomal protein L25	371877	372596	720	3	0.8	0.75	2.02	0.22	1.77	0.73	4.65	0.027	0.32	0.38	0.76	0.63	1.79	0.56	4.44	0.0487	6.28	0.00495	0.99	0.91	0.4	0.18	2.33	0.24
Deide_03320	CDS	-	conserved exported protein of unknown function	372843	373382	540	3	13	7.95e-07	0.4	0.28	17	0.000585	0.52	0.44	0.47	0.51	0.63	0.31	2.37	0.3	0.0701	0.000274	0.86	0.98	7.08	4.1e-06	34	6.24e-05	1.31	0.8
Deide_03330	CDS	-	FeS assembly protein SufD	373458	374810	1353	-3	1.9	0.24	1.42	0.43	2.1	0.55	1.62	0.39	1.05	0.65	1.23	0.72	1.42	0.79	1.04	0.9	1.35	0.5	1.48	0.39	1.38	0.98	1.16	0.96
Deide_03340	CDS	-	hypothetical protein	374868	376274	1407	-3	1.51	0.41	0.61	0.75	3.37	0.24	1.42	0.49	0.34	0.45	0.8	0.7	2.89	0.16	1.15	0.79	1.83	0.28	1.17	0.69	2.53	0.51	2.34	0.26
Deide_03350	CDS	sufC	SUF system FeS assembly ATPase	376390	377154	765	-2	1.32	0.59	0.78	0.95	3.08	0.41	1.88	0.33	0.2	0.41	0.5	0.34	3.54	0.17	2.04	0.36	3.88	0.0579	0.87	0.95	1.75	0.87	2.44	0.29
Deide_03360	CDS	-	MotA/TolQ/ExbB proton channel family protein	377335	378033	699	1	1.42	0.51	0.52	0.54	3.65	0.15	1.38	0.46	0.47	0.46	1.27	0.58	3.02	0.16	1.08	0.85	1.11	0.71	1.21	0.56	2.82	0.21	2.69	0.17
Deide_03370	CDS	-	biopolymer transport protein	378030	378443	414	3	0.87	1	0.34	0.43	2.6	0.44	1.04	0.81	0.36	0.45	1.13	0.81	2.66	0.32	1	0.96	0.95	0.92	0.98	1	2.66	0.43	3.12	0.24
Deide_03380	CDS	-	hypothetical protein	378440	380542	2103	2	1.19	0.76	0.7	0.92	3.32	0.2	2.02	0.16	0.33	0.24	0.98	0.95	3.21	0.15	1.84	0.24	2.12	0.14	1.04	0.86	1.75	0.7	2.92	0.14
Deide_03390	CDS	-	hypothetical protein	380569	381261	693	1	1.21	0.65	1.57	0.34	1.71	0.68	2.28	0.13	1.47	0.41	2.19	0.0884	1.65	0.58	2.09	0.22	1.07	0.76	1.04	0.86	0.79	0.53	1.48	0.63
Deide_03400	CDS	-	pantothenate kinase	381301	382086	786	1	0.85	0.85	1.01	0.72	1.32	0.97	1.63	0.39	1.32	0.49	2.17	0.16	1.12	0.88	1.31	0.66	0.77	0.87	1.19	0.67	0.86	0.56	1.63	0.6
Deide_03410	CDS	-	low-affinity inorganic phosphate transporter	382151	383149	999	-1	0.97	1	1.13	0.62	1.39	0.91	1.67	0.33	0.67	0.88	1.02	1	1.74	0.54	1.98	0.29	1.69	0.3	0.8	0.74	0.89	0.6	1.5	0.61
Deide_03420	CDS	-	pit accessory protein	383166	383804	639	-3	0.8	0.72	0.76	0.96	1.35	0.95	1.34	0.53	0.49	0.59	0.88	0.78	1.81	0.5	1.7	0.42	1.57	0.36	0.75	0.65	1.07	0.76	1.78	0.41
Deide_03430	CDS	-	putative diguanylate cyclase	383932	385032	1101	-2	0.89	0.91	1.02	0.72	0.57	0.29	0.67	0.73	1.37	0.46	0.92	0.85	0.59	0.28	0.66	0.63	0.75	0.82	0.96	0.99	0.9	0.6	0.66	0.34
Deide_03440	CDS	-	LamB/YcsF protein	385104	385853	750	-3	0.94	0.97	0.78	0.98	0.76	0.5	0.66	0.7	1.34	0.48	1.16	0.77	0.87	0.6	0.71	0.69	0.58	0.52	0.88	0.89	1.24	0.89	0.85	0.6
Deide_03450	CDS	-	Allophanate hydrolase subunit 2	385850	386794	945	-1	1.02	0.94	0.83	0.97	0.79	0.52	0.67	0.67	1.6	0.35	1.32	0.56	0.77	0.49	0.62	0.52	0.52	0.38	1.03	0.88	1.25	0.92	0.81	0.53
Deide_03460	CDS	-	Allophanate hydrolase subunit 1	386791	387429	639	-2	0.58	0.26	0.5	0.37	0.58	0.3	0.52	0.34	0.65	0.77	0.69	0.39	0.72	0.44	0.61	0.42	0.78	0.79	0.81	0.65	1.19	0.96	1.05	0.89
Deide_03470	CDS	-	nitrilase/cyanide hydratase and apolipoprotein N-acyltransferase	387476	388732	1257	2	0.82	0.74	1.06	0.7	0.78	0.52	1.03	0.81	1.12	0.63	1.13	0.81	0.89	0.64	1.12	0.81	0.95	0.92	0.88	0.85	0.8	0.52	0.99	0.81
Deide_03475	tRNA	trnS	tRNA-Ser	388801	388888	88	1	1.29	0.63	3.29	0.086	1.36	1	3.61	0.0603	2.3	0.2	2.59	0.0825	0.85	0.58	2.14	0.27	1.43	0.44	1.61	0.32	0.4	0.19	1.11	0.9
Deide_03476	tRNA	trnS	tRNA-Ser	388904	388991	88	1	0.9	0.94	1.39	0.44	2.59	0.53	4.13	0.0598	1.19	0.56	3.62	0.0382	1.74	0.64	2.63	0.2	1.17	0.65	1.49	0.42	0.67	0.4	3	0.16
Deide_03477	tRNA	trnR	tRNA-Arg	389005	389081	77	1	1.45	0.4	1.54	0.35	2.16	0.45	2.39	0.12	1.69	0.32	2.68	0.0351	1.67	0.57	1.74	0.35	0.92	0.97	1.3	0.5	0.96	0.71	1.57	0.55
Deide_03480	CDS	-	RNA polymerase sigma factor, sigma-70 family	389383	390582	1200	-2	1.02	0.96	1.13	0.65	1.45	0.86	1.66	0.29	0.4	0.31	0.6	0.24	1.25	0.95	1.36	0.54	2.84	0.0437	1.17	0.64	0.93	0.68	1.49	0.63
Deide_03490	CDS	-	conserved protein of unknown function	390697	391074	378	-2	0.97	1	1.28	0.56	1.95	0.56	2.68	0.0572	0.24	0.087	0.51	0.12	1.91	0.47	2.48	0.0871	5.38	0.0022	1.03	0.88	0.78	0.5	2.12	0.32
Deide_03500	CDS	-	LuxR family transcriptional regulator	392414	394702	2289	2	0.85	0.76	0.81	0.96	0.8	0.55	0.78	0.8	0.99	0.78	0.99	0.97	1.24	0.97	1.15	0.75	0.82	0.87	0.65	0.3	1.08	0.89	0.98	0.78
Deide_03508	CDS	-	protein of unknown function	395150	395344	195	2	0.44	0.16	0.75	1	0.88	0.63	1.56	0.34	0.61	0.75	1.3	0.55	1.19	1	1.99	0.19	1.23	0.58	0.75	0.5	0.6	0.32	2.12	0.4
Deide_03510	CDS	-	hypothetical protein	395403	395771	369	3	0.52	0.35	0.51	0.55	0.8	0.56	0.81	0.86	0.43	0.49	0.69	0.4	1.54	0.74	1.47	0.44	1.2	0.61	0.52	0.13	1.05	0.81	1.61	0.69
Deide_03520	CDS	-	hypothetical protein	395880	396275	396	3	0.63	0.37	0.72	0.83	0.8	0.53	0.95	0.95	0.71	0.86	0.95	0.92	1.09	0.88	1.22	0.68	1.02	0.83	0.74	0.48	0.9	0.65	1.34	0.83
Deide_03530	CDS	-	putative membrane-associated lipid phosphatase of the PAP2 superfamily	396651	397373	723	-3	0.58	0.27	0.69	0.73	0.78	0.52	0.96	0.91	0.68	0.83	0.98	0.95	1.3	0.88	1.51	0.44	1.02	0.83	0.61	0.25	0.86	0.6	1.41	0.73
Deide_03540	CDS	-	putative amino acid ligase of ATP-grasp superfamily, partial	397522	398547	1026	1	0.66	0.38	0.91	0.92	0.62	0.34	0.89	0.98	1.07	0.68	1.07	0.9	1.06	0.85	1.44	0.48	0.85	0.92	0.58	0.2	0.74	0.45	0.99	0.77
Deide_03541	CDS	-	putative amino acid ligase of ATP-grasp superfamily, partial	398234	398830	597	2	0.77	0.61	0.83	1	0.75	0.53	0.83	0.89	0.81	1	0.84	0.67	1.39	0.84	1.45	0.45	1.03	0.82	0.55	0.14	0.96	0.73	1.02	0.84
Deide_03550	CDS	adh	alcohol dehydrogenase	398875	399918	1044	1	1.03	0.9	1.29	0.49	1.01	0.76	1.31	0.54	1.76	0.3	1.83	0.2	1.1	0.89	1.35	0.61	0.74	0.77	0.92	0.96	0.82	0.54	1.03	0.85
Deide_03560	CDS	-	acetyl-CoA acetyltransferase	400025	401200	1176	-1	0.98	1	1.05	0.73	0.69	0.43	0.77	0.78	1.51	0.38	1.14	0.79	0.43	0.13	0.45	0.16	0.7	0.65	1.64	0.18	0.96	0.72	0.74	0.45
Deide_03570	CDS	-	hypothetical protein	401346	401645	300	-3	3.13	0.0165	0.85	1	1.88	0.59	0.53	0.35	1.07	0.67	0.69	0.38	0.68	0.42	0.18	0.00317	0.79	0.82	2.78	0.00766	3.8	0.0589	0.63	0.31
Deide_03580	CDS	-	hypothetical protein	402402	403202	801	-3	0.9	0.88	1.17	0.59	1.37	0.91	1.83	0.22	0.93	0.85	1.5	0.36	1.33	0.88	1.69	0.3	1.26	0.56	1.03	0.88	0.79	0.54	1.59	0.57
Deide_03590	CDS	-	ATP-binding protein, ATP-binding component	403199	404098	900	-1	0.73	0.72	1.37	0.53	0.82	0.57	1.61	0.32	1.33	0.48	1.6	0.33	1.1	0.95	2.03	0.18	1.03	0.82	0.75	0.53	0.55	0.28	1.19	1
Deide_03600	CDS	-	GntR family transcriptional regulator	404095	404502	408	-2	0.86	0.86	1.41	0.45	1.48	0.83	2.51	0.0757	1.97	0.23	3.58	0.0042	1.08	0.89	1.73	0.29	0.72	0.72	1.38	0.37	0.63	0.34	1.8	0.43
Deide_03610	CDS	-	GTPase engC protein 2	405058	406050	993	1	0.96	0.99	0.53	0.49	0.99	0.75	0.56	0.48	0.88	0.87	0.96	0.92	0.79	0.51	0.42	0.21	0.6	0.53	1.27	0.52	1.88	0.66	1.08	0.92
Deide_03620	CDS	-	oxidoreductase	406180	407199	1020	-2	1.93	0.13	1.09	0.67	1.08	0.84	0.63	0.53	2.95	0.0864	1.75	0.2	0.82	0.55	0.45	0.18	0.37	0.12	1.31	0.43	1.82	0.52	0.59	0.24
Deide_03630	CDS	-	putative endoglucanase; putative M42 peptidase	407377	408504	1128	-2	2.99	0.0159	0.57	0.56	2.26	0.42	0.44	0.27	0.91	0.84	0.73	0.47	0.98	0.75	0.18	0.0111	0.62	0.57	2.31	0.0293	5.43	0.0394	0.79	0.51
Deide_03640	CDS	-	histidine kinase	408898	410778	1881	1	0.9	0.96	0.83	0.73	0.86	0.53	0.82	0.86	0.57	0.86	0.58	0.47	0.93	0.62	0.83	0.97	1.45	0.47	0.93	0.96	1.12	0.66	1	0.73
Deide_03650	CDS	-	major facilitator superfamily protein	410814	411953	1140	-3	2.3	0.074	0.73	0.89	2.09	0.48	0.68	0.71	1.16	0.59	1.12	0.82	1.33	0.86	0.41	0.2	0.63	0.58	1.58	0.25	3.26	0.23	0.95	0.75
Deide_03660	CDS	-	peptidase S1 and S6, chymotrypsin	412162	412914	753	-2	1.09	0.81	0.53	0.5	0.83	0.58	0.42	0.23	0.57	0.68	0.46	0.0857	0.72	0.42	0.34	0.11	0.94	0.92	1.16	0.66	2.1	0.54	0.8	0.51
Deide_03670	CDS	-	Cupin 2 conserved barrel	413261	414034	774	-1	0.99	0.99	1.84	0.22	0.72	0.44	1.38	0.46	0.62	0.76	0.48	0.0998	0.73	0.44	1.33	0.57	2.97	0.0408	0.98	0.97	0.55	0.26	0.76	0.46
Deide_03680	CDS	-	hypolipase/acylhydrolase family protein	414361	415005	645	-2	0.46	0.16	0.66	0.77	0.72	0.45	1.06	0.77	0.73	0.95	1.21	0.7	0.95	0.71	1.31	0.64	0.9	0.97	0.77	0.67	0.73	0.45	1.64	0.5
Deide_03690	CDS	xylB	Xylulose kinase, (Xylulokinase)	415184	416695	1512	-1	1.32	0.53	0.85	0.96	0.98	0.74	0.65	0.63	0.74	0.97	0.59	0.24	1.03	0.81	0.65	0.55	1.14	0.68	0.96	1	1.6	0.81	0.78	0.49
Deide_03700	CDS	-	diguanylate cyclase	417182	420739	3558	-1	1.41	0.49	0.3	0.29	1.18	0.9	0.26	0.23	0.61	0.89	0.54	0.25	1.11	0.9	0.23	0.12	0.5	0.51	1.07	0.81	4.81	0.24	0.88	0.62
Deide_03710	CDS	-	hypothetical protein	421518	422102	585	-3	3.3	0.0204	0.48	0.49	3.05	0.22	0.46	0.44	0.4	0.5	0.39	0.0785	1.37	0.82	0.2	0.0456	1.22	0.6	2.23	0.0794	7.04	0.0505	0.97	0.76
Deide_03720	CDS	-	ATP-dependent RNA helicase	422397	423863	1467	3	0.87	0.87	2.58	0.12	1.18	0.94	3.61	0.0162	0.52	0.53	0.74	0.49	0.86	0.6	2.48	0.0839	5	0.00332	1.38	0.36	0.35	0.0883	1.42	0.74
Deide_03730	CDS	-	hypothetical protein	424134	424691	558	-3	0.96	1	0.66	0.72	0.78	0.51	0.55	0.38	1.41	0.44	1.22	0.66	1	0.78	0.67	0.49	0.47	0.26	0.79	0.6	1.5	0.73	0.86	0.63
Deide_03740	CDS	hisD	histidinol dehydrogenase, (HDH)	424692	425999	1308	-3	0.92	0.94	0.71	0.78	1.12	0.89	0.9	1	0.57	0.63	0.73	0.48	1.25	0.95	0.94	0.97	1.26	0.56	0.9	0.87	1.33	0.88	1.28	0.87
Deide_03750	CDS	-	hypothetical protein	426091	426711	621	-2	1.06	0.87	0.7	0.79	0.86	0.61	0.59	0.48	1.11	0.65	0.95	0.9	0.91	0.66	0.59	0.42	0.64	0.55	0.95	0.97	1.55	0.77	0.85	0.6
Deide_03760	CDS	deoB	phosphopentomutase	426750	427925	1176	-3	1.03	0.9	0.98	0.77	0.94	0.69	0.92	0.94	0.95	0.78	0.91	0.84	1.04	0.82	0.97	0.98	1.04	0.79	0.91	0.93	1.08	0.78	0.95	0.74
Deide_03770	CDS	-	putative ABC transporter ATP-binding protein	428015	428809	795	2	1.36	0.57	1.36	0.45	1.2	0.89	1.24	0.6	0.85	0.8	0.8	0.68	1.04	0.81	1.02	0.9	1.6	0.37	1.15	0.71	1.03	0.69	0.92	0.68
Deide_03780	CDS	-	hypothetical protein	428823	430637	1815	3	1.4	0.51	1.21	0.55	1.38	0.96	1.23	0.61	1.1	0.62	1.14	0.82	1.22	1	1.03	0.9	1.11	0.71	1.13	0.72	1.19	0.83	1.03	0.82
Deide_03790	CDS	-	sugar ABC transporter substrate-binding protein	430835	432052	1218	2	1.11	0.78	1.5	0.37	0.84	0.59	1.18	0.65	1.32	0.49	1.06	0.9	0.85	0.59	1.13	0.8	1.14	0.68	0.99	0.95	0.76	0.48	0.8	0.51
Deide_03800	CDS	-	peptidase-S8, Subtilase family	432475	433776	1302	1	1.14	0.75	0.61	0.76	0.86	0.59	0.48	0.47	0.5	0.71	0.4	0.0903	0.91	0.66	0.48	0.4	1.22	0.6	0.95	1	1.91	0.76	0.79	0.5
Deide_03810	CDS	-	hypothetical protein	433807	436329	2523	1	1.16	0.76	0.71	0.95	1.13	0.78	0.72	0.97	0.77	0.82	0.8	0.72	1.09	0.82	0.65	0.72	0.92	0.88	1.04	0.84	1.69	0.99	1.03	0.78
Deide_03820	CDS	-	trk system potassium uptake protein trkA	436359	437018	660	-3	1.33	0.54	1.21	0.55	1.4	0.91	1.31	0.54	0.89	0.83	0.99	0.97	1.51	0.71	1.34	0.62	1.37	0.48	0.93	0.98	1.13	0.81	1.1	0.94
Deide_03830	CDS	-	K+ uptake transporter (Trk family)	437143	438519	1377	-2	0.8	0.72	0.91	0.85	1.42	0.9	1.68	0.33	0.36	0.36	0.68	0.44	1.91	0.44	2.14	0.26	2.55	0.1	0.75	0.65	0.9	0.61	1.87	0.36
Deide_03831	CDS	-	hypothetical protein	438516	438860	345	-3	0.8	0.65	1.02	0.77	1.21	0.97	1.6	0.32	0.57	0.63	0.91	0.83	1.75	0.53	2.19	0.14	1.81	0.22	0.7	0.41	0.8	0.53	1.59	0.56
Deide_03840	CDS	-	N6-adenine-specific DNA methylase; RNA methylase	438899	439993	1095	2	0.8	0.74	1.4	0.43	1.38	0.94	2.48	0.13	0.45	0.54	0.81	0.68	1.17	0.97	1.99	0.3	3.14	0.0507	1.18	0.66	0.59	0.33	1.8	0.42
Deide_03850	CDS	-	Oxidoreductase	440134	441141	1008	1	1.12	0.78	0.98	0.77	0.98	0.72	0.88	0.98	1.09	0.64	1.02	0.99	0.79	0.5	0.67	0.62	0.9	0.98	1.25	0.57	1.17	0.85	0.92	0.69
Deide_03860	CDS	-	competence protein ComEC/Rec2	441122	443437	2316	-1	1.37	0.47	1.23	0.55	1.31	0.96	1.22	0.6	1.97	0.23	2	0.11	1.28	0.93	1.13	0.78	0.63	0.53	1.03	0.89	1.14	0.95	1	0.81
Deide_03861	CDS	-	competence protein ComEA	443437	443817	381	-2	1.43	0.45	1.06	0.72	1.45	0.86	1.12	0.71	1.57	0.37	1.68	0.23	0.96	0.71	0.7	0.55	0.68	0.66	1.51	0.26	1.38	0.88	1.06	0.91
Deide_03870	CDS	rpmH	50S ribosomal protein L34	444059	444202	144	2	0.79	0.8	1.27	0.41	2.88	0.59	4.79	0.19	0.21	0.73	0.81	0.71	2.6	1	4.1	0.19	6.06	0.067	1.11	0.54	0.64	0.36	3.82	0.43
Deide_03871	CDS	rnpA	ribonuclease P protein component	444225	444722	498	3	0.79	1	1.5	0.39	3.28	0.69	6.43	0.11	0.24	0.91	1.04	0.96	2.71	0.79	5.03	0.13	6.38	0.041	1.21	0.61	0.54	0.32	4.34	0.26
Deide_03875	CDS	-	Putative membrane protein insertion efficiency factor	444719	444973	255	2	0.92	0.94	1.14	0.61	1.05	0.78	1.35	0.51	0.52	0.7	0.64	0.37	1.27	0.94	1.55	0.5	2.19	0.16	0.83	0.8	0.82	0.54	1.2	0.96
Deide_03880	CDS	-	60 kDa inner membrane insertion protein	444970	446598	1629	1	0.8	0.89	1.02	0.65	1.79	0.96	2.36	0.25	0.22	0.69	0.53	0.46	2.42	0.6	3.03	0.22	4.56	0.0529	0.74	0.85	0.81	0.49	2.35	0.43
Deide_03890	CDS	-	hypothetical protein	446753	447988	1236	-1	1.35	0.48	1.54	0.35	1.47	0.84	1.74	0.28	2.15	0.19	2.48	0.0466	0.73	0.43	0.82	0.79	0.72	0.7	2.02	0.0805	0.9	0.64	1.14	1
Deide_03900	CDS	pdhB	pyruvate dehydrogenase E1 component subunit beta	448060	449061	1002	-2	0.86	0.84	1.23	0.54	0.4	0.13	0.59	0.52	0.98	0.75	0.48	0.11	0.37	0.0872	0.53	0.36	1.26	0.56	1.06	0.82	0.72	0.44	0.48	0.13
Deide_03910	CDS	-	pyruvate dehydrogenase E1 component subunit alpha	449058	450185	1128	-3	0.88	0.86	0.96	0.81	0.58	0.3	0.65	0.63	0.62	0.78	0.43	0.0667	0.54	0.22	0.57	0.43	1.56	0.36	1.08	0.79	0.94	0.66	0.69	0.36
Deide_03920	CDS	-	S-layer-like protein array-like protein	450534	451508	975	-3	1.94	0.15	1.75	0.27	1.55	0.78	1.44	0.43	1.58	0.36	1.33	0.54	0.82	0.55	0.72	0.65	1.11	0.71	1.89	0.11	1.14	0.89	0.83	0.57
Deide_03930	CDS	-	hypothetical protein	451806	452279	474	3	0.94	0.98	0.53	0.55	1.12	0.85	0.66	0.74	0.41	0.48	0.52	0.21	1.66	0.6	0.92	1	1.3	0.54	0.68	0.51	1.81	0.78	1.25	0.89
Deide_03940	CDS	-	histidine kinase	452303	453541	1239	2	0.73	0.63	0.67	0.81	0.97	0.71	0.92	0.91	0.64	0.88	0.91	0.84	1.22	1	1.09	0.85	1.04	0.78	0.8	0.76	1.13	0.78	1.4	0.74
Deide_03950	CDS	-	allergen V5/Tpx-1 related	453567	454553	987	-3	1.24	0.6	1.27	0.51	1.11	0.87	1.18	0.65	0.55	0.65	0.52	0.16	1.34	0.84	1.35	0.58	2.32	0.12	0.83	0.74	1	0.74	0.94	0.74
Deide_03960	CDS	-	RNA polymerase sigma factor, sigma-70 family	454678	455271	594	-2	1.46	0.45	1.1	0.64	1.51	0.85	1.17	0.66	1.09	0.63	1.2	0.75	1.52	0.71	1.11	0.82	1.01	0.82	1	0.92	1.37	0.97	1.08	0.89
Deide_03970	CDS	-	hypothetical protein	455382	455741	360	3	0.89	0.87	1.41	0.42	0.59	0.32	0.98	0.87	1.78	0.29	1.27	0.62	0.62	0.3	0.96	1	0.8	0.86	0.97	0.99	0.65	0.38	0.7	0.38
Deide_03980	CDS	-	transcriptional regulator, LacI family	456053	457060	1008	-1	0.91	0.94	1.28	0.5	1.22	0.92	1.78	0.32	0.99	0.72	1.4	0.54	1.06	0.83	1.47	0.55	1.31	0.53	1.15	0.7	0.73	0.45	1.4	0.77
Deide_03990	CDS	-	hypothetical protein	457272	457748	477	3	1.04	0.9	1.31	0.49	3.21	0.22	4.2	0.0307	0.27	0.21	0.88	0.8	2.54	0.2	3.15	0.0983	4.93	0.00998	1.27	0.57	0.81	0.53	3.25	0.0557
Deide_04000	CDS	-	electron transport protein SCO1/SenC	457798	458502	705	1	0.96	1	1.33	0.47	3.5	0.17	4.98	0.015	0.25	0.16	0.95	0.92	2.36	0.25	3.18	0.0843	5.37	0.00583	1.49	0.37	0.75	0.47	3.81	0.0232
Deide_04010	CDS	-	hypothetical protein	458499	459362	864	3	1.1	0.8	1.24	0.53	3.03	0.21	3.54	0.0317	0.22	0.1	0.65	0.36	2.59	0.18	2.85	0.0911	5.61	0.00383	1.18	0.65	0.91	0.65	2.89	0.07
Deide_04020	CDS	-	conserved protein of unknown function	459405	460340	936	3	0.8	0.81	0.92	0.79	1.22	0.85	1.46	0.47	0.55	0.87	0.88	0.83	1.5	0.86	1.7	0.47	1.7	0.33	0.81	0.84	0.89	0.57	1.6	0.67
Deide_04030	CDS	xpt	Xanthine phosphoribosyltransferase	460526	461107	582	2	0.93	0.95	1.53	0.36	0.69	0.42	1.17	0.66	1.6	0.35	1.25	0.62	0.81	0.54	1.3	0.63	0.96	0.91	0.85	0.79	0.63	0.36	0.78	0.49
Deide_04040	CDS	-	propionyl-CoA carboxylase subunit beta	461202	462764	1563	3	0.89	0.89	1.31	0.49	0.59	0.31	0.9	0.97	1.39	0.45	0.98	0.96	0.64	0.34	0.93	0.98	0.94	0.91	0.92	0.95	0.7	0.42	0.7	0.37
Deide_04050	CDS	msrB	methionine sulfoxide reductase B	462847	463299	453	1	2.21	0.11	2.5	0.14	1.71	0.68	2	0.2	2.48	0.15	2.04	0.13	0.8	0.53	0.89	0.91	1.01	0.84	2.13	0.0796	0.91	0.63	0.81	0.53
Deide_04060	CDS	-	hypothetical protein	463372	463944	573	-2	0.84	0.8	1.74	0.29	1.24	0.96	2.67	0.1	0.61	0.82	0.97	0.94	1.24	0.97	2.51	0.17	2.84	0.0664	1.01	0.9	0.49	0.25	1.56	0.58
Deide_04070	CDS	-	hypothetical protein	464081	464833	753	-1	0.85	0.76	1.4	0.41	0.57	0.29	0.98	0.9	1.16	0.6	0.83	0.66	0.73	0.44	1.18	0.72	1.22	0.6	0.79	0.6	0.62	0.32	0.71	0.4
Deide_04080	CDS	-	Magnesium protoporphyrin chelatase	464904	466355	1452	-3	2.16	0.19	1.49	0.4	1.81	0.7	1.3	0.57	1.92	0.28	1.71	0.33	0.98	0.74	0.66	0.66	0.78	0.89	1.86	0.2	1.49	0.99	0.88	0.63
Deide_04090	CDS	-	hypothetical protein	466612	467202	591	-2	1.07	0.84	1.49	0.37	0.8	0.54	1.15	0.68	1.55	0.37	1.23	0.66	0.61	0.29	0.83	0.79	0.96	0.91	1.32	0.43	0.74	0.45	0.78	0.49
Deide_04091	CDS	-	MerR/SoxR family transcriptional regulator	467347	467820	474	1	0.69	0.44	0.4	0.21	1.77	0.63	1.05	0.79	0.3	0.18	0.83	0.67	1.99	0.38	1.12	0.81	1.31	0.52	0.9	0.88	1.8	0.64	2.69	0.1
Deide_04110	CDS	-	hypothetical protein	467943	468248	306	3	0.78	0.63	0.77	0.89	0.64	0.36	0.65	0.56	2.19	0.19	1.9	0.14	0.52	0.23	0.51	0.23	0.35	0.11	1.22	0.56	1.04	0.84	0.86	0.62
Deide_04120	CDS	-	hypothetical protein	468947	469141	195	-1	0.81	0.7	0.51	0.4	0.6	0.32	0.4	0.15	0.63	0.75	0.5	0.1	0.66	0.36	0.41	0.12	0.82	0.87	0.92	0.91	1.62	0.64	0.78	0.51
Deide_04130	CDS	-	LuxR family transcriptional regulator	469300	471588	2289	-2	0.78	0.63	0.9	0.91	0.63	0.35	0.75	0.76	0.96	0.79	0.82	0.65	0.82	0.56	0.92	0.95	0.94	0.94	0.77	0.58	0.9	0.63	0.84	0.58
Deide_04140	CDS	gatB	Aspartyl/glutamyl-tRNA(Asn/Gln) amidotransferase subunit B	471831	473258	1428	3	0.95	0.99	1.01	0.74	0.77	0.5	0.84	0.96	1.19	0.57	1.02	0.99	0.95	0.72	0.99	0.96	0.85	0.96	0.81	0.73	0.97	0.68	0.84	0.58
Deide_04150	CDS	-	hypothetical protein	473314	473973	660	1	1.07	0.93	0.7	0.8	1.04	0.83	0.7	0.65	1.01	0.74	1.03	0.95	1.25	1	0.8	0.72	0.7	0.67	0.84	0.7	1.57	0.7	1.01	0.83
Deide_04160	CDS	-	2-keto-3-deoxygluconate kinase, KdgK	474089	475027	939	2	1.43	0.46	0.85	0.93	1.45	0.87	0.89	0.95	1.03	0.69	1.11	0.85	1.27	0.94	0.74	0.74	0.82	0.94	1.15	0.7	1.73	0.79	1.06	0.89
Deide_04170	CDS	-	aminodeoxychorismate lyase	475024	476055	1032	1	0.86	0.85	0.72	0.9	0.97	0.71	0.85	1	0.76	0.97	0.91	0.85	1.33	0.89	1.09	0.84	0.95	0.89	0.73	0.63	1.22	0.86	1.18	0.98
Deide_04171	CDS	-	hypothetical protein	476130	476330	201	3	0.83	0.72	1.72	0.26	0.47	0.19	1.02	0.85	3.17	0.0708	1.92	0.14	0.62	0.3	1.26	0.64	0.55	0.38	0.77	0.56	0.49	0.2	0.6	0.26
Deide_04180	CDS	-	ferredoxin	476432	476815	384	-1	1.22	0.65	1.33	0.47	0.67	0.4	0.76	0.8	2.88	0.1	1.68	0.25	0.69	0.39	0.73	0.68	0.46	0.27	0.98	0.97	0.94	0.66	0.58	0.22
Deide_04190	CDS	ade	Adenine deaminase	476864	478540	1677	-1	1.11	0.77	0.9	0.92	0.62	0.34	0.52	0.34	1.33	0.48	0.78	0.57	0.71	0.42	0.56	0.34	0.68	0.62	0.88	0.81	1.27	0.98	0.58	0.24
Deide_04200	CDS	-	hypothetical protein	478717	479505	789	-2	0.63	0.34	0.98	0.84	0.46	0.18	0.74	0.73	1.3	0.5	1	1	0.63	0.32	0.96	1	0.76	0.76	0.73	0.47	0.66	0.36	0.77	0.48
Deide_04210	CDS	-	prepilin-like protein	479586	480365	780	-3	0.69	0.49	0.87	1	0.44	0.17	0.57	0.4	1.12	0.63	0.74	0.49	1.06	0.87	1.29	0.6	0.78	0.82	0.42	0.0339	0.82	0.55	0.66	0.37
Deide_04220	CDS	-	prepilin-like protein	480362	480751	390	-1	0.33	0.0874	0.45	0.45	0.7	0.43	0.98	0.91	0.39	0.39	0.87	0.74	1.44	0.83	1.92	0.21	1.16	0.66	0.48	0.0829	0.76	0.51	2.23	0.37
Deide_04230	CDS	-	prepilin-like protein	480748	481230	483	-2	0.42	0.0976	0.94	0.8	0.55	0.28	1.28	0.53	0.43	0.39	0.61	0.24	1	0.77	2.2	0.13	2.18	0.12	0.56	0.15	0.46	0.16	1.39	0.76
Deide_04240	CDS	-	hypothetical protein	481227	482873	1647	-3	0.94	0.94	0.95	0.85	1.17	0.94	1.22	0.6	0.61	0.73	0.81	0.64	1.58	0.63	1.56	0.42	1.55	0.34	0.75	0.54	1.02	0.78	1.31	0.82
Deide_04250	CDS	-	hypothetical protein	482948	484015	1068	-1	1.21	0.64	0.75	0.87	1.24	0.99	0.8	0.86	0.49	0.52	0.53	0.16	1.46	0.73	0.88	0.9	1.54	0.36	0.86	0.79	1.66	0.7	1.08	0.94
Deide_04251	CDS	-	hypothetical protein, partial	484077	484256	180	3	0.86	0.76	1.01	0.78	0.79	0.52	0.96	0.92	2.88	0.0928	2.81	0.0191	0.66	0.37	0.76	0.66	0.35	0.1	1.2	0.58	0.87	0.61	0.97	0.75
Deide_04253	CDS	-	protein of unknown function, partial	484372	484488	117	1	0.87	0.88	1.72	0.34	1.07	0.86	2.18	0.14	2.78	0.14	3.6	0.0162	0.76	0.51	1.47	0.48	0.62	0.63	1.41	0.38	0.52	0.27	1.28	1
Deide_04260	CDS	-	enterochelin esterase	484558	485565	1008	-2	0.76	0.63	0.91	0.87	0.77	0.51	0.95	0.91	2.24	0.18	2.41	0.0546	0.86	0.6	1.01	0.94	0.41	0.19	0.9	0.9	0.86	0.57	1.06	0.91
Deide_04270	CDS	-	Medium-chain-fatty-acid--CoA ligase, (Medium-chain acyl- CoA synthetase)	485638	487320	1683	-2	1.21	0.68	0.64	0.78	0.86	0.6	0.47	0.44	0.82	0.89	0.62	0.33	0.89	0.63	0.46	0.35	0.78	0.89	0.97	0.96	1.93	0.73	0.75	0.45
Deide_04280	CDS	-	putative Holliday junction resolvase YqgF	487480	487890	411	-2	1.37	0.48	1.31	0.48	0.92	0.68	0.92	0.96	3.75	0.0528	2.68	0.0301	0.77	0.48	0.72	0.65	0.35	0.11	1.21	0.59	1.07	0.79	0.71	0.39
Deide_04290	CDS	-	enoyl-CoA hydratase paaG	487951	488736	786	1	1.07	0.84	1.03	0.73	0.8	0.53	0.8	0.85	0.92	0.84	0.73	0.48	1.17	0.99	1.11	0.82	1.12	0.7	0.69	0.41	1.07	0.83	0.79	0.51
Deide_04291	CDS	-	hypothetical protein	488877	489179	303	3	0.78	0.7	1.04	0.7	0.55	0.27	0.76	0.84	1.54	0.38	1.14	0.79	0.66	0.36	0.86	0.9	0.68	0.68	0.83	0.79	0.77	0.49	0.74	0.43
Deide_04300	CDS	-	peptidase-M37	489495	490214	720	3	4.74	0.00183	1.14	0.61	4.72	0.0604	1.17	0.66	0.84	0.89	0.89	0.8	4.38	0.024	1.03	0.91	1.35	0.49	1.08	0.79	4.28	0.1	1.04	0.87
Deide_04310	CDS	-	hypothetical protein	490211	491176	966	2	2.4	0.0601	0.63	0.63	3.5	0.15	0.96	0.92	1.54	0.36	2.38	0.0508	1.16	0.97	0.3	0.0421	0.41	0.17	3.04	0.00415	3.89	0.0593	1.53	0.61
Deide_04320	CDS	-	protein tyrosine/serine phosphatase	491257	491955	699	1	1	0.96	0.96	0.86	1.21	0.97	1.2	0.62	1.08	0.67	1.38	0.46	0.85	0.58	0.79	0.72	0.89	1	1.44	0.31	1.07	0.88	1.27	0.87
Deide_04330	CDS	ilvA	threonine dehydratase	491962	493506	1545	-2	0.98	1	1.53	0.35	1.21	0.98	1.95	0.17	1.34	0.47	1.75	0.2	1.18	1	1.8	0.25	1.15	0.67	1.03	0.88	0.66	0.37	1.29	0.87
Deide_04340	CDS	-	hypothetical protein	493580	493753	174	-1	1.31	0.61	2.29	0.18	1.57	0.9	2.85	0.12	4.54	0.0529	5.79	0.00207	1.34	0.93	2.3	0.26	0.51	0.39	1.18	0.68	0.59	0.33	1.26	0.97
Deide_04350	CDS	-	FAD dependent oxidoreductase	493897	495069	1173	-2	1.36	0.48	1.29	0.5	0.55	0.27	0.54	0.39	3.18	0.0748	1.37	0.48	0.51	0.2	0.47	0.22	0.41	0.16	1.09	0.77	1.09	0.84	0.43	0.0902
Deide_04360	CDS	-	SpoIID/LytB domain-containing protein	495147	496457	1311	3	0.68	0.55	0.95	0.8	0.47	0.2	0.68	0.73	1.33	0.48	0.97	0.95	0.63	0.33	0.87	0.92	0.72	0.76	0.74	0.62	0.74	0.46	0.72	0.41
Deide_04370	CDS	-	hypothetical protein	496454	499222	2769	2	0.75	0.7	0.95	0.79	0.58	0.31	0.75	0.89	0.65	0.93	0.53	0.22	0.83	0.56	1.03	0.9	1.46	0.43	0.7	0.55	0.82	0.52	0.8	0.53
Deide_04380	CDS	-	hypothetical protein	499257	500333	1077	3	0.65	0.39	0.7	0.78	0.67	0.4	0.75	0.78	0.72	0.91	0.79	0.59	0.76	0.47	0.8	0.78	0.98	0.88	0.89	0.84	0.96	0.68	1.08	0.92
Deide_04390	CDS	-	hypothetical protein	500335	501360	1026	-2	2.79	0.0261	1.05	0.71	1.86	0.6	0.73	0.71	1.23	0.55	0.87	0.74	0.93	0.71	0.34	0.0615	0.86	0.94	2	0.0622	2.73	0.18	0.7	0.39
Deide_04400	CDS	-	L-asparaginase II	501371	502384	1014	-1	1.96	0.17	1.53	0.37	1.4	0.9	1.13	0.7	1.78	0.3	1.34	0.54	0.72	0.42	0.55	0.39	0.86	0.98	1.96	0.11	1.32	0.98	0.75	0.44
Deide_04405	tRNA	trnD	tRNA-Asp	502464	502539	76	1	2.29	0.1	5.12	0.0264	2.11	0.49	4.88	0.0117	2.24	0.19	2.19	0.11	1.18	0.99	2.59	0.12	2.29	0.11	1.79	0.2	0.46	0.2	0.97	0.76
Deide_04410	CDS	speA	arginine decarboxylase	502734	504656	1923	3	1.04	0.88	1.36	0.46	1.6	0.97	2.17	0.25	0.71	0.89	1.16	0.84	1.54	0.86	1.97	0.37	1.92	0.26	1.05	0.83	0.78	0.49	1.62	0.71
Deide_04420	CDS	-	conserved membrane protein of unknown function	504872	505336	465	2	2.43	0.0591	0.54	0.44	3.37	0.17	0.78	0.81	0.5	0.51	0.74	0.48	2.49	0.23	0.54	0.31	1.09	0.74	1.36	0.39	4.62	0.0281	1.46	0.68
Deide_04426	CDS	-	conserved exported protein of unknown function	505452	505628	177	-3	4.45	0.19	0.91	0.41	2.07	0.66	0.44	0.67	0.67	0.49	0.33	0.36	1.07	0.68	0.21	0.39	1.37	0.49	1.93	0.35	5.04	0.98	0.49	0.27
Deide_04430	CDS	-	(Uracil-5)-methyltransferase	505712	506944	1233	2	0.85	0.78	0.93	0.88	0.79	0.53	0.89	1	1.22	0.55	1.2	0.69	0.84	0.58	0.9	0.93	0.76	0.78	0.94	0.96	0.94	0.67	0.97	0.77
Deide_04431	CDS	-	conserved protein of unknown function	507050	507460	411	2	1.82	0.25	1.34	0.46	0.94	0.68	0.72	0.8	1.11	0.62	0.61	0.3	0.69	0.39	0.49	0.36	1.21	0.61	1.38	0.44	1.4	1	0.54	0.2
Deide_04440	CDS	-	hypothetical protein	507430	508275	846	-2	0.66	0.39	1.07	0.7	0.73	0.46	1.23	0.6	0.89	0.92	1.04	0.94	0.95	0.72	1.52	0.4	1.21	0.61	0.76	0.55	0.63	0.33	1.16	1
Deide_04450	CDS	acpS	Holo-[acyl-carrier-protein] synthase	508347	508730	384	-3	1	0.96	1.15	0.61	0.89	0.63	1.06	0.79	2.37	0.15	2.24	0.0707	0.87	0.61	0.97	0.99	0.49	0.27	1.03	0.87	0.9	0.63	0.93	0.7
Deide_04460	CDS	-	metallo-beta-lactamase family protein	508854	509876	1023	3	2.05	0.1	1.19	0.57	1.99	0.52	1.19	0.63	0.94	0.82	0.97	0.94	1.57	0.66	0.89	0.89	1.27	0.55	1.28	0.49	1.77	0.55	1.01	0.83
Deide_04470	CDS	-	hypothetical protein	509925	510668	744	3	1.5	0.36	0.77	0.95	1.06	0.83	0.57	0.48	0.99	0.76	0.74	0.51	0.78	0.5	0.39	0.17	0.79	0.85	1.37	0.4	1.99	0.59	0.75	0.44
Deide_04480	CDS	-	hypothetical protein	510833	512284	1452	-1	1	0.97	0.27	0.0817	0.44	0.17	0.13	0.00333	0.92	0.85	0.44	0.0581	0.59	0.28	0.16	0.00956	0.3	0.0777	0.75	0.51	3.73	0.18	0.47	0.13
Deide_04490	CDS	-	oxidoreductase	512504	513478	975	-1	0.62	0.32	0.74	0.84	0.85	0.59	1.06	0.79	0.67	0.81	0.99	0.97	0.87	0.62	1.03	0.92	1.11	0.72	0.98	0.98	0.85	0.6	1.45	0.7
Deide_04493	CDS	-	conserved protein of unknown function	513629	513823	195	2	0.21	0.35	0.91	0.71	0.36	0.25	1.62	0.42	1.48	0.41	2.71	0.17	0.56	0.33	2.34	0.33	0.61	0.71	0.66	0.73	0.24	0.15	1.81	0.67
Deide_04496	CDS	-	protein of unknown function, partial	513834	514160	327	-3	0.56	0.28	2.2	0.24	0.34	0.0944	1.4	0.46	3.98	0.071	2.6	0.0678	0.35	0.0859	1.35	0.55	0.55	0.52	0.99	0.97	0.26	0.0456	0.65	0.38
Deide_04510	CDS	thiC	thiamine biosynthesis protein ThiC	514632	516473	1842	3	1.1	0.8	0.92	0.88	1.1	0.85	0.95	0.93	1.33	0.48	1.41	0.45	1.28	0.9	1.04	0.89	0.69	0.65	0.87	0.8	1.23	0.99	1.05	0.87
Deide_04520	CDS	thiE	thiamine-phosphate diphosphorylase (thiamine-phosphate pyrophosphorylase)	516470	517153	684	2	0.44	0.58	0.49	0.82	0.4	0.14	0.47	0.32	1.25	0.73	1.22	0.82	0.66	0.43	0.73	0.64	0.39	0.32	0.61	0.39	0.91	0.64	0.96	1
Deide_04525	CDS	-	hypothetical protein	517144	517338	195	1	1.31	1	0.82	1	0.93	1	0.6	0.79	0.78	1	0.59	0.62	1.41	1	0.87	0.93	1.06	0.82	0.66	0.75	1.64	1	0.74	0.39
Deide_04530	CDS	thiG	thiazole synthase	517340	518173	834	2	0.87	1	0.52	0.64	1.48	0.9	0.91	1	1	0.85	1.8	0.27	1.33	1	0.77	0.71	0.52	0.43	1.12	0.73	1.73	0.81	1.78	0.62
Deide_04540	CDS	-	oxidoreductase	518170	519108	939	1	0.75	0.81	1.33	0.5	0.61	0.4	1.12	0.72	3.13	0.12	2.7	0.13	0.44	0.2	0.76	0.72	0.43	0.38	1.41	0.46	0.58	0.39	0.85	0.82
Deide_04550	CDS	thiD	phosphomethylpyrimidine kinase	519105	519869	765	3	0.62	0.42	0.83	1	0.57	0.32	0.79	0.83	1.04	0.71	1.02	1	0.59	0.3	0.77	0.68	0.8	0.88	0.97	1	0.76	0.51	0.96	0.89
Deide_04560	CDS	paaA	phenylacetate-CoA oxygenase subunit PaaA	519991	520947	957	1	1.03	0.9	1.73	0.31	0.92	0.64	1.6	0.39	0.58	0.93	0.55	0.32	0.42	0.13	0.69	0.69	3	0.0812	2.22	0.1	0.61	0.35	0.94	0.7
Deide_04570	CDS	paaB	phenylacetic acid degradation protein	520947	521546	600	3	1.13	0.76	1.28	0.5	0.99	0.74	1.16	0.67	0.66	0.86	0.61	0.29	0.56	0.24	0.62	0.5	1.96	0.2	1.78	0.16	0.91	0.62	0.92	0.69
Deide_04580	CDS	paaC	phenylacetic acid degradation protein	521543	522334	792	2	1.17	0.71	1.78	0.27	0.64	0.37	1.02	0.83	1.05	0.68	0.62	0.28	0.35	0.0677	0.52	0.32	1.7	0.28	1.86	0.12	0.67	0.4	0.58	0.22
Deide_04590	CDS	paaD	phenylacetic acid degradation protein	522339	522833	495	3	1.12	0.79	1.32	0.48	0.86	0.6	1.05	0.78	0.61	0.79	0.5	0.14	0.57	0.26	0.66	0.58	2.17	0.15	1.5	0.31	0.87	0.58	0.81	0.53
Deide_04600	CDS	paaZ	bifunctional aldehyde dehydrogenase/enoyl-CoA hydratase	522897	525020	2124	3	1.05	0.87	1.86	0.26	0.89	0.63	1.63	0.37	1.16	0.58	1.05	0.95	0.43	0.13	0.74	0.73	1.6	0.35	2.09	0.12	0.58	0.33	0.89	0.64
Deide_04602	CDS	-	hypothetical protein	525307	527715	2409	1	1.37	0.53	1.21	0.55	1.28	0.99	1.18	0.65	1.56	0.38	1.55	0.4	0.61	0.3	0.53	0.43	0.78	0.88	2.12	0.11	1.16	0.81	0.98	0.77
Deide_04610	CDS	-	conserved protein of unknown function	527779	528519	741	-2	1.31	0.52	1.08	0.68	1.73	0.66	1.47	0.4	0.54	0.6	0.76	0.52	1.53	0.68	1.23	0.68	2.01	0.16	1.14	0.69	1.25	0.97	1.39	0.74
Deide_04613	CDS	-	short-chain dehydrogenase	532075	533082	1008	1	1.07	0.85	1.02	0.73	1.28	1	1.27	0.57	0.8	0.94	1.02	0.98	1.4	0.8	1.31	0.65	1.28	0.55	0.92	0.96	1.08	0.77	1.26	0.87
Deide_04615	tRNA	trnG	tRNA-Gly	531890	531965	76	1	1.31	1	3.5	0.17	2.41	0.79	6.66	0.02	1.57	0.36	3.05	0.18	1.41	1	3.68	0.17	2.24	0.38	1.72	0.36	0.38	0.23	1.93	1
Deide_04620	CDS	-	phosphoesterase, PHP family	533907	534659	753	-3	2.4	0.0812	0.34	0.23	2.01	0.52	0.29	0.19	1.4	0.45	1.24	0.66	1.27	0.93	0.17	0.0386	0.24	0.0635	1.59	0.28	7.3	0.0547	0.88	0.63
Deide_04625	tRNA	trnL	tRNA-Leu	533219	533302	84	-1	2.4	0.13	2.18	0.2	1.41	0.92	1.33	0.54	4.71	0.048	2.94	0.0326	0.83	0.57	0.74	0.75	0.46	0.32	1.7	0.25	1.13	0.8	0.62	0.3
Deide_04626	misc_RNA	ssrA	tmRNA	533459	533805	347	-1	2.68	0.28	3.68	0.16	2.06	0.98	2.93	0.19	1.59	0.37	1.29	0.79	0.75	0.47	1.01	0.91	2.33	0.2	2.77	0.12	0.75	0.45	0.81	0.52
Deide_04630	CDS	-	diacylglycerol kinase	534764	535729	966	-1	2.75	0.0855	0.85	0.84	1.08	0.82	0.34	0.3	1.94	0.28	0.81	0.67	0.56	0.25	0.17	0.0401	0.44	0.34	1.94	0.15	3.34	0.36	0.41	0.11
Deide_04640	CDS	-	hypothetical protein	535854	536216	363	-3	1.72	0.25	0.76	0.88	1	0.81	0.46	0.23	1.23	0.55	0.76	0.52	1.1	0.95	0.48	0.19	0.62	0.52	0.91	0.89	2.34	0.3	0.61	0.31
Deide_04650	CDS	-	putative glucose/sorbosone dehydrogenase	536283	537407	1125	3	2.2	0.14	1.11	0.63	1.52	0.82	0.79	0.94	0.94	0.75	0.69	0.46	1.37	0.84	0.68	0.67	1.19	0.63	1.11	0.75	2.04	0.65	0.72	0.42
Deide_04651	CDS	-	hypothetical protein	537608	539773	2166	2	1.35	0.54	0.96	0.78	1.09	0.83	0.8	0.96	1.25	0.53	1.07	0.91	1.24	0.96	0.87	0.93	0.77	0.87	0.88	0.9	1.44	1	0.85	0.59
Deide_04652	CDS	-	hypothetical protein	539770	540336	567	1	0.69	0.51	0.66	0.78	0.78	0.51	0.78	0.88	1.16	0.6	1.39	0.49	1.09	0.88	1.03	0.91	0.57	0.49	0.72	0.57	1.06	0.75	1.19	0.95
Deide_04660	CDS	-	ribonucleoside-diphosphate reductase	540434	543424	2991	-1	0.66	0.43	0.13	0.00721	1.2	0.94	0.25	0.12	0.32	0.26	0.63	0.32	7.41	0.00588	1.44	0.6	0.4	0.27	0.16	0.00219	5.19	0.13	1.91	0.32
Deide_04670	CDS	gpsA	NAD(P)H-dependent glycerol-3-phosphate dehydrogenase	543667	544641	975	-2	0.66	0.4	0.63	0.67	0.69	0.42	0.69	0.69	0.59	0.69	0.65	0.34	1.2	1	1.13	0.8	1.08	0.74	0.58	0.25	1.06	0.78	1.1	0.97
Deide_04680	CDS	-	methyltransferase	544638	545390	753	-3	0.88	0.86	0.92	0.86	0.71	0.45	0.77	0.84	1.3	0.5	1.11	0.83	0.88	0.63	0.91	0.95	0.71	0.72	0.81	0.71	0.98	0.69	0.85	0.59
Deide_04690	CDS	-	hypothetical protein	545566	546033	468	1	6.58	0.000763	0.53	0.65	9.1	0.00925	0.76	0.96	0.35	0.51	0.51	0.27	3.26	0.0858	0.26	0.12	1.52	0.42	2.8	0.0373	13	0.0118	1.45	0.74
Deide_04700	CDS	-	hypothetical protein	546118	546666	549	-2	0.74	0.63	1.62	0.33	0.44	0.17	0.99	0.86	1.4	0.44	0.87	0.76	0.71	0.41	1.52	0.48	1.17	0.65	0.62	0.36	0.47	0.23	0.62	0.27
Deide_04710	CDS	dnaB	replicative DNA helicase	546949	548295	1347	1	0.94	0.99	0.92	0.76	1.38	0.92	1.4	0.51	0.63	0.98	0.98	0.97	1.73	0.76	1.65	0.5	1.46	0.45	0.8	0.85	1.05	0.68	1.54	0.76
Deide_04720	CDS	-	NUDIX hydrolase	548295	548981	687	3	0.86	0.86	1.1	0.64	0.96	0.69	1.28	0.57	0.98	0.73	1.16	0.79	1.3	0.93	1.64	0.46	1.13	0.68	0.74	0.66	0.8	0.51	1.18	1
Deide_04721	CDS	-	conserved protein of unknown function	549044	549268	225	2	89	0.000131	265	2.26e-05	101	0.0148	312	1.35e-05	108	0.000413	130	1.72e-06	3.73	0.0484	11	0.000444	2.46	0.0765	27	3.85e-05	0.35	0.0775	1.2	0.83
Deide_04730	CDS	-	oxidoreductase	549310	550020	711	1	3.16	0.0484	3.18	0.0948	4.47	0.14	4.66	0.0361	1.89	0.29	2.84	0.0757	1.42	0.79	1.4	0.58	1.69	0.31	3.16	0.0297	1.02	0.71	1.48	0.78
Deide_04740	CDS	nrdR	Transcriptional repressor NrdR	550017	550463	447	3	2.85	0.088	3.2	0.1	3.81	0.25	4.42	0.0477	1.46	0.42	2.07	0.24	1.84	0.51	2.02	0.32	2.2	0.17	2.08	0.17	0.92	0.62	1.4	0.87
Deide_04750	CDS	-	branched-chain amino acid ABC transporter permease	550728	551684	957	-3	0.53	0.19	0.72	0.8	0.6	0.32	0.84	0.92	0.63	0.76	0.76	0.53	0.99	0.77	1.3	0.62	1.13	0.69	0.61	0.27	0.76	0.48	1.19	0.96
Deide_04760	CDS	-	branched-chain amino acid ABC transporter permease	551681	552571	891	-1	0.67	0.41	0.83	1	0.79	0.53	1.01	0.84	1.07	0.68	1.34	0.52	1.02	0.81	1.24	0.68	0.78	0.81	0.78	0.61	0.83	0.56	1.23	0.9
Deide_04770	CDS	-	branched-chain amino acid ABC transporter periplasmic protein	552647	553870	1224	-1	0.72	0.51	0.52	0.42	0.78	0.5	0.58	0.45	0.77	0.96	0.88	0.76	1.1	0.91	0.78	0.72	0.68	0.63	0.71	0.44	1.42	0.84	1.12	0.98
Deide_04780	CDS	-	branched-chain amino acid ABC transporter ATP-binding protein	553903	554646	744	-2	0.81	0.72	0.55	0.46	0.81	0.55	0.56	0.41	0.52	0.56	0.55	0.17	1.25	0.96	0.82	0.77	1.05	0.79	0.65	0.31	1.52	0.71	1.04	0.89
Deide_04790	CDS	-	branched-chain amino acid ABC transporter ATP-binding protein	554648	555448	801	-1	1	0.99	0.28	0.0893	0.88	0.63	0.26	0.0596	1.02	0.74	0.95	0.9	1.12	0.94	0.31	0.0965	0.28	0.0605	0.79	0.64	3.68	0.19	0.92	0.7
Deide_04800	CDS	-	acyltransferase	555569	556174	606	-1	0.79	0.7	0.83	0.96	0.68	0.41	0.75	0.82	0.94	0.8	0.86	0.74	1.13	0.93	1.17	0.76	0.9	0.99	0.61	0.34	0.97	0.68	0.91	0.67
Deide_04802	CDS	-	conserved protein of unknown function	556342	556452	111	-2	0.45	0.49	1.42	0.43	0.35	0.19	1.13	0.67	3.36	0.12	2.76	0.0811	0.51	0.27	1.57	0.53	0.42	0.32	0.69	0.64	0.32	0.18	0.81	0.54
Deide_04810	CDS	-	hypothetical protein	557028	557513	486	-3	1.15	0.74	1.38	0.43	0.84	0.59	1.05	0.79	2.78	0.11	2.17	0.086	0.7	0.39	0.82	0.81	0.5	0.3	1.21	0.58	0.85	0.58	0.77	0.48
Deide_04820	CDS	-	putative serine protease	557606	558697	1092	2	1.58	0.29	1.06	0.7	1.74	0.66	1.21	0.62	1.06	0.7	1.24	0.65	1.17	0.99	0.77	0.71	1.01	0.84	1.49	0.29	1.53	0.76	1.15	0.99
Deide_04830	CDS	-	hypothetical protein	558773	558988	216	2	4.85	0.00217	1.38	0.45	3.65	0.13	1.07	0.76	1.03	0.69	0.82	0.67	1.15	0.96	0.32	0.099	1.34	0.5	3.2	0.0082	3.62	0.18	0.79	0.5
Deide_04840	CDS	-	aldose 1-epimerase (aldose mutarotase)	559010	559921	912	-1	0.88	0.83	0.73	0.83	0.96	0.71	0.82	0.89	1.02	0.73	1.17	0.73	1.06	0.87	0.86	0.86	0.72	0.7	0.91	0.88	1.24	0.99	1.14	1
Deide_04850	CDS	-	trmH family tRNA/rRNA methyltransferase	559918	560643	726	-2	1.05	0.87	1.73	0.28	0.67	0.4	1.15	0.68	2.43	0.16	1.65	0.27	0.6	0.29	0.97	0.99	0.72	0.7	1.12	0.72	0.62	0.36	0.67	0.34
Deide_04860	CDS	-	signal transduction protein	560734	563364	2631	-2	1.11	0.79	1.09	0.66	1.33	0.96	1.35	0.51	0.77	0.97	0.99	0.97	1.09	0.88	1.04	0.89	1.41	0.45	1.23	0.6	1.05	0.74	1.26	0.87
Deide_04870	CDS	-	hypothetical protein	563543	563986	444	-1	0.83	0.71	1.18	0.6	0.62	0.35	0.92	0.99	0.75	0.94	0.6	0.23	0.79	0.52	1.11	0.81	1.58	0.32	0.79	0.6	0.72	0.43	0.79	0.52
Deide_04880	CDS	-	hypothetical protein	564107	564805	699	2	1.61	0.34	0.38	0.32	1.89	0.6	0.47	0.48	0.37	0.44	0.46	0.15	1.85	0.47	0.43	0.34	1.05	0.76	1.03	0.87	4.33	0.2	1.23	0.92
Deide_04890	CDS	-	ATPase	564812	565822	1011	2	0.82	0.74	0.43	0.32	0.7	0.44	0.38	0.2	0.84	0.93	0.76	0.54	1.07	0.87	0.55	0.42	0.51	0.38	0.66	0.39	1.97	0.64	0.9	0.66
Deide_04900	CDS	dnaG	DNA primase	566313	568031	1719	-3	1.09	0.81	1.15	0.54	1.93	0.95	2.11	0.31	0.52	0.92	0.98	0.96	1.73	0.87	1.79	0.47	2.21	0.23	1.12	0.74	0.97	0.59	1.86	0.68
Deide_04910	CDS	-	intracellular protease, PfpI family	568380	568949	570	3	6.47	0.000225	1	0.75	3.79	0.12	0.61	0.57	0.69	0.91	0.43	0.0703	0.94	0.7	0.14	0.00525	1.47	0.41	4.03	0.000739	6.64	0.0272	0.61	0.26
Deide_04920	CDS	-	hypothetical protein	568984	569319	336	1	1.58	0.29	0.92	0.87	0.74	0.47	0.45	0.25	2.25	0.18	1.12	0.81	0.42	0.12	0.24	0.0213	0.41	0.17	1.8	0.11	1.77	0.64	0.49	0.15
Deide_04930	CDS	-	hypothetical protein	569742	570119	378	-3	4.66	0.00658	1.2	0.55	2.27	0.42	0.61	0.66	1.29	0.5	0.66	0.41	0.87	0.62	0.22	0.0541	0.94	0.9	2.6	0.0377	3.98	0.19	0.51	0.18
Deide_04931	CDS	-	hypothetical protein	570276	570767	492	3	0.65	0.58	0.69	0.92	0.78	0.52	0.86	0.94	0.82	0.86	1.05	0.96	0.98	0.71	1.01	0.92	0.84	1	0.81	0.8	0.98	0.63	1.26	0.93
Deide_04940	CDS	gcvP	glycine dehydrogenase	571077	573926	2850	-3	0.81	0.78	1.27	0.51	1.06	0.78	1.71	0.34	0.63	0.88	0.86	0.77	0.95	0.71	1.45	0.56	2.04	0.2	1.12	0.75	0.66	0.39	1.36	0.8
Deide_04950	CDS	gcvH	Glycine cleavage system H protein	574035	574397	363	-3	0.82	0.78	1.03	0.71	1.18	0.9	1.53	0.42	0.63	0.86	0.96	0.93	0.74	0.45	0.91	0.97	1.63	0.33	1.59	0.3	0.82	0.53	1.5	0.64
Deide_04960	CDS	gcvT	Aminomethyltransferase	574482	575555	1074	-3	0.81	0.76	0.86	0.92	1.04	0.78	1.14	0.68	0.62	0.83	0.85	0.73	0.73	0.44	0.76	0.76	1.39	0.47	1.44	0.4	0.97	0.67	1.35	0.77
Deide_04970	CDS	-	hypothetical protein	575614	575880	267	-2	4.57	0.0163	0.74	0.92	1.51	0.83	0.25	0.2	1.52	0.4	0.53	0.23	0.8	0.53	0.13	0.0267	0.49	0.48	1.89	0.16	6.32	0.12	0.35	0.0701
Deide_04980	CDS	rarA	Replication-associated recombination protein A	575972	577276	1305	2	3.9	0.00531	0.43	0.35	2.45	0.34	0.28	0.12	1.21	0.55	0.81	0.64	1.03	0.83	0.11	0.00471	0.36	0.16	2.38	0.0319	9.28	0.0155	0.66	0.32
Deide_04990	CDS	-	oxidoreductase	577273	578154	882	-2	1.84	0.17	1.1	0.66	1.04	0.8	0.64	0.56	1.95	0.23	1.17	0.74	0.84	0.58	0.49	0.23	0.57	0.41	1.24	0.54	1.72	0.59	0.59	0.25
Deide_05000	CDS	-	DNA mismatch repair protein	578291	580594	2304	2	2.68	0.0689	1.49	0.39	1.64	0.74	0.95	0.88	2.29	0.2	1.49	0.42	0.95	0.72	0.52	0.4	0.65	0.66	1.74	0.22	1.85	0.73	0.64	0.32
Deide_05001	CDS	-	hypothetical protein	580619	581626	1008	2	1.04	0.88	0.97	0.72	1.17	0.83	1.13	0.68	0.78	0.85	0.93	0.89	1.21	0.94	1.11	0.82	1.25	0.58	0.97	0.95	1.1	0.72	1.18	0.96
Deide_05010	CDS	-	hypothetical protein	581653	582774	1122	1	1.06	0.87	1.03	0.73	0.7	0.43	0.7	0.69	1.28	0.52	0.89	0.79	0.88	0.62	0.83	0.82	0.81	0.87	0.8	0.66	1.06	0.79	0.69	0.36
Deide_05020	CDS	-	transcription elongation factor	582917	583405	489	2	0.97	0.92	0.81	0.79	0.65	0.4	0.56	0.8	1.55	0.39	1.1	0.9	0.56	0.3	0.46	0.46	0.52	0.58	1.16	0.7	1.24	0.75	0.7	0.42
Deide_05030	CDS	lysS	lysyl-tRNA synthetase	583577	585121	1545	2	0.82	0.8	0.94	0.8	0.94	0.68	1.12	0.7	1.14	0.6	1.38	0.53	1.03	0.8	1.16	0.78	0.83	0.96	0.92	0.96	0.9	0.59	1.2	0.96
Deide_05040	CDS	-	NagC family transcriptional regulator	585310	586632	1323	1	0.38	0.35	0.5	0.8	0.13	0.0345	0.18	0.13	1.17	0.55	0.42	0.11	0.15	0.024	0.2	0.0975	0.43	0.42	0.86	0.86	0.77	0.45	0.36	0.0746
Deide_05050	CDS	-	ABC transporter periplasmic protein	586629	587864	1236	3	0.34	0.12	0.89	0.87	0.16	0.0206	0.44	0.35	1.13	0.61	0.58	0.24	0.16	0.0103	0.42	0.27	0.79	0.89	1	0.92	0.39	0.19	0.51	0.16
Deide_05060	CDS	-	ABC transporter permease	587973	589094	1122	3	0.44	0.12	1.01	0.76	0.36	0.11	0.86	0.96	1.05	0.7	0.92	0.84	0.44	0.13	0.97	0.98	0.97	0.89	0.84	0.75	0.45	0.21	0.86	0.61
Deide_05070	CDS	-	ABC transporter permease	589094	589924	831	2	0.36	0.0511	1.31	0.47	0.28	0.056	1.06	0.78	1.38	0.45	1.15	0.77	0.26	0.0293	0.93	0.96	0.95	0.93	1.09	0.78	0.28	0.0854	0.82	0.55
Deide_05080	CDS	-	histidine kinase	590009	591160	1152	2	0.68	0.54	0.51	0.53	0.45	0.18	0.35	0.23	1.36	0.47	0.95	0.91	0.74	0.45	0.55	0.48	0.38	0.21	0.61	0.37	1.36	0.94	0.69	0.37
Deide_05090	CDS	-	NADH dehydrogenase (quinone) subunit A	591555	591890	336	3	0.9	0.9	0.21	0.0208	0.37	0.11	0.092	0.00035	1.53	0.38	0.67	0.35	0.4	0.11	0.0922	0.000354	0.14	0.00191	0.95	0.98	4.32	0.0733	0.43	0.12
Deide_05100	CDS	nuoB	NADH-quinone oxidoreductase subunit B	592138	592674	537	1	0.69	0.46	0.28	0.0503	0.28	0.0575	0.12	0.00066	3.13	0.095	1.36	0.52	0.22	0.0224	0.0862	5.24e-05	0.0884	0.000121	1.29	0.5	2.57	0.22	0.43	0.13
Deide_05110	CDS	-	NADH dehydrogenase (quinone) subunit C	592662	593303	642	3	0.35	0.12	0.17	0.0507	0.61	0.34	0.31	0.0635	0.72	1	1.32	0.58	0.7	0.44	0.34	0.0594	0.24	0.0344	0.87	0.8	2.07	0.43	1.82	0.63
Deide_05120	CDS	-	NADH dehydrogenase (quinone) subunit D	593300	594538	1239	2	0.84	0.74	0.91	0.93	0.41	0.14	0.46	0.23	3.32	0.0615	1.71	0.22	0.29	0.0452	0.31	0.0391	0.27	0.0382	1.39	0.35	0.95	0.71	0.51	0.18
Deide_05130	CDS	-	NADH dehydrogenase (quinone) subunit E	594550	595179	630	1	0.26	0.0114	0.36	0.22	0.21	0.024	0.31	0.0605	1.03	0.7	0.9	0.82	0.26	0.0358	0.36	0.0699	0.35	0.11	0.82	0.69	0.73	0.44	0.86	0.65
Deide_05140	CDS	-	NADH dehydrogenase (quinone) subunit F	595176	596516	1341	3	0.46	0.1	1.13	0.63	0.23	0.0309	0.59	0.45	2.1	0.2	1.13	0.79	0.28	0.0339	0.68	0.51	0.54	0.37	0.83	0.71	0.41	0.14	0.53	0.2
Deide_05150	CDS	-	NADH dehydrogenase (quinone) subunit G	596513	598726	2214	2	0.51	0.15	1.02	0.75	0.42	0.15	0.88	0.96	1.6	0.34	1.42	0.42	0.49	0.18	0.97	1	0.64	0.54	0.86	0.75	0.51	0.22	0.87	0.62
Deide_05160	CDS	nuoH	NADH-quinone oxidoreductase subunit H	598726	599898	1173	1	0.16	0.000354	0.76	0.91	0.26	0.0412	1.21	0.61	0.49	0.47	0.8	0.6	0.44	0.13	1.99	0.18	1.56	0.34	0.58	0.19	0.22	0.0275	1.62	0.56
Deide_05170	CDS	nuoI	NADH-quinone oxidoreductase subunit I	599935	600474	540	1	0.1	0.00261	0.57	0.82	0.22	0.0332	1.25	0.58	0.52	0.83	1.17	0.75	0.4	0.13	2.15	0.17	1.1	0.76	0.55	0.22	0.19	0.0237	2.23	0.36
Deide_05180	CDS	-	NADH dehydrogenase (quinone) subunit J	600471	601070	600	3	0.4	0.12	0.81	1	0.28	0.0564	0.58	0.44	1.93	0.34	1.41	0.53	0.37	0.11	0.73	0.61	0.42	0.26	0.76	0.56	0.51	0.24	0.72	0.44
Deide_05190	CDS	nuoK	NADH-quinone oxidoreductase subunit K	601070	601372	303	2	0.28	0.0412	1.04	0.87	0.17	0.0144	0.66	0.6	0.87	1	0.57	0.27	0.31	0.0685	1.12	0.8	1.19	0.64	0.56	0.24	0.28	0.0556	0.64	0.42
Deide_05200	CDS	-	NADH dehydrogenase (quinone) subunit L	601385	603307	1923	2	0.33	0.0196	0.62	0.61	0.36	0.1	0.71	0.68	0.76	0.95	0.9	0.81	0.61	0.29	1.14	0.78	0.81	0.86	0.6	0.21	0.54	0.25	1.16	1
Deide_05210	CDS	-	NADH dehydrogenase (quinone) subunit M	603441	604865	1425	3	0.24	0.00479	0.54	0.51	0.3	0.063	0.67	0.6	0.64	0.8	0.83	0.64	0.62	0.31	1.34	0.56	0.84	0.91	0.48	0.0719	0.47	0.17	1.28	0.9
Deide_05220	CDS	-	NADH dehydrogenase (quinone) subunit N	604866	606323	1458	3	0.73	0.56	0.89	0.9	0.85	0.59	1.08	0.75	1.61	0.35	2	0.13	0.77	0.49	0.93	0.98	0.56	0.43	1.11	0.75	0.84	0.55	1.23	0.9
Deide_05230	CDS	-	putative CHASE2 sensory domain-containing diguanylate cyclase	606549	608012	1464	-3	1.07	0.85	1.18	0.59	0.91	0.67	1.04	0.81	0.89	0.88	0.8	0.61	1.13	0.94	1.22	0.69	1.33	0.49	0.81	0.67	0.93	0.68	0.9	0.68
Deide_05240	CDS	-	ABC transporter ATP-binding protein	608191	610083	1893	1	0.89	0.93	1.62	0.34	1.21	0.88	2.28	0.2	0.79	0.89	1.13	0.85	1.36	0.92	2.43	0.23	2.07	0.2	0.89	0.95	0.56	0.32	1.43	0.78
Deide_05250	CDS	-	hypothetical protein	610263	610778	516	3	0.52	0.2	0.67	0.78	1.2	0.96	1.59	0.32	0.25	0.0966	0.62	0.26	1.91	0.44	2.4	0.1	2.65	0.057	0.63	0.28	0.8	0.53	2.4	0.2
Deide_05260	CDS	-	conserved protein of unknown function	610990	611178	189	1	17	0.000919	2.97	0.17	14	0.0223	2.39	0.23	7.62	0.0444	6.3	0.00651	1.25	0.96	0.21	0.0667	0.39	0.26	11	0.000112	6	0.0965	0.82	0.54
Deide_05270	CDS	-	toxic anion resistance protein	611525	612742	1218	-1	1.52	0.38	0.95	0.8	0.89	0.63	0.58	0.54	1.98	0.24	1.22	0.67	1.05	0.84	0.64	0.59	0.48	0.34	0.85	0.81	1.64	0.83	0.61	0.27
Deide_05280	CDS	hemY	protoporphyrinogen oxidase	612836	614173	1338	-1	1.76	0.21	0.96	0.82	3.15	0.19	1.78	0.28	0.69	0.88	1.3	0.59	2.27	0.26	1.21	0.72	1.4	0.45	1.39	0.42	1.89	0.59	1.87	0.34
Deide_05290	CDS	hemH	ferrochelatase	614170	615120	951	-2	1.57	0.29	0.28	0.075	11	0.00363	1.93	0.25	0.0948	0.00953	0.68	0.44	11	0.000193	1.92	0.32	2.94	0.0639	0.96	0.98	5.82	0.0399	7.05	0.000472
Deide_05300	CDS	hemE	uroporphyrinogen decarboxylase	615137	616225	1089	-1	1.26	0.6	0.52	0.52	4.28	0.0969	1.84	0.29	0.24	0.16	0.87	0.78	3.7	0.0532	1.5	0.52	2.17	0.17	1.16	0.69	2.48	0.45	3.57	0.033
Deide_05301	CDS	-	hypothetical protein	616388	617233	846	-1	2.64	0.0404	0.5	0.48	2.33	0.38	0.46	0.35	0.43	0.48	0.41	0.0609	1.21	0.97	0.23	0.0426	1.16	0.65	1.93	0.11	5.41	0.0731	0.92	0.7
Deide_05310	CDS	-	glycosyltransferase	617684	618976	1293	2	1.77	0.31	0.33	0.44	2.35	0.51	0.46	0.65	0.59	0.94	0.84	0.76	1.4	0.84	0.26	0.18	0.56	0.65	1.69	0.29	5.46	0.22	1.39	0.84
Deide_05311	CDS	-	endoglucanase	618990	619895	906	3	1.2	0.71	0.35	0.47	1.83	0.78	0.56	0.8	0.65	1	1.05	0.97	1.41	0.88	0.41	0.39	0.55	0.62	1.31	0.56	3.48	0.45	1.6	0.68
Deide_05320	CDS	-	hypothetical protein, partial	620085	620597	513	3	1.15	0.72	0.39	0.21	1.7	0.69	0.61	0.54	0.52	0.57	0.82	0.65	2.04	0.35	0.69	0.61	0.76	0.8	0.84	0.74	2.99	0.21	1.55	0.58
Deide_05325	CDS	-	protein of unknown function, partial	620714	620995	282	2	1.03	0.92	0.57	0.61	1.27	1	0.72	0.68	0.42	0.37	0.55	0.16	2.01	0.43	1.08	0.85	1.35	0.49	0.63	0.28	1.88	0.52	1.29	0.94
Deide_05330	CDS	gatC	Aspartyl/glutamyl-tRNA(Asn/Gln) amidotransferase subunit C	621064	621354	291	1	0.74	0.65	0.74	0.95	1.2	0.9	1.25	0.59	0.81	0.9	1.4	0.54	1.26	0.98	1.25	0.71	0.92	0.92	0.96	0.97	1.02	0.69	1.71	0.52
Deide_05340	CDS	serS	seryl-tRNA synthetase	621354	622631	1278	3	0.86	0.83	0.63	0.74	1.15	0.89	0.88	0.97	0.65	0.86	0.93	0.87	1.56	0.67	1.13	0.81	0.98	0.86	0.74	0.64	1.39	1	1.41	0.7
Deide_05350	CDS	-	hypothetical protein	622820	623344	525	2	1.04	0.91	1.06	0.7	0.9	0.65	0.95	0.92	1.92	0.24	1.77	0.21	0.76	0.48	0.76	0.71	0.55	0.4	1.19	0.61	1.01	0.74	0.91	0.68
Deide_05360	CDS	-	hypothetical protein	623341	623793	453	1	0.74	0.57	0.63	0.64	0.85	0.6	0.75	0.74	1.17	0.61	1.43	0.42	1.02	0.81	0.85	0.82	0.54	0.37	0.84	0.72	1.2	1	1.2	0.96
Deide_05371	CDS	-	putative competence protein ComF	624226	624864	639	1	1.06	0.87	0.72	0.81	0.88	0.63	0.62	0.54	1.58	0.35	1.39	0.46	1.1	0.91	0.74	0.67	0.46	0.24	0.8	0.63	1.5	0.8	0.87	0.61
Deide_05380	CDS	-	hypothetical protein	624869	625435	567	-1	0.94	0.95	0.69	0.74	1.15	0.93	0.87	0.96	0.62	0.74	0.81	0.62	1.18	1	0.84	0.82	1.11	0.72	0.98	0.97	1.41	0.84	1.28	0.86
Deide_05390	CDS	-	hypothetical protein	625432	625638	207	-2	0.92	0.95	1.03	0.71	0.83	0.56	0.96	0.86	1.64	0.34	1.57	0.37	0.55	0.24	0.61	0.56	0.63	0.61	1.5	0.36	0.92	0.61	0.95	0.72
Deide_05400	CDS	-	hypothetical protein	625726	626271	546	-2	1.12	0.76	0.63	0.66	1.08	0.84	0.63	0.56	0.79	1	0.81	0.62	1.07	0.87	0.59	0.43	0.8	0.86	1.01	0.92	1.82	0.61	1.01	0.82
Deide_05410	CDS	-	hypothetical protein	626268	626729	462	-3	1.15	0.74	0.52	0.41	1.38	0.92	0.65	0.56	0.52	0.54	0.66	0.33	1.26	0.95	0.56	0.32	1.01	0.84	1.1	0.74	2.26	0.29	1.26	0.88
Deide_05420	CDS	-	hypothetical protein	626726	627703	978	-1	1.64	0.26	0.81	1	0.97	0.73	0.49	0.34	1.08	0.66	0.67	0.37	0.81	0.55	0.39	0.16	0.75	0.79	1.19	0.6	2.08	0.51	0.62	0.27
Deide_05430	CDS	-	Zn-dependent peptidase	627804	630719	2916	3	0.92	0.94	0.82	0.96	0.85	0.59	0.79	0.94	0.86	0.85	0.85	0.74	0.81	0.53	0.71	0.71	0.96	0.88	1.06	0.82	1.15	0.8	0.98	0.77
Deide_05440	CDS	trmE	tRNA modification GTPase MnmE	631015	632334	1320	-2	0.79	0.69	0.92	0.86	0.81	0.55	0.97	0.88	1.2	0.57	1.3	0.58	0.85	0.59	0.97	0.98	0.77	0.82	0.95	1	0.88	0.59	1.07	0.92
Deide_05450	CDS	-	putative amino acid ABC transporter periplasmic protein	632465	633220	756	2	0.41	0.0631	0.26	0.0404	0.36	0.11	0.24	0.0281	0.62	0.73	0.59	0.22	0.55	0.23	0.35	0.0885	0.42	0.18	0.67	0.33	1.6	0.74	0.94	0.71
Deide_05460	CDS	-	hypothetical protein	633383	634042	660	-1	1.14	0.75	1.23	0.55	1.65	0.71	1.85	0.23	0.49	0.53	0.76	0.54	1.49	0.7	1.58	0.42	2.51	0.0833	1.11	0.74	0.95	0.7	1.52	0.59
Deide_05470	CDS	-	hypothetical protein	634316	635185	870	2	1.34	0.63	0.52	0.99	1.72	0.96	0.69	0.89	0.62	0.83	0.84	0.81	1.26	0.9	0.48	0.58	0.85	0.9	1.37	0.54	2.64	0.8	1.34	1
Deide_05471	CDS	-	hypothetical protein	635255	635554	300	2	1.47	0.4	0.85	0.94	0.87	0.62	0.53	0.42	1.31	0.49	0.83	0.67	0.57	0.25	0.32	0.0984	0.65	0.62	1.55	0.25	1.77	0.73	0.63	0.28
Deide_05480	CDS	-	hypothetical protein	635575	636186	612	-2	0.88	0.83	1.03	0.75	0.73	0.46	0.89	0.99	0.92	0.85	0.81	0.63	1.24	0.95	1.42	0.51	1.13	0.7	0.6	0.23	0.88	0.61	0.88	0.62
Deide_05490	CDS	-	conserved protein of unknown function	636222	637034	813	3	0.72	0.52	0.91	0.92	0.56	0.28	0.73	0.7	1.61	0.37	1.32	0.52	0.77	0.49	0.96	1	0.57	0.43	0.72	0.44	0.81	0.54	0.81	0.56
Deide_05500	CDS	-	tRNA (uracil-5-)-methyltransferase Gid	637078	638466	1389	1	1.47	0.37	1.05	0.72	1.67	0.7	1.23	0.6	0.73	0.94	0.87	0.76	1.4	0.78	0.98	0.98	1.45	0.41	1.19	0.61	1.44	0.85	1.19	0.95
Deide_05510	CDS	murD	UDP-N-acetylmuramoylalanine--D-glutamate ligase	638658	639956	1299	3	0.89	0.88	0.82	0.98	0.92	0.67	0.88	1	0.74	0.98	0.81	0.65	1.23	0.97	1.11	0.82	1.11	0.71	0.75	0.63	1.12	0.8	1.09	0.94
Deide_05520	CDS	-	cell division protein, FtsW/rodA/spove family	639953	641077	1125	2	0.91	0.91	0.75	0.93	1.12	0.87	0.96	0.89	0.82	0.94	1.08	0.89	1.48	0.73	1.19	0.74	0.92	0.95	0.76	0.64	1.25	0.92	1.29	0.83
Deide_05530	CDS	engD	GTP-dependent nucleic acid-binding protein EngD	641314	642411	1098	-2	0.66	0.61	2.93	0.11	1.16	0.8	5.34	0.025	0.89	0.78	1.65	0.42	0.96	0.69	4.14	0.0673	3.32	0.0464	1.22	0.63	0.23	0.0851	1.84	0.52
Deide_05540	CDS	-	carboxyvinyl-carboxyphosphonate phosphorylmutase	642632	643426	795	-1	1.14	0.8	1.53	0.38	2.21	0.46	3.07	0.0335	0.63	0.74	1.29	0.56	1.32	0.92	1.73	0.28	2.44	0.0851	1.68	0.15	0.77	0.51	2.03	0.32
Deide_05550	CDS	fabG	3-ketoacyl-(acyl-carrier-protein) reductase	644010	644732	723	3	2.03	0.12	0.56	0.57	2.55	0.32	0.73	0.79	0.43	0.44	0.57	0.22	1.87	0.44	0.51	0.34	1.32	0.51	1.37	0.42	3.71	0.16	1.31	0.8
Deide_05554	CDS	-	protein of unknown function, partial	644890	645102	213	1	0.94	0.95	0.76	0.85	0.95	0.69	0.79	0.83	0.82	0.98	0.87	0.75	1.04	0.84	0.82	0.78	0.93	0.96	0.92	0.9	1.27	0.96	1.06	0.89
Deide_05570	CDS	-	hypothetical protein	645320	645985	666	2	0.56	0.23	1.26	0.52	0.82	0.57	1.91	0.2	1.04	0.71	1.62	0.28	1.03	0.84	2.26	0.14	1.21	0.6	0.8	0.65	0.46	0.17	1.54	0.6
Deide_05580	CDS	guaA	GMP synthase [glutamine-hydrolyzing]	646085	647620	1536	-1	0.8	0.92	1.74	0.33	0.74	0.46	1.66	0.39	1.54	0.39	1.51	0.54	0.7	0.43	1.49	0.57	1.13	0.68	1.06	0.82	0.47	0.27	0.97	0.71
Deide_05590	CDS	-	hypothetical protein	647720	649393	1674	-1	0.7	0.57	1.28	0.5	0.44	0.17	0.82	0.93	1.27	0.52	0.84	0.69	0.56	0.24	0.99	0.95	1.01	0.83	0.79	0.69	0.57	0.31	0.65	0.31
Deide_05610	CDS	-	ATP-binding protein, Mrp family	649489	650553	1065	1	1.47	0.44	1.86	0.26	2.51	0.4	3.28	0.076	1.1	0.63	2	0.2	1.35	0.86	1.67	0.43	1.69	0.3	1.87	0.19	0.81	0.53	1.79	0.48
Deide_05620	CDS	-	transcriptional regulator	650550	651233	684	3	1.08	0.83	1.16	0.6	1.44	0.87	1.59	0.36	0.6	0.77	0.84	0.71	1.41	0.79	1.48	0.51	1.94	0.21	1.02	0.88	0.96	0.67	1.39	0.72
Deide_05630	CDS	-	hypothetical protein	651230	651835	606	2	1.12	0.78	1.3	0.49	1.61	0.75	1.95	0.23	0.81	0.93	1.24	0.67	1.35	0.85	1.55	0.48	1.62	0.33	1.2	0.64	0.88	0.59	1.51	0.6
Deide_05640	CDS	aroA	bifunctional 3-deoxy-7-phosphoheptulonate synthase/chorismate mutase	651987	653078	1092	-3	0.96	0.98	0.77	0.96	1.6	0.91	1.33	0.54	0.7	0.97	1.23	0.75	1.71	0.7	1.35	0.65	1.11	0.7	0.94	0.98	1.28	0.85	1.74	0.57
Deide_05641	CDS	-	globin	653190	653600	411	-3	0.98	0.99	1.04	0.73	1.51	0.81	1.66	0.32	0.6	0.73	0.98	0.96	1.31	0.88	1.36	0.58	1.74	0.26	1.16	0.67	0.97	0.71	1.62	0.51
Deide_05650	CDS	-	hypothetical protein	653777	654268	492	-1	0.4	0.0798	0.74	0.86	0.78	0.51	1.49	0.41	0.43	0.44	0.9	0.81	1.07	0.86	1.93	0.29	1.7	0.29	0.73	0.59	0.56	0.3	2.05	0.26
Deide_05654	CDS	-	conserved protein of unknown function	654804	655028	225	3	1.18	0.66	1.08	0.7	0.75	0.47	0.7	0.65	1.48	0.39	0.99	0.97	0.73	0.45	0.65	0.46	0.73	0.72	1.03	0.89	1.13	0.94	0.66	0.34
Deide_05660	CDS	-	conserved protein of unknown function	655482	656009	528	-3	1.73	0.24	1.13	0.62	1.2	0.95	0.81	0.9	1.26	0.52	0.93	0.87	1.01	0.79	0.64	0.55	0.9	0.98	1.2	0.61	1.57	0.83	0.73	0.41
Deide_05665	tRNA	trnN	tRNA-Asn	655323	655397	75	-1	1.69	0.39	5.86	0.0302	0.91	0.63	3.26	0.0708	5.09	0.0485	2.9	0.0412	0.55	0.24	1.85	0.34	1.16	0.66	1.67	0.27	0.3	0.11	0.56	0.26
Deide_05670	CDS	lon	ATP-dependent protease La	656100	658562	2463	-3	1.49	0.56	1.35	0.45	0.79	0.5	0.74	0.99	1.02	0.57	0.58	0.42	0.57	0.3	0.51	0.53	1.32	0.54	1.39	0.49	1.13	0.69	0.56	0.28
Deide_05680	CDS	-	acyl-CoA dehydrogenase	658802	659944	1143	-1	1.26	0.61	0.96	0.8	0.63	0.35	0.5	0.36	1.29	0.51	0.69	0.4	0.41	0.1	0.3	0.075	0.75	0.78	1.56	0.24	1.35	1	0.53	0.17
Deide_05685	tRNA	trnH	tRNA-His	660333	660409	77	1	1.48	0.52	3.56	0.0957	1.39	0.95	3.46	0.0859	5.54	0.0456	5.52	0.0042	0.54	0.25	1.27	0.69	0.64	0.64	2.58	0.0733	0.43	0.22	0.99	0.74
Deide_05686	tRNA	trnL	tRNA-Leu	660452	660537	86	1	1.31	0.65	1.94	0.3	1.61	0.77	2.45	0.26	2.29	0.26	2.97	0.18	0.86	0.56	1.24	0.72	0.85	0.95	1.87	0.32	0.7	0.41	1.28	0.92
Deide_05690	CDS	tig	Trigger factor	660801	662117	1317	3	0.7	0.59	1.43	0.42	1.21	0.91	2.57	0.14	0.78	0.94	1.44	0.51	1.13	0.9	2.26	0.24	1.84	0.25	1.08	0.79	0.5	0.26	1.82	0.44
Deide_05700	CDS	fabH	3-oxoacyl-[acyl-carrier-protein] synthase 3	662301	663353	1053	3	0.77	0.68	1.03	0.71	1.82	0.67	2.51	0.14	0.46	0.55	1.14	0.82	1.27	0.94	1.66	0.44	2.26	0.14	1.44	0.41	0.77	0.49	2.47	0.17
Deide_05710	CDS	fabD	[acyl-carrier-protein] S-malonyltransferase	663350	664282	933	2	1	0.98	0.88	0.96	2.01	0.51	1.81	0.24	0.52	0.56	1.11	0.83	1.88	0.43	1.61	0.39	1.68	0.27	1.07	0.8	1.18	0.96	2.1	0.26
Deide_05711	CDS	-	hypothetical protein	664279	664800	522	1	0.96	1	0.6	0.64	1.57	0.77	1.02	0.82	0.51	0.58	0.88	0.79	1.75	0.52	1.07	0.86	1.18	0.63	0.9	0.91	1.65	0.79	1.71	0.43
Deide_05730	CDS	fabG	3-oxoacyl-[acyl-carrier-protein] reductase	664797	665564	768	3	1.11	0.79	0.7	0.81	1.79	0.63	1.16	0.66	0.54	0.64	0.93	0.86	1.93	0.42	1.19	0.74	1.29	0.53	0.93	0.97	1.64	0.78	1.69	0.45
Deide_05740	CDS	acpP	Acyl carrier protein	665762	665992	231	2	0.81	0.54	1.43	0.35	1.09	0.45	1.98	0.34	1.54	0.35	2.19	0.56	0.59	0.34	1.01	0.83	0.93	0.77	1.87	0.4	0.59	0.32	1.4	0.87
Deide_05750	CDS	fabF	beta-ketoacyl-acyl-carrier-protein synthase I	666086	667330	1245	2	0.86	0.87	0.85	0.88	1.2	0.87	1.24	0.6	0.6	0.9	0.9	0.84	1.35	0.92	1.32	0.66	1.42	0.47	0.89	0.94	1.03	0.69	1.47	0.74
Deide_05760	CDS	-	hypothetical protein	667485	669950	2466	3	1.37	0.47	1.06	0.7	1.21	0.97	0.96	0.9	1.32	0.49	1.23	0.65	1.22	0.97	0.92	0.96	0.8	0.86	1	0.94	1.33	0.98	0.93	0.71
Deide_05770	CDS	-	hypothetical protein	669950	670987	1038	2	0.73	0.53	0.81	0.96	0.99	0.74	1.14	0.69	0.6	0.7	0.86	0.73	1.36	0.83	1.48	0.48	1.37	0.47	0.73	0.52	0.93	0.67	1.42	0.69
Deide_05771	CDS	-	hypothetical protein	670998	671483	486	3	1.2	0.68	1.4	0.43	1.39	0.92	1.67	0.34	2.1	0.22	2.58	0.0529	1.17	0.97	1.33	0.63	0.67	0.65	1.19	0.64	0.89	0.59	1.21	0.94
Deide_05780	CDS	ppk	polyphosphate kinase	671607	673757	2151	3	1.86	0.24	0.6	0.76	1.61	0.78	0.54	0.61	0.78	0.91	0.72	0.52	1.11	0.91	0.35	0.23	0.77	0.9	1.45	0.4	3.2	0.37	0.91	0.67
Deide_05790	CDS	rpsA	30S ribosomal protein S1	674133	675863	1731	-3	1.29	0.65	1.85	0.29	1.57	0.99	2.34	0.22	1.09	0.59	1.41	0.62	1.16	0.88	1.63	0.49	1.71	0.33	1.36	0.52	0.72	0.44	1.28	1
Deide_05795	tRNA	trnQ	tRNA-Gln	676163	676236	74	1	4.24	0.011	7.36	0.0115	2.44	0.37	4.38	0.0202	2.39	0.19	1.46	0.46	1.1	0.9	1.87	0.3	3.09	0.0448	2.23	0.0856	0.59	0.32	0.6	0.28
Deide_05800	CDS	trxB	thioredoxin-disulfide reductase (thioredoxin reductase)	676355	677332	978	2	1.2	0.72	1.72	0.33	1.28	0.79	1.9	0.33	0.79	0.72	0.89	0.86	1.03	0.73	1.44	0.6	2.18	0.22	1.25	0.62	0.72	0.44	1.12	0.84
Deide_05810	CDS	-	hypothetical protein	677409	677924	516	3	2.09	0.17	1.01	0.72	1.37	0.93	0.68	0.79	1.07	0.64	0.75	0.56	0.86	0.59	0.4	0.26	0.94	0.9	1.61	0.28	2.14	0.62	0.69	0.38
Deide_05820	CDS	-	peptidylprolyl isomerase	678132	678611	480	-3	1.07	0.84	1.02	0.71	1.11	0.83	1.09	0.73	0.6	0.87	0.66	0.44	1.41	0.83	1.31	0.66	1.69	0.32	0.79	0.74	1.08	0.74	1.08	0.9
Deide_05821	CDS	-	hypothetical protein	678914	679798	885	-1	2.74	0.0612	1.3	0.49	1.16	0.91	0.57	0.57	1.82	0.3	0.82	0.66	0.58	0.26	0.27	0.0798	0.72	0.77	2.02	0.11	2.17	0.58	0.44	0.11
Deide_05830	CDS	moeA	molybdopterin biosynthesis protein	679862	681064	1203	2	1.27	0.58	1.19	0.57	1.1	0.86	1.06	0.77	1.08	0.67	0.99	0.97	0.84	0.57	0.77	0.72	1.11	0.71	1.32	0.46	1.1	0.83	0.91	0.68
Deide_05840	CDS	-	alpha amylase catalytic subunit	681369	682823	1455	-3	0.9	0.92	1.33	0.47	0.96	0.7	1.46	0.45	0.83	0.88	0.94	0.89	1.08	0.87	1.56	0.49	1.6	0.34	0.89	0.91	0.7	0.43	1.11	0.95
Deide_05850	CDS	-	nucleotidyltransferase	682860	684161	1302	-3	0.61	0.32	0.53	0.41	0.67	0.39	0.6	0.48	0.51	0.52	0.59	0.23	1.08	0.88	0.91	0.92	1.04	0.8	0.63	0.27	1.2	0.97	1.15	1
Deide_05855	tRNA	trnA	tRNA-Ala	684352	684426	75	1	1.03	0.91	1.65	0.3	1.23	0.98	2.04	0.18	0.7	0.9	0.89	0.79	1.32	0.88	2.07	0.23	2.36	0.1	0.94	0.98	0.64	0.37	1.26	0.87
Deide_05860	CDS	-	signal transduction protein	684915	685472	558	-3	1.57	0.37	0.7	0.89	1.11	0.85	0.51	0.51	0.77	0.95	0.58	0.27	0.92	0.67	0.4	0.26	0.92	0.93	1.22	0.61	2.31	0.56	0.74	0.44
Deide_05864	CDS	-	conserved protein of unknown function	685876	686106	231	-2	0.51	0.4	1.95	0.24	0.45	0.22	1.77	0.32	0.47	0.76	0.44	0.17	1.42	0.98	5.31	0.0509	4.18	0.0292	0.32	0.0818	0.27	0.12	0.92	0.68
Deide_05870	CDS	-	transcriptional regulator	686767	687441	675	1	0.72	0.72	0.77	0.94	0.9	0.6	1	0.78	0.61	0.98	0.82	0.74	1.41	0.96	1.48	0.58	1.26	0.58	0.64	0.56	0.96	0.61	1.32	0.91
Deide_05875	tRNA	trnA	tRNA-Ala	687499	687574	76	1	1.66	0.38	3.03	0.11	1.98	0.7	3.74	0.0662	2.97	0.14	3.76	0.0232	0.85	0.59	1.52	0.52	1.02	0.81	2.34	0.1	0.56	0.32	1.25	0.99
Deide_05876	tRNA	trnM	tRNA-Met	687610	687686	77	1	3.04	0.015	3.1	0.0643	5.16	0.0443	5.45	0.00481	2.57	0.13	4.63	0.00121	2.18	0.3	2.18	0.16	1.21	0.6	2.38	0.0428	1.01	0.77	1.78	0.39
Deide_05880	CDS	proS	prolyl-tRNA synthetase	687780	689279	1500	-3	2.03	0.24	2.02	0.24	1.61	0.84	1.67	0.37	1.79	0.32	1.51	0.47	1.18	0.96	1.16	0.78	1.14	0.68	1.37	0.48	1.03	0.7	0.83	0.56
Deide_05890	CDS	-	hypothetical protein	689395	690195	801	1	3.09	0.0192	3.54	0.0547	1.89	0.57	2.24	0.13	2.53	0.14	1.64	0.28	1.3	0.87	1.46	0.48	1.41	0.43	1.46	0.33	0.9	0.65	0.64	0.3
Deide_05900	CDS	-	amylosucrase	690283	692199	1917	1	1.01	0.94	1.01	0.74	1.26	1	1.3	0.55	0.79	0.97	1.04	0.96	1.2	1	1.17	0.76	1.29	0.54	1.05	0.84	1.03	0.73	1.31	0.81
Deide_05910	CDS	rpmI	50S ribosomal protein L35	692382	692582	201	3	0.42	0.2	3.13	0.0848	0.69	0.43	5.27	0.0149	0.8	0.91	1.39	0.55	0.79	0.51	5.69	0.0218	3.91	0.0207	0.88	0.92	0.14	0.0313	1.71	0.51
Deide_05920	CDS	rplT	50S ribosomal protein L20	692588	692941	354	2	0.69	0.7	1.77	0.3	1.48	0.91	3.94	0.0815	0.51	0.89	1.17	0.85	1.77	0.79	4.47	0.0859	3.47	0.0586	0.84	0.93	0.4	0.21	2.25	0.4
Deide_05930	CDS	-	PhnF family transcriptional regulator	693071	693763	693	-1	0.82	0.84	1.33	0.47	0.84	0.57	1.41	0.49	1.18	0.56	1.28	0.67	1.13	0.86	1.79	0.42	1.13	0.68	0.75	0.71	0.63	0.38	1.08	0.87
Deide_05940	CDS	moaA	Cyclic pyranopterin monophosphate synthase (molybdenum cofactor biosynthesis protein A)	693975	694976	1002	-3	0.99	0.95	0.83	0.92	0.94	0.67	0.82	1	0.74	0.97	0.74	0.56	1.17	0.96	0.97	0.96	1.14	0.68	0.8	0.77	1.22	0.84	0.99	0.78
Deide_05950	CDS	-	hypothetical protein	695212	695514	303	1	1.39	0.45	0.9	0.9	0.39	0.13	0.26	0.0416	1.15	0.61	0.34	0.0155	0.3	0.0451	0.19	0.00989	0.79	0.84	1.28	0.47	1.58	0.79	0.29	0.0229
Deide_05960	CDS	-	symporter, DhlC family	695511	697097	1587	3	1.02	0.92	1.45	0.41	0.68	0.41	1	0.84	2.15	0.21	1.52	0.38	0.47	0.16	0.65	0.57	0.68	0.67	1.46	0.35	0.72	0.45	0.7	0.38
Deide_05961	CDS	-	hypothetical protein	697158	697829	672	3	1.11	0.8	1.22	0.55	0.78	0.52	0.89	1	1.79	0.28	1.34	0.52	0.85	0.59	0.92	0.95	0.68	0.65	0.92	0.93	0.93	0.66	0.74	0.44
Deide_05970	CDS	-	DNA polymerase III subunit	697830	698444	615	-3	1.26	0.63	1.05	0.71	0.72	0.47	0.62	0.5	1.69	0.34	1.03	0.98	1.16	0.96	0.95	0.98	0.62	0.53	0.62	0.27	1.23	1	0.6	0.31
Deide_05980	CDS	-	hypothetical protein	698446	700203	1758	-2	0.94	0.96	0.77	0.96	0.74	0.47	0.63	0.61	1.14	0.61	0.96	0.92	1.12	0.92	0.91	0.95	0.68	0.67	0.66	0.42	1.25	0.92	0.83	0.56
Deide_05990	CDS	acsA	acetyl-CoA synthetase	700504	702456	1953	1	2.04	0.21	0.99	0.71	0.84	0.58	0.42	0.4	0.86	0.79	0.37	0.0729	0.53	0.22	0.25	0.1	1.16	0.66	1.58	0.3	2.12	0.69	0.43	0.12
Deide_06000	CDS	-	transaminases (aminotransferases)	702507	703658	1152	-3	0.93	0.95	0.96	0.81	0.85	0.59	0.9	0.98	1.91	0.25	1.84	0.18	0.77	0.48	0.77	0.75	0.5	0.34	1.11	0.74	1	0.71	0.95	0.74
Deide_06010	CDS	-	hypothetical protein	703746	704279	534	3	0.69	0.44	1.32	0.47	0.64	0.36	1.26	0.56	2.87	0.0949	2.82	0.0189	0.74	0.45	1.39	0.52	0.46	0.24	0.86	0.78	0.54	0.24	0.97	0.77
Deide_06020	CDS	rpoC	DNA-directed RNA polymerase subunit beta	704537	709162	4626	-1	1.17	0.72	0.67	0.8	2.12	0.49	1.26	0.59	0.41	0.47	0.8	0.65	2.06	0.36	1.16	0.78	1.62	0.34	1.03	0.86	1.79	0.75	1.91	0.35
Deide_06030	CDS	rpoB	DNA-directed RNA polymerase subunit beta	709251	712706	3456	-3	1.11	0.8	0.93	0.83	2.31	0.44	2	0.25	0.35	0.38	0.76	0.62	1.78	0.51	1.46	0.55	2.7	0.0932	1.3	0.54	1.23	0.88	2.18	0.26
Deide_06040	CDS	-	hypothetical protein	713030	713818	789	2	0.85	0.8	1.21	0.55	0.75	0.49	1.12	0.71	0.98	0.75	0.93	0.87	0.7	0.4	0.98	0.97	1.24	0.58	1.08	0.79	0.72	0.44	0.94	0.72
Deide_06041	CDS	-	hypothetical protein	714050	714511	462	2	0.99	0.96	0.81	1	0.9	0.64	0.75	0.81	2.52	0.14	2.41	0.055	0.6	0.28	0.48	0.29	0.32	0.0907	1.5	0.3	1.27	0.94	0.95	0.73
Deide_06050	CDS	rplL	50S ribosomal protein L7/L12	714551	714916	366	-1	1.92	0.31	0.82	0.8	3.73	0.47	1.65	0.41	0.72	0.83	1.47	0.62	2.84	0.33	1.19	0.76	1.15	0.66	1.32	0.58	2.41	0.7	2.03	0.55
Deide_06060	CDS	rplJ	50S ribosomal protein L10	714983	715480	498	-1	1.28	0.58	0.66	0.78	4.54	0.0871	2.4	0.16	0.4	0.42	1.49	0.46	3.67	0.0548	1.84	0.36	1.66	0.32	1.24	0.6	2.01	0.63	3.7	0.0318
Deide_06070	CDS	rplA	50S ribosomal protein L1	715679	716380	702	-1	1.15	0.74	0.73	0.91	5.6	0.11	3.66	0.08	0.35	0.4	1.8	0.36	3.53	0.0915	2.18	0.29	2.09	0.2	1.6	0.36	1.63	0.86	5.1	0.0202
Deide_06080	CDS	rplK	50S ribosomal protein L11	716373	716807	435	-3	0.89	0.95	1.74	0.31	1.31	0.91	2.64	0.16	0.64	1	1	1	0.97	0.7	1.84	0.39	2.71	0.11	1.36	0.51	0.53	0.29	1.54	0.73
Deide_06090	CDS	nusG	transcription antitermination protein	716977	717549	573	-2	0.62	0.42	1.3	0.49	2.14	0.53	4.64	0.026	0.27	0.23	0.99	0.97	1.84	0.5	3.79	0.0673	4.84	0.0114	1.17	0.69	0.49	0.25	3.62	0.0416
Deide_06100	CDS	secE	preprotein translocase subunit SecE	717546	717725	180	-3	0.64	0.36	1.28	0.52	3.6	0.13	7.4	0.00116	0.0936	0.00624	0.56	0.22	4.27	0.0274	8.3	0.00184	14	3.71e-05	0.85	0.82	0.52	0.21	5.88	0.00161
Deide_06110	CDS	rpmG	50S ribosomal protein L33	717808	717975	168	-2	0.67	0.52	1.4	0.43	3.51	0.27	7.55	0.00866	0.11	0.0873	0.61	0.46	4.07	0.0848	8.26	0.0125	13	0.00055	0.87	0.93	0.5	0.25	5.46	0.0111
Deide_06111	CDS	-	hypothetical protein	718197	718508	312	-3	1.13	0.77	1.51	0.37	1.31	0.98	1.81	0.26	1.3	0.5	1.6	0.32	1.04	0.83	1.37	0.59	1.17	0.65	1.26	0.55	0.77	0.49	1.22	0.92
Deide_06120	CDS	tufA	elongation factor Tu	718685	719902	1218	-1	1.41	0.59	2.19	0.25	1.5	0.88	2.41	0.23	0.97	0.6	1.1	0.93	1.26	0.9	1.92	0.41	2.26	0.2	1.19	0.68	0.66	0.39	1.11	0.83
Deide_06130	CDS	-	multidrug ABC transporter ATP-binding protein/permease	720703	722628	1926	1	2.25	0.3	2.85	0.18	2.03	0.92	2.66	0.2	0.95	0.58	0.91	0.88	1.43	0.97	1.77	0.45	3.02	0.11	1.43	0.5	0.81	0.5	0.95	0.66
Deide_06135	tRNA	trnT	tRNA-Thr	720335	720410	76	-1	1.79	0.46	5.16	0.1	1.13	0.66	3.36	0.13	6.52	0.0764	4.36	0.0374	0.36	0.14	1	0.92	0.79	0.93	3.18	0.0552	0.36	0.19	0.66	0.39
Deide_06136	tRNA	trnY	tRNA-Tyr	720211	720296	86	-1	0.86	0.85	2.45	0.14	0.96	0.7	2.83	0.0858	1.17	0.58	1.38	0.52	0.82	0.55	2.29	0.2	2.11	0.16	1.18	0.66	0.36	0.15	1.17	0.99
Deide_06137	tRNA	trnG	tRNA-Gly	720130	720202	73	-1	0.89	0.93	1.53	0.37	1.07	0.78	1.9	0.28	1.78	0.31	2.26	0.13	0.91	0.66	1.53	0.51	0.86	1	1.17	0.68	0.6	0.34	1.26	0.93
Deide_06138	tRNA	trnT	tRNA-Thr	720046	720120	75	-1	0.87	0.87	1.12	0.62	1.08	0.82	1.44	0.46	2.13	0.21	2.81	0.0365	1.01	0.78	1.27	0.68	0.53	0.42	1.08	0.8	0.8	0.52	1.3	0.84
Deide_06140	CDS	-	multidrug ABC transporter ATP-binding protein/permease	722625	724493	1869	3	2.05	0.25	1.8	0.3	3.03	0.46	2.74	0.17	0.55	0.99	0.86	0.81	2.87	0.28	2.45	0.26	3.3	0.0747	1.06	0.81	1.18	0.8	1.55	0.78
Deide_06142	CDS	-	peptidase M22, glycoprotease	724748	725311	564	-1	1.01	0.94	1.08	0.67	0.74	0.47	0.81	0.9	0.62	0.78	0.48	0.11	0.65	0.34	0.68	0.59	1.75	0.27	1.14	0.69	0.96	0.68	0.76	0.46
Deide_06150	CDS	gltA	citrate (Si)-synthase (citrate synthase)	725408	726541	1134	2	1.42	0.56	1.14	0.56	1.58	0.99	1.31	0.55	1.25	0.5	1.47	0.57	1.08	0.8	0.85	0.94	0.92	0.9	1.48	0.44	1.28	0.82	1.17	0.91
Deide_06160	CDS	-	conserved protein of unknown function	726626	727084	459	-1	0.83	0.84	0.93	0.8	0.89	0.62	1.03	0.78	0.88	0.81	1	0.99	1.08	0.84	1.18	0.77	1.06	0.76	0.83	0.82	0.92	0.61	1.12	0.94
Deide_06170	CDS	-	metallo-beta-lactamase family protein	727153	728145	993	-2	0.89	0.86	0.88	0.91	1.09	0.84	1.11	0.71	1.12	0.62	1.46	0.42	1.22	0.99	1.18	0.75	0.78	0.85	0.9	0.91	1.04	0.74	1.29	0.83
Deide_06180	CDS	-	conserved protein of unknown function	728257	728793	537	-2	1.68	0.5	1.07	0.48	1.21	0.63	0.8	0.74	0.7	0.59	0.54	0.49	0.91	0.59	0.57	0.72	1.53	0.45	1.34	0.57	1.61	0.81	0.76	0.48
Deide_06190	CDS	-	hypothetical protein	728880	730610	1731	3	1.28	0.64	1.34	0.47	1.24	0.9	1.34	0.53	0.84	0.79	0.87	0.8	1.08	0.84	1.11	0.82	1.6	0.37	1.15	0.71	0.98	0.65	1.02	0.79
Deide_06200	CDS	-	NADPH dehydrogenase	730902	731996	1095	3	2.58	0.0366	1.4	0.43	4.17	0.0869	2.34	0.12	0.68	0.86	1.16	0.76	2.23	0.28	1.18	0.73	2.07	0.15	1.88	0.12	1.9	0.49	1.69	0.45
Deide_06210	CDS	-	Inosine-5'-monophosphate dehydrogenase	732341	733858	1518	2	1.02	0.9	1.31	0.48	0.85	0.58	1.12	0.69	0.7	0.96	0.62	0.39	0.92	0.66	1.15	0.79	1.86	0.26	0.93	1	0.81	0.51	0.87	0.62
Deide_06215	tRNA	trnA	tRNA-Ala	732119	732194	76	-1	1.17	0.68	3.5	0.0402	1.55	0.77	4.8	0.00546	0.98	0.77	1.38	0.48	0.96	0.73	2.82	0.0551	3.58	0.0159	1.62	0.21	0.34	0.0762	1.39	0.72
Deide_06220	CDS	-	hypothetical protein	733926	734570	645	3	1.94	0.15	1.92	0.22	2.15	0.45	2.21	0.15	1.03	0.7	1.22	0.68	1.56	0.64	1.51	0.46	1.86	0.21	1.39	0.41	1.04	0.78	1.17	0.98
Deide_06230	CDS	-	hypothetical protein	734634	735248	615	-3	0.99	0.95	0.91	0.84	1.12	0.85	1.06	0.75	0.55	0.77	0.66	0.44	1.43	0.8	1.28	0.68	1.64	0.34	0.79	0.74	1.13	0.79	1.18	0.98
Deide_06240	CDS	-	nucleotidyltransferase	735280	736380	1101	-2	0.97	1	1.18	0.6	0.82	0.56	1.03	0.83	1.23	0.56	1.1	0.84	0.97	0.74	1.16	0.75	0.96	0.91	0.85	0.74	0.85	0.59	0.89	0.65
Deide_06250	CDS	-	trypsin-like serine protease	736395	737648	1254	-3	1.37	0.46	1.54	0.35	1.07	0.83	1.25	0.57	1.25	0.53	1.04	0.95	1.13	0.96	1.25	0.67	1.24	0.57	0.95	0.99	0.91	0.64	0.82	0.55
Deide_06260	CDS	hslO	heat shock protein 33 (HSP33) (33 kDa chaperonin)	737905	738813	909	-2	1.68	0.25	1.49	0.38	1.58	0.75	1.45	0.43	1.27	0.52	1.27	0.62	0.99	0.78	0.86	0.87	1.18	0.64	1.6	0.24	1.16	0.9	0.99	0.8
Deide_06270	CDS	-	ABC transporter periplasmic protein	739099	740895	1797	1	1.65	0.41	1.17	0.56	2.79	0.55	2.04	0.29	0.45	0.87	0.8	0.75	2.63	0.35	1.82	0.43	2.61	0.14	1.06	0.81	1.45	0.95	1.77	0.64
Deide_06280	CDS	-	response regulator NarL	740978	741673	696	2	1	0.97	1.58	0.34	0.56	0.27	0.91	0.98	1.73	0.3	1.02	0.98	0.61	0.3	0.95	0.99	0.92	0.97	0.91	0.9	0.65	0.38	0.58	0.23
Deide_06290	CDS	-	histidine kinase	742220	745138	2919	2	0.66	0.49	0.71	0.87	0.51	0.24	0.57	0.55	1.07	0.67	0.88	0.77	0.79	0.51	0.83	0.87	0.67	0.68	0.65	0.44	0.95	0.65	0.81	0.54
Deide_06300	CDS	-	hypothetical protein	745165	746199	1035	-2	1.11	0.78	1.23	0.53	0.78	0.52	0.89	1	1.73	0.3	1.28	0.58	0.73	0.44	0.79	0.73	0.72	0.69	1.07	0.79	0.93	0.67	0.74	0.43
Deide_06310	CDS	-	glycosyltransferase	746363	747544	1182	2	0.46	0.18	0.97	0.78	0.46	0.19	0.99	0.85	0.98	0.75	1.03	0.96	0.87	0.61	1.78	0.37	0.99	0.85	0.53	0.24	0.49	0.25	1.04	0.87
Deide_06320	CDS	-	putative glycosyltransferase	747486	748178	693	-3	1.06	0.87	1.31	0.48	0.54	0.26	0.69	0.68	1.72	0.3	0.93	0.86	0.64	0.33	0.78	0.75	0.77	0.8	0.85	0.76	0.83	0.55	0.53	0.18
Deide_06330	CDS	-	transporter	748241	749494	1254	2	0.75	0.69	0.91	0.83	0.81	0.54	1.03	0.78	0.88	0.82	1.01	1	1.07	0.83	1.29	0.68	1.05	0.77	0.76	0.7	0.84	0.54	1.14	0.97
Deide_06331	CDS	-	chitin deacetylase	749538	750248	711	3	0.83	0.75	0.79	0.95	1.12	0.88	1.11	0.72	0.65	0.81	0.93	0.86	1.69	0.56	1.58	0.44	1.23	0.59	0.67	0.43	1.08	0.8	1.41	0.69
Deide_06340	CDS	recR	Recombination protein recR	750304	750900	597	-2	1.05	0.89	1.46	0.39	0.7	0.44	1.02	0.83	1.33	0.48	0.95	0.91	0.83	0.57	1.14	0.78	1.1	0.72	0.85	0.78	0.74	0.46	0.71	0.38
Deide_06350	CDS	-	Nucleoid-associated protein Deide_06350	750929	751219	291	-1	1.25	0.63	1.43	0.41	1.13	0.87	1.35	0.52	1.35	0.47	1.3	0.6	0.85	0.59	0.96	0.99	1.07	0.76	1.33	0.49	0.9	0.6	0.95	0.73
Deide_06360	CDS	-	NUDIX hydrolase	751279	751959	681	-2	0.84	0.76	1.26	0.52	0.68	0.41	1.06	0.78	1.36	0.46	1.17	0.73	0.84	0.57	1.23	0.68	0.93	0.96	0.82	0.7	0.68	0.4	0.85	0.6
Deide_06370	CDS	-	putative glycogen debranching enzyme	752064	754049	1986	-3	0.89	0.87	1.76	0.26	0.5	0.22	1.02	0.83	2.51	0.14	1.48	0.38	0.51	0.19	0.99	0.97	0.71	0.67	0.98	0.97	0.52	0.25	0.59	0.23
Deide_06380	CDS	infC	Translation initiation factor IF-3	754223	754855	633	2	1.59	0.52	1.14	0.5	1.15	0.68	0.85	0.8	1.08	0.51	0.83	0.79	0.67	0.4	0.47	0.53	1.06	0.72	1.73	0.33	1.44	0.81	0.76	0.48
Deide_06390	CDS	nrdH	glutaredoxin-like protein	754983	755228	246	3	2.83	0.0303	3.7	0.0472	2.26	0.41	3.05	0.0481	1.47	0.41	1.24	0.65	1.45	0.74	1.85	0.27	2.53	0.0763	1.57	0.26	0.79	0.51	0.84	0.57
Deide_06400	CDS	-	acid phosphatase	755297	756319	1023	-1	0.9	0.88	1.7	0.28	0.74	0.47	1.45	0.41	0.91	0.87	0.79	0.59	1.06	0.86	1.96	0.21	1.88	0.19	0.7	0.42	0.55	0.25	0.87	0.62
Deide_06409	CDS	-	putative Threonine--tRNA ligase gene leader peptide	756571	756672	102	1	0.96	0.51	1.51	0.34	1.32	0.48	2.15	0.32	1.65	0.34	2.42	0.5	0.86	0.48	1.33	0.65	0.92	0.79	1.54	0.48	0.65	0.35	1.45	0.9
Deide_06410	CDS	thrS	Threonine--tRNA ligase	756757	758706	1950	1	0.84	0.82	1.48	0.39	1.26	0.96	2.3	0.17	0.55	0.75	0.89	0.81	1.56	0.7	2.7	0.16	2.67	0.0892	0.81	0.79	0.58	0.33	1.58	0.59
Deide_06420	CDS	-	DSBA oxidoreductase	758836	759846	1011	-2	0.22	0.00411	0.5	0.4	0.35	0.0988	0.84	0.93	0.52	0.57	0.9	0.81	1.45	0.77	3.28	0.0851	0.96	0.9	0.24	0.00647	0.44	0.21	1.7	0.45
Deide_06430	CDS	-	lipase, class 2	759974	760687	714	2	1.11	0.78	0.67	0.78	0.97	0.73	0.61	0.57	1.02	0.72	0.95	0.9	0.91	0.67	0.54	0.39	0.66	0.64	1.07	0.8	1.69	0.77	0.92	0.7
Deide_06435	tRNA	trnC	tRNA-Cys	761042	761115	74	1	1.15	0.47	4.78	0.17	0.91	0.42	3.93	0.17	4.18	0.19	3.53	0.22	0.42	0.24	1.7	0.5	1.15	0.66	2.19	0.29	0.25	0.17	0.83	0.53
Deide_06436	tRNA	trnV	tRNA-Val	761130	761204	75	1	1.05	0.88	1.9	0.25	2.37	0.55	4.46	0.0428	1.12	0.6	2.71	0.0958	2.05	0.47	3.65	0.0976	1.7	0.3	1.16	0.7	0.57	0.31	2.38	0.28
Deide_06440	CDS	-	phage integrase	761309	762496	1188	-1	0.87	0.82	1.04	0.73	0.85	0.6	1.05	0.8	1.09	0.66	1.13	0.8	1.19	1	1.39	0.54	0.96	0.92	0.72	0.48	0.86	0.59	1.02	0.85
Deide_06450	CDS	-	hypothetical protein	762581	762841	261	-1	0.72	0.55	0.66	0.74	0.75	0.49	0.71	0.66	0.46	0.45	0.51	0.11	1.67	0.62	1.5	0.42	1.44	0.42	0.45	0.0501	1.13	0.93	1.08	0.94
Deide_06460	CDS	-	putative Bifunctional DNA primase/polymerase domain protein	763019	765532	2514	-1	0.79	0.63	0.27	0.0595	1.44	0.85	0.5	0.37	0.41	0.36	0.8	0.61	3.03	0.11	1	0.95	0.65	0.61	0.48	0.12	3.06	0.25	1.92	0.33
Deide_06470	CDS	-	putative DNA binding domain protein, excisionase family	765529	765762	234	-2	0.9	0.9	0.31	0.14	1.46	0.86	0.53	0.34	0.37	0.31	0.64	0.29	3.36	0.11	1.15	0.76	0.85	0.93	0.44	0.0417	2.94	0.17	1.7	0.56
Deide_06471	CDS	-	hypothetical protein	765828	766994	1167	3	1.21	0.67	0.92	0.84	1.32	0.97	1.04	0.79	0.91	0.83	1.05	0.94	1.06	0.85	0.79	0.8	1.02	0.81	1.25	0.56	1.34	0.99	1.15	1
Deide_06472	CDS	-	conserved protein of unknown function	767113	767955	843	1	1.06	0.87	0.47	0.29	1.84	0.6	0.84	0.91	0.77	0.97	1.42	0.43	2.3	0.27	0.99	0.96	0.61	0.49	0.8	0.64	2.32	0.28	1.82	0.41
Deide_06480	CDS	-	hypothetical protein	767982	770732	2751	-3	0.6	0.39	0.73	0.9	0.62	0.35	0.78	0.89	0.44	0.52	0.49	0.15	1.04	0.81	1.23	0.72	1.65	0.33	0.6	0.36	0.85	0.55	1.08	0.93
Deide_06490	CDS	-	DNA methylase	770732	773500	2769	-1	0.74	0.68	0.83	0.93	0.68	0.41	0.79	0.95	0.51	0.73	0.5	0.2	1.04	0.8	1.14	0.79	1.63	0.35	0.65	0.49	0.92	0.6	0.96	0.73
Deide_06491	CDS	-	hypothetical protein	773517	776300	2784	-3	1	0.9	1.43	0.43	0.9	0.58	1.34	0.54	0.52	0.97	0.5	0.34	0.99	0.69	1.39	0.63	2.73	0.14	0.92	1	0.72	0.44	0.95	0.69
Deide_06492	CDS	-	hypothetical protein	776297	776917	621	-1	0.6	0.33	1.04	0.72	0.51	0.23	0.93	0.96	0.75	0.96	0.68	0.39	0.75	0.46	1.29	0.65	1.4	0.45	0.68	0.43	0.59	0.32	0.9	0.66
Deide_06500	CDS	-	hypothetical protein	776943	780017	3075	-3	0.65	0.52	1.16	0.59	0.49	0.23	0.91	0.93	0.87	0.84	0.7	0.46	0.65	0.35	1.13	0.8	1.34	0.5	0.76	0.68	0.58	0.33	0.8	0.51
Deide_06510	CDS	-	ATP-dependent DNA helicase	780509	785560	5052	2	0.6	0.57	0.56	0.82	0.33	0.13	0.31	0.31	1.27	0.51	0.73	0.55	0.71	0.44	0.65	0.72	0.44	0.4	0.46	0.2	1.11	0.69	0.57	0.25
Deide_06511	CDS	-	hypothetical protein	785557	787737	2181	1	0.51	0.27	0.61	0.7	0.26	0.0502	0.32	0.17	1.3	0.5	0.7	0.44	0.65	0.35	0.77	0.8	0.47	0.34	0.4	0.0762	0.86	0.56	0.53	0.18
Deide_06520	CDS	-	ATP-dependent DNA helicase	787774	790323	2550	-2	0.83	0.76	1.09	0.66	1.05	0.8	1.42	0.45	0.79	0.98	1.06	0.91	1.02	0.81	1.31	0.63	1.38	0.46	1.03	0.87	0.78	0.51	1.32	0.79
Deide_06521	CDS	-	putative SIR2-like domain protein	790474	794319	3846	1	0.99	0.93	0.85	0.82	0.7	0.44	0.62	0.8	0.82	0.79	0.62	0.41	0.78	0.51	0.66	0.71	1.04	0.77	0.9	0.96	1.2	0.77	0.74	0.46
Deide_06540	CDS	-	transposase	794453	795454	1002	2	0.72	0.51	0.79	0.91	0.87	0.61	0.99	0.88	0.64	0.76	0.83	0.65	1.52	0.68	1.64	0.36	1.24	0.58	0.58	0.2	0.93	0.68	1.27	0.87
Deide_06550	CDS	-	type IV pilin (prepilin)	796568	796987	420	2	0.59	0.85	0.81	0.68	0.42	0.26	0.6	0.98	0.49	0.83	0.37	0.24	0.76	0.47	1.03	0.86	1.67	0.39	0.55	0.53	0.75	0.42	0.74	0.47
Deide_06551	CDS	-	hypothetical protein	797241	798344	1104	3	0.54	0.3	0.62	0.72	0.46	0.19	0.54	0.5	0.73	0.98	0.65	0.36	1.04	0.82	1.17	0.77	0.86	0.99	0.44	0.13	0.9	0.6	0.88	0.64
Deide_06561	CDS	-	hypothetical protein	798440	799861	1422	2	0.75	0.72	0.61	0.8	0.65	0.39	0.55	0.64	0.51	0.77	0.47	0.18	1.11	0.85	0.88	0.97	1.2	0.62	0.59	0.4	1.27	0.84	0.91	0.67
Deide_06570	CDS	-	transposase	800197	801084	888	1	1.08	0.83	2.06	0.19	0.97	0.72	1.92	0.21	2.09	0.21	1.99	0.13	0.92	0.67	1.72	0.35	0.99	0.87	1.06	0.82	0.54	0.27	0.94	0.72
Deide_06571	CDS	-	prepilin-like protein	801439	802125	687	-2	1	0.94	0.73	0.94	0.72	0.45	0.54	0.57	0.36	0.49	0.28	0.0242	0.95	0.7	0.67	0.68	2.02	0.22	0.76	0.68	1.41	0.98	0.75	0.45
Deide_06580	CDS	-	type II secretion system protein, pseudopilin	802122	802487	366	-3	0.85	0.84	0.72	0.89	0.83	0.56	0.72	0.83	0.26	0.26	0.27	0.0202	1.06	0.85	0.88	0.94	2.76	0.0967	0.78	0.71	1.22	0.86	1.02	0.83
Deide_06581	CDS	-	prepilin-like protein	802484	802900	417	-1	0.84	0.82	0.8	0.98	0.77	0.5	0.76	0.9	0.34	0.45	0.34	0.0556	0.9	0.64	0.84	0.9	2.33	0.16	0.86	0.86	1.08	0.74	0.96	0.75
Deide_06590	CDS	-	hypothetical protein	802897	804708	1812	-2	1.09	0.79	1.41	0.42	0.62	0.38	0.84	0.85	0.82	0.63	0.5	0.36	0.52	0.28	0.66	0.76	1.73	0.36	1.21	0.66	0.79	0.46	0.6	0.33
Deide_06600	CDS	-	histidine kinase	805734	808058	2325	-3	1.21	0.7	1.04	0.68	1.19	0.88	1.05	0.75	0.96	0.71	1	1	1.09	0.86	0.92	1	1.08	0.73	1.09	0.78	1.2	0.81	1.03	0.81
Deide_06601	CDS	pdxH	Pyridoxine/pyridoxamine 5'-phosphate oxidase	808954	809598	645	1	0.7	0.49	1.14	0.62	0.46	0.19	0.79	0.83	1.26	0.53	0.89	0.79	0.66	0.35	1.05	0.89	0.91	0.98	0.71	0.47	0.63	0.36	0.7	0.38
Deide_06610	CDS	-	2-phosphoglycerate kinase	809689	811197	1509	-2	0.94	0.98	0.88	0.87	0.73	0.47	0.71	0.83	1.07	0.65	0.89	0.8	0.95	0.71	0.88	0.94	0.83	0.95	0.77	0.7	1.09	0.76	0.82	0.55
Deide_06620	CDS	-	tetR family transcriptional regulator	811322	811939	618	-1	0.93	0.98	1.1	0.6	0.48	0.25	0.59	0.74	1.6	0.38	0.88	0.81	0.44	0.18	0.5	0.49	0.69	0.8	1.11	0.76	0.87	0.54	0.54	0.24
Deide_06630	CDS	ppgK	polyphosphate--glucose phosphotransferase	812025	812882	858	3	0.69	0.56	1.29	0.5	0.54	0.27	1.05	0.78	1.09	0.64	0.91	0.84	0.53	0.22	0.97	0.97	1.18	0.64	1.02	0.88	0.55	0.3	0.83	0.56
Deide_06640	CDS	-	sporulation-control protein	812932	813666	735	1	1.23	0.65	0.55	0.58	1.1	0.85	0.51	0.49	0.84	0.88	0.8	0.64	1.81	0.49	0.79	0.84	0.65	0.67	0.61	0.38	2.3	0.55	0.94	0.72
Deide_06650	CDS	-	putative S-adenosylhomocysteine deaminase	813728	814909	1182	2	0.86	0.81	0.98	0.82	0.73	0.46	0.86	0.95	0.97	0.79	0.87	0.75	1.1	0.9	1.22	0.7	1.01	0.84	0.67	0.37	0.91	0.65	0.89	0.65
Deide_06660	CDS	tdk	Thymidine kinase	814913	815521	609	-1	0.62	0.36	1.09	0.68	0.53	0.26	0.96	0.93	1.33	0.48	1.21	0.66	0.6	0.29	1.02	0.93	0.82	0.88	0.9	0.86	0.59	0.28	0.9	0.67
Deide_06670	CDS	rpmE	50S ribosomal protein L31	815659	815877	219	-2	0.73	0.71	2.4	0.16	2.26	0.77	7.71	0.0162	0.17	0.41	0.57	0.47	2.57	0.44	8.31	0.0203	14	0.0012	0.88	0.99	0.31	0.14	3.26	0.17
Deide_06680	CDS	-	ADP-ribosyl-[dinitrogen reductase] hydrolase (ADP-ribosylglycohydrolase)	815972	816964	993	-1	1.45	0.41	0.96	0.8	1.03	0.79	0.71	0.74	1.45	0.42	1.1	0.86	0.73	0.44	0.48	0.28	0.67	0.64	1.41	0.37	1.55	0.86	0.74	0.43
Deide_06690	CDS	-	hypothetical protein	817031	817552	522	2	1.07	0.84	0.97	0.71	1.26	0.86	1.17	0.64	0.79	0.81	0.99	0.97	1.52	0.87	1.34	0.66	1.23	0.6	0.83	0.88	1.14	0.73	1.23	0.99
Deide_06700	CDS	-	hypothetical protein	817634	818362	729	2	1.88	0.28	1.04	0.66	1.03	0.76	0.59	0.69	1.24	0.52	0.72	0.53	0.93	0.68	0.5	0.45	0.84	1	1.12	0.75	1.86	0.81	0.57	0.26
Deide_06710	CDS	-	NUDIX hydrolase	818972	819466	495	2	0.94	0.95	1.39	0.43	1.18	0.94	1.8	0.23	0.62	0.74	0.83	0.66	1.54	0.66	2.22	0.15	2.24	0.11	0.77	0.58	0.7	0.41	1.31	0.82
Deide_06720	CDS	valS	valyl-tRNA synthetase	819463	822225	2763	1	0.78	0.67	1.08	0.67	0.81	0.54	1.16	0.67	0.86	0.89	0.94	0.89	1.11	0.9	1.5	0.49	1.26	0.56	0.73	0.58	0.74	0.47	1.09	0.94
Deide_06730	CDS	-	hypothetical protein	822284	822886	603	-1	0.82	0.69	0.76	0.85	0.8	0.54	0.77	0.79	1.33	0.48	1.38	0.46	0.72	0.43	0.65	0.49	0.57	0.42	1.12	0.72	1.11	0.89	1.03	0.87
Deide_06740	CDS	iscS	cysteine desulfurase	823478	824611	1134	-1	0.89	0.94	0.9	0.8	0.92	0.63	0.97	0.83	0.69	0.97	0.75	0.61	1.16	0.89	1.15	0.79	1.32	0.53	0.8	0.78	1.01	0.66	1.08	0.87
Deide_06750	CDS	-	PASTA domain-containing protein	824646	826313	1668	-3	0.93	1	0.96	0.73	0.9	0.61	0.96	0.82	0.78	0.85	0.8	0.69	1.06	0.79	1.07	0.86	1.24	0.59	0.85	0.89	1	0.65	1.01	0.78
Deide_06760	CDS	-	AzlD family protein	826377	826673	297	-3	0.98	1	0.93	0.85	0.63	0.37	0.61	0.49	2.68	0.14	1.81	0.25	0.71	0.47	0.66	0.49	0.35	0.15	0.88	0.81	1.09	0.88	0.67	0.4
Deide_06770	CDS	-	AzlC family protein	826670	827386	717	-1	1.01	0.96	0.7	0.76	0.87	0.61	0.62	0.5	1.16	0.61	1.06	0.9	0.87	0.62	0.59	0.36	0.6	0.48	1	0.93	1.48	0.74	0.9	0.67
Deide_06780	CDS	-	conserved protein of unknown function	827720	828175	456	2	5.1	0.00362	0.86	0.88	2.18	0.45	0.38	0.29	1.77	0.31	0.8	0.64	0.77	0.48	0.13	0.0108	0.48	0.39	2.85	0.019	6.13	0.0702	0.45	0.12
Deide_06781	CDS	-	phosphoglycerate mutase	828305	828925	621	2	1.24	0.59	0.54	0.48	1.27	1	0.58	0.47	1.13	0.64	1.22	0.66	0.84	0.58	0.36	0.11	0.48	0.29	1.52	0.26	2.34	0.37	1.07	0.91
Deide_06790	CDS	-	NADH dehydrogenase	829131	830270	1140	-3	0.69	0.52	0.9	0.88	1.06	0.8	1.42	0.46	0.83	0.92	1.35	0.54	1.25	0.96	1.59	0.46	1.09	0.74	0.85	0.83	0.79	0.51	1.61	0.51
Deide_06800	CDS	-	hypothetical protein	830962	831249	288	-2	0.68	0.49	0.76	0.94	0.59	0.32	0.69	0.63	1.38	0.48	1.27	0.6	1.02	0.78	1.13	0.79	0.56	0.43	0.58	0.19	0.91	0.65	0.91	0.66
Deide_06801	CDS	-	hypothetical protein	831282	836462	5181	-3	0.7	0.53	0.97	0.8	0.56	0.28	0.8	0.88	1	0.74	0.84	0.7	0.74	0.45	1	0.95	0.97	0.88	0.76	0.61	0.74	0.46	0.83	0.57
Deide_06810	CDS	-	hypothetical protein	836510	837052	543	-1	0.84	0.73	1.15	0.61	0.83	0.57	1.17	0.65	1.89	0.24	1.98	0.12	0.8	0.53	1.07	0.87	0.61	0.49	1.04	0.86	0.75	0.47	1.04	0.88
Deide_06811	CDS	-	hypothetical protein	837233	837652	420	-1	0.91	0.9	1.09	0.72	0.72	0.46	0.9	1	2.56	0.12	2.17	0.0786	0.77	0.49	0.91	0.91	0.43	0.2	0.94	0.96	0.86	0.6	0.83	0.58
Deide_06812	CDS	-	conserved protein of unknown function	837060	837236	177	-3	0.88	0.87	1.18	0.61	0.74	0.48	1.02	0.85	2.7	0.13	2.4	0.0482	0.83	0.57	1.08	0.85	0.44	0.22	0.9	0.86	0.77	0.49	0.88	0.65
Deide_06820	CDS	-	hypothetical protein	837664	838119	456	-2	0.74	0.54	0.8	0.92	0.84	0.58	0.94	0.96	1.08	0.68	1.31	0.55	1.01	0.78	1.06	0.88	0.74	0.73	0.84	0.72	0.96	0.72	1.19	0.97
Deide_06830	CDS	-	phage tail sheath protein	838164	839813	1650	-3	0.69	0.45	0.97	0.81	0.58	0.3	0.84	0.92	1.32	0.5	1.17	0.73	0.63	0.31	0.87	0.87	0.74	0.73	0.93	0.92	0.73	0.45	0.88	0.63
Deide_06840	CDS	-	hypothetical protein	840041	840865	825	2	0.69	0.45	1.16	0.62	0.55	0.27	0.95	0.93	1.08	0.67	0.91	0.82	0.71	0.41	1.16	0.75	1.08	0.75	0.78	0.59	0.61	0.32	0.84	0.58
Deide_06850	CDS	-	GPW/gp25 family	840919	841332	414	1	0.79	0.66	1.06	0.69	0.58	0.32	0.81	0.85	0.43	0.42	0.34	0.0147	1.26	0.95	1.66	0.33	2.46	0.0856	0.47	0.0723	0.77	0.51	0.78	0.5
Deide_06860	CDS	-	hypothetical protein	841392	843518	2127	3	0.97	1	1.08	0.69	0.72	0.47	0.83	0.89	0.84	0.94	0.67	0.35	1.08	0.88	1.17	0.74	1.28	0.54	0.67	0.36	0.93	0.68	0.78	0.5
Deide_06870	CDS	-	forkhead associated domain-containing protein	843518	844462	945	2	0.6	0.45	0.47	0.52	1.01	0.85	0.83	0.88	0.3	0.24	0.53	0.16	1.3	0.85	1	0.96	1.6	0.33	0.78	0.62	1.3	1	1.78	0.57
Deide_06880	CDS	-	Non-specific serine/threonine protein kinase	844459	849336	4878	1	0.9	0.89	0.98	0.8	0.56	0.27	0.63	0.55	1.06	0.68	0.69	0.4	1.01	0.79	1.08	0.85	0.93	0.95	0.55	0.18	0.94	0.67	0.65	0.32
Deide_06890	CDS	-	hypothetical protein	849364	849972	609	1	0.99	1	0.83	0.98	1.02	0.78	0.89	0.99	0.97	0.8	1.06	0.91	1.11	0.93	0.92	0.94	0.86	0.95	0.92	0.91	1.22	1	1.08	0.94
Deide_06900	CDS	-	phage protein D	849978	851750	1773	3	0.77	0.6	1	0.77	0.94	0.69	1.26	0.57	0.94	0.83	1.21	0.68	1.06	0.86	1.35	0.56	1.07	0.76	0.89	0.84	0.79	0.52	1.27	0.87
Deide_06910	CDS	-	putative AAA ATPase	851752	853653	1902	1	0.62	0.32	0.88	0.97	0.46	0.19	0.68	0.61	1.04	0.7	0.82	0.65	0.78	0.52	1.09	0.83	0.85	0.92	0.59	0.2	0.72	0.44	0.78	0.51
Deide_06920	CDS	mfd	transcription-repair coupling factor	853734	856859	3126	3	1.63	0.33	0.78	0.99	1.46	0.86	0.72	0.83	0.98	0.73	0.93	0.88	1.2	1	0.56	0.49	0.8	0.9	1.22	0.61	2.14	0.59	0.94	0.72
Deide_06930	CDS	-	acyltransferase	856869	857327	459	-3	0.68	0.44	0.63	0.6	0.66	0.38	0.62	0.51	0.77	0.98	0.79	0.58	1.03	0.83	0.93	0.94	0.81	0.86	0.64	0.28	1.12	0.92	1.01	0.81
Deide_06940	CDS	-	hypothetical protein	857941	858969	1029	-2	0.82	0.8	1.43	0.42	0.84	0.57	1.52	0.43	0.73	0.98	0.79	0.65	1.11	0.88	1.91	0.36	1.97	0.22	0.76	0.69	0.59	0.33	1.08	0.89
Deide_06950	CDS	coaE	dephospho-CoA kinase	859005	859652	648	-3	0.89	0.86	1.28	0.5	0.88	0.63	1.3	0.52	0.93	0.82	0.97	0.94	1.11	0.91	1.55	0.42	1.38	0.45	0.8	0.64	0.72	0.43	1.03	0.86
Deide_06970	CDS	-	hypothetical protein	859984	861183	1200	1	1.01	0.92	1.07	0.66	1.4	1	1.52	0.44	0.65	0.98	0.96	0.93	1.45	0.84	1.49	0.56	1.64	0.35	0.97	0.95	0.98	0.65	1.45	0.77
Deide_06980	CDS	-	branched-chain amino acid ABC transporter ATP-binding protein	861502	862212	711	-2	1.25	0.58	1.87	0.23	0.89	0.65	1.38	0.46	3.86	0.0454	2.92	0.0168	0.67	0.36	0.98	0.99	0.49	0.27	1.35	0.41	0.69	0.41	0.75	0.45
Deide_06990	CDS	-	branched-chain amino acid ABC transporter ATP-binding protein	862214	862981	768	-1	0.4	0.19	0.43	0.47	0.67	0.41	0.75	0.74	0.6	0.76	1.05	0.96	0.64	0.37	0.67	0.52	0.73	0.77	1.05	0.87	0.96	0.71	1.74	0.62
Deide_07000	CDS	-	branched-chain amino acid ABC transporter permease	862978	863907	930	-2	1	1	1.02	0.78	1.08	0.85	1.14	0.7	0.76	0.96	0.88	0.76	1.29	0.92	1.28	0.6	1.34	0.49	0.85	0.74	1.01	0.79	1.14	1
Deide_07010	CDS	-	branched-chain amino acid ABC transporter permease	863956	864930	975	-2	0.7	0.53	2.13	0.18	0.55	0.27	1.74	0.28	2.31	0.17	1.93	0.15	0.51	0.2	1.54	0.45	0.92	0.97	1.07	0.8	0.34	0.12	0.83	0.55
Deide_07020	CDS	-	branched-chain amino acid ABC transporter periplasmic protein	865026	866192	1167	-3	0.91	0.9	0.25	0.0621	0.7	0.43	0.2	0.0259	1.49	0.39	1.22	0.67	0.73	0.43	0.19	0.0229	0.17	0.00839	0.97	0.99	3.78	0.18	0.81	0.54
Deide_07030	CDS	-	DNA polymerase, family X	866335	868041	1707	-2	1.01	0.93	0.94	0.84	0.65	0.38	0.62	0.58	1.93	0.24	1.32	0.55	0.8	0.52	0.72	0.67	0.49	0.31	0.82	0.72	1.11	0.81	0.68	0.35
Deide_07040	CDS	-	histidinol-phosphatase	868034	868819	786	-1	1.02	0.92	0.67	0.74	0.88	0.62	0.6	0.51	0.77	0.98	0.7	0.42	1.34	0.84	0.87	0.88	0.88	0.99	0.66	0.35	1.56	0.78	0.9	0.66
Deide_07050	CDS	-	hypothetical protein	868830	869735	906	-3	0.79	0.69	0.51	0.47	1.02	0.77	0.68	0.71	1.12	0.63	1.54	0.35	1.04	0.83	0.65	0.58	0.45	0.28	0.99	0.94	1.61	0.85	1.36	0.74
Deide_07060	CDS	argF	ornithine carbamoyltransferase	869847	870902	1056	3	0.96	0.98	1.01	0.76	1.24	1	1.35	0.49	0.96	0.79	1.32	0.54	1.09	0.89	1.12	0.8	1.05	0.79	1.15	0.68	0.98	0.73	1.36	0.76
Deide_07070	CDS	-	NUDIX hydrolase	870932	871447	516	2	1.12	0.78	1.45	0.4	1.15	0.91	1.54	0.37	0.6	0.75	0.65	0.36	1.26	0.94	1.59	0.43	2.42	0.1	0.92	0.94	0.8	0.52	1.08	0.92
Deide_07080	CDS	argC	N-acetyl-gamma-glutamyl-phosphate reductase	871444	872370	927	1	0.79	0.65	0.98	0.83	1.17	0.92	1.5	0.38	0.47	0.46	0.74	0.49	1.21	0.99	1.46	0.46	2.07	0.14	0.97	1	0.83	0.57	1.55	0.6
Deide_07090	CDS	-	segregation and condensation protein A (ScpA)	872431	873207	777	-2	0.68	0.44	0.63	0.62	0.8	0.54	0.77	0.79	0.91	0.87	1.13	0.79	0.8	0.53	0.73	0.62	0.7	0.65	1	0.93	1.11	0.88	1.23	0.91
Deide_07100	CDS	trpS	tryptophanyl-tRNA synthetase	873207	874205	999	-3	1.1	0.81	1.01	0.75	1.26	1	1.2	0.63	0.71	0.94	0.87	0.77	1.38	0.82	1.24	0.7	1.42	0.44	0.92	0.95	1.12	0.81	1.21	0.92
Deide_07110	CDS	-	PpiC-type peptidyl-prolyl cis-trans isomerase	874283	876163	1881	-1	0.9	0.92	0.98	0.76	1.61	0.82	1.81	0.31	0.4	0.52	0.75	0.6	1.87	0.52	1.99	0.34	2.49	0.12	0.87	0.9	0.94	0.63	1.87	0.43
Deide_07115	tRNA	trnR	tRNA-Arg	876204	876280	77	1	2.24	0.14	2.47	0.15	1.47	0.86	1.68	0.34	1.19	0.56	0.83	0.71	1.12	0.92	1.21	0.73	2.09	0.18	1.32	0.51	0.93	0.63	0.69	0.38
Deide_07120	CDS	-	conserved protein of unknown function	876471	877493	1023	3	0.86	0.81	0.53	0.49	0.86	0.61	0.54	0.45	0.57	0.69	0.61	0.27	0.93	0.7	0.56	0.41	0.93	0.94	0.93	0.93	1.68	0.77	1.04	0.88
Deide_07130	CDS	-	single-stranded-DNA-specific exonuclease	877781	879925	2145	-1	0.8	0.75	1.04	0.71	0.64	0.36	0.86	1	0.8	0.93	0.68	0.41	0.95	0.71	1.21	0.74	1.3	0.53	0.67	0.49	0.79	0.51	0.83	0.56
Deide_07131	CDS	-	hypothetical protein	879928	880284	357	-2	1.03	0.9	2.01	0.21	0.55	0.27	1.11	0.72	2.03	0.23	1.14	0.78	0.66	0.35	1.25	0.68	0.99	0.85	0.84	0.78	0.53	0.27	0.56	0.2
Deide_07150	CDS	-	S-layer protein	880362	881561	1200	-3	4.5	0.0342	1.78	0.32	2.5	0.46	1.02	0.76	2.16	0.26	1.27	0.7	1	0.77	0.39	0.29	0.83	0.99	2.5	0.0737	2.6	0.54	0.58	0.3
Deide_07160	CDS	-	enoyl-CoA hydratase	882131	882928	798	2	1.1	0.81	1.71	0.29	0.71	0.44	1.14	0.69	1.42	0.43	0.97	0.94	0.6	0.28	0.91	0.94	1.21	0.6	1.19	0.61	0.66	0.39	0.68	0.35
Deide_07170	CDS	-	hypothetical protein	882921	883997	1077	3	1.16	0.72	1.38	0.44	0.86	0.6	1.05	0.79	1.15	0.61	0.9	0.8	0.9	0.66	1.05	0.89	1.21	0.61	0.95	0.99	0.87	0.59	0.77	0.48
Deide_07180	CDS	greA	transcription elongation factor	884473	884943	471	1	1.59	0.41	1.46	0.41	2.48	0.52	2.35	0.2	0.52	0.87	0.86	0.81	1.98	0.49	1.77	0.43	2.8	0.1	1.26	0.6	1.12	0.77	1.63	0.67
Deide_07190	CDS	-	ABC transporter permease	885296	886105	810	-1	0.51	0.16	0.21	0.0212	2.27	0.41	0.98	0.87	0.0728	0.00305	0.34	0.0301	5.83	0.00693	2.37	0.2	2.93	0.0615	0.39	0.0755	2.47	0.38	4.66	0.00725
Deide_07200	CDS	-	ABC transporter ATP-binding protein	886108	886830	723	-2	0.97	1	0.63	0.62	1.75	0.65	1.17	0.66	0.42	0.38	0.81	0.63	2.86	0.13	1.81	0.32	1.49	0.38	0.61	0.31	1.59	0.72	1.89	0.35
Deide_07210	CDS	lipA	lipoyl synthase	887060	888040	981	-1	1.06	0.86	1.07	0.66	0.79	0.52	0.83	1	1.36	0.46	1.08	0.9	0.87	0.6	0.86	0.92	0.79	0.9	0.92	0.96	1.02	0.69	0.78	0.5
Deide_07220	CDS	lipB	lipoate-protein ligase B (lipoyltransferase)	888044	888760	717	-1	1.3	0.58	1.83	0.26	0.6	0.32	0.87	1	2.87	0.12	1.4	0.48	0.64	0.34	0.89	0.93	0.64	0.61	0.94	0.98	0.73	0.45	0.48	0.14
Deide_07221	CDS	-	GCN5-related N-acetyltransferase	888936	889460	525	3	2.25	0.0789	2.29	0.15	1.33	0.94	1.4	0.46	2.99	0.0931	1.87	0.16	0.89	0.65	0.89	0.9	0.77	0.78	1.49	0.29	1.01	0.76	0.62	0.27
Deide_07230	CDS	-	hypothetical protein	889451	890263	813	-1	1.46	0.38	1.61	0.31	1.04	0.8	1.19	0.64	1.5	0.39	1.13	0.79	0.98	0.74	1.06	0.88	1.08	0.75	1.07	0.81	0.93	0.67	0.75	0.45
Deide_07240	CDS	rplS	50S ribosomal protein L19	890455	890928	474	1	0.8	0.73	1.28	0.5	1.9	0.61	3.13	0.0738	0.34	0.35	0.86	0.78	1.77	0.52	2.76	0.14	3.72	0.0283	1.08	0.8	0.65	0.38	2.48	0.16
Deide_07250	CDS	-	hydrolase	891253	892071	819	1	1.13	0.75	1.21	0.56	0.85	0.6	0.94	0.93	1.21	0.56	0.96	0.93	1.03	0.82	1.07	0.86	1.01	0.84	0.83	0.74	0.96	0.69	0.79	0.49
Deide_07260	CDS	-	ABC transporter ATP-binding protein	892044	893477	1434	-3	1.31	0.52	1.13	0.63	0.94	0.69	0.83	0.92	1.62	0.34	1.22	0.66	0.83	0.56	0.7	0.61	0.7	0.68	1.14	0.69	1.2	0.91	0.75	0.45
Deide_07270	CDS	-	hypothetical protein	893527	894105	579	1	0.69	0.46	1.07	0.71	0.7	0.44	1.12	0.71	1.3	0.51	1.39	0.46	0.95	0.71	1.43	0.49	0.83	0.88	0.74	0.51	0.67	0.37	1.06	0.91
Deide_07280	CDS	-	hypothetical protein	894139	895056	918	1	1.07	0.84	0.67	0.75	0.85	0.6	0.55	0.43	1.25	0.53	1.05	0.94	1.36	0.83	0.83	0.84	0.54	0.4	0.63	0.31	1.64	0.77	0.83	0.56
Deide_07290	CDS	-	hypothetical protein	895065	895532	468	3	1.33	0.54	1.49	0.38	0.62	0.34	0.72	0.74	3.08	0.0904	1.53	0.35	0.74	0.44	0.81	0.8	0.49	0.3	0.85	0.78	0.92	0.63	0.49	0.14
Deide_07300	CDS	-	conserved protein of unknown function	895596	896165	570	-3	0.8	0.66	0.87	0.94	0.93	0.68	1.06	0.78	0.48	0.51	0.59	0.25	1.86	0.46	2	0.26	1.83	0.23	0.5	0.15	0.94	0.67	1.23	0.9
Deide_07310	CDS	rpsI	30S ribosomal protein S9	896315	896716	402	-1	0.77	0.73	1.93	0.24	1.31	0.95	3.41	0.0748	0.44	0.65	0.79	0.69	1.54	0.79	3.8	0.0861	4.43	0.0209	0.85	0.89	0.41	0.19	1.79	0.51
Deide_07320	CDS	rplM	50S ribosomal protein L13	896716	897141	426	-2	0.46	0.17	1.54	0.36	1.18	0.9	4.09	0.0291	0.3	0.25	0.81	0.68	1.34	0.87	4.41	0.0387	5.2	0.00717	0.88	0.91	0.31	0.11	2.7	0.11
Deide_07330	CDS	-	metal ABC transporter periplasmic protein	897324	898223	900	-3	0.67	0.45	0.57	0.58	1.49	0.82	1.29	0.54	0.31	0.17	0.73	0.47	2.05	0.38	1.68	0.31	1.81	0.22	0.73	0.47	1.23	1	2.32	0.23
Deide_07340	CDS	rpmB	50S ribosomal protein L28	898220	898465	246	-1	1.15	0.8	0.67	0.75	3.38	0.17	2.04	0.16	0.19	0.0415	0.6	0.24	5.44	0.011	3.11	0.0416	3.51	0.0177	0.62	0.28	1.76	0.57	3.09	0.0786
Deide_07350	CDS	treS	maltose alpha-D-glucosyltransferase	898635	900293	1659	3	0.86	0.87	1.05	0.68	0.87	0.6	1.11	0.71	0.67	0.96	0.72	0.54	1.35	0.91	1.61	0.49	1.58	0.37	0.65	0.5	0.84	0.54	1.06	0.87
Deide_07352	CDS	-	protein of unknown function	900404	900634	231	2	0.89	0.99	1.39	0.44	0.65	0.39	1.04	0.75	0.73	0.82	0.56	0.37	0.92	0.63	1.41	0.62	1.9	0.28	0.7	0.66	0.66	0.39	0.76	0.48
Deide_07360	CDS	glpX	fructose 1,6-bisphosphatase II	900864	901868	1005	-3	1.05	0.88	0.89	0.88	1.42	0.9	1.24	0.6	0.88	0.85	1.26	0.65	1.32	0.88	1.09	0.84	1.01	0.82	1.08	0.8	1.22	0.88	1.42	0.71
Deide_07364	CDS	-	conserved protein of unknown function	901992	902102	111	-3	2.05	0.21	2.78	0.13	1.95	0.64	2.73	0.13	1.9	0.28	1.91	0.24	0.75	0.47	1	0.94	1.47	0.42	2.6	0.0562	0.76	0.48	0.99	0.76
Deide_07380	CDS	-	phosphoglucomutase	902206	903837	1632	1	1.42	0.47	0.99	0.75	0.68	0.41	0.49	0.42	0.66	0.9	0.33	0.0279	0.84	0.57	0.57	0.48	1.52	0.39	0.82	0.75	1.47	0.95	0.5	0.15
Deide_07390	CDS	-	MviN-like membrane protein	903907	905547	1641	1	0.6	0.37	0.81	1	0.63	0.35	0.87	1	0.66	0.85	0.72	0.48	1.15	0.95	1.52	0.5	1.24	0.58	0.55	0.25	0.76	0.48	1.09	0.94
Deide_07400	CDS	-	hypothetical protein	905580	906152	573	-3	0.54	0.2	1.62	0.31	0.31	0.0674	0.95	0.95	1.95	0.22	1.17	0.73	0.71	0.42	2.09	0.16	0.83	0.9	0.43	0.0381	0.34	0.0831	0.59	0.26
Deide_07410	CDS	topA	DNA topoisomerase	906342	909242	2901	3	1.26	0.67	1.38	0.44	0.65	0.39	0.73	0.93	2.34	0.22	1.27	0.68	0.57	0.29	0.61	0.63	0.59	0.61	1.14	0.72	0.94	0.6	0.54	0.24
Deide_07420	CDS	-	hypothetical protein	909243	909551	309	3	1.29	0.58	0.89	0.88	1.11	0.86	0.79	0.9	1.4	0.44	1.29	0.6	1.06	0.85	0.72	0.68	0.64	0.6	1.06	0.83	1.49	0.92	0.91	0.67
Deide_07430	CDS	-	hypothetical protein	909607	910158	552	-2	1.16	0.74	1.31	0.48	0.76	0.49	0.89	0.96	1.62	0.36	1.12	0.83	0.73	0.44	0.81	0.85	0.82	0.93	1.04	0.86	0.9	0.61	0.68	0.37
Deide_07440	CDS	-	hypothetical protein	910231	910986	756	-2	0.89	0.87	0.87	0.92	0.92	0.66	0.93	0.94	1.01	0.73	1.1	0.86	1.1	0.89	1.05	0.89	0.87	0.99	0.84	0.78	1.05	0.76	1.08	0.93
Deide_07450	CDS	-	conserved membrane protein of unknown function	911072	911533	462	-1	1.94	0.2	1.13	0.62	0.97	0.72	0.58	0.59	2.54	0.15	1.36	0.53	0.87	0.62	0.5	0.37	0.44	0.28	1.12	0.74	1.77	0.77	0.53	0.18
Deide_07460	CDS	rnhA	ribonuclease H	911573	912124	552	2	0.89	0.89	1.21	0.55	1.04	0.78	1.46	0.44	0.64	0.87	0.79	0.64	1.69	0.59	2.25	0.24	1.89	0.23	0.62	0.41	0.75	0.47	1.22	0.92
Deide_07470	CDS	-	hypothetical protein	912253	913455	1203	1	0.95	0.99	1.24	0.54	0.87	0.62	1.18	0.65	1.45	0.42	1.41	0.46	1.22	0.99	1.55	0.46	0.86	0.96	0.72	0.55	0.79	0.51	0.96	0.76
Deide_07474	CDS	-	protein of unknown function	913517	913816	300	-1	3.46	0.0111	5.31	0.0181	1.89	0.57	3.01	0.0458	5.9	0.0158	3.43	0.00705	0.84	0.58	1.27	0.63	0.9	1	2.26	0.0403	0.67	0.37	0.57	0.22
Deide_07480	CDS	-	hypothetical protein	913956	915335	1380	3	5.33	0.00443	4.25	0.0494	3.16	0.21	2.61	0.12	4.98	0.0416	3.14	0.023	1.29	0.9	1.01	0.93	0.86	0.97	2.46	0.0591	1.29	0.95	0.62	0.31
Deide_07490	CDS	-	NUDIX hydrolase	915381	915836	456	-3	0.84	0.75	0.63	0.65	0.99	0.77	0.77	0.79	1.08	0.68	1.35	0.48	1.12	0.95	0.83	0.78	0.59	0.46	0.89	0.83	1.36	0.85	1.24	0.92
Deide_07500	CDS	glmU	bifunctional N-acetylglucosamine-1-phosphate uridyltransferase/glucosamine-1-phosphate acetyltransferase	915840	917285	1446	-3	0.95	0.96	0.9	0.91	0.95	0.7	0.93	0.95	1.44	0.42	1.53	0.34	0.77	0.49	0.72	0.62	0.63	0.52	1.23	0.55	1.08	0.84	1.05	0.87
Deide_07510	CDS	lgt	prolipoprotein diacylglyceryl transferase	917390	918325	936	-1	0.77	0.65	0.86	0.93	0.59	0.31	0.69	0.71	1.15	0.6	0.95	0.9	0.78	0.5	0.86	0.89	0.75	0.79	0.77	0.62	0.91	0.62	0.81	0.54
Deide_07520	CDS	-	Sec-independent protein translocase protein tatC	918402	919184	783	-3	0.87	0.84	1.06	0.69	0.67	0.39	0.85	0.96	0.94	0.79	0.77	0.56	0.96	0.73	1.15	0.78	1.13	0.69	0.7	0.5	0.84	0.56	0.81	0.52
Deide_07530	CDS	tatA	Sec-independent protein translocase protein TatA	919204	919452	249	-2	0.91	0.89	1.11	0.65	0.83	0.57	1.05	0.79	0.85	0.93	0.82	0.65	0.92	0.68	1.1	0.83	1.32	0.51	0.91	0.89	0.84	0.57	0.96	0.75
Deide_07532	CDS	-	RNA polymerase, sigma-24 subunit, ECF subfamily	920070	920639	570	3	1.31	0.57	0.7	0.87	1.17	0.91	0.65	0.73	0.32	0.37	0.31	0.0325	1.57	0.66	0.83	0.89	2.2	0.18	0.75	0.64	1.91	0.72	0.94	0.72
Deide_07533	CDS	-	anti-sigmaE protein	920657	921346	690	2	1.24	0.64	0.82	0.96	1.2	0.93	0.82	0.98	0.85	0.86	0.88	0.78	1.22	0.98	0.79	0.83	0.97	0.87	0.99	0.94	1.56	0.91	1.01	0.82
Deide_07535	CDS	-	Twin-arginine translocation protein, TatA/E family	919747	920007	261	1	1.44	0.39	1.87	0.23	0.91	0.67	1.22	0.6	2.11	0.2	1.42	0.44	0.76	0.47	0.96	1	0.89	0.99	1.21	0.57	0.8	0.52	0.66	0.33
Deide_07540	CDS	-	desiccation-associated protein	921607	922569	963	1	1.34	0.52	1.52	0.36	1.15	0.9	1.36	0.5	1.01	0.73	0.92	0.85	0.83	0.57	0.93	0.98	1.52	0.38	1.39	0.41	0.9	0.62	0.9	0.67
Deide_07550	CDS	-	oxidoreductase	922647	923375	729	-3	0.79	0.71	1.18	0.57	0.5	0.23	0.78	0.87	1.58	0.36	1.07	0.91	0.49	0.18	0.72	0.68	0.75	0.8	1.03	0.86	0.68	0.41	0.67	0.33
Deide_07551	CDS	-	adenosylhomocysteine nucleosidase	923414	924046	633	2	0.8	0.66	0.9	0.91	0.44	0.16	0.51	0.32	1.23	0.54	0.72	0.43	0.75	0.46	0.83	0.79	0.73	0.71	0.59	0.2	0.91	0.67	0.57	0.23
Deide_07560	CDS	-	hypothetical protein	924102	924257	156	-3	5.52	0.00485	0.74	0.96	2.25	0.44	0.31	0.26	1.78	0.32	0.77	0.59	0.57	0.25	0.074	0.00414	0.42	0.33	3.99	0.00395	7.7	0.0647	0.43	0.12
Deide_07570	CDS	tdh	L-threonine 3-dehydrogenase	924443	925477	1035	2	0.75	0.63	1.14	0.62	0.55	0.28	0.87	0.98	1.81	0.28	1.41	0.45	0.77	0.49	1.15	0.78	0.63	0.56	0.72	0.52	0.68	0.41	0.77	0.48
Deide_07578	CDS	-	putative Tryptophan--tRNA ligase 2 gene leader peptide	925487	925534	48	2	1.17	0.68	1.51	0.37	1.05	0.81	1.4	0.44	1.67	0.31	1.59	0.29	0.96	0.75	1.21	0.69	0.9	1	1.1	0.76	0.8	0.53	0.94	0.73
Deide_07580	CDS	trpS	tryptophanyl-tRNA synthetase II	925740	926633	894	3	0.39	0.18	0.68	1	0.63	0.36	1.12	0.7	0.54	0.72	0.91	0.87	0.68	0.42	1.15	0.76	1.27	0.56	0.93	0.96	0.6	0.35	1.68	0.7
Deide_07590	CDS	-	chaperone protein DnaJ	926736	927857	1122	3	0.92	0.98	3.2	0.0915	0.41	0.16	1.47	0.44	2.83	0.14	1.33	0.57	0.46	0.17	1.57	0.48	1.14	0.68	0.89	0.91	0.3	0.12	0.47	0.14
Deide_07600	CDS	-	oxidoreductase	927916	929352	1437	-2	0.99	0.97	1.06	0.7	0.61	0.33	0.68	0.63	1.45	0.42	0.95	0.9	0.85	0.58	0.88	0.9	0.74	0.73	0.73	0.48	0.96	0.71	0.65	0.32
Deide_07610	CDS	-	conserved protein of unknown function	929683	930459	777	-2	0.52	0.17	0.79	0.9	0.49	0.21	0.77	0.79	1.12	0.63	1.12	0.81	0.81	0.53	1.2	0.71	0.71	0.67	0.61	0.24	0.67	0.39	0.99	0.8
Deide_07620	CDS	prs	ribose-phosphate diphosphokinase	930673	931668	996	1	0.86	0.9	1	0.71	1.02	0.71	1.23	0.61	0.83	0.83	1.04	0.97	1.27	0.98	1.45	0.59	1.22	0.61	0.81	0.81	0.88	0.57	1.24	0.97
Deide_07630	CDS	-	conserved membrane protein of unknown function	932096	932464	369	2	0.86	0.85	1.27	0.51	0.55	0.27	0.83	0.95	1.76	0.3	1.18	0.73	0.64	0.33	0.92	0.97	0.72	0.75	0.86	0.83	0.7	0.43	0.67	0.33
Deide_07640	CDS	panC	pantoate--beta-alanine ligase	932451	933338	888	3	0.73	0.6	0.69	0.84	0.54	0.26	0.53	0.45	0.73	0.97	0.57	0.23	0.89	0.63	0.82	0.85	0.95	0.9	0.61	0.35	1.09	0.77	0.78	0.48
Deide_07650	CDS	pilT	Twitching mobility protein	933335	934411	1077	2	0.93	0.99	0.94	0.78	0.86	0.59	0.9	0.91	1.09	0.62	1.07	0.92	1.07	0.82	1.05	0.87	0.86	0.99	0.81	0.8	1.02	0.68	0.97	0.74
Deide_07660	CDS	-	glycosidase	934593	936212	1620	-3	1.07	0.85	0.52	0.54	0.91	0.66	0.46	0.41	0.73	1	0.66	0.39	0.65	0.34	0.31	0.14	0.72	0.79	1.42	0.4	2.1	0.64	0.9	0.66
Deide_07670	CDS	-	ABC transporter ATP-binding protein	936794	937993	1200	2	1.04	0.88	0.68	0.9	0.53	0.26	0.36	0.29	0.72	0.96	0.39	0.079	0.63	0.33	0.4	0.3	0.94	0.88	0.84	0.83	1.59	0.97	0.54	0.2
Deide_07680	CDS	-	ABC transporter periplasmic protein	938250	939005	756	3	0.64	0.83	0.92	0.65	0.53	0.32	0.79	0.89	1.13	0.52	0.99	0.98	0.79	0.5	1.12	0.8	0.82	0.97	0.67	0.69	0.71	0.41	0.86	0.59
Deide_07690	CDS	-	ABC transporter permease	939202	939996	795	1	0.74	0.67	1.45	0.41	0.62	0.35	1.25	0.59	0.8	0.91	0.71	0.49	1	0.76	1.92	0.34	1.82	0.26	0.62	0.41	0.53	0.28	0.87	0.62
Deide_07700	CDS	-	conserved membrane protein of unknown function	940120	941325	1206	-2	1.22	0.64	0.37	0.24	0.93	0.68	0.29	0.13	0.64	0.83	0.52	0.16	1.11	0.91	0.33	0.16	0.58	0.54	0.84	0.78	3.38	0.26	0.8	0.52
Deide_07710	CDS	-	TRAP transporter, permease	941420	943552	2133	-1	1.22	0.66	1.22	0.55	1.24	0.97	1.28	0.57	0.48	0.59	0.52	0.18	1.37	0.84	1.34	0.62	2.55	0.0979	0.91	0.94	1.03	0.73	1.07	0.9
Deide_07720	CDS	-	TRAP transporter, periplasmic component	943637	944602	966	-1	1.29	0.66	1.23	0.48	1.46	0.76	1.43	0.48	1.08	0.53	1.29	0.78	1.17	0.79	1.08	0.83	1.14	0.66	1.26	0.63	1.09	0.63	1.18	0.86
Deide_07730	CDS	-	amino acid ABC transporter ATP-binding protein	944764	945582	819	1	0.97	0.98	1.21	0.55	0.71	0.44	0.92	0.92	1.19	0.56	0.93	0.87	0.73	0.44	0.89	0.95	1.02	0.81	0.98	0.94	0.83	0.54	0.77	0.48
Deide_07740	CDS	-	hypothetical protein	945677	946948	1272	-1	0.94	0.96	0.81	0.99	0.8	0.54	0.72	0.78	0.74	0.98	0.67	0.39	0.93	0.69	0.79	0.8	1.11	0.71	0.87	0.84	1.18	0.86	0.9	0.66
Deide_07750	CDS	-	hypothetical protein	947040	948689	1650	-3	0.86	0.85	0.75	0.94	0.6	0.33	0.54	0.52	1.24	0.53	0.92	0.85	0.8	0.53	0.68	0.68	0.61	0.58	0.75	0.64	1.18	0.83	0.73	0.42
Deide_07760	CDS	sodA	superoxide dismutase	949525	950148	624	1	1.66	0.4	1.21	0.53	1.16	0.84	0.87	0.92	1.34	0.47	0.99	0.98	0.87	0.6	0.62	0.64	0.91	0.92	1.35	0.51	1.42	0.93	0.73	0.45
Deide_07770	CDS	-	chlorite dismutase	950209	950955	747	-2	0.81	0.68	0.67	0.73	2.86	0.25	2.46	0.11	0.18	0.055	0.67	0.41	3	0.12	2.44	0.16	3.77	0.0228	0.96	0.99	1.24	0.97	3.71	0.0215
Deide_07771	CDS	-	conserved protein of unknown function	951601	952182	582	-2	0.72	0.54	1.92	0.24	0.24	0.0345	0.66	0.57	2.86	0.11	1	1	0.27	0.0416	0.7	0.57	0.67	0.66	0.88	0.85	0.39	0.12	0.35	0.079
Deide_07780	CDS	-	lactoylglutathione lyase (glyoxalase I)	952208	952567	360	2	1.15	0.7	1.25	0.53	1.18	0.93	1.32	0.51	1.68	0.32	1.82	0.18	1	0.79	1.06	0.87	0.75	0.75	1.18	0.62	0.95	0.71	1.07	0.93
Deide_07790	CDS	-	hypothetical protein	952629	953747	1119	-3	0.95	1	0.97	0.77	0.9	0.63	0.95	0.87	0.75	0.96	0.76	0.58	1.05	0.83	1.05	0.88	1.29	0.54	0.86	0.86	1.01	0.69	0.99	0.79
Deide_07800	CDS	-	hypothetical protein	953852	954880	1029	-1	0.79	0.69	0.76	0.95	0.54	0.26	0.54	0.46	1.21	0.56	0.89	0.79	0.62	0.31	0.59	0.48	0.63	0.59	0.87	0.83	1.06	0.76	0.72	0.41
Deide_07810	CDS	-	ABC transporter permease	954911	955825	915	-1	0.79	0.64	0.6	0.59	0.95	0.7	0.75	0.78	0.43	0.41	0.55	0.19	1.59	0.62	1.18	0.74	1.39	0.45	0.6	0.27	1.35	0.95	1.26	0.87
Deide_07820	CDS	-	ABC transporter permease	955822	957789	1968	-2	0.91	0.92	0.63	0.74	1.04	0.78	0.75	0.86	0.39	0.44	0.48	0.14	1.56	0.67	1.06	0.87	1.61	0.35	0.67	0.49	1.47	0.95	1.2	0.94
Deide_07830	CDS	ndk	Nucleoside diphosphate kinase	957865	958281	417	1	0.74	0.81	1.33	0.46	0.77	0.49	1.44	0.48	1.06	0.6	1.17	0.83	0.83	0.55	1.47	0.58	1.27	0.57	0.93	0.98	0.57	0.33	1.09	0.85
Deide_07840	CDS	-	regulator protein	958569	959444	876	3	0.78	0.68	0.74	0.91	0.71	0.44	0.7	0.75	0.7	0.92	0.68	0.41	0.73	0.45	0.68	0.63	1.06	0.77	0.98	0.97	1.08	0.77	0.96	0.77
Deide_07850	CDS	-	conserved protein of unknown function	959465	959965	501	-1	0.83	0.74	1.42	0.41	0.51	0.23	0.9	1	1.94	0.23	1.26	0.6	0.51	0.19	0.86	0.85	0.74	0.72	1	0.95	0.6	0.32	0.64	0.31
Deide_07860	CDS	-	hypothetical protein	960019	960336	318	1	0.72	0.52	0.97	0.83	0.62	0.36	0.87	0.96	0.96	0.82	0.89	0.79	0.8	0.54	1.06	0.87	1.01	0.85	0.78	0.59	0.76	0.49	0.91	0.68
Deide_07870	CDS	-	hypothetical protein	960553	961365	813	1	1.07	0.85	1.03	0.71	1.65	0.73	1.64	0.35	0.53	0.67	0.86	0.76	1.61	0.63	1.52	0.5	1.96	0.21	1.03	0.87	1.07	0.76	1.62	0.52
Deide_07880	CDS	-	oxidoreductase	961476	962372	897	3	1.38	0.49	1.1	0.65	2.23	0.45	1.83	0.28	0.72	0.97	1.23	0.7	1.49	0.73	1.15	0.78	1.53	0.38	1.5	0.35	1.3	0.95	1.69	0.48
Deide_07890	CDS	-	putative naringenin-chalcone synthase	962464	963531	1068	1	2.31	0.13	1.05	0.67	1.55	0.81	0.73	0.87	0.69	0.99	0.49	0.19	0.78	0.51	0.35	0.19	1.53	0.4	1.99	0.14	2.27	0.58	0.7	0.4
Deide_07900	CDS	-	conserved protein of unknown function	963580	963771	192	-2	9.92	0.0304	1.51	0.37	4.66	0.34	0.73	0.86	3.06	0.21	1.52	0.59	0.48	0.18	0.0719	0.0166	0.5	0.62	9.71	0.000451	6.74	0.24	0.49	0.25
Deide_07910	CDS	-	CoA-transferase	964291	965121	831	-2	0.91	0.89	1.21	0.57	0.54	0.26	0.75	0.75	1.41	0.43	0.9	0.79	0.59	0.28	0.77	0.68	0.86	0.94	0.93	0.92	0.77	0.48	0.63	0.31
Deide_07920	CDS	acn	aconitate hydratase	965270	967987	2718	2	0.93	0.99	1.24	0.52	1.5	0.98	2.09	0.26	0.91	0.75	1.57	0.47	1.36	0.95	1.78	0.42	1.36	0.5	1.11	0.76	0.77	0.48	1.7	0.61
Deide_07930	CDS	-	serine endopeptidase	968175	969575	1401	3	0.81	0.8	1.28	0.5	0.48	0.22	0.78	0.92	1.35	0.47	0.85	0.73	0.47	0.17	0.72	0.73	0.95	0.89	1.03	0.87	0.65	0.39	0.62	0.29
Deide_07940	CDS	-	hypothetical protein	969880	970149	270	-2	0.38	0.16	1.31	0.48	0.39	0.16	1.39	0.49	0.52	0.71	0.57	0.28	0.91	0.65	3.1	0.14	2.53	0.11	0.43	0.15	0.3	0.13	1.08	0.9
Deide_07950	CDS	-	muconate cycloisomerase (muconate lactonizing enzyme)	970217	971302	1086	-1	1.43	0.43	0.95	0.8	1.17	0.92	0.81	0.91	1.74	0.31	1.51	0.38	1.3	0.89	0.85	0.88	0.55	0.44	0.9	0.9	1.54	0.88	0.86	0.6
Deide_07960	CDS	-	hypothetical protein	971299	972108	810	-2	0.98	1	0.83	0.97	0.84	0.58	0.74	0.73	0.84	0.96	0.77	0.54	1	0.76	0.83	0.79	0.99	0.87	0.85	0.73	1.2	1	0.9	0.65
Deide_07970	CDS	-	hypothetical protein	972371	973672	1302	2	3.22	0.0181	0.84	0.95	1.95	0.54	0.52	0.45	1.25	0.53	0.8	0.62	0.86	0.6	0.22	0.0345	0.68	0.68	2.26	0.0472	3.95	0.16	0.63	0.29
Deide_07980	CDS	cysK	cysteine synthase	973855	974820	966	1	0.83	0.79	1.23	0.54	0.83	0.57	1.27	0.57	1.58	0.36	1.67	0.27	0.98	0.75	1.41	0.56	0.78	0.85	0.86	0.83	0.7	0.42	1.05	0.88
Deide_07981	CDS	-	hypothetical protein	975094	975501	408	1	1.19	0.68	1.45	0.38	0.75	0.5	0.95	0.94	0.82	0.96	0.55	0.17	1.03	0.83	1.23	0.67	1.78	0.23	0.73	0.48	0.85	0.58	0.66	0.34
Deide_07990	CDS	-	putative NAD dependent epimerase/dehydratase family protein	975692	976663	972	2	1.12	0.77	0.96	0.81	1.35	0.93	1.2	0.63	0.85	0.9	1.09	0.87	1.15	0.97	0.97	0.98	1.14	0.68	1.18	0.65	1.19	0.89	1.26	0.85
Deide_08000	CDS	-	hypothetical protein	976733	977494	762	-1	2.19	0.0979	0.98	0.78	0.95	0.71	0.44	0.27	1.86	0.27	0.86	0.74	0.59	0.27	0.26	0.0458	0.53	0.39	1.63	0.2	2.3	0.47	0.46	0.11
Deide_08010	CDS	-	ABC transporter permease	977712	978542	831	3	13	1.43e-05	8.47	0.0073	9.27	0.0062	6.26	0.00507	2.71	0.14	2.05	0.15	3.19	0.0846	2.04	0.23	3.14	0.0392	2.92	0.0242	1.58	0.72	0.75	0.46
Deide_08020	CDS	-	ABC transporter permease	978535	979380	846	1	2.36	0.0928	1.38	0.46	3.19	0.19	1.94	0.18	0.7	0.85	1.01	1	1.77	0.62	1.01	0.94	1.98	0.17	1.81	0.11	1.75	0.62	1.42	0.75
Deide_08030	CDS	-	ABC transporter ATP-binding protein	979409	980404	996	2	1.63	0.26	2.88	0.0721	0.74	0.47	1.35	0.48	2.76	0.1	1.32	0.52	0.52	0.21	0.9	0.89	1.05	0.8	1.43	0.32	0.58	0.28	0.47	0.13
Deide_08040	CDS	-	conserved protein of unknown function	980370	981002	633	3	1.07	0.85	1.69	0.27	0.68	0.41	1.11	0.72	2.19	0.18	1.48	0.37	0.53	0.21	0.83	0.77	0.78	0.79	1.28	0.48	0.65	0.35	0.67	0.34
Deide_08050	CDS	-	3-methyladenine DNA glycosylase	981002	981616	615	2	1.58	0.33	1.56	0.36	0.8	0.54	0.82	0.86	1.97	0.23	1.06	0.91	0.66	0.38	0.64	0.44	0.79	0.85	1.22	0.55	1.04	0.83	0.53	0.22
Deide_08060	CDS	-	putative Major Facilitator Superfamily (MFS_1) transporter	981687	983054	1368	3	1.9	0.18	0.92	0.85	0.58	0.3	0.29	0.0877	2.45	0.16	0.79	0.59	0.4	0.0995	0.19	0.0185	0.38	0.17	1.45	0.31	2.13	0.57	0.32	0.0293
Deide_08070	CDS	-	nicotinate phosphoribosyltransferase	983495	984970	1476	2	0.88	0.81	1.34	0.45	0.64	0.37	1.01	0.85	0.78	0.98	0.6	0.24	0.74	0.46	1.11	0.81	1.72	0.25	0.86	0.77	0.67	0.37	0.76	0.48
Deide_08071	CDS	-	bifunctional nicotinamide mononucleotide adenylyltransferase/ADP-ribose pyrophosphatase	984970	985893	924	1	1.61	0.34	1.05	0.68	0.67	0.41	0.45	0.22	2.04	0.24	0.9	0.84	0.91	0.7	0.58	0.35	0.52	0.37	0.74	0.53	1.58	0.77	0.44	0.16
Deide_08080	CDS	-	desiccation-associated protein	985974	986912	939	3	1.46	0.39	1.49	0.37	1.25	1	1.31	0.52	0.98	0.77	0.89	0.78	0.77	0.5	0.77	0.67	1.52	0.36	1.62	0.19	1.01	0.79	0.89	0.65
Deide_08090	CDS	-	arginine/ornithine transport system ATPase	987294	988265	972	-3	1.14	0.74	1.8	0.25	0.42	0.15	0.69	0.66	3.2	0.0745	1.26	0.61	0.4	0.098	0.62	0.43	0.57	0.41	1.07	0.81	0.65	0.37	0.39	0.0665
Deide_08091	CDS	-	hypothetical protein	988272	988730	459	-3	1.4	0.45	1.96	0.2	0.6	0.33	0.87	0.94	2.32	0.17	1.05	0.93	0.52	0.22	0.71	0.57	0.85	0.94	1.16	0.65	0.73	0.46	0.45	0.12
Deide_08100	CDS	-	methylmalonyl-CoA mutase	988711	990843	2133	-2	0.96	1	1.27	0.51	0.57	0.29	0.78	0.86	0.99	0.74	0.63	0.31	0.74	0.46	0.96	0.99	1.28	0.55	0.77	0.63	0.78	0.5	0.63	0.28
Deide_08110	CDS	rpe	ribulose-phosphate 3-epimerase	990964	991671	708	1	0.78	0.69	1.08	0.67	0.52	0.24	0.73	0.77	1.07	0.67	0.75	0.51	0.6	0.29	0.81	0.81	1.01	0.83	0.86	0.81	0.75	0.47	0.69	0.36
Deide_08120	CDS	comB	Probable 2-phosphosulfolactate phosphatase	991668	992408	741	3	1.02	0.92	0.85	0.92	0.84	0.58	0.73	0.83	1.23	0.54	1.07	0.9	0.84	0.57	0.69	0.67	0.7	0.73	1.01	0.91	1.23	0.87	0.86	0.6
Deide_08130	CDS	-	conserved protein of unknown function	992481	992972	492	3	0.59	0.32	1.11	0.64	0.58	0.3	1.13	0.69	0.46	0.5	0.48	0.12	0.97	0.73	1.8	0.34	2.43	0.1	0.6	0.32	0.54	0.28	1.03	0.86
Deide_08140	CDS	-	carboxynorspermidine decarboxylase	993348	994571	1224	3	0.75	0.62	1.33	0.47	0.81	0.55	1.48	0.41	1.18	0.58	1.35	0.53	0.85	0.59	1.47	0.5	1.13	0.69	0.96	1	0.58	0.32	1.13	1
Deide_08150	CDS	-	S-layer protein	994785	996041	1257	-3	1.4	0.46	1.14	0.61	1.12	0.87	0.94	0.92	1.95	0.25	1.65	0.28	0.89	0.64	0.71	0.66	0.59	0.5	1.26	0.54	1.26	0.94	0.84	0.57
Deide_08152	CDS	-	protein of unknown function, partial	996329	996595	267	-1	1.05	0.87	1.4	0.43	0.48	0.21	0.67	0.58	5.11	0.0191	2.49	0.0426	0.36	0.0897	0.47	0.18	0.28	0.0442	1.34	0.41	0.77	0.5	0.48	0.15
Deide_08153	CDS	-	protein of unknown function, partial	996559	996738	180	-2	1.12	0.74	2.08	0.18	0.59	0.31	1.12	0.71	6.68	0.00882	3.7	0.00434	0.3	0.0498	0.54	0.28	0.31	0.0811	1.98	0.0703	0.56	0.25	0.55	0.22
Deide_08155	CDS	-	putative DNA binding domain protein, excisionase family	997212	997415	204	3	1.24	0.64	0.31	0.19	0.48	0.2	0.12	0.0178	0.81	0.91	0.33	0.0222	0.77	0.49	0.19	0.0509	0.38	0.24	0.62	0.34	4.11	0.23	0.41	0.0733
Deide_08161	CDS	-	hypothetical protein	997465	998211	747	1	1.09	0.83	0.45	0.37	0.52	0.24	0.22	0.0511	2.25	0.18	1.14	0.79	0.84	0.57	0.34	0.16	0.2	0.0206	0.62	0.32	2.5	0.46	0.5	0.14
Deide_08170	CDS	-	cytochrome P450	998735	999952	1218	-1	0.68	0.51	0.8	1	0.37	0.11	0.45	0.3	0.8	0.95	0.46	0.0911	0.73	0.44	0.84	0.87	1	0.84	0.5	0.16	0.88	0.59	0.57	0.21
Deide_08180	CDS	-	minicell-associated protein DivIVA	999991	1000866	876	-2	0.74	0.59	0.81	1	0.41	0.15	0.47	0.31	0.61	0.76	0.36	0.0276	0.86	0.6	0.93	0.98	1.35	0.49	0.48	0.11	0.93	0.64	0.59	0.24
Deide_08190	CDS	-	hypothetical protein	1000863	1001492	630	-3	0.67	0.45	0.77	0.92	0.46	0.18	0.54	0.42	1.16	0.6	0.84	0.69	0.63	0.32	0.7	0.63	0.66	0.62	0.73	0.51	0.9	0.62	0.72	0.41
Deide_08200	CDS	-	Surface antigen , outer membrane protein OMP85 family	1001745	1004318	2574	3	1.2	0.72	1.24	0.51	0.99	0.67	1.06	0.72	1.54	0.39	1.35	0.64	0.92	0.65	0.93	0.98	0.81	0.97	1.08	0.8	0.99	0.63	0.86	0.6
Deide_08210	CDS	-	fibronectin/fibrinogen binding protein	1004514	1006064	1551	3	0.67	0.44	1.41	0.41	0.49	0.21	1.07	0.77	1.66	0.32	1.3	0.57	0.52	0.2	1.07	0.86	0.85	0.93	0.95	0.98	0.49	0.22	0.77	0.48
Deide_08220	CDS	panD	Aspartate 1-decarboxylase	1006130	1006492	363	2	0.86	0.9	2.54	0.15	0.73	0.46	2.22	0.19	2.23	0.21	1.99	0.19	0.68	0.39	1.96	0.33	1.14	0.67	1.07	0.8	0.35	0.16	0.88	0.63
Deide_08230	CDS	-	putative metal dependent phosphohydrolase	1006602	1007963	1362	3	0.8	0.74	1.14	0.61	1.01	0.75	1.48	0.43	0.54	0.7	0.72	0.5	1.37	0.84	1.91	0.33	2.12	0.17	0.74	0.63	0.72	0.45	1.32	0.81
Deide_08240	CDS	-	fructokinase	1008097	1008999	903	-2	1.01	0.93	0.88	0.89	0.82	0.56	0.74	0.82	0.7	0.95	0.6	0.29	1.33	0.87	1.13	0.8	1.26	0.57	0.62	0.39	1.19	0.85	0.85	0.59
Deide_08250	CDS	-	hypothetical protein	1009040	1009546	507	-1	0.93	0.94	1.09	0.67	1.18	0.94	1.44	0.41	0.65	0.77	0.88	0.76	1.06	0.86	1.23	0.67	1.7	0.26	1.12	0.72	0.87	0.62	1.34	0.79
Deide_08260	CDS	-	arsenite oxidase	1009561	1010172	612	-2	1.03	0.91	0.98	0.82	1.41	0.88	1.38	0.47	0.52	0.57	0.75	0.52	1.23	0.95	1.14	0.77	1.88	0.2	1.15	0.68	1.09	0.86	1.43	0.68
Deide_08270	CDS	-	hypothetical protein	1010169	1011212	1044	-3	1.02	0.93	1.02	0.77	1.56	0.77	1.61	0.32	0.82	0.99	1.33	0.53	1.2	1	1.17	0.74	1.25	0.57	1.31	0.45	1.03	0.81	1.61	0.54
Deide_08280	CDS	-	cytochrome c-type biogenesis protein CcmH (cycL)	1011209	1011706	498	-1	1.03	0.96	0.87	1	1.67	0.7	1.46	0.4	0.67	0.82	1.16	0.74	1.34	0.87	1.11	0.81	1.29	0.53	1.26	0.51	1.22	1	1.71	0.47
Deide_08290	CDS	-	Thiol:disulfide interchange protein DsbE (Redoxin)	1011703	1012281	579	-2	1.07	0.87	0.78	0.89	2.48	0.34	1.88	0.21	0.31	0.19	0.78	0.57	2.22	0.29	1.59	0.39	2.49	0.0785	1.12	0.72	1.4	0.82	2.44	0.16
Deide_08300	CDS	ccmF	cytochrome c-type biogenesis protein CcmF (cycK)	1012335	1014311	1977	-3	1.12	0.77	0.96	0.82	2.22	0.43	1.97	0.21	0.52	0.59	1.09	0.87	1.41	0.77	1.18	0.74	1.85	0.22	1.58	0.26	1.2	0.94	2.07	0.25
Deide_08310	CDS	ccmE	Cytochrome c-type biogenesis protein CcmE	1014337	1014813	477	-2	0.98	1	0.87	0.98	2.63	0.29	2.4	0.11	0.34	0.24	0.96	0.93	1.82	0.46	1.57	0.41	2.56	0.0736	1.45	0.34	1.17	0.95	2.81	0.0868
Deide_08320	CDS	ccmC	cytochrome c-type biogenesis protein CcmC	1014937	1015647	711	-2	1.15	0.75	1.85	0.26	1.59	0.8	2.65	0.12	1.16	0.58	1.71	0.3	0.79	0.52	1.25	0.69	1.59	0.34	2.01	0.14	0.64	0.37	1.45	0.71
Deide_08330	CDS	ccmB	cytochrome c-type biogenesis protein CcmB	1015746	1016480	735	-3	0.81	0.68	0.99	0.79	1.66	0.7	2.1	0.15	0.29	0.14	0.62	0.28	1.67	0.57	2	0.2	3.48	0.0191	1	0.94	0.84	0.59	2.14	0.26
Deide_08340	CDS	ccmA	ABC transporter ATP-binding protein	1016477	1017127	651	-1	1.04	0.92	1.13	0.64	1.53	0.79	1.71	0.28	0.44	0.42	0.68	0.39	1.21	0.99	1.28	0.63	2.6	0.0737	1.27	0.51	0.95	0.68	1.54	0.58
Deide_08350	CDS	-	cytochrome c-type biogenesis protein	1017124	1017804	681	-2	1.71	0.31	1.57	0.36	5	0.16	4.74	0.0434	0.63	0.93	1.95	0.31	2.39	0.28	2.14	0.29	2.51	0.12	2.11	0.17	1.12	0.79	3.07	0.15
Deide_08360	CDS	-	conserved exported protein of unknown function	1017876	1018262	387	-3	1.46	0.37	1.3	0.48	0.63	0.35	0.58	0.44	1.42	0.44	0.64	0.31	0.71	0.41	0.61	0.43	0.92	0.98	0.89	0.83	1.16	0.92	0.45	0.11
Deide_08370	CDS	-	peptidoglycan glycosyltransferase	1018383	1020794	2412	-3	0.91	0.95	0.85	0.87	0.99	0.7	0.96	0.83	0.46	0.74	0.54	0.29	1.3	0.98	1.19	0.75	1.85	0.28	0.77	0.73	1.09	0.73	1.14	0.95
Deide_08380	CDS	-	response regulator CheY	1020847	1021224	378	-2	1.25	0.63	1.36	0.45	0.83	0.57	0.94	0.91	0.88	0.83	0.62	0.32	0.86	0.59	0.92	0.97	1.56	0.37	0.97	0.96	0.94	0.65	0.7	0.38
Deide_08390	CDS	-	long-chain-fatty-acid--CoA ligase	1021375	1023078	1704	-2	1.01	0.94	1.15	0.61	0.51	0.23	0.6	0.5	0.88	0.87	0.47	0.0915	0.44	0.12	0.49	0.25	1.31	0.51	1.18	0.62	0.9	0.63	0.53	0.18
Deide_08400	CDS	-	ribokinase	1023320	1024222	903	2	1.18	0.67	1.78	0.24	0.55	0.28	0.86	0.94	1.89	0.25	0.94	0.88	0.5	0.18	0.73	0.61	0.95	0.94	1.12	0.72	0.68	0.4	0.49	0.14
Deide_08410	CDS	-	hypothetical protein	1024294	1024791	498	1	0.91	0.89	1.3	0.49	0.66	0.39	0.98	0.88	1.26	0.53	0.97	0.95	0.78	0.51	1.1	0.83	1.04	0.8	0.85	0.77	0.72	0.45	0.76	0.48
Deide_08415	CDS	-	conserved protein of unknown function	1024799	1025014	216	2	1.14	0.76	1.86	0.25	0.89	0.63	1.5	0.41	1.86	0.27	1.54	0.36	0.69	0.39	1.11	0.82	1	0.84	1.29	0.52	0.63	0.36	0.82	0.54
Deide_08420	CDS	-	hypothetical protein	1025017	1025337	321	1	0.85	0.76	1.17	0.59	0.9	0.65	1.28	0.54	0.76	0.95	0.85	0.71	0.98	0.76	1.32	0.59	1.55	0.34	0.92	0.92	0.75	0.46	1.11	0.97
Deide_08430	CDS	-	signal peptidase I	1025505	1026299	795	-3	0.8	0.75	1.05	0.69	1.13	0.85	1.53	0.42	0.42	0.52	0.63	0.38	1.76	0.56	2.27	0.25	2.51	0.11	0.64	0.47	0.78	0.5	1.48	0.67
Deide_08440	CDS	-	Non-specific serine/threonine protein kinase	1026695	1027447	753	2	1.07	0.85	0.83	0.91	0.7	0.44	0.56	0.63	0.95	0.73	0.67	0.43	0.82	0.54	0.62	0.62	0.87	0.98	0.87	0.87	1.33	0.9	0.69	0.38
Deide_08450	CDS	-	Alpha-glucosidase	1027521	1029116	1596	-3	1.22	0.62	1.58	0.34	0.89	0.64	1.19	0.64	1.37	0.45	1.06	0.92	0.87	0.61	1.1	0.82	1.16	0.66	1.02	0.89	0.8	0.52	0.76	0.46
Deide_08460	CDS	-	cell envelope-related transcriptional attenuator	1029365	1030504	1140	-1	0.89	0.87	0.67	0.8	0.73	0.47	0.57	0.53	0.9	0.84	0.78	0.59	1.07	0.86	0.79	0.8	0.75	0.81	0.69	0.49	1.36	0.99	0.87	0.61
Deide_08461	CDS	-	acetyltransferase	1030915	1031514	600	-2	1.21	0.64	0.88	0.95	0.71	0.46	0.54	0.37	0.99	0.75	0.62	0.27	0.84	0.57	0.6	0.39	0.89	0.99	0.86	0.76	1.41	0.84	0.62	0.29
Deide_08465	CDS	-	hypothetical protein	1030561	1030887	327	-2	3.24	0.0113	0.61	0.61	1.35	0.93	0.26	0.0402	1.03	0.71	0.46	0.0711	0.62	0.33	0.11	0.000614	0.59	0.48	2.18	0.0388	5.47	0.0212	0.44	0.11
Deide_08470	CDS	-	putative acetyltransferase	1031516	1031998	483	-1	1.86	0.18	1.58	0.34	1.76	0.64	1.55	0.38	1.99	0.23	1.99	0.13	1.17	0.99	0.98	0.98	0.8	0.85	1.51	0.31	1.21	0.94	0.99	0.8
Deide_08480	CDS	-	glucose-fructose oxidoreductase	1032173	1033279	1107	2	7.17	9.28e-05	0.85	0.93	2.95	0.22	0.36	0.17	1.99	0.23	0.87	0.75	0.73	0.44	0.0843	0.000549	0.43	0.24	4.1	0.000374	8.66	0.0113	0.43	0.09
Deide_08481	CDS	-	lipase	1033530	1034366	837	-3	1.84	0.19	0.39	0.27	2.17	0.45	0.48	0.41	0.29	0.24	0.36	0.0459	1.52	0.68	0.32	0.13	1.34	0.51	1.43	0.38	4.85	0.11	1.23	0.9
Deide_08490	CDS	-	ATP-dependent Clp protease, ATP-binding subunit ClpA	1035077	1037296	2220	-1	2.29	0.12	0.79	0.98	2	0.55	0.71	0.85	0.97	0.73	0.9	0.83	1.07	0.86	0.36	0.21	0.81	0.95	1.89	0.17	3	0.37	0.92	0.68
Deide_08500	CDS	-	ATP-dependent Clp protease adaptor protein clpS	1037293	1037610	318	-2	2.39	0.12	1.13	0.6	0.97	0.72	0.47	0.44	0.99	0.7	0.43	0.0991	0.72	0.43	0.33	0.17	1.14	0.68	1.35	0.47	2.18	0.62	0.43	0.11
Deide_08510	CDS	-	desiccation-associated late embryogenesis abundant protein	1037709	1038311	603	-3	2.98	0.0693	1.21	0.54	1.83	0.66	0.77	0.96	0.76	0.86	0.49	0.22	0.72	0.43	0.29	0.14	1.61	0.37	2.55	0.0537	2.53	0.53	0.64	0.34
Deide_08520	CDS	-	hypothetical protein	1038445	1038813	369	-2	1.01	0.93	1.08	0.68	0.83	0.57	0.91	0.97	1.15	0.61	1	1	0.73	0.44	0.76	0.72	0.94	0.93	1.14	0.69	0.97	0.69	0.86	0.61
Deide_08530	CDS	-	hypothetical protein	1038904	1039887	984	1	4.21	0.00293	0.8	1	2.31	0.39	0.45	0.3	1.24	0.54	0.72	0.46	1.16	0.97	0.22	0.0272	0.65	0.63	2	0.0762	5.4	0.0557	0.57	0.22
Deide_08531	CDS	-	hypothetical protein	1039981	1040310	330	1	2	0.12	0.82	0.98	0.99	0.76	0.42	0.2	2.69	0.11	1.42	0.42	0.7	0.41	0.28	0.037	0.3	0.0559	1.43	0.32	2.52	0.28	0.52	0.17
Deide_08540	CDS	-	putative PAP2 superfamily protein	1040314	1041141	828	-2	0.89	0.86	1.12	0.63	0.82	0.56	1.07	0.77	1.6	0.34	1.57	0.32	0.63	0.32	0.78	0.74	0.7	0.68	1.31	0.47	0.82	0.54	0.97	0.76
Deide_08550	CDS	-	ABC transporter ATP-binding protein	1041174	1042775	1602	3	0.87	0.9	0.73	0.98	0.94	0.66	0.82	0.99	1.21	0.54	1.39	0.55	0.97	0.72	0.8	0.88	0.61	0.62	0.97	0.96	1.22	0.81	1.13	0.94
Deide_08560	CDS	-	putative inner membrane transporter protein	1042831	1043715	885	-2	0.95	0.97	1.08	0.68	0.81	0.55	0.95	0.94	1.58	0.35	1.43	0.42	1.16	0.97	1.29	0.6	0.69	0.63	0.7	0.41	0.9	0.64	0.89	0.65
Deide_08570	CDS	-	glycogen phosphorylase	1043800	1046316	2517	-2	0.86	0.93	0.73	0.95	1.07	0.73	0.94	0.81	0.76	0.85	1	0.99	0.98	0.7	0.81	0.91	0.97	0.83	1.1	0.77	1.21	0.77	1.31	0.94
Deide_08580	CDS	-	conserved protein of unknown function	1046414	1046881	468	2	1.14	0.73	1.09	0.68	0.9	0.65	0.9	1	1.29	0.5	1.09	0.86	0.86	0.61	0.81	0.76	0.85	0.92	1.05	0.84	1.07	0.84	0.84	0.58
Deide_08590	CDS	-	Type 4 pilus assembly protein PilC	1047003	1048223	1221	-3	0.77	0.78	0.94	0.76	0.68	0.42	0.87	0.94	0.57	0.91	0.53	0.29	1.08	0.81	1.3	0.68	1.67	0.35	0.63	0.5	0.84	0.53	0.93	0.69
Deide_08591	CDS	-	translation factor (SUA5)	1048291	1048935	645	1	0.74	0.56	0.9	0.91	0.83	0.58	1.04	0.81	0.75	0.95	0.88	0.77	1.08	0.89	1.28	0.64	1.21	0.6	0.77	0.6	0.85	0.58	1.17	0.97
Deide_08600	CDS	scpB	segregation and condensation protein B	1048932	1049477	546	3	0.66	0.4	1.08	0.69	0.54	0.26	0.91	0.99	0.92	0.83	0.8	0.61	0.82	0.55	1.3	0.61	1.17	0.65	0.66	0.36	0.63	0.35	0.86	0.59
Deide_08610	CDS	-	hypothetical protein	1049567	1050334	768	2	0.77	0.67	1.05	0.7	0.59	0.31	0.83	0.95	0.99	0.74	0.81	0.64	0.99	0.77	1.33	0.63	1.06	0.76	0.6	0.33	0.75	0.48	0.81	0.52
Deide_08620	CDS	gatA	Glutamyl-tRNA(Gln) amidotransferase subunit A	1050422	1051885	1464	2	0.78	0.68	1.4	0.43	0.59	0.31	1.09	0.74	1.45	0.41	1.16	0.76	0.61	0.3	1.07	0.86	0.97	0.89	0.97	0.99	0.57	0.31	0.79	0.5
Deide_08630	CDS	truB	tRNA pseudouridine synthase B	1051886	1052818	933	-1	0.67	0.43	1.22	0.55	0.3	0.0689	0.57	0.41	1.3	0.51	0.62	0.27	0.47	0.17	0.84	0.79	0.94	0.95	0.65	0.3	0.57	0.26	0.47	0.15
Deide_08640	CDS	-	hypothetical protein	1052884	1053255	372	1	0.92	0.93	1.57	0.34	0.57	0.29	1	0.85	1.3	0.49	0.86	0.73	0.66	0.36	1.1	0.83	1.2	0.61	0.87	0.82	0.6	0.34	0.65	0.31
Deide_08650	CDS	-	RNA pseudouridylate synthase	1053252	1054013	762	3	0.92	0.92	0.65	0.71	0.71	0.44	0.52	0.38	1.17	0.59	0.95	0.91	0.79	0.5	0.54	0.37	0.56	0.44	0.91	0.89	1.46	0.9	0.81	0.53
Deide_08656	misc_RNA	rnpB	RNA component of RNaseP	1054045	1054474	430	1	2.04	0.28	3.94	0.0837	1.78	0.83	3.55	0.0802	1.88	0.3	1.73	0.38	0.61	0.31	1.15	0.78	2.1	0.19	2.92	0.0454	0.53	0.29	0.91	0.65
Deide_08660	CDS	-	hypothetical protein	1054538	1054888	351	-1	1.52	0.32	1.98	0.19	3.58	0.13	4.82	0.00752	0.31	0.21	0.77	0.57	2.21	0.28	2.81	0.0739	6.41	0.00154	1.63	0.23	0.79	0.52	2.47	0.13
Deide_08661	CDS	mraZ	Protein MraZ	1055231	1055659	429	2	0.43	0.12	0.91	0.87	0.56	0.28	1.23	0.6	0.37	0.35	0.51	0.16	1.6	0.65	3.34	0.0897	2.48	0.1	0.35	0.0516	0.48	0.24	1.37	0.74
Deide_08670	CDS	rsmH	Ribosomal RNA small subunit methyltransferase H	1055665	1056567	903	1	0.39	0.16	0.67	0.82	0.39	0.15	0.68	0.79	0.45	0.59	0.47	0.15	1.63	0.78	2.71	0.21	1.49	0.42	0.24	0.0196	0.61	0.35	1.03	0.84
Deide_08680	CDS	-	hypothetical protein	1056564	1056953	390	3	0.33	0.0442	0.65	0.74	0.32	0.0792	0.65	0.64	0.75	0.98	0.77	0.56	1.17	0.96	2.27	0.23	0.87	0.99	0.27	0.0129	0.52	0.27	1.01	0.83
Deide_08690	CDS	-	peptidoglycan glycosyltransferase	1056944	1058290	1347	2	0.49	0.37	1.04	0.68	0.39	0.17	0.85	0.98	0.72	0.95	0.6	0.36	1.09	0.79	2.26	0.29	1.44	0.45	0.36	0.0987	0.48	0.27	0.82	0.55
Deide_08700	CDS	-	hypothetical protein	1058715	1059293	579	3	1.4	0.49	2.35	0.16	3.48	0.22	6.04	0.0136	0.19	0.24	0.51	0.29	4.43	0.0508	7.26	0.0163	12	0.000587	0.79	0.79	0.61	0.35	2.6	0.18
Deide_08710	CDS	-	hypothetical protein	1059509	1060696	1188	2	0.79	0.82	1.09	0.63	0.99	0.68	1.41	0.5	0.56	0.92	0.74	0.62	1.29	0.98	1.74	0.45	1.95	0.25	0.77	0.77	0.75	0.46	1.31	0.92
Deide_08720	CDS	-	S-layer-like array protein	1061025	1062047	1023	3	1.93	0.14	0.75	0.88	2.2	0.43	0.88	1	0.61	0.75	0.74	0.5	1.67	0.57	0.63	0.51	1.23	0.59	1.33	0.45	2.65	0.29	1.2	0.94
Deide_08730	CDS	-	Nudix hydrolase	1062110	1062697	588	-1	1.22	0.62	1.4	0.43	0.65	0.37	0.78	0.8	2.02	0.22	1.15	0.77	0.92	0.68	1.04	0.91	0.69	0.65	0.71	0.44	0.9	0.63	0.56	0.21
Deide_08740	CDS	-	nucleoside triphosphate pyrophosphohydrolase	1062684	1063322	639	-3	0.73	0.54	1.12	0.64	0.43	0.16	0.68	0.64	1.5	0.39	0.93	0.86	0.44	0.13	0.66	0.52	0.75	0.76	0.98	0.99	0.67	0.39	0.61	0.27
Deide_08750	CDS	-	hypothetical protein	1063443	1063913	471	3	2.78	0.0335	1.22	0.55	2.33	0.39	1.06	0.78	1.17	0.58	1.04	0.96	1.27	0.93	0.54	0.39	1.05	0.78	1.85	0.14	2.35	0.43	0.88	0.63
Deide_08760	CDS	-	short chain dehydrogenase	1064022	1064747	726	3	1.89	0.2	0.99	0.76	0.8	0.54	0.43	0.3	2.53	0.15	1.14	0.79	0.63	0.32	0.32	0.12	0.39	0.19	1.27	0.52	1.97	0.65	0.44	0.0999
Deide_08770	CDS	smpB	SsrA-binding protein	1064869	1065291	423	1	0.68	0.52	0.61	0.69	0.98	0.72	0.9	0.95	0.42	0.47	0.64	0.37	1.48	0.73	1.29	0.67	1.44	0.44	0.66	0.48	1.15	0.82	1.5	0.62
Deide_08780	CDS	-	cell wall hydrolase/autolysin	1065306	1066676	1371	3	0.84	0.88	0.71	1	0.91	0.62	0.8	0.99	0.52	0.86	0.6	0.4	1.4	0.94	1.16	0.78	1.38	0.5	0.65	0.55	1.21	0.78	1.13	0.92
Deide_08790	CDS	-	hypothetical protein	1066673	1067215	543	2	0.8	0.76	0.89	0.86	0.61	0.34	0.71	0.81	0.84	0.87	0.68	0.44	0.88	0.62	0.96	0.97	1.07	0.75	0.7	0.55	0.92	0.61	0.8	0.52
Deide_08800	CDS	smc	chromosome partition protein	1067367	1070657	3291	3	0.91	0.95	1.29	0.49	0.89	0.62	1.31	0.55	0.85	0.84	0.88	0.8	1.16	0.92	1.62	0.48	1.53	0.39	0.77	0.72	0.72	0.44	1.03	0.82
Deide_08801	CDS	-	2-5 RNA ligase	1070674	1071192	519	-2	1.05	0.92	0.57	0.58	0.89	0.71	0.5	0.3	1.52	0.39	1.37	0.5	0.55	0.27	0.29	0.0299	0.38	0.14	1.64	0.2	1.88	0.51	0.89	0.67
Deide_08810	CDS	-	glycoside hydrolase	1071189	1072631	1443	-3	1.92	0.15	0.97	0.8	1.01	0.76	0.53	0.39	1.23	0.55	0.68	0.39	0.76	0.48	0.38	0.14	0.79	0.85	1.32	0.44	2.03	0.53	0.55	0.2
Deide_08820	CDS	-	phosphoenolpyruvate carboxylase	1072693	1075179	2487	-2	0.67	0.45	0.93	0.86	0.74	0.48	1.07	0.76	0.81	0.96	0.96	0.92	1.6	0.64	2.18	0.22	1.15	0.67	0.47	0.13	0.74	0.46	1.16	0.98
Deide_08830	CDS	-	hypothetical protein	1075247	1076023	777	-1	0.81	0.73	1.15	0.6	0.7	0.43	1.02	0.83	1.15	0.6	1.04	0.94	1.34	0.86	1.86	0.31	1.01	0.84	0.52	0.18	0.73	0.45	0.9	0.67
Deide_08840	CDS	-	universal stress family protein UspA	1076132	1076626	495	2	1.7	0.24	1.13	0.63	0.88	0.64	0.61	0.54	1.64	0.33	0.91	0.82	0.43	0.12	0.28	0.0472	0.69	0.67	2.08	0.0547	1.54	0.82	0.55	0.19
Deide_08850	CDS	-	putative protease, Peptidase U32 family	1076707	1079271	2565	1	0.98	0.99	1.62	0.31	1.22	0.97	2.09	0.17	0.65	0.83	0.85	0.73	0.75	0.46	1.21	0.71	2.53	0.0883	1.64	0.23	0.62	0.35	1.31	0.8
Deide_08860	CDS	-	hypothetical protein	1079336	1079980	645	2	1.03	0.91	1	0.76	1.02	0.77	1.02	0.82	0.99	0.74	1.04	0.95	0.81	0.54	0.76	0.75	1.01	0.83	1.27	0.53	1.06	0.77	1.04	0.87
Deide_08870	CDS	-	conserved protein of unknown function	1079934	1080656	723	3	1.17	0.69	1.06	0.71	0.93	0.69	0.87	0.97	1.29	0.51	1.09	0.87	0.84	0.57	0.74	0.68	0.82	0.89	1.11	0.73	1.13	0.88	0.83	0.56
Deide_08880	CDS	-	ABC transporter ATP-binding protein	1080717	1081490	774	3	0.68	0.45	0.69	0.75	0.76	0.5	0.8	0.83	1.32	0.49	1.56	0.31	0.53	0.23	0.53	0.27	0.53	0.35	1.43	0.32	1.01	0.78	1.17	1
Deide_08890	CDS	-	hypothetical protein	1081487	1083169	1683	2	0.67	0.41	0.79	0.92	0.59	0.31	0.72	0.69	0.9	0.89	0.84	0.68	0.64	0.33	0.74	0.63	0.88	0.98	0.92	0.91	0.88	0.62	0.92	0.68
Deide_08900	CDS	-	YciI-like protein	1083248	1083544	297	-1	1.14	0.73	1.53	0.35	0.59	0.31	0.82	0.87	2.26	0.17	1.24	0.63	0.57	0.25	0.74	0.64	0.68	0.61	1.04	0.85	0.77	0.49	0.54	0.2
Deide_08910	CDS	-	saccharopine dehydrogenase	1083547	1084764	1218	-2	0.92	0.95	0.86	0.91	0.9	0.63	0.86	0.98	0.93	0.78	0.96	0.93	1.19	0.98	1.08	0.85	0.92	0.92	0.76	0.68	1.1	0.77	1.02	0.83
Deide_08920	CDS	-	hypothetical protein	1084833	1085183	351	3	1.09	0.83	1.5	0.36	0.56	0.27	0.8	0.83	1.3	0.5	0.71	0.42	0.55	0.24	0.74	0.63	1.16	0.66	1.02	0.91	0.74	0.46	0.54	0.2
Deide_08930	CDS	-	hypothetical protein	1085180	1085761	582	2	1.19	0.66	1.36	0.45	0.65	0.38	0.78	0.79	1.84	0.26	1.08	0.88	0.63	0.32	0.7	0.55	0.74	0.73	1.05	0.84	0.9	0.64	0.58	0.24
Deide_08940	CDS	-	3-phosphoshikimate 1-carboxyvinyltransferase	1085807	1087147	1341	2	0.94	0.95	1.18	0.59	0.88	0.62	1.13	0.7	1.22	0.56	1.2	0.69	1.27	0.92	1.55	0.42	0.97	0.9	0.69	0.42	0.83	0.55	0.97	0.76
Deide_08950	CDS	-	hypothetical protein	1087167	1087409	243	3	1.05	0.88	0.7	0.83	0.75	0.49	0.52	0.4	0.71	0.91	0.53	0.16	1.27	0.92	0.83	0.85	1	0.84	0.59	0.27	1.54	0.86	0.75	0.44
Deide_08960	CDS	-	hypothetical protein	1087502	1087783	282	2	0.73	0.57	0.8	0.99	0.51	0.23	0.58	0.5	1.07	0.67	0.79	0.6	0.82	0.54	0.87	0.9	0.75	0.79	0.63	0.33	0.94	0.66	0.73	0.43
Deide_08970	CDS	-	L-sorbosone dehydrogenase	1087852	1088943	1092	1	0.78	0.62	0.69	0.72	0.98	0.76	0.9	1	0.56	0.62	0.74	0.49	1.69	0.55	1.45	0.49	1.24	0.57	0.59	0.22	1.17	0.94	1.32	0.82
Deide_08980	CDS	-	putative DNA/RNA helicase, SNF2 family	1089095	1092493	3399	2	0.99	0.96	1.87	0.25	1.2	0.92	2.34	0.16	0.64	0.89	0.83	0.7	0.98	0.75	1.81	0.36	2.92	0.0648	1.23	0.6	0.55	0.29	1.27	0.88
Deide_08989	CDS	-	putative trpEGD operon leader peptide	1092728	1092775	48	2	0.66	0.73	0.5	0.86	1.69	0.86	1.31	0.53	0.4	0.88	1.08	0.96	2.9	0.56	2.13	0.39	1.24	0.59	0.58	0.69	1.37	0.78	2.67	0.36
Deide_08990	CDS	-	Anthranilate synthase component I	1092857	1094269	1413	2	0.67	0.42	1.08	0.68	1.02	0.78	1.69	0.28	0.46	0.44	0.73	0.47	1.37	0.81	2.16	0.17	2.39	0.0878	0.74	0.53	0.64	0.34	1.58	0.56
Deide_09000	CDS	-	anthranilate synthase component II	1094343	1094966	624	3	0.95	0.96	1.35	0.47	1.14	0.9	1.68	0.28	0.61	0.71	0.78	0.57	1.15	0.96	1.61	0.35	2.22	0.11	1	0.95	0.72	0.44	1.26	0.89
Deide_09010	CDS	trpD	anthranilate phosphoribosyltransferase	1094963	1095967	1005	2	0.88	0.85	1.36	0.44	0.9	0.64	1.44	0.42	1.11	0.65	1.21	0.67	0.88	0.66	1.33	0.56	1.22	0.59	1.03	0.89	0.67	0.37	1.08	0.93
Deide_09020	CDS	-	AsnC family transcriptional regulator; Lrp	1096042	1096503	462	-2	0.89	0.85	1.79	0.26	0.6	0.32	1.25	0.57	0.81	0.99	0.58	0.21	0.64	0.33	1.27	0.62	2.21	0.11	0.93	0.93	0.51	0.2	0.71	0.4
Deide_09030	CDS	-	L-lysine 2,3-aminomutase	1096784	1098265	1482	2	0.4	0.3	1.08	0.64	0.31	0.13	0.86	0.95	0.49	0.82	0.4	0.13	0.25	0.0599	0.66	0.68	2.2	0.19	1.24	0.6	0.38	0.2	0.81	0.53
Deide_09040	CDS	-	4-aminobutyrate aminotransferase	1098335	1099708	1374	2	0.47	0.29	1.32	0.48	0.54	0.29	1.59	0.4	0.56	0.82	0.69	0.5	0.35	0.0932	0.96	0.98	2.37	0.14	1.57	0.33	0.36	0.17	1.21	0.97
Deide_09050	CDS	-	extracellular nuclease	1099837	1102434	2598	1	0.72	0.75	1.13	0.59	0.71	0.44	1.14	0.67	0.85	0.78	0.88	0.82	0.56	0.28	0.85	0.94	1.33	0.52	1.28	0.57	0.66	0.39	1.02	0.79
Deide_09051	CDS	-	peroxiredoxin	1102503	1102970	468	-3	0.85	0.78	1.16	0.61	0.81	0.55	1.14	0.69	1.53	0.38	1.55	0.34	0.83	0.57	1.12	0.81	0.76	0.77	0.97	0.99	0.75	0.48	1	0.8
Deide_09052	CDS	tilS	tRNA(Ile)-lysidine synthase	1103006	1104607	1602	2	1.05	0.89	1.07	0.68	0.77	0.5	0.81	0.91	1.41	0.43	1.1	0.85	1	0.78	1	0.94	0.76	0.81	0.77	0.64	1	0.71	0.77	0.47
Deide_09060	CDS	-	hypothetical protein	1104796	1105875	1080	-2	2.02	0.12	0.5	0.47	0.8	0.54	0.21	0.0282	0.85	0.91	0.36	0.024	0.55	0.23	0.13	0.00503	0.59	0.53	1.48	0.28	4.15	0.14	0.42	0.0816
Deide_09070	CDS	-	N-acetylmuramoyl-L-alanine amidase	1105950	1107863	1914	3	1.2	0.65	0.86	0.97	0.97	0.73	0.72	0.71	1.16	0.6	0.99	0.98	0.89	0.64	0.63	0.47	0.74	0.75	1.09	0.77	1.43	0.86	0.85	0.59
Deide_09078	CDS	-	Inorganic pyrophosphatase-related protein, partial	1107921	1108199	279	3	1.14	0.73	1.35	0.45	0.74	0.47	0.91	1	2.7	0.11	1.87	0.15	0.77	0.5	0.9	0.89	0.5	0.3	0.97	1	0.87	0.63	0.69	0.37
Deide_09080	CDS	-	short chain dehydrogenase	1108209	1108916	708	3	2.08	0.13	0.99	0.76	0.92	0.67	0.45	0.3	1.94	0.25	0.9	0.82	0.56	0.23	0.26	0.0533	0.51	0.38	1.65	0.19	2.17	0.55	0.46	0.11
Deide_09090	CDS	-	pyridine nucleotide-disulphide oxidoreductase, class II	1108913	1109878	966	2	1.21	0.65	0.42	0.22	1.15	0.93	0.42	0.18	0.99	0.77	1	1	0.91	0.67	0.31	0.0438	0.43	0.19	1.28	0.48	2.93	0.15	1	0.8
Deide_09100	CDS	-	haloacid dehalogenase-like hydrolase	1109875	1110408	534	1	1.88	0.19	0.45	0.26	1.32	0.96	0.33	0.0781	1.69	0.32	1.26	0.59	1.17	1	0.27	0.0243	0.27	0.0329	1.14	0.69	4.28	0.0377	0.74	0.46
Deide_09110	CDS	-	ATP-dependent RNA helicase HrpB	1110628	1113120	2493	1	0.82	0.71	1.12	0.64	0.54	0.26	0.76	0.78	1.46	0.41	1.02	0.98	0.76	0.47	1.01	0.94	0.77	0.78	0.72	0.45	0.75	0.48	0.69	0.39
Deide_09120	CDS	-	hypothetical protein	1113243	1113662	420	3	0.8	0.68	1.94	0.21	0.51	0.23	1.26	0.57	2.98	0.0857	1.99	0.12	0.45	0.14	1.07	0.86	0.65	0.57	1.12	0.71	0.43	0.16	0.66	0.33
Deide_09130	CDS	-	trans-aconitate 2-methyltransferase	1113675	1114460	786	-3	8.3	3.53e-05	17	8.17e-05	16	0.000644	34	9.32e-08	17	0.000149	36	2.48e-11	1.23	1	2.45	0.097	0.97	0.88	13	5.39e-09	0.51	0.24	2.05	0.26
Deide_09148	CDS	-	protein of unknown function	1114582	1114674	93	-2	135	6.77e-10	1353	1.3e-13	80	1.21e-06	832	5.4e-13	857	3.66e-10	541	7.42e-19	1.71	0.64	17	7.56e-06	1.58	0.46	47	6.83e-11	0.1	0.00438	0.62	0.33
Deide_09150	CDS	ddrA	Single-stranded DNA-binding protein DdrA	1114671	1115276	606	-3	166	0.92	703	0.00376	192	0.95	845	0.84	327	0.00337	403	0.000832	4.12	0.0406	17	0.000504	2.16	0.12	47	0.00643	0.24	0.0554	1.22	0.66
Deide_09160	CDS	-	Trypsin-like serine protease	1115414	1116271	858	-1	1.32	0.55	1.8	0.27	0.83	0.57	1.17	0.65	3	0.1	2.01	0.13	0.62	0.31	0.82	0.83	0.6	0.51	1.36	0.44	0.75	0.48	0.66	0.32
Deide_09170	CDS	-	extracellular serine proteinase	1116345	1117889	1545	-3	1.72	0.22	1.62	0.31	0.58	0.3	0.57	0.41	7.54	0.00474	2.71	0.0234	0.39	0.1	0.36	0.0742	0.22	0.0128	1.49	0.26	1.09	0.88	0.36	0.0496
Deide_09180	CDS	hisB	Imidazoleglycerol-phosphate dehydratase	1118211	1118798	588	3	0.96	0.99	2.01	0.22	0.57	0.3	1.23	0.61	1.92	0.27	1.2	0.72	0.67	0.37	1.38	0.6	1.05	0.77	0.85	0.84	0.49	0.25	0.62	0.3
Deide_09190	CDS	hisH	imidazole glycerol phosphate synthase subunit HisH	1118795	1119427	633	2	1	0.96	1.04	0.72	0.96	0.72	1.03	0.81	0.88	0.88	0.9	0.8	1.2	1	1.22	0.7	1.19	0.63	0.81	0.69	0.99	0.72	1.01	0.84
Deide_09200	CDS	-	branched-chain amino acid aminotransferase	1119484	1120521	1038	1	1.03	0.89	1.49	0.4	1.16	0.79	1.73	0.36	1.39	0.45	1.66	0.41	0.66	0.38	0.94	0.99	1.07	0.74	1.76	0.27	0.71	0.43	1.18	0.94
Deide_09210	CDS	-	glycogen branching enzyme	1120784	1122712	1929	2	1.2	0.71	0.93	0.78	1.08	0.79	0.87	0.94	0.94	0.74	0.9	0.84	1.02	0.78	0.78	0.84	1	0.82	1.07	0.81	1.32	0.89	0.95	0.71
Deide_09220	CDS	-	hypothetical protein	1122709	1122972	264	1	1.08	0.88	0.46	0.28	1.38	0.91	0.61	0.5	0.41	0.32	0.55	0.17	1.43	0.79	0.59	0.39	1.13	0.69	0.97	1	2.41	0.26	1.35	0.81
Deide_09230	CDS	-	nitroreductase	1123017	1123814	798	3	1.1	0.81	1.23	0.54	0.78	0.51	0.9	1	0.96	0.78	0.72	0.45	0.83	0.57	0.91	0.93	1.28	0.54	0.93	0.94	0.92	0.66	0.74	0.43
Deide_09240	CDS	-	3-isopropylmalate dehydrogenase	1123888	1124889	1002	-2	0.95	0.98	1.61	0.33	0.76	0.49	1.32	0.52	1.87	0.26	1.58	0.32	0.66	0.35	1.09	0.84	0.86	0.97	1.16	0.68	0.61	0.34	0.83	0.57
Deide_09250	CDS	-	putative FAD dependent oxidoreductase	1124952	1125932	981	-3	0.96	1	1.06	0.72	0.4	0.14	0.46	0.23	2.84	0.0948	1.26	0.6	0.44	0.14	0.47	0.18	0.37	0.13	0.92	0.9	0.94	0.7	0.44	0.12
Deide_09260	CDS	-	hypothetical protein	1125929	1126597	669	-1	1.35	0.47	0.79	0.92	1.28	0.99	0.78	0.81	0.65	0.78	0.65	0.33	1.12	0.93	0.65	0.48	1.23	0.58	1.14	0.68	1.75	0.58	0.99	0.79
Deide_09270	CDS	-	hypothetical protein	1126701	1127270	570	3	4.24	0.00732	1.64	0.32	1.24	0.98	0.5	0.39	2.76	0.13	0.85	0.72	0.4	0.0981	0.15	0.00843	0.6	0.54	3.12	0.00564	2.65	0.39	0.31	0.0276
Deide_09280	CDS	-	hypothetical protein	1127267	1128034	768	2	5.03	0.00124	0.47	0.42	3.75	0.12	0.36	0.23	0.58	0.76	0.46	0.11	1.79	0.49	0.16	0.0186	0.81	0.92	2.1	0.0748	11	0.00882	0.78	0.49
Deide_09290	CDS	-	threonine aldolase	1128103	1129167	1065	1	1.14	0.75	0.65	0.74	0.97	0.73	0.57	0.5	1.26	0.52	1.14	0.79	0.74	0.45	0.41	0.2	0.52	0.38	1.32	0.46	1.81	0.7	0.89	0.65
Deide_09300	CDS	-	hypothetical protein	1129177	1130166	990	1	0.71	0.48	1.14	0.62	0.63	0.35	1.04	0.81	2.37	0.14	2.22	0.0685	0.51	0.2	0.8	0.73	0.48	0.27	1.24	0.53	0.64	0.35	0.93	0.71
Deide_09310	CDS	-	hypothetical protein	1130163	1130561	399	3	0.98	1	0.65	0.7	0.83	0.62	0.57	0.41	0.9	0.9	0.81	0.63	1.33	0.89	0.86	0.83	0.72	0.7	0.63	0.27	1.56	0.68	0.89	0.65
Deide_09320	CDS	-	hypothetical protein	1130623	1131321	699	1	0.54	0.24	0.83	1	0.67	0.41	1.07	0.77	0.71	0.89	0.93	0.87	0.62	0.33	0.94	0.96	1.18	0.64	1.08	0.79	0.67	0.39	1.3	0.86
Deide_09330	CDS	-	hypothetical protein	1131329	1131823	495	-1	1.58	0.3	0.47	0.38	1.25	1	0.38	0.19	1.05	0.71	0.88	0.76	1.34	0.84	0.39	0.17	0.45	0.27	0.94	0.94	3.46	0.18	0.83	0.56
Deide_09340	CDS	-	isopentenyl pyrophosphate isomerase	1132378	1133400	1023	1	0.94	0.96	1.7	0.28	0.57	0.29	1.07	0.77	1.94	0.23	1.25	0.62	0.67	0.36	1.18	0.73	0.88	0.98	0.86	0.78	0.57	0.28	0.64	0.31
Deide_09345	tRNA	trnM	tRNA-Met	1131901	1131977	77	-1	1.52	0.00442	0.25	0.51	16	0.0523	2.72	0.0158	0.1	0.48	1.18	0.0889	8.74	0.73	1.4	0.32	2.38	0.31	1.85	0.00478	6.29	0.52	11	0.87
Deide_09350	CDS	-	hypothetical protein	1133328	1134665	1338	-3	1.35	0.5	0.88	0.92	1.16	0.92	0.78	0.85	1.2	0.57	1.1	0.85	0.94	0.71	0.6	0.47	0.73	0.75	1.24	0.56	1.59	0.81	0.9	0.68
Deide_09360	CDS	ruvA	Holliday junction DNA helicase RuvA	1134697	1135296	600	-2	1.21	0.65	1.48	0.38	1.02	0.77	1.29	0.54	1.81	0.28	1.62	0.29	0.51	0.19	0.62	0.46	0.82	0.89	1.99	0.0802	0.84	0.57	0.88	0.63
Deide_09361	CDS	-	putative GCN5-related N-acetyltransferase	1135360	1135965	606	1	1.05	0.88	1.01	0.78	0.55	0.26	0.54	0.39	1.5	0.39	0.83	0.66	0.74	0.45	0.69	0.59	0.68	0.62	0.74	0.5	1.07	0.83	0.55	0.2
Deide_09370	CDS	-	hypothetical protein	1135976	1136539	564	-1	1.25	0.64	0.87	1	0.69	0.43	0.5	0.28	1.43	0.46	0.84	0.68	0.89	0.63	0.6	0.38	0.61	0.51	0.78	0.59	1.47	0.79	0.58	0.27
Deide_09379	CDS	-	putative methionine--tRNA ligase gene leader peptide	1136767	1136814	48	1	2.51	0.0659	4.8	0.0291	1.12	0.87	2.22	0.14	10	0.00305	4.84	0.000728	0.58	0.26	1.08	0.85	0.47	0.25	1.95	0.0967	0.54	0.26	0.47	0.12
Deide_09380	CDS	-	methionine--tRNA ligase	1136949	1138955	2007	3	0.66	0.58	1.93	0.24	0.64	0.38	1.92	0.27	1.53	0.39	1.56	0.4	0.55	0.26	1.57	0.49	1.26	0.56	1.16	0.69	0.35	0.16	1.01	0.8
Deide_09390	CDS	-	UPF0042 nucleotide-binding protein Deide_09390	1139034	1139876	843	3	1.01	0.92	1.52	0.38	0.48	0.22	0.75	0.87	2.79	0.14	1.4	0.49	0.53	0.22	0.78	0.81	0.55	0.47	0.91	0.94	0.68	0.41	0.5	0.16
Deide_09400	CDS	-	hypothetical protein	1139873	1141231	1359	2	0.84	0.81	0.56	0.6	0.63	0.35	0.43	0.33	1.04	0.68	0.82	0.67	0.93	0.69	0.61	0.55	0.54	0.46	0.68	0.48	1.54	0.92	0.78	0.49
Deide_09410	CDS	proA	gamma-glutamyl phosphate reductase	1141650	1142939	1290	3	1.08	0.83	1.31	0.48	1.05	0.82	1.32	0.51	1.28	0.52	1.31	0.55	1.44	0.75	1.71	0.32	1.03	0.82	0.73	0.49	0.85	0.59	1.02	0.83
Deide_09420	CDS	-	RNA polymerase sigma factor	1142986	1143294	309	-2	4.03	0.00301	1.9	0.22	1.87	0.6	0.91	0.98	0.87	0.89	0.43	0.0591	0.61	0.3	0.28	0.0303	2.2	0.13	3.08	0.00346	2.18	0.36	0.49	0.13
Deide_09430	CDS	-	1-deoxy-D-xylulose-5-phosphate synthase	1144219	1146102	1884	-2	1.22	0.66	0.82	0.96	1.93	0.6	1.35	0.52	0.85	0.86	1.44	0.49	1.49	0.72	0.99	0.95	0.97	0.87	1.3	0.53	1.52	0.93	1.66	0.53
Deide_09440	CDS	-	conserved protein of unknown function	1146099	1146830	732	-3	0.95	0.99	1.53	0.37	1.22	0.94	2.05	0.21	0.93	0.78	1.27	0.64	0.79	0.51	1.26	0.69	1.66	0.31	1.55	0.32	0.63	0.37	1.36	0.78
Deide_09450	CDS	-	Phage shock protein A	1146952	1147632	681	-2	2.19	0.15	1.36	0.45	1.45	0.88	0.94	0.89	2.2	0.21	1.55	0.38	1.24	0.96	0.76	0.79	0.62	0.61	1.17	0.67	1.65	0.86	0.7	0.39
Deide_09460	CDS	-	hypothetical protein	1147789	1148628	840	-2	1.19	0.69	1.29	0.49	1.83	0.62	2.05	0.21	0.4	0.44	0.66	0.4	2.1	0.35	2.23	0.22	3.21	0.0449	0.87	0.88	0.95	0.65	1.61	0.52
Deide_09470	CDS	-	TetR family transcriptional regulator	1148804	1149418	615	2	0.99	0.97	2.16	0.16	0.63	0.34	1.42	0.43	2.29	0.17	1.54	0.34	0.53	0.22	1.14	0.77	0.95	0.93	1.18	0.62	0.47	0.19	0.66	0.34
Deide_09480	CDS	-	Maltose ABC transporter permease	1149488	1150870	1383	-1	0.57	0.28	1.01	0.76	0.51	0.23	0.93	0.94	0.73	0.95	0.69	0.41	0.63	0.32	1.1	0.83	1.38	0.46	0.8	0.69	0.58	0.32	0.94	0.72
Deide_09490	CDS	-	Maltose ABC transporter permease	1150867	1152273	1407	-2	0.97	0.98	1.27	0.51	0.79	0.52	1.07	0.75	1.36	0.46	1.17	0.76	0.76	0.48	0.98	0.96	0.94	0.92	1.04	0.86	0.79	0.5	0.85	0.59
Deide_09500	CDS	-	Maltose ABC transporter periplasmic protein	1152422	1153603	1182	-1	0.54	0.31	0.85	0.93	0.32	0.0815	0.51	0.43	1.04	0.68	0.65	0.34	0.28	0.0383	0.43	0.25	0.82	0.92	1.13	0.71	0.66	0.39	0.61	0.26
Deide_09510	CDS	-	Drug efflux permease	1153945	1155207	1263	1	0.83	0.78	3.97	0.0406	0.56	0.28	2.79	0.0654	1.29	0.51	0.93	0.86	0.36	0.0778	1.69	0.35	3.1	0.0377	1.57	0.26	0.21	0.0501	0.71	0.39
Deide_09520	CDS	-	methyltransferase RsmB, Sun protein	1155276	1156538	1263	3	0.95	0.99	1.31	0.49	0.75	0.49	1.07	0.77	1.23	0.55	1.03	0.97	0.86	0.59	1.15	0.78	1.07	0.76	0.88	0.87	0.75	0.48	0.83	0.56
Deide_09530	CDS	deoD	purine nucleoside phosphorylase	1156615	1157322	708	-2	0.96	0.99	1.04	0.72	0.97	0.72	1.09	0.74	0.9	0.85	0.97	0.94	1.09	0.88	1.15	0.77	1.16	0.66	0.9	0.9	0.95	0.66	1.07	0.91
Deide_09540	CDS	-	hypothetical protein	1157344	1157574	231	-2	0.5	0.25	0.68	0.85	0.73	0.48	1.03	0.84	0.88	0.92	1.36	0.49	0.73	0.47	0.97	1	0.78	0.84	1.01	0.95	0.76	0.51	1.53	0.71
Deide_09550	CDS	-	Acetyltransferase	1157661	1158191	531	-3	1.07	0.86	1.41	0.44	0.61	0.33	0.83	0.88	2.16	0.21	1.3	0.55	0.67	0.39	0.87	0.84	0.66	0.59	0.91	0.88	0.78	0.52	0.6	0.27
Deide_09560	CDS	-	2-nitropropane dioxygenase	1158268	1159350	1083	-2	1.53	0.39	1.56	0.39	0.47	0.23	0.5	0.29	4.11	0.0526	1.35	0.55	0.68	0.4	0.68	0.52	0.38	0.18	0.7	0.45	1.01	0.78	0.32	0.0575
Deide_09570	CDS	-	histone deacetylase superfamily	1159377	1160315	939	3	0.79	0.85	0.8	1	0.83	0.65	0.88	0.98	0.42	0.44	0.47	0.1	0.9	0.64	0.9	0.91	1.92	0.2	0.93	0.94	1.01	0.75	1.11	1
Deide_09580	CDS	-	peptide chain release factor 3 (RF3)	1160467	1162065	1599	1	0.91	0.92	1.84	0.25	1.18	0.92	2.47	0.12	0.3	0.28	0.42	0.0951	1.4	0.81	2.77	0.13	6.07	0.00414	0.85	0.83	0.51	0.26	1.36	0.75
Deide_09590	CDS	-	hypothetical protein	1162736	1166485	3750	-1	0.53	0.28	1.54	0.36	0.42	0.16	1.26	0.57	1.23	0.54	1.04	0.96	0.71	0.42	2	0.28	1.25	0.57	0.6	0.34	0.36	0.14	0.83	0.56
Deide_09600	CDS	-	peptidase C39, bacteriocin processing	1166933	1167487	555	2	1.44	0.41	3.02	0.0701	1.44	0.86	3.11	0.0404	1.85	0.26	1.96	0.14	1.11	0.93	2.29	0.14	1.63	0.29	1.29	0.49	0.49	0.2	1.05	0.89
Deide_09610	CDS	-	putative aminopeptidase	1167689	1168816	1128	-1	1.16	0.71	1.42	0.4	0.89	0.63	1.13	0.7	1.64	0.33	1.34	0.51	0.85	0.6	1.02	0.93	0.87	0.96	1.05	0.85	0.84	0.57	0.81	0.54
Deide_09620	CDS	purU	formyltetrahydrofolate deformylase	1168861	1169736	876	1	1.2	0.64	1.14	0.62	0.83	0.57	0.82	0.87	2.33	0.15	1.71	0.22	0.92	0.68	0.86	0.83	0.49	0.28	0.9	0.87	1.08	0.86	0.73	0.41
Deide_09630	CDS	-	hypothetical protein	1169781	1170224	444	3	0.88	0.85	1.38	0.44	0.64	0.37	1.05	0.8	2.46	0.14	1.92	0.14	0.61	0.3	0.94	0.98	0.56	0.4	1.06	0.83	0.65	0.38	0.77	0.48
Deide_09640	CDS	-	NADPH:quinone reductase	1170305	1171306	1002	-1	2	0.12	1.41	0.42	0.73	0.46	0.53	0.35	2.52	0.13	0.98	0.96	0.59	0.29	0.41	0.11	0.56	0.41	1.24	0.54	1.46	0.78	0.38	0.0729
Deide_09650	CDS	-	peroxisomal bifunction	1171466	1173544	2079	2	0.76	0.57	0.52	0.4	0.5	0.22	0.35	0.11	0.91	0.86	0.64	0.29	0.49	0.18	0.33	0.0603	0.57	0.42	1.02	0.89	1.51	0.77	0.69	0.38
Deide_09660	CDS	-	lipopolysaccharide biosynthesis protein	1173608	1174711	1104	2	0.96	1	1.12	0.66	0.54	0.31	0.65	0.56	1.15	0.61	0.69	0.43	0.33	0.091	0.37	0.1	0.98	0.89	1.66	0.23	0.89	0.67	0.59	0.34
Deide_09670	CDS	-	acetyl-CoA acetyltransferase	1174708	1175889	1182	1	0.66	0.38	1.39	0.42	0.38	0.12	0.84	0.9	2	0.22	1.25	0.62	0.33	0.0603	0.68	0.51	0.7	0.65	1.17	0.63	0.49	0.19	0.61	0.29
Deide_09671	CDS	-	hypothetical protein	1175957	1176508	552	-1	1.23	0.65	0.94	0.81	1.23	0.96	0.98	0.85	0.54	0.72	0.57	0.27	1.5	0.72	1.13	0.81	1.76	0.28	0.82	0.79	1.34	0.97	1.05	0.87
Deide_09680	CDS	-	(dimethylallyl)adenosine tRNA methylthiotransferase	1176616	1177995	1380	-2	0.79	0.73	1.85	0.25	1.03	0.78	2.49	0.12	1.07	0.66	1.47	0.43	1.09	0.88	2.49	0.17	1.74	0.27	0.95	1	0.44	0.21	1.37	0.75
Deide_09690	CDS	-	hypothetical protein	1178316	1179149	834	-3	0.83	0.71	1.13	0.63	0.75	0.48	1.06	0.78	1.12	0.64	1.08	0.88	0.88	0.63	1.17	0.74	1.01	0.84	0.86	0.78	0.76	0.48	0.95	0.74
Deide_09700	CDS	-	Amidase	1179166	1180362	1197	-2	0.98	0.98	0.9	0.87	0.88	0.62	0.83	0.95	0.92	0.81	0.87	0.76	0.76	0.47	0.68	0.63	0.98	0.86	1.15	0.69	1.13	0.81	0.94	0.72
Deide_09710	CDS	-	desiccation-associated late embryogenesis abundant (Lea) protein	1180555	1181055	501	-2	0.95	1	0.92	0.91	1.02	0.8	1.02	0.85	0.81	1	0.92	0.84	0.68	0.42	0.64	0.45	1.14	0.69	1.51	0.27	1.07	0.87	1.12	1
Deide_09711	CDS	-	hypothetical protein	1181165	1182313	1149	2	2.69	0.0294	0.74	0.88	1.06	0.82	0.3	0.0777	1.26	0.53	0.53	0.14	0.68	0.39	0.18	0.00973	0.59	0.49	1.56	0.22	3.75	0.12	0.41	0.0832
Deide_09720	CDS	-	conserved protein of unknown function	1182413	1183063	651	2	1.83	0.22	1.12	0.63	1.42	0.89	0.9	0.96	1.05	0.67	0.87	0.75	0.85	0.59	0.51	0.35	1.07	0.76	1.68	0.22	1.68	0.8	0.82	0.54
Deide_09730	CDS	-	NLP/P60	1183150	1183785	636	-2	0.69	0.45	1.74	0.29	0.89	0.63	2.34	0.0955	0.91	0.89	1.26	0.61	1.05	0.84	2.61	0.0706	1.92	0.19	0.85	0.75	0.4	0.11	1.36	0.79
Deide_09740	CDS	-	hypothetical protein	1184139	1184504	366	3	1.22	0.67	1.7	0.3	0.85	0.58	1.23	0.6	2.56	0.15	1.9	0.18	0.51	0.19	0.69	0.65	0.67	0.66	1.68	0.24	0.73	0.46	0.73	0.43
Deide_09750	CDS	-	conserved protein of unknown function	1184584	1184850	267	1	1.09	0.81	1.5	0.37	0.68	0.41	0.97	0.89	1.58	0.35	1.05	0.94	0.58	0.26	0.78	0.73	0.96	0.91	1.19	0.62	0.74	0.47	0.66	0.32
Deide_09760	CDS	dtd	D-tyrosyl-tRNA(Tyr) deacylase	1184852	1185292	441	2	1.14	0.73	1.02	0.74	1.25	1	1.16	0.66	0.63	0.77	0.74	0.5	1.43	0.75	1.26	0.66	1.61	0.31	0.88	0.83	1.14	0.92	1.16	0.99
Deide_09770	CDS	-	peptidase M23 family	1185333	1186466	1134	3	1.04	0.89	1.29	0.49	1.01	0.75	1.29	0.56	1.08	0.65	1.11	0.85	0.97	0.74	1.18	0.76	1.2	0.62	1.04	0.85	0.83	0.54	1.02	0.82
Deide_09780	CDS	-	thioesterase; phenylacetic acid degradation protein; ComA	1186819	1187238	420	1	0.97	1	1.67	0.29	0.78	0.52	1.38	0.46	1.37	0.46	1.17	0.74	0.67	0.37	1.14	0.78	1.22	0.59	1.16	0.66	0.6	0.32	0.84	0.57
Deide_09790	CDS	aat	leucyl/phenylalanyl-tRNA--protein transferase	1187244	1187864	621	3	1.05	0.9	0.76	0.85	0.9	0.64	0.67	0.61	0.91	0.89	0.82	0.66	0.91	0.65	0.64	0.45	0.84	0.91	0.99	0.95	1.42	0.81	0.9	0.65
Deide_09800	CDS	-	D-3-phosphoglycerate dehydrogenase	1187968	1189602	1635	1	0.65	0.47	0.91	0.86	0.67	0.4	0.96	0.88	0.84	0.89	0.92	0.85	1.14	0.94	1.55	0.49	1.08	0.74	0.59	0.34	0.74	0.47	1.08	0.92
Deide_09801	CDS	-	phosphoprotein phosphatase	1189859	1190566	708	-1	0.61	0.3	0.78	0.89	0.64	0.36	0.85	0.93	1.33	0.48	1.48	0.37	0.45	0.14	0.56	0.33	0.59	0.46	1.44	0.31	0.8	0.52	1.11	0.95
Deide_09810	CDS	-	hypothetical protein	1190577	1190993	417	3	0.72	0.5	0.92	0.91	0.61	0.33	0.81	0.86	1.83	0.27	1.65	0.25	0.66	0.35	0.82	0.77	0.5	0.3	0.94	0.94	0.81	0.53	0.89	0.64
Deide_09820	CDS	-	hypothetical protein	1190998	1191555	558	1	0.13	0.0394	0.35	0.6	0.69	0.45	1.9	0.23	0.42	0.77	2.32	0.14	0.53	0.3	1.38	0.57	0.84	1	1.31	0.5	0.38	0.16	5.49	0.0785
Deide_09830	CDS	-	coenzyme A disulfide reductase	1191560	1192900	1341	-1	2.43	0.0602	0.64	0.74	1.25	1	0.34	0.16	1.45	0.42	0.79	0.59	0.78	0.49	0.2	0.0247	0.44	0.27	1.62	0.21	3.91	0.17	0.54	0.18
Deide_09840	CDS	-	Aminotransferase class-V	1193394	1194563	1170	3	0.49	0.14	0.58	0.53	0.72	0.45	0.88	0.98	0.55	0.61	0.86	0.72	1.45	0.75	1.67	0.38	1.05	0.78	0.5	0.13	0.88	0.6	1.54	0.59
Deide_09844	CDS	-	protein of unknown function, partial	1194732	1195118	387	3	0.85	0.82	1.14	0.62	0.47	0.21	0.66	0.57	1.58	0.37	0.94	0.89	0.7	0.42	0.92	0.94	0.72	0.74	0.68	0.38	0.76	0.5	0.59	0.3
Deide_09850	CDS	-	hypothetical protein	1195226	1195849	624	-1	0.7	0.56	1.74	0.29	0.5	0.23	1.28	0.55	1.7	0.32	1.28	0.6	0.49	0.18	1.18	0.75	1.03	0.81	1.03	0.87	0.42	0.19	0.75	0.44
Deide_09860	CDS	-	putative outer membrane chaperone Skp (OmpH)	1195968	1196456	489	3	1.12	0.79	1.07	0.65	1.98	0.75	1.95	0.3	0.62	0.98	1.16	0.84	1.85	0.62	1.72	0.46	1.73	0.32	1.08	0.8	1.08	0.72	1.86	0.54
Deide_09870	CDS	-	outer membrane chaperone Skp, OmpH	1196536	1197009	474	1	0.77	0.71	2.18	0.18	1.16	0.86	3.4	0.0635	1.32	0.48	2.11	0.16	0.54	0.23	1.51	0.5	1.66	0.31	2.14	0.11	0.36	0.15	1.58	0.61
Deide_09880	CDS	-	hypothetical protein	1197193	1197687	495	-2	4.57	0.019	1.33	0.47	2.95	0.3	0.89	0.9	2.36	0.21	1.62	0.4	0.75	0.46	0.21	0.0705	0.57	0.56	3.96	0.00713	3.53	0.31	0.68	0.39
Deide_09890	CDS	-	major facilitator superfamily permease	1197787	1199052	1266	-2	0.86	0.83	0.88	0.9	0.54	0.26	0.57	0.5	1.27	0.51	0.85	0.71	0.6	0.29	0.6	0.48	0.69	0.7	0.91	0.9	1.01	0.71	0.66	0.32
Deide_09900	CDS	-	hypothetical protein	1199154	1199456	303	3	4.98	0.00165	1.28	0.5	2.66	0.29	0.71	0.75	1.52	0.39	0.86	0.73	0.85	0.58	0.21	0.0242	0.85	0.96	3.16	0.00542	4	0.13	0.56	0.21
Deide_09910	CDS	-	ribosomal large subunit pseudouridine synthase Rlu family	1199453	1200211	759	-1	0.81	0.7	0.83	1	0.52	0.27	0.55	0.38	0.89	0.9	0.61	0.24	1	0.76	1	0.96	0.93	0.96	0.52	0.11	1	0.78	0.68	0.39
Deide_09920	CDS	-	hypothetical protein	1200208	1200786	579	-2	0.84	0.74	1.35	0.45	0.64	0.36	1.07	0.77	1	0.75	0.82	0.64	0.82	0.55	1.3	0.6	1.35	0.48	0.78	0.6	0.64	0.34	0.8	0.52
Deide_09930	CDS	-	cold-shock DNA-binding domain-containing protein	1200917	1201201	285	-1	1.83	0.43	1.57	0.37	1.02	0.64	0.9	0.81	2.05	0.29	1.21	0.81	0.38	0.14	0.32	0.26	0.77	0.97	2.68	0.0803	1.2	0.72	0.58	0.32
Deide_09940	CDS	-	hypothetical protein	1201568	1202173	606	2	1.99	0.18	2.24	0.17	1.9	0.59	2.22	0.17	1.14	0.6	1.15	0.79	0.75	0.47	0.83	0.85	1.98	0.2	2.54	0.0455	0.91	0.62	1	0.81
Deide_09950	CDS	-	hypothetical protein	1202170	1203024	855	1	1.12	0.79	1.33	0.47	1.01	0.75	1.25	0.59	0.62	0.85	0.59	0.3	0.63	0.33	0.74	0.73	2.16	0.16	1.6	0.29	0.86	0.57	0.95	0.73
Deide_09960	CDS	recG	ATP-dependent DNA helicase RecG	1203338	1205680	2343	-1	1.01	0.93	0.89	0.87	0.91	0.65	0.83	0.97	0.91	0.8	0.87	0.76	1.03	0.81	0.88	0.94	0.98	0.86	0.89	0.91	1.17	0.84	0.94	0.72
Deide_09970	CDS	-	conserved membrane protein of unknown function	1206135	1207073	939	-3	1.4	0.49	0.69	0.86	1.22	0.95	0.62	0.69	0.76	0.96	0.7	0.47	1.19	0.99	0.57	0.52	0.91	0.94	1.03	0.87	2.09	0.65	0.91	0.68
Deide_09980	CDS	-	major facilitator superfamily protein	1207251	1208654	1404	-3	1.35	0.48	0.94	0.87	0.91	0.65	0.65	0.57	1.61	0.34	1.14	0.77	0.97	0.73	0.66	0.5	0.59	0.45	0.94	0.94	1.48	0.76	0.7	0.4
Deide_09990	CDS	-	oxidoreductase	1208733	1209728	996	3	1.31	0.54	0.77	0.96	0.87	0.62	0.53	0.42	0.9	0.84	0.63	0.31	0.73	0.44	0.42	0.21	0.86	0.97	1.19	0.61	1.75	0.74	0.69	0.37
Deide_10000	CDS	-	MaoC protein (monoamine oxidase)	1209853	1210326	474	-2	0.79	0.64	0.73	0.81	0.4	0.13	0.38	0.13	1.1	0.66	0.59	0.21	0.41	0.12	0.38	0.0872	0.67	0.6	0.97	1	1.11	0.88	0.53	0.2
Deide_10010	CDS	-	Citrate (pro-3S)-lyase subunit beta (Citrase)	1210323	1211222	900	-3	0.87	0.81	1.39	0.42	0.45	0.18	0.74	0.73	1.88	0.25	1.03	0.96	0.3	0.0462	0.47	0.19	0.74	0.73	1.49	0.27	0.64	0.34	0.54	0.2
Deide_10019	CDS	-	Putative Aspartate--tRNA ligase gene leader peptide	1211301	1211345	45	3	2.4	0.059	2.73	0.0974	1.3	0.98	1.54	0.36	2.01	0.23	1.16	0.75	1.13	0.94	1.26	0.65	1.36	0.47	1.16	0.66	0.9	0.64	0.57	0.22
Deide_10020	CDS	aspC	aspartyl-tRNA synthetase	1211434	1212723	1290	1	1.09	0.82	1.26	0.52	1.01	0.78	1.2	0.62	0.64	0.78	0.63	0.3	0.93	0.68	1.05	0.89	1.97	0.18	1.09	0.76	0.89	0.62	0.97	0.76
Deide_10030	CDS	-	hydrolase	1212833	1213573	741	2	3.41	0.00802	1.69	0.29	0.91	0.66	0.47	0.26	3.65	0.0546	1.03	0.96	0.48	0.18	0.23	0.0138	0.46	0.24	1.91	0.0808	2.07	0.42	0.28	0.0185
Deide_10040	CDS	-	hypothetical protein	1213642	1214343	702	-2	1	0.96	1.94	0.21	0.79	0.53	1.58	0.34	2.27	0.17	1.89	0.15	0.92	0.68	1.74	0.31	0.86	0.94	0.86	0.78	0.53	0.25	0.82	0.55
Deide_10050	CDS	-	chromate transporter	1214408	1214938	531	-1	5.72	0.000865	7.72	0.00421	3.72	0.15	5.21	0.00273	5.89	0.0125	4.07	0.00201	3.26	0.14	4.31	0.008	1.32	0.52	1.15	0.68	0.76	0.5	0.68	0.38
Deide_10060	CDS	-	Chromate transporter	1214938	1215531	594	-2	3.96	0.00299	7.95	0.00268	2.54	0.32	5.26	0.00284	4.95	0.0214	3.36	0.00661	2.48	0.22	4.87	0.00434	1.61	0.32	1.03	0.88	0.51	0.23	0.67	0.34
Deide_10070	CDS	-	ABC transporter ATP-binding protein	1215711	1216712	1002	3	4.91	0.00228	2.5	0.14	3.25	0.18	1.71	0.3	4.02	0.0529	2.82	0.0275	1.43	0.76	0.71	0.65	0.62	0.55	2.28	0.0576	2.02	0.53	0.69	0.37
Deide_10080	CDS	-	ABC transporter permease	1216709	1217512	804	2	5.28	0.000509	3.34	0.0487	3.64	0.14	2.38	0.0958	2.81	0.1	2.06	0.1	2.01	0.4	1.24	0.65	1.19	0.63	1.82	0.11	1.63	0.63	0.72	0.42
Deide_10090	CDS	-	ABC transporter permease	1217509	1218297	789	1	2.3	0.0679	2.47	0.11	1.7	0.68	1.89	0.2	1.99	0.22	1.57	0.3	1.31	0.92	1.37	0.52	1.24	0.57	1.31	0.44	0.96	0.72	0.78	0.5
Deide_10100	CDS	-	hypothetical protein	1218297	1218824	528	3	3.4	0.00918	3.06	0.0597	1.91	0.58	1.78	0.23	3.68	0.0475	2.19	0.072	0.89	0.63	0.78	0.7	0.83	0.91	2.17	0.039	1.14	0.96	0.59	0.25
Deide_10110	CDS	-	4-carboxymuconolactone decarboxylase	1218834	1219232	399	-3	0.94	0.94	1.06	0.69	1.03	0.79	1.21	0.62	0.92	0.85	1.08	0.89	1.67	0.58	1.86	0.24	1.16	0.66	0.62	0.26	0.9	0.65	1.15	1
Deide_10120	CDS	-	NADPH dehydrogenase	1219325	1220425	1101	2	1.92	0.17	1.24	0.54	0.95	0.7	0.63	0.6	0.8	0.94	0.42	0.0632	0.69	0.39	0.44	0.23	1.55	0.37	1.38	0.39	1.59	0.83	0.52	0.16
Deide_10130	CDS	-	ABC transporter, ATP-binding protein; putative lipoprotein-releasing system ATP-binding protein lolD	1220437	1221117	681	-2	0.39	0.0861	0.56	0.67	0.62	0.35	0.92	0.98	0.72	0.93	1.22	0.65	0.52	0.22	0.74	0.61	0.78	0.82	1.19	0.6	0.71	0.43	1.68	0.59
Deide_10140	CDS	-	Crp/Fnr family transcriptional regulator	1221196	1221891	696	1	1	0.94	1.22	0.54	0.9	0.63	1.15	0.67	1.98	0.26	1.91	0.22	0.7	0.42	0.85	0.91	0.62	0.61	1.29	0.55	0.84	0.54	0.95	0.72
Deide_10150	CDS	-	5-oxopent-3-ene-1,2,5-tricarboxylate decarboxylase	1221975	1222727	753	3	0.99	0.96	1.65	0.32	0.78	0.51	1.34	0.52	0.92	0.78	0.77	0.6	0.94	0.69	1.53	0.51	1.79	0.27	0.84	0.81	0.62	0.35	0.83	0.55
Deide_10160	CDS	-	acyl-CoA dehydrogenase	1222801	1223937	1137	-2	0.85	0.86	1.79	0.28	0.66	0.39	1.43	0.47	1.42	0.44	1.16	0.78	0.5	0.19	1.03	0.91	1.26	0.56	1.32	0.51	0.49	0.25	0.81	0.53
Deide_10170	CDS	-	DNA polymerase III subunit delta	1224053	1224955	903	-1	1.26	0.58	1.34	0.46	1.12	0.88	1.23	0.6	1.36	0.46	1.28	0.59	1.07	0.87	1.12	0.81	0.99	0.87	1.05	0.85	0.96	0.71	0.93	0.71
Deide_10180	CDS	-	putative serine/threonine protein kinase	1224981	1225802	822	-3	1.24	0.62	0.98	0.78	1.17	0.92	0.96	0.9	1.13	0.62	1.13	0.8	1.16	0.97	0.89	0.93	0.87	0.99	1.02	0.9	1.3	0.98	0.99	0.8
Deide_10190	CDS	-	hypothetical protein	1225853	1226377	525	-1	1.78	0.3	1.36	0.46	1.66	0.77	1.31	0.55	0.86	0.8	0.85	0.77	1.47	0.77	1.1	0.83	1.58	0.37	1.13	0.72	1.34	0.94	0.98	0.75
Deide_10200	CDS	argJ	bifunctional ornithine acetyltransferase/N-acetylglutamate synthase protein	1227087	1228244	1158	3	1.08	0.84	1.03	0.72	0.97	0.72	0.95	0.9	1.11	0.63	1.06	0.92	0.99	0.76	0.92	0.97	0.93	0.94	0.99	0.95	1.08	0.77	0.94	0.73
Deide_10201	CDS	-	hypothetical protein	1228430	1229194	765	2	2.22	0.0747	0.68	0.76	1.57	0.76	0.5	0.34	0.89	0.87	0.67	0.36	0.79	0.53	0.24	0.0254	0.77	0.81	2	0.0644	3.35	0.15	0.74	0.44
Deide_10210	CDS	-	Shikimate 5-dehydrogenase	1229270	1230022	753	2	0.88	0.88	1.07	0.68	0.71	0.44	0.89	0.96	0.87	0.85	0.74	0.54	0.92	0.67	1.09	0.84	1.23	0.59	0.78	0.7	0.85	0.56	0.85	0.59
Deide_10220	CDS	-	hypothetical protein	1230490	1231884	1395	1	0.88	0.84	0.59	0.62	0.63	0.35	0.44	0.27	1.86	0.26	1.42	0.43	0.5	0.18	0.33	0.098	0.32	0.087	1.28	0.48	1.53	0.88	0.75	0.45
Deide_10230	CDS	-	ABC transporter permease	1232138	1233139	1002	-1	0.56	0.3	1.41	0.42	0.41	0.15	1.07	0.76	1.04	0.7	0.81	0.64	0.52	0.21	1.28	0.65	1.35	0.48	0.79	0.68	0.41	0.18	0.77	0.47
Deide_10240	CDS	-	ABC transporter permease	1233144	1234172	1029	-3	0.62	0.41	1.01	0.74	0.66	0.39	1.12	0.7	1.03	0.7	1.18	0.74	0.65	0.35	1.04	0.89	0.98	0.86	1.02	0.88	0.63	0.36	1.13	0.99
Deide_10250	CDS	-	ABC transporter periplasmic protein	1234327	1235904	1578	-2	0.42	0.35	0.87	0.81	0.16	0.0406	0.35	0.3	1.54	0.39	0.63	0.37	0.19	0.0328	0.38	0.29	0.57	0.57	0.86	0.86	0.5	0.29	0.4	0.1
Deide_10260	CDS	-	glycoside hydrolase	1236027	1238120	2094	-3	1.36	0.46	1.19	0.59	0.86	0.61	0.78	0.82	2.14	0.19	1.45	0.41	0.79	0.53	0.68	0.55	0.56	0.39	1.09	0.76	1.17	0.93	0.67	0.34
Deide_10270	CDS	-	ABC transporter periplasmic protein	1238250	1239479	1230	-3	1.15	0.75	0.99	0.74	0.44	0.18	0.4	0.29	1.81	0.3	0.74	0.52	0.26	0.0304	0.22	0.0516	0.55	0.49	1.71	0.21	1.19	0.82	0.4	0.0809
Deide_10280	CDS	-	putative Beta-N-acetylhexosaminidase	1239699	1241165	1467	3	0.88	0.85	1.09	0.68	0.64	0.36	0.81	0.88	1.56	0.36	1.19	0.7	0.71	0.42	0.86	0.86	0.7	0.67	0.9	0.87	0.83	0.56	0.76	0.46
Deide_10290	CDS	-	hypothetical protein	1241231	1242091	861	-1	1.35	0.52	0.6	0.68	1.18	0.93	0.55	0.51	0.69	0.92	0.64	0.35	1.01	0.8	0.44	0.28	0.87	1	1.17	0.66	2.3	0.52	0.92	0.69
Deide_10300	CDS	-	3-hydroxyisobutyrate dehydrogenase	1242088	1242975	888	-2	1.92	0.16	0.85	0.93	1.55	0.78	0.71	0.75	0.87	0.87	0.74	0.51	0.85	0.59	0.37	0.15	0.99	0.86	1.82	0.14	2.31	0.47	0.84	0.58
Deide_10310	CDS	-	hypothetical protein	1243030	1243581	552	-2	1.27	0.57	0.85	1	0.89	0.63	0.62	0.51	1.95	0.23	1.45	0.4	0.99	0.77	0.65	0.48	0.44	0.2	0.9	0.85	1.52	0.71	0.73	0.44
Deide_10320	CDS	-	SPFH domain / Band 7 family / prohibitin (PHB) protein	1243599	1244537	939	-3	1.59	0.3	1.35	0.45	0.78	0.52	0.69	0.68	2.56	0.14	1.34	0.52	0.96	0.74	0.8	0.78	0.53	0.37	0.82	0.71	1.21	0.92	0.52	0.16
Deide_10321	CDS	-	rRNA (adenosine-2-O-)-methyltransferase (SpoU rRNA methylase)	1245034	1245846	813	1	0.81	0.77	1.02	0.72	0.95	0.69	1.24	0.6	1.14	0.6	1.42	0.48	0.8	0.52	0.98	0.96	0.9	0.97	1.2	0.64	0.82	0.53	1.23	0.91
Deide_10322	CDS	-	SEC-C motif-containing protein	1244576	1244956	381	-1	0.75	0.56	0.88	0.97	0.51	0.23	0.62	0.5	0.84	0.98	0.6	0.23	0.56	0.25	0.65	0.46	1.05	0.79	0.9	0.87	0.88	0.65	0.71	0.42
Deide_10330	CDS	-	hypothetical protein	1245843	1247015	1173	3	0.81	0.74	0.95	0.82	0.61	0.33	0.75	0.79	1.16	0.59	0.93	0.86	0.74	0.45	0.85	0.87	0.83	0.91	0.83	0.74	0.88	0.59	0.79	0.5
Deide_10331	CDS	-	response regulator CheY	1247016	1247504	489	-3	4.01	0.00507	0.58	0.64	3.09	0.2	0.46	0.37	0.69	0.92	0.56	0.22	1.16	0.97	0.16	0.015	0.84	0.97	2.68	0.0192	7.11	0.0333	0.81	0.52
Deide_10332	CDS	-	hypothetical protein	1247718	1248140	423	3	1.39	0.44	1.05	0.71	0.78	0.51	0.61	0.53	1	0.75	0.6	0.24	0.79	0.52	0.59	0.42	1.06	0.78	0.99	0.95	1.36	0.94	0.59	0.24
Deide_10333	CDS	-	putative acetyltransferase	1248249	1248560	312	3	3.89	0.00671	1.05	0.69	1.93	0.55	0.54	0.46	2.19	0.2	1.15	0.77	0.94	0.7	0.25	0.0458	0.48	0.33	2.07	0.0694	3.8	0.16	0.52	0.16
Deide_10340	CDS	-	beta-lactamase	1248626	1249474	849	2	1.37	0.52	3.12	0.0862	1.19	0.92	2.8	0.09	2.18	0.21	2	0.16	0.32	0.0554	0.71	0.64	1.44	0.43	3.76	0.00543	0.45	0.21	0.91	0.67
Deide_10350	CDS	argC	N-acetyl-gamma-glutamyl-phosphate reductase	1249546	1250589	1044	-2	0.78	0.62	1.24	0.53	1	0.75	1.64	0.3	1.09	0.65	1.48	0.38	0.95	0.71	1.47	0.45	1.14	0.68	1.06	0.82	0.65	0.35	1.34	0.79
Deide_10360	CDS	secDF	bifunctional preprotein translocase subunit SecD/SecF	1250721	1253027	2307	-3	0.93	0.97	1.33	0.47	1.24	0.95	1.82	0.29	0.51	0.69	0.71	0.52	1.25	0.97	1.74	0.41	2.62	0.0993	1	0.92	0.72	0.45	1.39	0.76
Deide_10362	CDS	-	hypothetical protein	1253082	1253426	345	-3	0.92	0.93	1.49	0.38	1.08	0.83	1.81	0.25	0.62	0.79	0.77	0.57	0.73	0.44	1.15	0.77	2.4	0.1	1.49	0.32	0.64	0.36	1.23	0.9
Deide_10370	CDS	infB	Translation initiation factor IF-2	1254000	1255823	1824	-3	0.94	1	1.24	0.53	1.34	0.98	1.83	0.32	1.43	0.43	2.17	0.16	0.89	0.63	1.15	0.79	0.87	1	1.51	0.38	0.78	0.49	1.49	0.72
Deide_10375	CDS	-	hypothetical protein	1255891	1256187	297	-2	0.53	0.22	0.86	1	1.04	0.84	1.75	0.24	0.28	0.13	0.59	0.22	1.33	0.88	2.11	0.15	3.07	0.0309	0.79	0.6	0.63	0.34	2.06	0.32
Deide_10380	CDS	nusA	transcription elongation factor NusA	1256194	1257381	1188	-2	0.9	0.9	1.35	0.46	1.62	0.75	2.49	0.12	0.59	0.75	1.12	0.83	1.55	0.68	2.25	0.2	2.28	0.13	1.05	0.84	0.69	0.42	1.88	0.35
Deide_10390	CDS	rimP	Ribosome maturation factor rimP	1257419	1257883	465	-1	0.72	0.64	3.05	0.0905	0.65	0.38	2.86	0.0848	1.19	0.56	1.15	0.8	0.56	0.26	2.34	0.2	2.57	0.0901	1.16	0.68	0.24	0.0766	0.95	0.73
Deide_10400	CDS	-	septum formation inhibitor MinC	1258085	1258702	618	-1	0.92	0.99	1.23	0.53	0.84	0.57	1.17	0.65	0.78	0.85	0.76	0.63	0.78	0.5	1.01	0.91	1.58	0.38	1.09	0.78	0.77	0.48	0.96	0.72
Deide_10410	CDS	-	ribosomal protein S1-like RNA-binding domain-containing protein	1258828	1259208	381	1	0.86	0.76	1.29	0.41	1.02	0.45	1.59	0.4	0.81	0.53	1.03	0.99	0.79	0.47	1.16	0.76	1.59	0.42	1.3	0.6	0.69	0.38	1.25	0.85
Deide_10420	CDS	-	trypsin-like serine protease	1259337	1260641	1305	3	1.64	0.27	1.18	0.59	1.43	0.86	1.07	0.77	1	0.74	0.93	0.86	0.99	0.77	0.69	0.61	1.18	0.63	1.46	0.33	1.43	0.91	0.92	0.69
Deide_10421	CDS	-	hypothetical protein	1260763	1261065	303	-2	0.39	0.0515	0.7	0.78	0.74	0.48	1.38	0.46	0.25	0.0955	0.51	0.12	1.45	0.74	2.55	0.0963	2.81	0.0465	0.51	0.12	0.57	0.27	2	0.33
Deide_10430	CDS	-	acetylglutamate/acetylaminoadipate kinase	1261150	1261953	804	-2	1.19	0.69	2.26	0.17	0.96	0.71	1.88	0.24	1.29	0.5	1.1	0.86	0.79	0.51	1.47	0.51	1.76	0.26	1.22	0.6	0.54	0.29	0.84	0.58
Deide_10431	CDS	-	hypothetical protein	1261998	1262327	330	-3	0.94	0.97	1.08	0.69	0.84	0.58	0.99	0.87	0.87	0.9	0.82	0.65	1.18	1	1.32	0.61	1.24	0.57	0.71	0.49	0.9	0.63	0.93	0.71
Deide_10440	CDS	-	4-hydroxy-3-methylbut-2-enyl diphosphate reductase	1262324	1263328	1005	-1	1.06	0.86	1.38	0.45	0.79	0.52	1.05	0.78	1.55	0.38	1.22	0.69	0.75	0.47	0.96	1	0.89	0.99	1.05	0.84	0.79	0.51	0.78	0.49
Deide_10450	CDS	-	conserved membrane protein of unknown function; putative dehydrogenase	1263536	1265209	1674	-1	1.13	0.77	1.1	0.64	1.23	0.95	1.24	0.6	0.8	0.91	0.93	0.88	1.3	0.91	1.24	0.71	1.37	0.48	0.95	0.99	1.05	0.74	1.14	0.98
Deide_10460	CDS	-	hypothetical protein	1265331	1266041	711	-3	0.99	0.93	1.35	0.46	0.6	0.35	0.85	0.98	1.7	0.34	1.1	0.88	0.68	0.4	0.9	0.99	0.79	0.91	0.89	0.92	0.76	0.47	0.64	0.33
Deide_10470	CDS	-	hypothetical protein	1266066	1267553	1488	-3	1	0.96	0.97	0.8	0.87	0.61	0.88	0.99	1	0.75	0.92	0.85	0.95	0.72	0.91	0.94	0.98	0.88	0.92	0.91	1.05	0.78	0.91	0.69
Deide_10480	CDS	-	hypothetical protein	1267570	1268445	876	-2	0.82	0.75	1.36	0.45	0.71	0.44	1.22	0.61	0.83	0.91	0.76	0.56	0.71	0.42	1.16	0.77	1.64	0.31	1	0.92	0.62	0.35	0.91	0.68
Deide_10490	CDS	ksgA	dimethyladenosine transferase	1268578	1269456	879	1	0.81	0.7	1.56	0.34	1.03	0.79	2.07	0.17	0.48	0.52	0.65	0.35	1.08	0.88	2.04	0.23	3.27	0.0334	0.96	0.99	0.53	0.26	1.35	0.76
Deide_10500	CDS	-	ribokinase	1269526	1270458	933	1	1.23	0.69	1.58	0.36	1.29	0.93	1.72	0.36	0.7	0.92	0.78	0.68	1.09	0.84	1.38	0.62	2.26	0.17	1.19	0.66	0.8	0.51	1.1	0.88
Deide_10510	CDS	-	SAM-dependent methyltransferase	1270518	1271258	741	-3	0.74	0.6	0.94	0.83	1.06	0.81	1.39	0.47	0.69	0.9	1.05	0.94	1.39	0.82	1.73	0.38	1.37	0.48	0.77	0.66	0.81	0.53	1.5	0.61
Deide_10520	CDS	-	polysaccharide deacetylase	1271282	1272487	1206	-1	0.73	0.58	1.06	0.69	0.79	0.53	1.19	0.64	0.69	0.88	0.79	0.6	1.01	0.79	1.43	0.54	1.55	0.35	0.79	0.68	0.71	0.43	1.13	1
Deide_10540	CDS	-	UDP-N-acetylglucosamine:LPS N-acetylglucosamine transferase	1272484	1273617	1134	-2	1	0.97	1.18	0.58	0.86	0.59	1.05	0.8	0.97	0.79	0.89	0.78	1.07	0.88	1.23	0.68	1.22	0.59	0.81	0.66	0.87	0.61	0.9	0.66
Deide_10550	CDS	-	permease YjgP/YjgQ	1273623	1274768	1146	-3	0.71	0.55	0.85	0.94	0.77	0.51	0.96	0.88	0.39	0.4	0.45	0.1	1.33	0.87	1.57	0.47	2.2	0.15	0.58	0.33	0.85	0.56	1.15	1
Deide_10560	CDS	fabZ	(3R)-hydroxymyristoyl-ACP dehydratase	1274866	1275294	429	-2	0.59	0.4	1.28	0.5	0.94	0.67	2.12	0.21	0.41	0.52	0.7	0.51	1.92	0.55	4.09	0.0732	3.11	0.0594	0.49	0.26	0.47	0.24	1.68	0.52
Deide_10570	CDS	mreB	rod shape-determining protein MreB	1275370	1276413	1044	-2	0.76	0.91	1.59	0.37	1.21	0.66	2.64	0.22	1.72	0.35	2.92	0.16	0.89	0.59	1.83	0.44	0.93	0.88	1.37	0.55	0.49	0.28	1.68	0.78
Deide_10571	CDS	-	hypothetical protein	1276495	1276755	261	-2	0.94	0.96	1.92	0.22	0.56	0.28	1.19	0.64	1.52	0.38	0.96	0.93	0.63	0.32	1.26	0.67	1.27	0.55	0.9	0.88	0.5	0.25	0.63	0.28
Deide_10572	CDS	-	hypothetical protein	1277068	1277322	255	1	0.68	0.49	1.09	0.66	0.37	0.12	0.62	0.49	0.97	0.77	0.56	0.2	0.42	0.15	0.66	0.49	1.13	0.69	0.89	0.85	0.64	0.35	0.57	0.27
Deide_10580	CDS	-	acyl-CoA dehydrogenase	1277346	1278512	1167	3	0.94	0.98	1.8	0.27	0.57	0.3	1.14	0.69	2.13	0.22	1.38	0.51	0.37	0.0866	0.7	0.66	0.85	0.96	1.55	0.31	0.54	0.29	0.64	0.31
Deide_10590	CDS	-	dihydroxy-acid dehydratase	1278580	1280274	1695	-2	1.16	0.73	0.76	0.95	1.73	0.68	1.17	0.66	0.89	0.84	1.41	0.49	2.35	0.25	1.51	0.52	0.85	0.98	0.74	0.63	1.57	0.88	1.56	0.57
Deide_10600	CDS	-	PpiC-type peptidyl-prolyl cis-trans isomerase	1280389	1281405	1017	-2	1.22	0.66	0.8	1	1	0.75	0.68	0.74	0.73	0.99	0.63	0.34	1.04	0.82	0.66	0.63	1.1	0.72	0.97	0.97	1.57	0.89	0.86	0.6
Deide_10610	CDS	-	methicillin resistance protein	1281541	1282608	1068	1	0.87	0.86	0.94	0.81	0.87	0.61	0.98	0.86	0.74	1	0.79	0.61	1.18	0.98	1.25	0.7	1.28	0.55	0.74	0.63	0.95	0.65	1.05	0.87
Deide_10620	CDS	-	hypothetical protein	1282832	1283722	891	2	1.02	0.93	1.74	0.26	1.25	1	2.21	0.13	0.55	0.63	0.71	0.45	1.72	0.54	2.88	0.0817	3.2	0.032	0.73	0.54	0.6	0.31	1.28	0.83
Deide_10630	CDS	trmD	tRNA (guanine-N(1)-)-methyltransferase	1283805	1284611	807	-3	0.94	0.95	0.81	0.99	0.96	0.72	0.86	0.97	0.56	0.67	0.61	0.27	1.16	0.97	0.98	0.98	1.45	0.42	0.84	0.76	1.19	0.89	1.08	0.92
Deide_10640	CDS	rimM	16S rRNA-processing protein RimM	1284618	1285202	585	-3	1.02	0.93	1.21	0.56	1.07	0.84	1.32	0.52	1.02	0.72	1.14	0.79	1	0.78	1.16	0.75	1.19	0.62	1.08	0.79	0.86	0.6	1.1	0.96
Deide_10650	CDS	-	RNA-binding protein (contains KH domain)	1285199	1285438	240	-1	0.96	1	1.42	0.42	1.06	0.8	1.63	0.36	0.68	0.94	0.8	0.65	0.77	0.49	1.12	0.81	2.1	0.18	1.38	0.45	0.69	0.42	1.16	1
Deide_10660	CDS	rpsP	30S ribosomal protein S16	1285544	1285792	249	-1	0.71	0.87	3.17	0.14	0.49	0.29	2.27	0.23	0.72	0.75	0.53	0.37	0.48	0.25	2.1	0.34	4.4	0.0378	1.03	0.86	0.23	0.12	0.73	0.45
Deide_10670	CDS	-	peptidase M23/M37	1285928	1287568	1641	-1	1.24	0.61	0.94	0.84	0.73	0.46	0.57	0.47	1.26	0.52	0.78	0.58	0.8	0.52	0.59	0.45	0.74	0.77	0.91	0.9	1.37	0.98	0.61	0.27
Deide_10680	CDS	ftsX	cell division protein FtsX	1287565	1288425	861	-2	1.07	0.84	0.72	0.82	1.04	0.79	0.72	0.73	0.52	0.57	0.53	0.16	1.42	0.77	0.94	0.98	1.39	0.45	0.73	0.51	1.53	0.79	1.01	0.83
Deide_10690	CDS	ftsE	cell division ATP-binding protein ftsE	1288425	1289108	684	-3	1.02	0.92	1.15	0.6	0.93	0.67	1.08	0.75	0.66	0.88	0.64	0.34	1.08	0.87	1.18	0.75	1.75	0.28	0.87	0.86	0.92	0.62	0.96	0.75
Deide_10700	CDS	-	C-terminal processing peptidase	1289241	1290557	1317	3	1.44	0.46	1.25	0.52	2.1	0.52	1.89	0.28	0.85	0.87	1.31	0.62	1.36	0.85	1.15	0.79	1.48	0.41	1.56	0.33	1.19	0.85	1.53	0.63
Deide_10710	CDS	-	hypothetical protein	1290759	1291376	618	-3	0.69	0.45	0.99	0.78	0.48	0.2	0.72	0.68	1.25	0.53	0.93	0.85	0.57	0.27	0.81	0.75	0.8	0.83	0.84	0.72	0.71	0.42	0.73	0.44
Deide_10720	CDS	-	acetyltransferase	1291373	1291948	576	-1	1.08	0.85	1.65	0.3	0.48	0.21	0.77	0.77	2	0.22	0.95	0.92	0.63	0.33	0.95	0.99	0.83	0.89	0.76	0.54	0.67	0.38	0.47	0.13
Deide_10721	CDS	-	transposase	1292466	1292975	510	3	1.31	0.53	1.87	0.24	0.88	0.62	1.29	0.52	1.31	0.52	0.93	0.85	0.69	0.43	0.97	1	1.44	0.41	1.27	0.49	0.72	0.44	0.7	0.4
Deide_10725	CDS	-	hypothetical protein	1292021	1292404	384	2	0.87	0.86	0.9	0.96	1.02	0.79	1.09	0.76	1.08	0.67	1.34	0.5	0.84	0.59	0.85	0.81	0.83	0.91	1.22	0.57	1	0.78	1.22	0.93
Deide_10730	CDS	-	diacylglycerol kinase	1292995	1293375	381	-2	1.5	0.57	0.87	1	1.06	0.89	0.64	0.54	2.95	0.13	2.21	0.15	1.04	0.78	0.59	0.38	0.3	0.11	1.03	0.93	1.77	0.67	0.74	0.54
Deide_10740	CDS	-	metal-dependent hydrolase (metalloprotease)	1293380	1293847	468	-1	0.85	0.78	1.35	0.45	0.35	0.0929	0.57	0.42	2.67	0.11	1.15	0.76	0.4	0.11	0.63	0.43	0.51	0.31	0.86	0.76	0.65	0.37	0.43	0.095
Deide_10750	CDS	-	phosphate starvation-inducible protein (PhoH)	1293916	1294980	1065	-2	2.7	0.0856	0.87	0.83	1.54	0.82	0.51	0.58	0.57	0.93	0.35	0.0737	0.79	0.52	0.25	0.11	1.52	0.42	1.95	0.15	3.2	0.37	0.6	0.28
Deide_10760	CDS	aroE	Shikimate dehydrogenase	1295217	1296059	843	3	1.39	0.49	1.09	0.66	1.02	0.76	0.82	0.95	1.55	0.38	1.2	0.71	0.94	0.7	0.72	0.7	0.71	0.73	1.08	0.79	1.32	0.96	0.77	0.47
Deide_10770	CDS	-	histidine kinase	1296056	1299394	3339	2	0.86	0.89	0.71	0.94	0.8	0.53	0.67	0.82	0.64	0.94	0.63	0.39	1.2	0.95	0.95	0.97	1.1	0.71	0.67	0.53	1.26	0.84	0.96	0.74
Deide_10780	CDS	-	histidine kinase	1299387	1300628	1242	3	0.82	0.8	0.76	0.99	0.72	0.45	0.69	0.82	0.78	0.92	0.73	0.54	1.12	0.89	1.02	0.91	0.97	0.85	0.64	0.47	1.1	0.75	0.92	0.69
Deide_10790	CDS	-	osmC-like protein	1300665	1301063	399	3	1.12	0.79	1.44	0.41	0.82	0.56	1.1	0.73	1.84	0.28	1.45	0.45	0.93	0.69	1.17	0.76	0.78	0.86	0.89	0.91	0.8	0.51	0.77	0.48
Deide_10791	CDS	-	FMN reductase	1301377	1301973	597	-2	1.46	0.49	0.96	0.74	0.94	0.67	0.64	0.77	0.7	0.95	0.47	0.19	0.73	0.45	0.47	0.4	1.38	0.49	1.29	0.55	1.56	0.97	0.67	0.37
Deide_10792	CDS	-	TetR family transcriptional regulator	1302087	1302398	312	3	1.15	0.74	1.36	0.48	0.73	0.47	0.89	0.99	1.79	0.29	1.21	0.67	0.91	0.68	1.05	0.89	0.76	0.78	0.81	0.64	0.87	0.6	0.67	0.38
Deide_10800	CDS	-	MarR family transcriptional regulator	1302853	1303314	462	1	0.77	0.61	0.93	0.88	0.69	0.41	0.85	0.92	0.91	0.87	0.85	0.71	0.81	0.55	0.95	0.99	1.03	0.82	0.85	0.74	0.86	0.6	0.93	0.7
Deide_10810	CDS	-	acetyltransferase	1303299	1303754	456	3	1.23	0.65	1	0.77	0.9	0.65	0.76	0.76	1.46	0.42	1.14	0.78	0.89	0.64	0.71	0.56	0.69	0.65	1.02	0.9	1.26	0.97	0.77	0.5
Deide_10820	CDS	-	alkanal monooxygenase	1304367	1305494	1128	3	0.64	0.35	0.83	0.98	0.65	0.37	0.88	0.97	0.84	0.95	0.91	0.82	0.79	0.52	1.01	0.95	0.99	0.87	0.83	0.7	0.79	0.51	1.07	0.91
Deide_10830	CDS	-	glucose/sorbosone dehydrogenase	1305939	1307537	1599	3	1.94	0.22	0.49	0.64	0.75	0.48	0.19	0.0945	1.03	0.66	0.42	0.0901	0.58	0.27	0.14	0.0318	0.48	0.44	1.28	0.53	4.08	0.28	0.4	0.0874
Deide_10840	CDS	-	FAD dependent oxidoreductase	1307706	1309175	1470	3	2.71	0.0419	0.73	0.9	1.23	0.99	0.34	0.16	1.86	0.27	0.9	0.81	0.52	0.21	0.14	0.00671	0.39	0.2	2.37	0.0295	3.83	0.18	0.48	0.13
Deide_10850	CDS	-	penicillin-binding protein 2/cell division protein FtsI	1309275	1311323	2049	-3	0.81	0.74	1.52	0.37	0.94	0.68	1.83	0.26	0.74	1	0.92	0.85	1.22	0.99	2.24	0.22	2.06	0.18	0.78	0.69	0.55	0.29	1.22	0.91
Deide_10860	CDS	mreD	Rod shape-determining protein MreD	1311320	1311859	540	-1	1.11	0.77	1.86	0.22	0.67	0.39	1.16	0.67	1.33	0.48	0.85	0.71	0.76	0.48	1.24	0.65	1.4	0.43	0.89	0.82	0.62	0.32	0.63	0.29
Deide_10870	CDS	mreC	rod shape-determining protein MreC	1311856	1312638	783	-2	1.03	0.91	1.81	0.23	0.65	0.36	1.18	0.65	1.52	0.38	1.01	1	0.63	0.31	1.08	0.85	1.2	0.61	1.04	0.87	0.58	0.29	0.66	0.34
Deide_10880	CDS	-	Maf-like protein	1312635	1313231	597	-3	0.52	0.23	0.98	0.78	0.49	0.22	0.97	0.91	1.15	0.65	1.16	0.74	0.58	0.3	1.09	0.84	0.86	0.99	0.85	0.74	0.54	0.26	1	0.78
Deide_10890	CDS	-	deoxyribose-phosphate aldolase	1313231	1313893	663	-1	0.57	0.29	2.16	0.16	0.6	0.32	2.37	0.11	1.02	0.72	1.15	0.78	0.69	0.4	2.6	0.12	2.12	0.14	0.87	0.83	0.27	0.0758	1.11	0.97
Deide_10900	CDS	-	peroxiredoxin	1313963	1314457	495	2	0.39	0.0459	1.48	0.38	0.31	0.0699	1.23	0.59	0.82	1	0.7	0.4	0.53	0.21	1.98	0.19	1.82	0.21	0.59	0.21	0.27	0.0501	0.84	0.59
Deide_10910	CDS	-	ribose-5-phosphate isomerase	1314454	1315140	687	1	0.7	0.49	1.13	0.63	0.7	0.44	1.17	0.65	0.79	1	0.84	0.7	1.05	0.85	1.66	0.38	1.43	0.42	0.67	0.41	0.64	0.36	1.06	0.89
Deide_10920	CDS	-	conserved protein of unknown function with thioredoxin domain	1315184	1317229	2046	-1	1.84	0.16	1.33	0.46	1.18	0.96	0.88	0.97	1.85	0.26	1.25	0.62	0.86	0.6	0.6	0.4	0.72	0.69	1.38	0.36	1.43	0.81	0.67	0.35
Deide_10930	CDS	argS	arginyl-tRNA synthetase	1317603	1319432	1830	3	0.85	0.79	1.46	0.39	0.98	0.74	1.76	0.27	1.1	0.65	1.36	0.51	0.9	0.66	1.52	0.46	1.33	0.49	1.1	0.76	0.59	0.32	1.22	0.91
Deide_10940	CDS	-	hypothetical protein	1319492	1320355	864	-1	1.02	0.91	1.33	0.47	0.95	0.69	1.27	0.57	0.81	0.93	0.8	0.62	1.01	0.79	1.28	0.66	1.65	0.32	0.94	0.99	0.79	0.51	0.97	0.77
Deide_10950	CDS	-	acyltransferase	1320412	1321542	1131	-2	0.88	0.87	1.26	0.51	1.13	0.87	1.67	0.33	0.6	0.8	0.82	0.68	1.18	0.99	1.66	0.42	2.11	0.17	0.96	0.98	0.72	0.44	1.34	0.78
Deide_10960	CDS	-	prephenate dehydrogenase	1321581	1322690	1110	-3	0.74	0.59	1.15	0.6	0.41	0.14	0.65	0.6	1.47	0.4	0.85	0.71	0.54	0.22	0.82	0.81	0.79	0.83	0.75	0.55	0.66	0.39	0.57	0.23
Deide_10970	CDS	-	hypothetical protein	1322794	1323546	753	1	0.87	0.83	1.69	0.29	0.65	0.37	1.3	0.53	1.61	0.35	1.27	0.61	0.79	0.51	1.51	0.47	1.06	0.78	0.82	0.73	0.53	0.27	0.78	0.49
Deide_10980	CDS	msrA	peptide-methionine-(S)-S-oxide reductase	1323577	1324164	588	1	1.34	0.52	1.3	0.48	1.06	0.81	1.06	0.77	1.07	0.67	0.89	0.8	1.28	0.92	1.21	0.72	1.23	0.59	0.83	0.78	1.06	0.76	0.82	0.55
Deide_10990	CDS	-	MOSC domain-containing protein	1324217	1324882	666	-1	1.37	0.45	2.4	0.12	0.56	0.28	1.01	0.85	4.17	0.0331	1.81	0.17	0.49	0.18	0.84	0.81	0.58	0.43	1.14	0.68	0.59	0.29	0.43	0.0983
Deide_11000	CDS	-	hypothetical protein	1325005	1326528	1524	1	3.23	0.0132	0.79	0.99	2.22	0.42	0.56	0.48	0.73	0.96	0.53	0.17	0.89	0.63	0.21	0.0239	1.08	0.74	2.52	0.0209	4.22	0.11	0.72	0.4
Deide_11010	CDS	-	hypothetical protein	1326599	1327069	471	2	1.34	0.48	1.85	0.22	1.24	0.99	1.79	0.24	1.64	0.33	1.62	0.28	0.73	0.44	0.99	0.98	1.13	0.69	1.72	0.15	0.74	0.45	0.98	0.78
Deide_11020	CDS	-	hypothetical protein	1327066	1327425	360	1	0.82	0.7	1.01	0.78	1.04	0.82	1.31	0.51	0.7	0.85	0.93	0.87	0.84	0.59	1.01	0.94	1.45	0.4	1.24	0.54	0.84	0.57	1.32	0.81
Deide_11030	CDS	-	conserved protein of unknown function	1327500	1327673	174	3	0.97	1	1.86	0.23	0.73	0.46	1.44	0.43	1.66	0.33	1.31	0.56	0.76	0.47	1.42	0.52	1.13	0.69	0.96	1	0.54	0.26	0.78	0.49
Deide_11040	CDS	-	metallo-beta-lactamase	1327670	1328584	915	2	1.02	0.94	1.01	0.77	0.91	0.66	0.93	0.96	0.84	0.93	0.8	0.61	1.21	0.98	1.18	0.74	1.2	0.61	0.76	0.54	1.04	0.81	0.94	0.72
Deide_11050	CDS	-	phosphoribosylamine--glycine ligase	1328584	1329834	1251	1	1.06	0.87	1.49	0.38	0.97	0.72	1.41	0.46	0.96	0.78	0.93	0.87	1.04	0.83	1.43	0.53	1.56	0.35	0.94	0.97	0.73	0.46	0.96	0.75
Deide_11051	CDS	-	hypothetical protein	1330218	1330610	393	3	1.02	0.93	1.75	0.27	0.67	0.4	1.19	0.64	1.74	0.3	1.22	0.68	0.54	0.22	0.91	0.94	1.01	0.84	1.24	0.55	0.6	0.33	0.69	0.37
Deide_11052	CDS	secG	preprotein translocase subunit SecG	1330692	1330916	225	3	0.93	0.91	1.81	0.32	1.31	0.67	2.64	0.22	0.4	0.91	0.59	0.55	1.48	0.94	2.82	0.25	4.59	0.058	0.89	0.96	0.53	0.31	1.48	0.94
Deide_11055	tRNA	trnL	tRNA-Leu	1329885	1329967	83	1	1.62	0.36	3.8	0.0569	1.03	0.77	2.52	0.12	5.24	0.0327	3.56	0.01	0.57	0.26	1.32	0.63	0.73	0.75	1.82	0.19	0.44	0.2	0.67	0.36
Deide_11060	CDS	-	ABC transporter periplasmic protein	1331186	1332943	1758	2	0.36	0.36	0.86	0.79	0.28	0.14	0.69	0.91	0.49	0.93	0.4	0.18	0.29	0.11	0.68	0.75	1.77	0.33	0.96	0.96	0.43	0.25	0.81	0.54
Deide_11070	CDS	-	ABC transporter permease	1333040	1334020	981	2	0.83	0.88	1	0.69	1.02	0.69	1.28	0.57	0.82	0.8	1.08	0.92	0.8	0.52	0.94	0.98	1.22	0.61	1.29	0.57	0.85	0.53	1.3	0.94
Deide_11080	CDS	-	ABC transporter permease	1334031	1335170	1140	3	0.63	0.46	0.66	0.79	0.69	0.42	0.75	0.88	0.53	0.69	0.61	0.33	0.81	0.54	0.83	0.89	1.26	0.57	0.86	0.85	0.98	0.67	1.15	1
Deide_11090	CDS	-	ABC transporter ATP-binding protein	1335247	1336293	1047	1	0.91	0.96	1.31	0.48	0.67	0.41	1	0.82	1.43	0.43	1.12	0.85	0.69	0.4	0.96	0.97	0.92	0.93	0.98	0.94	0.72	0.44	0.77	0.49
Deide_11100	CDS	-	ABC transporter ATP-binding protein	1336290	1337321	1032	3	0.53	0.31	0.66	0.81	0.59	0.33	0.77	0.91	0.61	0.83	0.72	0.51	0.85	0.58	1.04	0.89	1.1	0.72	0.7	0.57	0.82	0.53	1.17	0.99
Deide_11101	CDS	-	conserved protein of unknown function	1337444	1338727	1284	2	0.71	0.55	0.96	0.8	0.49	0.22	0.69	0.71	1.97	0.24	1.46	0.41	0.74	0.45	0.97	0.98	0.49	0.32	0.67	0.44	0.76	0.48	0.73	0.42
Deide_11110	CDS	-	5,10-methylenetetrahydrofolate reductase	1338849	1339589	741	-3	0.83	0.71	1.51	0.37	1.6	0.75	3.04	0.0393	0.5	0.52	1.03	0.96	1.49	0.71	2.67	0.0732	3.02	0.0331	1.08	0.78	0.56	0.26	2.04	0.29
Deide_11120	CDS	metH	B12-dependent methionine synthase	1339586	1343275	3690	-1	1.34	0.48	2.12	0.17	2.27	0.41	3.72	0.0229	0.58	0.7	1.04	0.94	1.94	0.4	3	0.0682	3.67	0.0187	1.18	0.65	0.65	0.36	1.77	0.39
Deide_11130	CDS	-	hypothetical protein	1343702	1344007	306	2	1.01	0.94	0.87	0.97	0.86	0.6	0.76	0.78	1.39	0.44	1.25	0.62	0.88	0.63	0.74	0.65	0.62	0.52	0.98	0.99	1.2	0.96	0.89	0.64
Deide_11140	CDS	-	hypothetical protein	1344177	1344590	414	3	2.7	0.11	0.71	0.96	2.51	0.45	0.69	0.92	0.89	0.73	0.88	0.83	1.14	0.93	0.29	0.19	0.8	0.98	2.22	0.12	3.9	0.32	0.98	0.73
Deide_11150	CDS	-	prephenate dehydratase	1344650	1345507	858	-1	0.98	0.99	1.28	0.5	0.82	0.56	1.1	0.73	1.37	0.46	1.21	0.69	1.14	0.94	1.45	0.52	0.94	0.93	0.72	0.53	0.79	0.51	0.87	0.63
Deide_11160	CDS	-	amidase	1345597	1347006	1410	1	0.84	0.84	1.77	0.28	0.43	0.17	0.93	0.93	1.6	0.36	0.86	0.75	0.57	0.26	1.17	0.76	1.11	0.71	0.75	0.63	0.49	0.25	0.53	0.18
Deide_11165	tRNA	trnV	tRNA-Val	1347051	1347125	75	1	2.77	0.11	4.52	0.0584	1.67	0.8	2.82	0.12	5.41	0.0464	3.46	0.0219	0.62	0.32	1	0.94	0.84	0.95	2.68	0.0483	0.63	0.37	0.63	0.34
Deide_11170	CDS	-	phage integrase	1347212	1348375	1164	-1	1.16	0.72	1.89	0.23	1.04	0.8	1.77	0.26	1.52	0.38	1.46	0.42	0.7	0.4	1.13	0.8	1.25	0.57	1.49	0.3	0.63	0.35	0.95	0.73
Deide_11171	CDS	-	hypothetical protein	1348606	1348830	225	-2	1.31	1	7	0.11	0.19	0.18	1.02	1	6.26	0.16	0.94	1	0.59	0.32	3.06	0.43	1.12	1	0.32	0.64	0.19	0.15	0.15	0.15
Deide_11180	CDS	-	hypothetical protein	1348827	1349381	555	-3	0.44	0.72	0.52	1	1.17	1	1.44	0.48	0.26	0.48	0.74	0.59	1.49	0.83	1.73	0.36	2	0.24	0.79	0.77	0.87	0.8	2.82	0.58
Deide_11190	CDS	-	hypothetical protein	1349951	1351018	1068	2	1.07	0.89	1.14	0.65	0.92	0.67	1.01	0.86	1.86	0.27	1.69	0.23	0.88	0.62	0.91	0.91	0.61	0.51	1.05	0.84	0.97	0.73	0.9	0.65
Deide_11191	CDS	-	hypothetical protein	1351230	1351637	408	-3	0.63	0.43	1.3	0.49	0.69	0.41	1.48	0.42	0.72	0.97	0.83	0.7	0.86	0.59	1.74	0.38	1.82	0.25	0.8	0.74	0.49	0.25	1.15	1
Deide_11194	CDS	-	putative excisionase	1351911	1352111	201	-3	1.04	0.88	1.01	0.75	0.91	0.65	0.91	0.97	1.1	0.64	1.02	0.98	0.64	0.33	0.61	0.48	0.91	0.96	1.42	0.37	1.06	0.77	0.91	0.69
Deide_11200	CDS	-	putative GAF/PAS/PAC domains-containing metal dependent phosphohydrolase	1352731	1356546	3816	1	2.26	0.23	0.97	0.66	1.83	0.81	0.82	0.92	0.96	0.64	0.83	0.76	1	0.75	0.42	0.39	1.01	0.78	1.83	0.24	2.39	0.7	0.85	0.58
Deide_11201	CDS	-	protein of unknown function	1356622	1356843	222	-2	0.74	0.55	2.03	0.21	0.41	0.14	1.18	0.65	2.02	0.23	1.2	0.68	0.49	0.2	1.32	0.58	1.01	0.84	0.85	0.75	0.37	0.1	0.59	0.27
Deide_11206	CDS	-	conserved protein of unknown function	1357231	1357461	231	1	0.27	0.19	3.04	0.1	0.28	0.14	3.31	0.0797	3.25	0.11	3.63	0.0195	0.28	0.096	3.09	0.13	0.94	0.92	1.02	0.88	0.0912	0.0294	1.1	0.89
Deide_11207	CDS	-	protein of unknown function	1357517	1357729	213	-1	1.08	0.87	0.73	0.82	0.94	0.7	0.65	0.56	1.23	0.55	1.13	0.79	0.72	0.45	0.48	0.19	0.59	0.47	1.3	0.44	1.53	0.71	0.91	0.67
Deide_11210	CDS	-	hypothetical protein	1358082	1358318	237	-3	0.99	1	1.58	0.33	0.6	0.31	0.99	0.88	2.32	0.16	1.48	0.38	0.56	0.24	0.88	0.88	0.68	0.63	1.07	0.81	0.64	0.37	0.63	0.3
Deide_11211	CDS	-	hypothetical protein	1358590	1360254	1665	1	0.83	0.73	1.52	0.35	0.55	0.27	1.05	0.8	1.49	0.39	1.05	0.94	0.96	0.73	1.72	0.32	1.03	0.82	0.58	0.2	0.56	0.27	0.7	0.38
Deide_11213	CDS	-	Stage V sporulation protein S (SpoVS)	1360736	1361014	279	2	0.69	0.59	0.75	0.97	0.39	0.14	0.44	0.38	1.07	0.65	0.65	0.37	0.8	0.52	0.85	0.92	0.7	0.76	0.49	0.2	0.94	0.62	0.6	0.26
Deide_11220	CDS	-	zinc metallopeptidase	1361090	1361776	687	2	0.66	0.42	0.81	0.99	0.75	0.49	0.96	0.9	0.7	0.9	0.85	0.72	1.13	0.94	1.37	0.58	1.16	0.65	0.67	0.42	0.83	0.55	1.2	0.93
Deide_11230	CDS	-	hypothetical protein	1361906	1362262	357	-1	1.18	0.68	1.37	0.44	0.9	0.65	1.07	0.76	1.39	0.45	1.11	0.83	1.21	0.98	1.37	0.57	0.99	0.86	0.74	0.55	0.89	0.62	0.79	0.51
Deide_11240	CDS	-	putative thiosulfate sulfurtransferase (rhodanese)	1362275	1362586	312	-1	1.2	0.69	1.42	0.42	0.8	0.53	0.97	0.86	2.82	0.13	1.99	0.15	0.57	0.26	0.66	0.62	0.5	0.38	1.4	0.43	0.87	0.58	0.7	0.38
Deide_11250	CDS	-	rhodanese sulfurtransferase	1362651	1362929	279	3	0.88	0.84	2.95	0.0653	0.36	0.11	1.26	0.57	2.15	0.19	0.94	0.87	0.41	0.11	1.35	0.55	1.38	0.46	0.89	0.82	0.31	0.0611	0.43	0.0989
Deide_11260	CDS	-	acetylornithine transaminase	1362976	1364436	1461	1	1.02	0.91	1.11	0.64	1.17	0.91	1.31	0.55	0.82	0.92	0.99	0.98	1.21	1	1.28	0.67	1.35	0.49	0.97	0.96	0.95	0.66	1.2	0.94
Deide_11270	CDS	-	hypothetical protein	1364523	1365038	516	-3	0.73	0.52	0.64	0.65	0.91	0.65	0.83	0.88	0.6	0.69	0.8	0.6	1.07	0.86	0.92	0.93	1.07	0.77	0.86	0.76	1.17	0.98	1.32	0.84
Deide_11280	CDS	-	cation efflux transporter	1365130	1366014	885	-2	1.09	0.83	1.28	0.5	0.95	0.69	1.16	0.66	1.01	0.71	0.94	0.9	1.19	1	1.38	0.6	1.27	0.56	0.8	0.74	0.87	0.58	0.92	0.69
Deide_11287	CDS	-	exported protein of unknown function	1366086	1366517	432	-3	1.09	0.83	1.45	0.41	1.08	0.79	1.48	0.45	1.37	0.46	1.44	0.51	0.76	0.48	0.99	0.95	1.06	0.76	1.42	0.43	0.77	0.49	1.04	0.83
Deide_11290	CDS	-	heat shock protein Hsp20	1366647	1367057	411	-3	1.16	0.75	1.06	0.67	1.17	0.87	1.1	0.71	1.29	0.5	1.38	0.56	0.89	0.63	0.79	0.85	0.82	0.96	1.32	0.52	1.13	0.77	1.05	0.85
Deide_11300	CDS	miaA	tRNA delta(2)-isopentenylpyrophosphate transferase	1367232	1368137	906	3	0.87	0.84	1.05	0.72	0.54	0.26	0.67	0.65	1.55	0.37	1.02	0.99	0.73	0.43	0.85	0.86	0.68	0.64	0.75	0.55	0.86	0.58	0.65	0.31
Deide_11310	CDS	glgC	Glucose-1-phosphate adenylyltransferase	1368300	1369541	1242	3	1.71	0.32	0.57	0.77	1.43	0.92	0.5	0.58	0.68	1	0.6	0.36	1.03	0.81	0.34	0.23	0.85	0.98	1.4	0.44	3.07	0.43	0.88	0.63
Deide_11320	CDS	recQ	ATP-dependent DNA helicase	1369558	1371753	2196	-2	5.72	0.0146	8.92	0.0192	9.58	0.0996	15	0.00371	8.04	0.0257	14	0.000392	1.54	0.69	2.36	0.21	1.11	0.71	6.23	0.00412	0.66	0.39	1.76	0.71
Deide_11330	CDS	-	acetyltransferase	1371780	1372310	531	-3	1.11	0.78	1.6	0.33	0.69	0.42	1.02	0.83	1.73	0.3	1.14	0.79	0.81	0.53	1.13	0.79	0.92	0.96	0.86	0.78	0.72	0.44	0.65	0.31
Deide_11331	CDS	-	hypothetical protein	1372364	1373317	954	-1	2.01	0.14	0.98	0.77	1.03	0.79	0.52	0.41	2.78	0.12	1.51	0.36	1.11	0.91	0.53	0.38	0.35	0.13	0.94	0.96	2.11	0.55	0.54	0.18
Deide_11340	CDS	-	GTP-binding TypA/BipA protein	1373973	1375754	1782	-3	0.51	0.26	2.03	0.21	1.53	0.89	6.36	0.0101	0.4	0.46	1.27	0.69	1.84	0.57	7.23	0.0137	5.15	0.00825	0.84	0.86	0.26	0.0836	3.17	0.083
Deide_11350	CDS	-	methylmalonyl-CoA mutase subunit alpha	1376099	1377745	1647	2	1.31	0.64	1.36	0.46	0.63	0.37	0.67	0.86	1.34	0.46	0.68	0.5	0.29	0.0577	0.29	0.16	1.02	0.79	2.2	0.11	0.99	0.63	0.5	0.21
Deide_11360	CDS	-	Cof protein	1377800	1378594	795	-1	0.94	0.94	1.36	0.44	1.23	0.98	1.85	0.22	1	0.76	1.39	0.47	1.22	0.97	1.73	0.33	1.36	0.46	1.02	0.9	0.71	0.43	1.37	0.74
Deide_11370	CDS	-	epimerase	1378647	1379540	894	-3	1.3	0.58	1.58	0.35	1.05	0.78	1.31	0.54	2.11	0.22	1.8	0.23	0.8	0.52	0.95	1	0.75	0.81	1.31	0.51	0.85	0.56	0.84	0.58
Deide_11380	CDS	asnS	Asparagine--tRNA ligase	1379715	1381052	1338	-3	0.83	0.84	0.88	0.84	1.15	0.82	1.26	0.58	0.66	0.99	0.97	0.95	1.28	1	1.33	0.66	1.34	0.52	0.9	0.96	0.97	0.63	1.46	0.76
Deide_11390	CDS	tpiA	triosephosphate isomerase	1381510	1382244	735	-2	1.14	0.73	0.91	0.87	1.23	0.98	1.01	0.84	1.2	0.57	1.36	0.5	1.15	0.97	0.89	0.92	0.76	0.8	1.07	0.8	1.29	1	1.12	1
Deide_11400	CDS	-	hypothetical protein	1382245	1382559	315	-2	0.44	0.19	0.37	0.35	1.89	0.6	1.66	0.28	0.25	0.17	1.13	0.79	2.04	0.43	1.69	0.3	1.51	0.38	0.93	0.92	1.21	1	4.54	0.0581
Deide_11410	CDS	pgk	Phosphoglycerate kinase	1382559	1383728	1170	-3	0.79	0.63	0.99	0.81	1.12	0.89	1.45	0.4	0.88	0.91	1.33	0.52	1.01	0.79	1.24	0.65	1.12	0.7	1.11	0.74	0.82	0.56	1.49	0.63
Deide_11420	CDS	-	glyceraldehyde-3-phosphate dehydrogenase (GAPDH)	1383883	1384878	996	-2	0.76	0.79	1.41	0.43	1.44	0.91	2.77	0.17	1.33	0.47	2.69	0.13	0.92	0.64	1.67	0.48	1.06	0.76	1.57	0.39	0.55	0.31	2	0.5
Deide_11430	CDS	-	aspartate kinase	1385080	1386492	1413	1	0.99	0.98	1.06	0.7	1.17	0.92	1.3	0.54	0.99	0.74	1.25	0.64	1.66	0.58	1.75	0.36	1.07	0.76	0.71	0.53	0.96	0.68	1.24	0.88
Deide_11440	CDS	-	putative membrane-associated lipid phosphatase of the PAP2 superfamily	1386549	1387250	702	-3	2.86	0.0342	0.56	0.6	2.39	0.37	0.48	0.43	0.58	0.76	0.51	0.17	1.2	1	0.23	0.0545	0.97	0.87	1.99	0.11	5.25	0.0877	0.88	0.63
Deide_11446	CDS	-	protein of unknown function	1387427	1387600	174	2	22	0.000724	22	0.00622	6.7	0.0376	6.96	0.00884	12	0.0208	3.97	0.0148	1.18	0.99	1.16	0.77	1.8	0.25	5.69	0.00108	1.02	0.73	0.32	0.093
Deide_11450	CDS	uvrC	excinuclease ABC subunit C	1387662	1389515	1854	-3	1.62	0.34	1.37	0.45	1.79	0.66	1.56	0.4	0.98	0.73	1.15	0.8	1.06	0.85	0.88	0.92	1.4	0.46	1.69	0.25	1.22	0.88	1.16	1
Deide_11460	CDS	aspS	Aspartate--tRNA ligase	1389827	1391560	1734	-1	0.88	0.87	0.91	0.85	1.24	0.97	1.33	0.53	0.47	0.56	0.71	0.48	1.58	0.65	1.6	0.46	1.94	0.22	0.79	0.72	1	0.7	1.48	0.63
Deide_11470	CDS	hisS	Histidine--tRNA ligase	1391557	1392903	1347	-2	0.99	0.94	2.43	0.17	0.73	0.46	1.85	0.3	2.87	0.14	2.24	0.13	0.38	0.11	0.92	0.99	0.85	0.98	1.92	0.18	0.42	0.21	0.77	0.49
Deide_11471	CDS	-	hypothetical protein	1393018	1393386	369	-2	0.89	1	1.24	0.5	0.87	0.54	1.24	0.59	1.9	0.31	1.95	0.31	0.75	0.47	1.02	0.89	0.65	0.76	1.16	0.71	0.74	0.45	1.02	0.75
Deide_11490	CDS	-	putative diacylglycerol kinase	1393426	1394415	990	1	2.96	0.0814	0.86	0.81	1.64	0.78	0.49	0.59	1.25	0.51	0.74	0.58	0.72	0.43	0.2	0.0792	0.69	0.8	2.29	0.0867	3.56	0.35	0.58	0.28
Deide_11500	CDS	-	integrase/recombinase	1394596	1395567	972	1	0.95	0.96	1.01	0.76	1.57	0.76	1.73	0.27	0.58	0.66	1.01	0.99	0.9	0.65	0.94	0.97	1.76	0.24	1.75	0.14	0.96	0.71	1.73	0.45
Deide_11510	CDS	lnt	Apolipoprotein N-acyltransferase	1395572	1397011	1440	-1	1.23	0.62	0.99	0.78	1.02	0.78	0.86	0.96	1.04	0.7	0.92	0.85	0.92	0.68	0.73	0.67	0.96	0.91	1.12	0.73	1.27	0.98	0.87	0.63
Deide_11520	CDS	-	phosphoesterase	1397087	1397791	705	2	1.1	0.82	1.37	0.45	0.88	0.61	1.14	0.68	2.19	0.22	1.87	0.23	0.67	0.37	0.82	0.87	0.63	0.62	1.32	0.51	0.82	0.53	0.84	0.58
Deide_11530	CDS	-	serine--pyruvate transaminase	1397871	1399016	1146	-3	0.75	0.67	1.13	0.61	0.39	0.13	0.6	0.59	1.21	0.55	0.66	0.37	1.09	0.87	1.6	0.47	0.94	0.92	0.36	0.0537	0.68	0.41	0.54	0.19
Deide_11540	CDS	-	putative (S)-2-haloacid dehalogenase	1399161	1399841	681	3	1.46	0.37	1.46	0.38	1.31	0.97	1.36	0.48	1.55	0.37	1.47	0.39	0.79	0.51	0.77	0.69	0.95	0.94	1.67	0.17	1.03	0.8	0.94	0.72
Deide_11550	CDS	-	peptidase (renal dipeptidase)	1399838	1400866	1029	2	1.11	0.76	1.3	0.48	1.07	0.84	1.28	0.54	1.03	0.72	1.04	0.94	0.9	0.64	1.02	0.93	1.26	0.55	1.2	0.59	0.88	0.63	1	0.81
Deide_11560	CDS	-	hypothetical protein	1400921	1401796	876	2	0.97	1	1.27	0.51	0.93	0.69	1.27	0.56	1.5	0.38	1.53	0.34	0.76	0.47	0.98	0.99	0.85	0.92	1.23	0.55	0.78	0.51	1.01	0.85
Deide_11570	CDS	-	L-Ala-DL-Glu_epimerase	1401793	1402830	1038	1	0.74	0.56	1.14	0.62	0.74	0.5	1.19	0.63	1.51	0.41	1.62	0.27	0.63	0.34	0.95	0.97	0.76	0.78	1.2	0.58	0.66	0.37	1.06	0.93
Deide_11580	CDS	-	dehydrogenase	1402832	1404028	1197	2	0.75	0.56	0.92	0.89	0.73	0.46	0.93	0.96	1	0.75	1.04	0.94	0.96	0.74	1.15	0.77	0.92	0.98	0.77	0.58	0.84	0.57	1.03	0.85
Deide_11581	CDS	-	carboxylesterase (hydrolase)	1404108	1404881	774	-3	1.73	0.28	0.65	0.8	2	0.55	0.78	0.95	1.14	0.6	1.4	0.52	1.35	0.85	0.5	0.41	0.57	0.54	1.49	0.37	2.73	0.43	1.22	0.95
Deide_11590	CDS	-	hydrolase	1404878	1405612	735	-1	2.79	0.0508	0.95	0.78	1.85	0.61	0.65	0.73	1.99	0.25	1.4	0.49	0.85	0.59	0.29	0.1	0.48	0.35	2.18	0.0834	3.01	0.33	0.69	0.38
Deide_11600	CDS	-	glutamine amidotransferase subunit PdxT	1405678	1406304	627	-2	0.45	0.12	1.18	0.58	0.99	0.74	2.69	0.0817	0.56	0.66	1.31	0.57	0.65	0.34	1.67	0.37	2.11	0.15	1.53	0.31	0.39	0.16	2.3	0.17
Deide_11610	CDS	-	pyridoxal biosynthesis lyase PdxS	1406294	1407184	891	-1	0.48	0.22	1.14	0.61	0.95	0.68	2.36	0.16	0.53	0.7	1.13	0.84	0.7	0.4	1.64	0.44	2.15	0.17	1.37	0.47	0.43	0.2	2.09	0.29
Deide_11620	CDS	-	response regulator CheY	1407254	1407649	396	-1	1.12	0.78	1.18	0.57	1.46	0.86	1.6	0.36	0.86	0.88	1.19	0.73	1.54	0.69	1.59	0.45	1.38	0.47	0.95	1	0.97	0.68	1.37	0.74
Deide_11630	CDS	-	peptidase M23B	1407646	1409025	1380	-2	1.06	0.86	0.9	0.86	1.34	0.96	1.17	0.66	0.86	0.87	1.14	0.8	1.2	1	0.99	0.95	1.05	0.77	1.12	0.73	1.21	0.88	1.32	0.81
Deide_11640	CDS	rho	transcription termination factor Rho	1409043	1410317	1275	-3	0.74	0.61	0.77	0.96	0.97	0.72	1.05	0.79	0.61	0.78	0.85	0.72	1.03	0.82	1.06	0.88	1.27	0.55	0.94	0.99	0.99	0.69	1.37	0.74
Deide_11650	CDS	-	translaldolase	1410314	1411039	726	-1	0.77	0.7	1.97	0.22	0.73	0.46	1.92	0.23	1.8	0.29	1.81	0.22	0.5	0.18	1.24	0.69	1.1	0.73	1.47	0.37	0.4	0.18	0.99	0.79
Deide_11660	CDS	ileS	isoleucyl-tRNA synthetase	1411650	1414850	3201	3	0.99	0.97	1.2	0.56	1.01	0.77	1.27	0.56	0.84	0.91	0.91	0.83	1.13	0.94	1.34	0.6	1.44	0.43	0.9	0.9	0.85	0.57	1.07	0.91
Deide_11670	CDS	-	hypothetical protein, partial	1414905	1415510	606	-3	0.64	0.4	0.57	0.56	0.69	0.44	0.64	0.53	0.59	0.71	0.68	0.37	1.17	0.97	1.01	0.94	0.96	0.92	0.6	0.22	1.16	0.97	1.14	1
Deide_11671	CDS	-	protein of unknown function, partial	1415544	1415681	138	-3	0.41	0.13	0.27	0.11	0.3	0.075	0.2	0.0704	0.63	0.83	0.49	0.13	0.86	0.6	0.55	0.52	0.43	0.31	0.35	0.0496	1.57	0.97	0.77	0.48
Deide_11672	CDS	-	protein of unknown function, partial	1415678	1415755	78	-1	0.41	0.13	0.27	0.11	0.29	0.0689	0.2	0.0642	0.63	0.84	0.48	0.13	0.85	0.58	0.55	0.52	0.43	0.3	0.35	0.0454	1.56	0.97	0.76	0.45
Deide_11680	CDS	-	glycosyltransferase	1415885	1417036	1152	2	0.86	0.83	1.61	0.33	0.83	0.57	1.61	0.34	1.08	0.65	1.11	0.83	0.94	0.7	1.72	0.37	1.49	0.39	0.89	0.89	0.55	0.29	1.02	0.84
Deide_11690	CDS	-	hypothetical protein	1417188	1417757	570	-3	2.24	0.14	1.67	0.32	1.58	0.79	1.22	0.62	2.94	0.12	2.21	0.12	0.8	0.51	0.58	0.51	0.57	0.5	2	0.14	1.38	0.99	0.74	0.45
Deide_11700	CDS	-	succinate--CoA ligase (succinyl-CoA synthetase) subunit alpha	1417870	1418775	906	-2	0.98	0.99	1.23	0.54	1.51	0.83	1.97	0.23	1.32	0.49	2.16	0.11	1.33	0.87	1.64	0.43	0.94	0.92	1.14	0.71	0.82	0.53	1.62	0.52
Deide_11710	CDS	sucC	Succinyl-CoA ligase [ADP-forming] subunit beta	1418775	1419932	1158	-3	0.79	0.71	1.39	0.44	1.27	0.98	2.33	0.16	0.9	0.82	1.54	0.39	1.06	0.84	1.84	0.35	1.55	0.36	1.2	0.63	0.58	0.32	1.69	0.48
Deide_11720	CDS	-	putative Xaa-Pro dipeptidase (Proline dipeptidase)	1420116	1421165	1050	3	1.63	0.26	1.96	0.21	0.65	0.37	0.81	0.85	3.68	0.053	1.56	0.32	0.5	0.19	0.59	0.38	0.53	0.35	1.3	0.46	0.86	0.59	0.42	0.0833
Deide_11721	CDS	-	Lysin (LysM) and rare lipoprotein A (RlpA) domains-containing protein	1421162	1421674	513	2	0.84	0.74	1.86	0.28	0.59	0.32	1.35	0.48	2.53	0.15	1.88	0.17	0.46	0.17	1.01	0.95	0.74	0.78	1.28	0.49	0.46	0.19	0.74	0.48
Deide_11730	CDS	-	hypothetical protein	1421796	1422254	459	3	0.86	0.91	1.11	0.62	0.86	0.58	1.15	0.67	1.06	0.63	1.12	0.86	0.63	0.34	0.79	0.86	1.05	0.76	1.37	0.48	0.8	0.5	1.05	0.83
Deide_11736	CDS	-	conserved protein of unknown function	1422433	1422693	261	-2	1.07	0.85	0.99	0.73	2.08	0.65	2	0.28	0.37	0.57	0.76	0.65	2.04	0.48	1.85	0.4	2.72	0.11	1.03	0.86	1.11	0.75	2.05	0.4
Deide_11740	CDS	-	oligoendopeptidase F	1422814	1424631	1818	-2	0.96	1	0.84	0.95	0.65	0.38	0.59	0.55	1.03	0.71	0.74	0.51	0.52	0.2	0.45	0.26	0.82	0.92	1.26	0.53	1.17	0.85	0.71	0.39
Deide_11750	CDS	trpA	tryptophan synthase subunit alpha	1424761	1425561	801	-2	0.88	0.83	0.91	0.91	1.26	1	1.36	0.48	1.01	0.73	1.55	0.33	1.19	0.99	1.21	0.7	0.9	1	1.06	0.82	0.99	0.75	1.51	0.62
Deide_11760	CDS	-	tryptophan synthase subunit beta	1425558	1426820	1263	-3	1	0.97	0.68	0.76	2.04	0.5	1.44	0.44	0.55	0.64	1.2	0.7	2.42	0.22	1.62	0.42	1.23	0.58	0.84	0.8	1.5	0.84	2.14	0.23
Deide_11761	CDS	-	glutamate--tRNA ligase	1426881	1427765	885	-3	0.73	0.55	1.29	0.5	0.45	0.18	0.82	0.89	2.02	0.22	1.31	0.55	0.5	0.18	0.87	0.88	0.64	0.55	0.89	0.85	0.58	0.31	0.64	0.31
Deide_11770	CDS	-	hypothetical protein	1427880	1428128	249	-3	1.14	0.73	1.19	0.58	0.62	0.35	0.67	0.61	1.4	0.44	0.81	0.63	0.83	0.57	0.85	0.82	0.85	0.93	0.75	0.53	0.98	0.74	0.57	0.23
Deide_11780	CDS	-	Chromosome partitioning protein, ParA family	1428125	1428748	624	-1	0.66	0.38	0.93	0.88	0.51	0.24	0.76	0.76	1.4	0.44	1.16	0.74	0.46	0.15	0.64	0.46	0.67	0.6	1.12	0.72	0.72	0.43	0.82	0.56
Deide_11790	CDS	-	hypothetical protein	1428866	1429093	228	2	0.77	0.7	1.42	0.42	0.41	0.15	0.77	0.85	3.17	0.0907	1.76	0.22	0.46	0.15	0.82	0.83	0.45	0.27	0.89	0.89	0.56	0.31	0.55	0.2
Deide_11800	CDS	-	putative LmbE-like protein; putative GlcNAc-PI de-N-acetylase family protein	1429304	1430131	828	2	0.81	0.69	1.17	0.59	0.74	0.47	1.1	0.73	1	0.74	0.97	0.94	0.96	0.73	1.35	0.57	1.18	0.64	0.77	0.59	0.71	0.44	0.95	0.74
Deide_11801	CDS	-	hypothetical protein	1430245	1430865	621	-2	0.81	0.74	1.01	0.74	0.83	0.57	1.07	0.76	1.17	0.59	1.27	0.62	0.89	0.63	1.09	0.85	0.87	0.99	0.94	0.98	0.82	0.54	1.07	0.92
Deide_11810	CDS	-	hypothetical protein	1430862	1431059	198	-3	0.79	0.66	0.79	0.94	0.72	0.45	0.75	0.77	0.8	0.98	0.77	0.56	0.75	0.47	0.74	0.67	0.99	0.86	0.96	1	1.03	0.76	0.96	0.74
Deide_11820	CDS	-	hypothetical protein	1431097	1431486	390	-2	1.13	0.77	1.42	0.42	0.93	0.67	1.21	0.62	2.61	0.15	2.28	0.0951	0.74	0.46	0.92	0.98	0.55	0.46	1.26	0.57	0.82	0.53	0.86	0.61
Deide_11830	CDS	-	hypothetical protein	1431518	1434433	2916	-1	1.14	0.75	1.2	0.56	0.78	0.52	0.86	0.97	1.85	0.27	1.35	0.52	0.65	0.34	0.67	0.59	0.65	0.61	1.22	0.59	0.98	0.69	0.72	0.4
Deide_11840	CDS	-	hypothetical protein	1434590	1435303	714	2	1.76	0.24	2.34	0.15	1.02	0.77	1.4	0.46	1.35	0.47	0.83	0.68	0.86	0.61	1.12	0.8	1.74	0.27	1.19	0.63	0.78	0.5	0.61	0.26
Deide_11850	CDS	-	diacylglycerol kinase	1435493	1436413	921	-1	0.79	0.67	1.28	0.51	0.66	0.39	1.12	0.72	1.81	0.28	1.62	0.28	0.74	0.44	1.17	0.75	0.71	0.68	0.91	0.89	0.63	0.36	0.89	0.65
Deide_11860	CDS	-	UDP-N-acetylglucosamine 2-epimerase	1436451	1437587	1137	-3	0.83	0.71	1.13	0.64	1.38	0.9	1.95	0.19	0.52	0.56	0.92	0.85	1.47	0.72	1.96	0.24	2.19	0.12	0.94	0.97	0.75	0.47	1.75	0.43
Deide_11870	CDS	-	UDP-N-acetylmuramyl pentapeptide phosphotransferase/UDP-N- acetylglucosamine-1-phosphate transferase	1437592	1438749	1158	-2	0.8	0.72	1.83	0.25	0.99	0.74	2.36	0.13	0.59	0.76	0.78	0.6	1.39	0.82	3.13	0.0893	3.11	0.045	0.72	0.58	0.45	0.21	1.3	0.81
Deide_11880	CDS	upp	uracil phosphoribosyltransferase	1438902	1439525	624	-3	0.81	0.75	1.06	0.69	1.02	0.76	1.37	0.49	0.72	0.96	0.96	0.92	1.05	0.83	1.33	0.62	1.47	0.41	0.98	0.96	0.79	0.51	1.31	0.8
Deide_11890	CDS	-	choline kinase	1439559	1440398	840	-3	0.9	0.9	1.01	0.73	0.71	0.44	0.83	0.95	0.99	0.74	0.83	0.69	0.67	0.36	0.74	0.72	1.03	0.81	1.07	0.81	0.91	0.62	0.83	0.56
Deide_11900	CDS	-	metal dependent phosphohydrolases (HD domain-containing protein)	1440442	1441461	1020	-2	1.11	0.8	1.09	0.66	0.76	0.49	0.77	0.89	1.04	0.68	0.76	0.56	0.74	0.45	0.71	0.7	1.05	0.78	1.03	0.87	1.05	0.73	0.72	0.41
Deide_11910	CDS	-	hypothetical protein	1441497	1442246	750	3	1.12	0.77	1.42	0.41	0.9	0.66	1.19	0.64	1.46	0.41	1.26	0.62	0.6	0.29	0.75	0.69	0.97	0.89	1.5	0.28	0.81	0.53	0.85	0.59
Deide_11920	CDS	-	hypothetical protein	1442264	1442788	525	-1	0.89	0.87	1.61	0.33	0.57	0.29	1.06	0.77	1.29	0.5	0.88	0.77	0.65	0.34	1.15	0.78	1.25	0.57	0.88	0.85	0.57	0.3	0.67	0.34
Deide_11940	CDS	-	serine protease, subtilase family, (Peptidase_S8)	1442875	1445013	2139	1	1.11	0.79	0.82	0.94	1.06	0.79	0.81	0.98	1.25	0.53	1.26	0.66	0.89	0.63	0.64	0.63	0.66	0.69	1.2	0.64	1.39	0.97	1	0.79
Deide_11950	CDS	-	NADPH:quinone reductase	1445111	1446118	1008	-1	1.31	0.54	0.83	0.97	1.11	0.87	0.73	0.79	1.16	0.59	1.04	0.95	0.54	0.22	0.33	0.11	0.72	0.75	2.09	0.0747	1.63	0.83	0.89	0.65
Deide_11960	CDS	-	hemolysin	1446410	1447750	1341	2	0.63	0.45	0.96	0.8	0.98	0.72	1.54	0.41	0.38	0.43	0.63	0.38	1.41	0.82	2.08	0.29	2.5	0.11	0.7	0.57	0.68	0.41	1.63	0.52
Deide_11961	CDS	-	cytidine deaminase	1447743	1448183	441	3	0.89	0.87	1.29	0.5	1.09	0.84	1.65	0.33	0.77	1	1	1	1.14	0.94	1.62	0.42	1.69	0.29	0.97	0.98	0.71	0.43	1.29	0.82
Deide_11970	CDS	-	histidine kinase, classic	1448445	1450802	2358	-3	1.02	0.92	1.1	0.64	1.04	0.79	1.16	0.67	0.81	0.94	0.87	0.77	0.76	0.48	0.8	0.81	1.37	0.48	1.38	0.44	0.95	0.66	1.07	0.91
Deide_11971	CDS	-	response regulator cheY	1450912	1451334	423	-2	5.17	0.00239	0.9	0.85	3.78	0.12	0.68	0.77	0.66	0.94	0.51	0.2	1.18	0.99	0.2	0.0362	1.36	0.5	3.23	0.0118	5.94	0.0637	0.77	0.47
Deide_11976	CDS	-	Putative response regulator, CheY (fragment)	1451562	1451849	288	-3	1.09	1	2.06	0.25	1.14	1	2.23	0.14	3.48	0.0973	3.86	0.0311	0.9	0.62	1.66	0.4	0.59	0.69	1.28	0.54	0.55	0.33	1.1	1
Deide_11980	CDS	-	Isocitrate lyase (Isocitrase)(Isocitratase)(ICL)	1452116	1453423	1308	-1	1.19	0.72	2.19	0.2	0.55	0.27	1.04	0.82	2.61	0.15	1.27	0.61	0.41	0.13	0.73	0.61	0.84	0.97	1.36	0.42	0.56	0.28	0.48	0.19
Deide_11990	CDS	-	malate synthase	1453499	1455076	1578	-1	0.96	0.98	0.78	0.91	0.47	0.2	0.4	0.16	0.9	0.88	0.47	0.0829	0.64	0.34	0.52	0.27	0.87	0.97	0.74	0.49	1.26	0.99	0.52	0.18
Deide_12000	CDS	-	haloacid dehalogenase-like hydrolase	1455244	1455876	633	-2	1.04	0.91	1.06	0.7	1.29	0.99	1.37	0.48	0.45	0.48	0.6	0.27	2.88	0.14	2.89	0.11	2.35	0.11	0.45	0.12	1	0.74	1.3	0.81
Deide_12010	CDS	-	hypothetical protein	1455941	1456648	708	-1	0.83	0.74	1.82	0.24	0.61	0.33	1.39	0.46	1.19	0.57	0.93	0.86	0.56	0.23	1.2	0.71	1.54	0.35	1.1	0.75	0.47	0.19	0.77	0.48
Deide_12020	CDS	-	phosphoesterase	1456698	1457705	1008	3	0.94	0.95	1.32	0.47	0.98	0.73	1.42	0.44	1.1	0.65	1.21	0.67	0.95	0.73	1.31	0.6	1.2	0.61	1.03	0.88	0.73	0.45	1.09	0.93
Deide_12030	CDS	-	beta-lactamase	1457738	1458910	1173	-1	0.47	0.19	0.95	0.82	0.43	0.16	0.88	1	0.55	0.68	0.53	0.17	0.79	0.5	1.53	0.49	1.73	0.28	0.55	0.25	0.52	0.27	0.94	0.72
Deide_12040	CDS	-	DegV family protein	1458912	1459757	846	-3	0.79	0.74	1.2	0.56	0.68	0.4	1.05	0.77	1.32	0.49	1.19	0.73	0.72	0.43	1.07	0.86	0.91	0.96	0.94	0.99	0.68	0.41	0.89	0.65
Deide_12050	CDS	-	cysteine-rich domain-containing Fe-S oxidoreductase	1459848	1463012	3165	-3	0.9	0.92	1.05	0.7	0.66	0.39	0.8	0.91	0.94	0.77	0.73	0.51	0.87	0.61	0.98	0.96	1.12	0.7	0.77	0.68	0.89	0.59	0.77	0.48
Deide_12060	CDS	-	ATPase	1463276	1464298	1023	2	1.98	0.12	2.67	0.0872	0.54	0.27	0.75	0.74	2.91	0.09	0.84	0.68	0.76	0.48	1	0.97	0.92	0.98	0.72	0.44	0.76	0.5	0.29	0.0238
Deide_12070	CDS	-	hypothetical protein	1464302	1465438	1137	2	0.72	0.51	0.68	0.71	0.55	0.27	0.54	0.36	0.75	0.94	0.61	0.25	0.83	0.56	0.77	0.68	0.91	1	0.66	0.33	1.08	0.86	0.8	0.52
Deide_12080	CDS	-	Leucine rich repeat variant protein	1465499	1466902	1404	2	1.05	0.87	1.46	0.39	0.55	0.27	0.79	0.81	2	0.21	1.1	0.85	0.69	0.39	0.93	0.95	0.73	0.72	0.8	0.63	0.74	0.46	0.55	0.2
Deide_12090	CDS	-	putative MutT/nudix family protein	1466941	1467309	369	1	3.8	0.00397	4.4	0.0214	2.87	0.24	3.43	0.0231	2.02	0.22	1.62	0.28	1.63	0.63	1.84	0.24	2.18	0.12	1.77	0.13	0.89	0.65	0.79	0.5
Deide_12100	CDS	uvrD	DNA helicase	1467421	1469655	2235	-2	2.47	0.0977	3.19	0.0843	2.7	0.33	3.61	0.053	2.4	0.18	2.79	0.051	1.51	0.71	1.91	0.32	1.33	0.5	1.8	0.21	0.8	0.52	1.15	0.96
Deide_12101	CDS	-	hypothetical protein	1469766	1470074	309	3	1.03	0.92	1.64	0.36	1.59	0.77	2.61	0.0652	2.09	0.25	3.4	0.00769	0.99	0.79	1.54	0.4	0.79	0.88	1.61	0.2	0.65	0.37	1.61	0.59
Deide_12102	CDS	-	hydrolase	1470222	1471004	783	-3	0.93	0.96	1.47	0.41	0.99	0.76	1.62	0.3	1	0.75	1.13	0.78	0.9	0.66	1.39	0.5	1.48	0.39	1.11	0.73	0.65	0.36	1.12	0.96
Deide_12110	CDS	-	methionyl aminopeptidase	1471273	1472034	762	-2	0.8	0.73	1.76	0.28	0.91	0.65	2.08	0.19	0.77	0.97	0.94	0.89	1.06	0.85	2.3	0.2	2.28	0.13	0.86	0.85	0.46	0.22	1.2	0.94
Deide_12120	CDS	-	D-aminopeptidase (peptidase M55)	1472086	1472937	852	1	0.97	1	2.48	0.11	0.69	0.41	1.82	0.22	2.73	0.1	2.06	0.0997	0.63	0.32	1.58	0.37	0.91	1	1.1	0.76	0.4	0.12	0.74	0.45
Deide_12121	CDS	-	conserved protein of unknown function	1472970	1473404	435	3	0.81	0.76	1.97	0.22	0.74	0.48	1.88	0.24	1.76	0.3	1.72	0.26	0.9	0.65	2.14	0.24	1.12	0.69	0.83	0.8	0.42	0.19	0.96	0.75
Deide_12130	CDS	-	alpha/beta hydrolase fold family protein with TAP domain	1473573	1475417	1845	-3	1.03	0.91	0.97	0.81	1.02	0.77	1	0.86	1.06	0.69	1.11	0.83	0.94	0.7	0.87	0.88	0.92	0.96	1.09	0.77	1.09	0.83	1.04	0.88
Deide_12140	CDS	-	hypothetical protein	1475583	1475993	411	-3	1.02	0.92	1.2	0.56	1.15	0.91	1.39	0.47	0.85	0.92	1.01	1	1.05	0.85	1.2	0.72	1.42	0.43	1.1	0.75	0.88	0.61	1.17	0.96
Deide_12150	CDS	ispG	4-hydroxy-3-methylbut-2-en-1-yl diphosphate synthase	1475990	1477216	1227	-1	0.9	0.89	1.02	0.73	1.13	0.88	1.34	0.52	0.38	0.39	0.51	0.17	1.19	1	1.33	0.62	2.7	0.0814	0.95	1	0.9	0.61	1.33	0.78
Deide_12160	CDS	-	TetR family transcriptional regulator	1477249	1477836	588	-2	0.75	0.57	0.84	1	0.49	0.21	0.57	0.42	1.3	0.5	0.9	0.81	0.58	0.27	0.63	0.44	0.65	0.56	0.86	0.75	0.92	0.66	0.69	0.37
Deide_12170	CDS	-	metallo-beta-lactamase family protein	1478105	1478839	735	2	1.09	0.89	1.49	0.44	1.64	0.73	2.31	0.1	0.96	0.76	1.53	0.35	1.06	0.85	1.42	0.49	1.55	0.37	1.55	0.26	0.75	0.52	1.57	0.64
Deide_12180	CDS	-	branched-chain amino acid ABC transporter ATP-binding protein	1478888	1479646	759	-1	0.83	0.75	1.15	0.62	0.47	0.2	0.67	0.59	2.06	0.23	1.24	0.64	0.51	0.2	0.69	0.53	0.56	0.42	0.93	0.93	0.74	0.46	0.59	0.29
Deide_12190	CDS	-	ABC transporter ATP-binding protein	1479639	1480424	786	-3	1.28	0.54	1.63	0.31	0.55	0.28	0.72	0.71	4.52	0.027	2.06	0.0993	0.38	0.0854	0.47	0.19	0.36	0.11	1.47	0.29	0.81	0.54	0.45	0.12
Deide_12200	CDS	-	branched-chain amino acid ABC transporter permease	1480421	1481425	1005	-1	1.41	0.42	1.78	0.25	0.61	0.33	0.8	0.83	5.86	0.0119	2.69	0.0239	0.38	0.0913	0.47	0.19	0.3	0.0571	1.6	0.19	0.81	0.54	0.45	0.12
Deide_12210	CDS	-	branched-chain amino acid ABC transporter permease	1481422	1482309	888	-2	0.92	1	1.26	0.56	1.1	0.91	1.57	0.33	1.14	0.61	1.45	0.4	0.62	0.33	0.83	0.79	1.12	0.71	1.8	0.13	0.75	0.51	1.26	0.94
Deide_12220	CDS	-	branched chain amino acid ABC transporter periplasmic protein	1482516	1483670	1155	-3	0.55	0.23	0.39	0.18	0.47	0.2	0.35	0.0942	1.03	0.73	0.93	0.87	0.39	0.1	0.27	0.0228	0.38	0.13	1.21	0.58	1.44	0.79	0.9	0.68
Deide_12230	CDS	-	GntR family transcriptional regulator	1483663	1484361	699	-2	0.7	0.46	0.0828	0.000339	0.41	0.14	0.0499	4.31e-05	0.82	1	0.51	0.11	0.33	0.0666	0.0387	2.34e-05	0.1	0.000726	1.23	0.54	8.66	0.015	0.61	0.3
Deide_12240	CDS	-	Neopullulanase (Alpha-amylase)	1484613	1486439	1827	3	0.95	1	0.85	1	0.91	0.69	0.84	0.9	1.25	0.53	1.27	0.59	0.99	0.77	0.86	0.83	0.68	0.63	0.93	0.92	1.15	0.98	1	0.82
Deide_12250	CDS	-	NADH dehydrogenase (quinone)	1486781	1487164	384	2	1.01	0.93	1.1	0.64	0.44	0.17	0.49	0.45	3.16	0.1	1.45	0.44	0.24	0.0227	0.25	0.0718	0.35	0.15	1.85	0.15	0.94	0.63	0.45	0.12
Deide_12251	CDS	-	hypothetical protein	1487485	1488045	561	-2	0.85	0.81	1.42	0.42	1.04	0.79	1.8	0.27	0.79	0.97	1.02	0.98	1.21	1	1.98	0.28	1.81	0.24	0.87	0.86	0.62	0.35	1.28	0.83
Deide_12260	CDS	-	hypothetical protein	1488538	1488996	459	-2	0.85	0.81	1.19	0.58	0.65	0.38	0.94	0.93	0.68	0.89	0.55	0.2	1.03	0.81	1.41	0.56	1.75	0.27	0.64	0.37	0.74	0.46	0.8	0.52
Deide_12261	CDS	-	bifunctional 5,10-methylene-tetrahydrofolate dehydrogenase/ 5,10-methylene-tetrahydrofolate cyclohydrolase	1488993	1489871	879	-3	0.88	0.87	1.27	0.51	0.82	0.55	1.22	0.62	1.13	0.61	1.11	0.85	0.8	0.53	1.13	0.8	1.13	0.69	1.02	0.88	0.71	0.44	0.97	0.77
Deide_12270	CDS	nusB	N utilization substance protein B homolog	1489873	1490379	507	-2	1.19	0.66	1.03	0.73	1.16	0.91	1.04	0.81	1.09	0.66	1.13	0.8	1.03	0.82	0.87	0.87	0.95	0.93	1.14	0.69	1.19	0.95	1.02	0.86
Deide_12280	CDS	-	alkaline shock protein	1490376	1490726	351	-3	0.97	0.99	1.03	0.72	1.02	0.76	1.12	0.71	0.86	0.87	0.95	0.91	1.17	0.98	1.22	0.72	1.21	0.61	0.88	0.88	0.97	0.67	1.1	0.94
Deide_12290	CDS	ligA2	DNA ligase 2	1490778	1492838	2061	-3	1.27	0.61	1.21	0.55	1.05	0.8	1.04	0.79	0.79	0.94	0.69	0.45	0.98	0.75	0.91	0.97	1.55	0.37	1.08	0.79	1.08	0.76	0.87	0.62
Deide_12300	CDS	-	basic membrane protein family protein	1493018	1494106	1089	2	0.68	0.65	1.11	0.62	0.56	0.31	0.94	0.86	0.84	0.82	0.73	0.56	0.68	0.4	1.08	0.85	1.33	0.52	0.83	0.83	0.63	0.37	0.86	0.6
Deide_12301	CDS	-	hypothetical protein	1494303	1495418	1116	-3	2.22	0.1	1.02	0.72	1.35	0.94	0.64	0.64	1.31	0.49	0.84	0.7	0.86	0.61	0.39	0.18	0.78	0.86	1.57	0.26	2.24	0.52	0.64	0.29
Deide_12310	CDS	recN	DNA repair protein RecN	1495501	1497177	1677	-2	1.32	0.56	1.46	0.4	0.9	0.64	1.03	0.8	1.57	0.37	1.14	0.8	0.7	0.4	0.76	0.75	0.94	0.92	1.3	0.51	0.93	0.64	0.72	0.4
Deide_12320	CDS	-	hypothetical protein	1497370	1498500	1131	1	3.24	0.13	1.53	0.39	1.19	0.85	0.58	0.79	2.77	0.2	1.08	0.92	0.38	0.1	0.17	0.0618	0.55	0.6	3.18	0.0253	2.18	0.77	0.39	0.13
Deide_12330	CDS	pckA	phosphoenolpyruvate carboxykinase	1498743	1500326	1584	3	1.05	0.88	1.3	0.49	0.7	0.43	0.9	0.94	0.92	0.77	0.65	0.39	0.55	0.23	0.66	0.64	1.42	0.45	1.28	0.54	0.83	0.54	0.7	0.39
Deide_12340	CDS	-	phosphohydrolase, metallophosphoesterase	1500429	1501136	708	-3	0.84	0.76	1.98	0.19	1.22	0.97	2.97	0.0467	0.48	0.5	0.74	0.5	1.15	0.98	2.65	0.089	4.14	0.00999	1.06	0.82	0.44	0.15	1.52	0.6
Deide_12350	CDS	recX	recombination regulator RecX	1501376	1501963	588	-1	1.33	0.5	2.21	0.15	1.12	0.88	1.93	0.19	1.68	0.31	1.51	0.36	0.96	0.72	1.56	0.39	1.32	0.5	1.18	0.62	0.62	0.32	0.89	0.64
Deide_12355	tRNA	trnP	tRNA-Pro	1501198	1501274	77	-1	3.24	0.14	8.41	0.0347	1.19	0.84	3.2	0.0932	4.4	0.11	1.72	0.36	0.64	0.35	1.63	0.46	1.92	0.23	1.86	0.21	0.4	0.19	0.39	0.13
Deide_12360	CDS	rpsT	30S ribosomal protein S20	1502189	1502464	276	2	0.58	0.26	1.39	0.43	1.55	0.79	3.84	0.0141	0.29	0.15	0.82	0.66	1.36	0.82	3.18	0.0347	4.79	0.00383	1.15	0.67	0.43	0.13	2.79	0.1
Deide_12361	CDS	-	conserved protein of unknown function	1502528	1502905	378	-1	0.63	0.44	1.03	0.72	0.79	0.52	1.34	0.52	1.38	0.45	1.85	0.21	0.75	0.46	1.2	0.73	0.75	0.8	1.06	0.83	0.63	0.36	1.33	0.8
Deide_12370	CDS	-	GntR family transcriptional regulator	1502975	1504387	1413	-1	1.45	0.41	1.87	0.24	1.37	0.92	1.82	0.25	1.98	0.23	1.99	0.14	1.07	0.87	1.35	0.59	0.94	0.93	1.28	0.51	0.8	0.52	0.99	0.8
Deide_12380	CDS	-	hypothetical protein	1504360	1504671	312	-2	0.9	0.88	1.82	0.25	0.51	0.22	1.06	0.8	1.69	0.32	1.01	1	0.4	0.11	0.8	0.72	1.08	0.76	1.26	0.5	0.51	0.21	0.59	0.25
Deide_12390	CDS	leuB	3-isopropylmalate dehydrogenase	1504789	1505844	1056	-2	1.65	0.25	1.02	0.74	1.44	0.85	0.92	0.96	1.47	0.4	1.36	0.5	0.98	0.75	0.59	0.43	0.7	0.68	1.48	0.3	1.66	0.72	0.91	0.68
Deide_12400	CDS	leuD	3-isopropylmalate dehydratase small subunit	1505837	1506382	546	-1	2.35	0.0643	0.64	0.74	2.1	0.47	0.59	0.55	0.99	0.74	0.94	0.88	1.75	0.51	0.47	0.29	0.65	0.63	1.2	0.61	3.77	0.17	0.93	0.72
Deide_12410	CDS	-	hypothetical protein	1506400	1507659	1260	-2	0.86	0.8	1.13	0.64	1.1	0.86	1.5	0.4	1.03	0.73	1.4	0.47	0.93	0.69	1.2	0.72	1.1	0.72	1.19	0.63	0.78	0.51	1.35	0.76
Deide_12419	CDS	-	putative leuC leader peptide	1509074	1509139	66	-1	1.33	0.61	1.72	0.32	2.14	0.72	2.88	0.15	3.28	0.11	5.62	0.00628	1.02	0.77	1.3	0.67	0.53	0.46	2.1	0.17	0.79	0.5	1.7	0.66
Deide_12420	CDS	-	3-isopropylmalate dehydratase large subunit	1507696	1508976	1281	-2	0.79	0.64	1.28	0.51	1.11	0.88	1.87	0.21	0.78	0.97	1.16	0.74	1.18	1	1.87	0.25	1.65	0.28	0.95	0.97	0.63	0.34	1.48	0.65
Deide_12421	CDS	-	hypothetical protein	1509270	1512044	2775	3	0.62	0.5	0.93	0.8	0.54	0.28	0.84	1	0.65	0.93	0.6	0.33	0.92	0.66	1.34	0.64	1.44	0.45	0.59	0.39	0.69	0.41	0.91	0.67
Deide_12422	CDS	-	hypothetical protein	1512106	1512519	414	-2	0.79	0.69	1.32	0.47	0.69	0.42	1.21	0.62	1.09	0.65	1.02	0.99	0.75	0.46	1.23	0.69	1.22	0.59	0.93	0.96	0.61	0.34	0.93	0.71
Deide_12430	CDS	-	succinate dehydrogenase, cytochrome subunit	1512777	1513133	357	3	0.58	0.37	1.25	0.52	0.99	0.71	2.22	0.19	0.37	0.44	0.68	0.47	1.32	0.92	2.82	0.15	3.36	0.0457	0.75	0.67	0.47	0.24	1.8	0.43
Deide_12440	CDS	-	succinate dehydrogenase, hydrophobic membrane anchor protein SdhD	1513133	1513510	378	2	0.5	0.19	1.08	0.67	1.08	0.82	2.44	0.12	0.27	0.19	0.63	0.34	1.51	0.71	3.23	0.0854	4.02	0.0187	0.72	0.59	0.47	0.23	2.29	0.18
Deide_12450	CDS	sdhA	succinate dehydrogenase flavoprotein subunit	1513541	1515292	1752	2	0.69	0.58	0.91	0.84	1.3	0.95	1.78	0.33	0.38	0.51	0.77	0.65	1.41	0.87	1.83	0.4	2.38	0.15	0.93	1	0.77	0.49	1.98	0.38
Deide_12460	CDS	sdhB	succinate dehydrogenase iron-sulfur subunit	1515335	1516096	762	2	0.45	0.14	0.61	0.65	1.35	0.95	1.88	0.26	0.27	0.18	0.87	0.76	1.45	0.76	1.91	0.32	2.23	0.14	0.94	0.99	0.77	0.49	3.14	0.0497
Deide_12461	CDS	-	hypothetical protein	1516467	1516973	507	-3	1.18	0.67	1.33	0.47	1.1	0.85	1.27	0.55	1.23	0.55	1.21	0.69	0.8	0.53	0.88	0.88	1.09	0.74	1.37	0.38	0.92	0.66	0.97	0.78
Deide_12480	CDS	-	delta-aminolevulinic acid dehydratase	1516970	1517971	1002	-1	1.19	0.69	1.64	0.32	1.3	0.98	1.86	0.24	1.08	0.66	1.26	0.64	0.96	0.73	1.29	0.64	1.53	0.37	1.37	0.44	0.74	0.47	1.15	1
Deide_12490	CDS	-	hypothetical protein	1518033	1518353	321	-3	1.2	0.66	1.17	0.61	1.04	0.83	1.05	0.8	1.2	0.59	1.11	0.83	0.67	0.4	0.64	0.45	0.98	0.89	1.56	0.22	1.05	0.87	0.91	0.69
Deide_12500	CDS	-	hypothetical protein	1518350	1518691	342	-1	0.94	0.96	1.15	0.63	0.92	0.67	1.17	0.66	0.66	0.78	0.69	0.38	0.67	0.38	0.8	0.73	1.75	0.24	1.39	0.35	0.84	0.58	1.02	0.82
Deide_12510	CDS	-	Roadblock/LC7 domain-containing protein	1518688	1519038	351	-2	0.85	0.8	1.1	0.65	0.99	0.74	1.33	0.52	0.38	0.38	0.47	0.12	1.05	0.84	1.33	0.62	2.89	0.0629	0.95	1	0.79	0.51	1.23	0.89
Deide_12520	CDS	gyrA	DNA gyrase subunit A	1519343	1521778	2436	2	3.33	0.15	7.12	0.056	8.05	0.62	18	0.0164	1.71	0.35	4.39	0.13	2.53	0.45	5.28	0.06	4.17	0.0343	3.2	0.13	0.48	0.26	2.53	0.53
Deide_12530	CDS	-	CRP/FNR family transcriptional regulator	1522073	1522690	618	2	1.11	0.79	0.84	0.93	1.31	1	1.03	0.79	0.55	0.76	0.69	0.48	0.75	0.46	0.55	0.48	1.54	0.39	1.76	0.22	1.36	0.96	1.24	0.92
Deide_12540	CDS	-	ferredoxin--NADP(+) reductase	1522815	1524185	1371	3	0.92	0.96	1.03	0.7	1.23	0.93	1.42	0.48	1.13	0.6	1.59	0.39	1.33	0.91	1.46	0.57	0.92	0.93	0.93	0.99	0.92	0.61	1.4	0.77
Deide_12541	CDS	-	thioredoxin-disulfide reductase (thioredoxin reductase)	1524353	1525360	1008	2	1.01	0.94	1.21	0.55	0.98	0.72	1.22	0.61	1.76	0.3	1.82	0.21	0.84	0.58	0.99	0.95	0.69	0.7	1.17	0.67	0.85	0.57	1.02	0.84
Deide_12550	CDS	-	Aminoglycoside 3-N-acetyltransferase	1525332	1526138	807	-3	1.54	0.4	1.28	0.5	0.99	0.74	0.86	1	1.31	0.49	0.9	0.82	0.8	0.52	0.65	0.62	0.98	0.85	1.25	0.58	1.23	0.88	0.68	0.36
Deide_12570	CDS	-	glutamate--ammonia ligase	1526236	1528398	2163	-2	0.93	0.97	1.4	0.43	1.97	0.62	3.05	0.0925	0.25	0.29	0.57	0.34	1.27	0.94	1.86	0.35	5.52	0.00982	1.56	0.34	0.69	0.42	2.21	0.27
Deide_12580	CDS	-	glutamate--ammonia ligase	1528748	1530115	1368	2	1.01	0.94	1.16	0.6	0.9	0.66	1.08	0.76	0.72	0.93	0.69	0.4	1.02	0.82	1.15	0.77	1.61	0.32	0.89	0.86	0.89	0.63	0.94	0.72
Deide_12590	CDS	-	branched-chain amino acid ABC transporter periplasmic protein; extracellular ligand-binding receptor	1530388	1531542	1155	1	0.31	0.15	0.94	0.78	0.25	0.086	0.78	0.95	0.77	0.91	0.66	0.43	0.25	0.0568	0.74	0.78	1.22	0.6	1	0.91	0.34	0.17	0.84	0.58
Deide_12600	CDS	-	branched-chain amino acid ABC transporter permease	1531879	1532901	1023	1	0.57	0.35	1.11	0.63	0.87	0.6	1.76	0.31	0.56	0.74	0.92	0.86	1.17	0.95	2.24	0.25	1.97	0.21	0.75	0.66	0.53	0.28	1.61	0.54
Deide_12610	CDS	-	branched-chain amino acid ABC transporter permease	1532898	1534721	1824	3	0.54	0.32	0.96	0.8	0.81	0.55	1.48	0.44	0.51	0.66	0.81	0.67	1.24	1	2.13	0.28	1.88	0.24	0.66	0.5	0.59	0.33	1.57	0.58
Deide_12620	CDS	-	branched-chain amino acid ABC transporter ATP-binding protein	1534718	1535542	825	2	0.39	0.054	0.56	0.5	0.69	0.42	1.03	0.82	0.31	0.19	0.58	0.23	1.13	0.94	1.58	0.43	1.82	0.24	0.62	0.31	0.72	0.44	1.86	0.36
Deide_12630	CDS	-	branched-chain amino acid ABC transporter ATP-binding protein	1535535	1536296	762	3	0.65	0.43	1	0.76	0.76	0.5	1.22	0.61	1.09	0.65	1.37	0.51	0.86	0.6	1.31	0.63	0.92	0.95	0.89	0.88	0.66	0.4	1.24	0.89
Deide_12640	CDS	clpB	Chaperone clpB	1536474	1539032	2559	3	1.39	0.48	2.97	0.0903	0.68	0.4	1.49	0.4	2.26	0.19	1.16	0.75	0.64	0.33	1.34	0.6	1.32	0.51	1.06	0.82	0.48	0.23	0.51	0.15
Deide_12650	CDS	-	cell-cycle regulation histidine triad HIT protein	1539299	1539712	414	-1	0.86	0.78	1.16	0.62	0.84	0.58	1.17	0.66	1.6	0.34	1.66	0.24	0.75	0.47	0.98	0.99	0.72	0.71	1.13	0.69	0.77	0.49	1.02	0.83
Deide_12656	CDS	-	conserved exported protein of unknown function	1539868	1540080	213	-2	4.34	0.0322	2.35	0.21	0.58	0.31	0.33	0.21	6.84	0.0325	0.97	0.95	0.25	0.0281	0.13	0.0138	0.34	0.17	2.3	0.0554	1.9	0.76	0.14	0.0036
Deide_12660	CDS	radA	DNA repair protein RadA	1540151	1541500	1350	-1	1.31	0.54	1.23	0.54	1.2	0.98	1.17	0.65	1.31	0.51	1.28	0.58	1	0.76	0.92	0.92	0.95	0.94	1.21	0.57	1.09	0.91	0.96	0.74
Deide_12670	CDS	-	hypothetical protein	1541493	1541774	282	-3	1.16	0.73	1.59	0.34	0.91	0.65	1.29	0.55	0.81	0.93	0.67	0.4	0.89	0.63	1.19	0.74	1.98	0.2	1.02	0.88	0.75	0.47	0.82	0.54
Deide_12680	CDS	-	ATP-dependent Clp protease, ATP-binding subunit ClpC	1541873	1544116	2244	-1	1.88	0.25	1.15	0.59	1.29	0.99	0.82	1	2.12	0.23	1.55	0.4	0.57	0.25	0.34	0.18	0.54	0.48	2.29	0.0803	1.68	0.87	0.72	0.42
Deide_12681	CDS	-	carboxymuconolactone decarboxylase	1544282	1544677	396	2	1.04	0.88	1.17	0.58	1.28	1	1.49	0.42	0.93	0.79	1.22	0.71	1.01	0.78	1.11	0.82	1.26	0.56	1.28	0.55	0.91	0.62	1.29	0.85
Deide_12690	CDS	-	hypothetical protein	1544722	1545396	675	-2	1.71	0.46	0.93	0.63	0.98	0.63	0.55	0.87	1.06	0.54	0.65	0.53	0.78	0.5	0.41	0.44	0.88	0.89	1.27	0.6	1.9	0.99	0.6	0.33
Deide_12700	CDS	-	electron transfer flavoprotein subunit beta	1545638	1546399	762	2	1.17	0.71	1.8	0.24	0.98	0.73	1.56	0.35	1.3	0.5	1.16	0.76	0.83	0.57	1.25	0.65	1.38	0.45	1.18	0.62	0.67	0.38	0.88	0.63
Deide_12710	CDS	-	electron transfer flavoprotein subunit alpha	1546445	1547395	951	2	1.22	0.65	2.11	0.18	0.91	0.66	1.63	0.32	2.07	0.22	1.63	0.29	0.61	0.29	1.03	0.91	1.03	0.81	1.5	0.3	0.59	0.32	0.78	0.49
Deide_12720	CDS	-	oxidoreductase	1547527	1548294	768	1	5.24	0.000765	0.76	0.95	2.37	0.37	0.36	0.17	1.41	0.44	0.68	0.38	1.11	0.91	0.16	0.00927	0.54	0.43	2.15	0.0482	7.08	0.0265	0.47	0.12
Deide_12730	CDS	-	Disulphide bond formation protein DsbB	1548452	1548898	447	-1	0.97	1	1.01	0.74	1.59	0.77	1.71	0.31	0.58	0.75	1.01	1	1.92	0.43	1.96	0.31	1.74	0.28	0.83	0.81	0.99	0.69	1.72	0.44
Deide_12740	CDS	-	disulfide oxidoreductase DsbA-Com1-like DsbA family	1548900	1549607	708	-3	0.83	0.79	0.95	0.8	1.08	0.82	1.29	0.56	0.95	0.77	1.32	0.58	1.09	0.88	1.23	0.72	1.01	0.83	1	0.92	0.89	0.6	1.37	0.75
Deide_12750	CDS	-	hypothetical protein	1549585	1550187	603	-2	0.93	0.96	1.3	0.49	1.02	0.76	1.47	0.43	1.68	0.33	1.94	0.17	0.85	0.58	1.16	0.78	0.78	0.85	1.21	0.62	0.74	0.46	1.15	1
Deide_12760	CDS	uvrA	excinuclease ABC subunit A	1550238	1553252	3015	-3	3.02	0.0837	4.76	0.0512	6.06	0.18	9.87	0.00916	1.56	0.38	3.32	0.0869	2.23	0.36	3.44	0.1	3.06	0.0615	2.73	0.09	0.65	0.39	2.1	0.5
Deide_12770	CDS	-	hypothetical protein	1553572	1554750	1179	-2	1.15	0.74	1.47	0.39	1.14	0.89	1.51	0.4	0.78	0.97	0.82	0.67	0.96	0.73	1.21	0.72	1.9	0.22	1.19	0.64	0.8	0.52	1.04	0.87
Deide_12771	CDS	-	hypothetical protein	1555048	1555569	522	1	1.14	0.75	0.98	0.78	0.84	0.58	0.74	0.8	0.7	0.93	0.55	0.19	0.82	0.55	0.69	0.63	1.39	0.46	1.03	0.88	1.2	0.88	0.77	0.47
Deide_12780	CDS	-	peptidase S41	1555668	1556924	1257	3	1.34	0.55	1.63	0.33	1.1	0.85	1.39	0.49	1.28	0.51	1.13	0.82	0.69	0.39	0.82	0.84	1.27	0.56	1.61	0.27	0.85	0.56	0.87	0.61
Deide_12790	CDS	-	hypothetical protein	1556949	1557206	258	-3	0.69	0.46	1.97	0.2	0.75	0.48	2.2	0.13	1.02	0.73	1.17	0.74	0.96	0.73	2.68	0.0941	1.94	0.18	0.78	0.63	0.36	0.11	1.14	1
Deide_12800	CDS	-	integral membrane protein TerC family	1557379	1558176	798	-2	1.69	0.26	1.19	0.56	2.4	0.37	1.76	0.29	0.45	0.52	0.68	0.42	1.84	0.47	1.27	0.67	2.67	0.0821	1.31	0.5	1.46	0.92	1.49	0.62
Deide_12810	CDS	-	TetR family transcriptional regulator	1558319	1558909	591	-1	1.17	0.72	1.71	0.3	0.67	0.4	1.01	0.82	1.53	0.38	0.93	0.87	0.53	0.22	0.76	0.76	1.12	0.7	1.27	0.55	0.71	0.43	0.6	0.26
Deide_12820	CDS	-	hydrolase	1559405	1560253	849	2	0.9	0.89	1.32	0.48	0.82	0.56	1.24	0.59	1.25	0.53	1.21	0.69	0.77	0.49	1.11	0.82	1.06	0.77	1.06	0.82	0.7	0.43	0.96	0.75
Deide_12830	CDS	lysA	diaminopimelate decarboxylase	1560273	1561412	1140	-3	0.81	0.68	1.8	0.24	0.47	0.2	1.08	0.76	1.4	0.46	0.86	0.73	0.58	0.27	1.26	0.63	1.29	0.53	0.81	0.65	0.46	0.17	0.61	0.28
Deide_12840	CDS	mnmA	tRNA-specific 2-thiouridylase MnmA	1561566	1562741	1176	3	1.04	0.9	2.7	0.11	1.14	0.88	3.08	0.0607	1.23	0.54	1.45	0.45	0.75	0.47	1.91	0.29	2.19	0.14	1.53	0.33	0.39	0.17	1.16	1
Deide_12850	CDS	-	D-isomer specific 2-hydroxyacid dehydrogenase	1562795	1563718	924	-1	1.18	0.69	1.42	0.42	1.04	0.8	1.3	0.54	1.66	0.33	1.55	0.34	0.97	0.75	1.15	0.77	0.86	0.95	1.07	0.8	0.85	0.58	0.92	0.7
Deide_12860	CDS	-	acetyltransferase	1563722	1564303	582	-1	1.34	0.49	1.96	0.21	0.77	0.51	1.17	0.66	1.47	0.4	0.89	0.79	0.84	0.59	1.21	0.68	1.35	0.48	0.92	0.9	0.7	0.41	0.6	0.28
Deide_12870	CDS	-	inositol monophosphatase family protein	1564300	1565352	1053	-2	0.81	0.73	1.29	0.5	0.69	0.42	1.14	0.69	0.93	0.81	0.84	0.69	1.06	0.84	1.66	0.41	1.39	0.46	0.65	0.42	0.64	0.38	0.89	0.66
Deide_12880	CDS	-	DNA-(apurinic or apyrimidinic site) lyase (Endonuclease III)	1565349	1566128	780	-3	0.86	0.84	1.36	0.45	0.72	0.46	1.18	0.65	0.87	0.86	0.78	0.58	1.02	0.8	1.58	0.46	1.56	0.36	0.71	0.55	0.65	0.39	0.88	0.63
Deide_12890	CDS	-	hypothetical protein	1566205	1566774	570	-2	0.66	0.46	1.27	0.51	0.42	0.15	0.84	0.95	1.29	0.51	0.87	0.76	0.46	0.15	0.88	0.91	0.99	0.85	0.91	0.91	0.53	0.28	0.67	0.34
Deide_12900	CDS	hisZ	ATP phosphoribosyltransferase regulatory subunit	1566882	1568075	1194	3	0.69	0.44	1.1	0.66	0.57	0.29	0.95	0.93	1.35	0.46	1.19	0.7	0.51	0.19	0.8	0.74	0.82	0.87	1.13	0.7	0.64	0.35	0.87	0.62
Deide_12910	CDS	hisG	ATP phosphoribosyltransferase	1568072	1568716	645	2	0.98	1	1.08	0.68	1.13	0.89	1.3	0.54	1.25	0.53	1.54	0.35	1.15	0.97	1.25	0.68	0.87	0.96	0.99	0.95	0.93	0.65	1.22	0.91
Deide_12920	CDS	-	aminotransferase	1568763	1569944	1182	-3	1	0.94	1.24	0.53	1.15	0.89	1.46	0.44	1.26	0.52	1.53	0.38	0.93	0.69	1.13	0.8	0.98	0.86	1.24	0.59	0.83	0.55	1.2	0.94
Deide_12930	CDS	-	adenosylhomocysteine nucleosidase	1570127	1570825	699	2	0.69	0.45	1.45	0.39	0.93	0.68	2.02	0.17	0.88	0.89	1.26	0.61	0.58	0.27	1.2	0.7	1.65	0.29	1.6	0.2	0.49	0.19	1.42	0.71
Deide_12940	CDS	-	Holin protein LrgA	1570822	1571232	411	1	2.1	0.27	2.33	0.21	1.08	1	1.24	0.6	1.14	0.61	0.62	0.34	0.91	0.85	1	0.97	2.06	0.2	1.18	0.65	0.92	0.86	0.54	0.29
Deide_12950	CDS	-	LrgB-like protein	1571229	1571897	669	3	0.84	0.74	1.29	0.51	0.91	0.68	1.45	0.4	1.08	0.69	1.25	0.62	0.58	0.29	0.87	0.85	1.2	0.63	1.59	0.21	0.67	0.41	1.14	1
Deide_12960	CDS	-	TetR family transcriptional regulator	1571956	1572552	597	1	0.66	0.42	0.98	0.8	0.57	0.29	0.88	0.99	1.29	0.5	1.18	0.72	0.61	0.3	0.89	0.91	0.76	0.79	0.93	0.95	0.69	0.42	0.91	0.67
Deide_12970	CDS	-	iron siderophore/cobalamin (vitamine B12) ABC transporter periplasmic protein	1572539	1573279	741	-1	0.53	0.21	1.18	0.59	0.43	0.17	0.99	0.89	1.39	0.48	1.2	0.69	0.4	0.12	0.85	0.82	0.85	0.94	1.1	0.76	0.47	0.16	0.85	0.63
Deide_12980	CDS	-	cytochrome c	1573379	1574194	816	2	1.1	0.82	2.33	0.2	1.39	0.92	3.07	0.12	0.52	0.96	0.7	0.6	1.07	0.79	2.23	0.29	4.49	0.0302	1.3	0.57	0.48	0.26	1.33	0.94
Deide_12990	CDS	-	globin family protein	1574258	1575076	819	2	1.09	0.81	1.51	0.37	0.62	0.34	0.88	0.98	1.57	0.36	0.94	0.88	0.71	0.41	0.96	1	0.97	0.91	0.87	0.81	0.74	0.46	0.59	0.25
Deide_13000	CDS	-	peptidase S49	1575096	1576697	1602	3	0.97	1	1.08	0.67	0.83	0.57	0.96	0.89	1.07	0.67	0.97	0.94	0.88	0.62	0.96	0.99	1.02	0.82	0.95	1	0.92	0.63	0.9	0.66
Deide_13010	CDS	-	oligoendopeptidase F	1576775	1578565	1791	-1	1.26	0.61	1.53	0.37	0.72	0.45	0.9	0.98	1.81	0.28	1.1	0.86	0.67	0.37	0.8	0.79	0.85	0.94	1.07	0.8	0.85	0.57	0.6	0.25
Deide_13020	CDS	-	phosphate uptake regulator PhoU	1578647	1579297	651	-1	0.83	0.82	1.26	0.51	0.84	0.58	1.32	0.54	1.5	0.4	1.61	0.35	0.78	0.49	1.15	0.78	0.84	0.97	1.09	0.78	0.68	0.41	1.06	0.88
Deide_13021	CDS	-	metallo-beta-lactamase family protein	1579332	1579970	639	-3	1.19	0.67	1.58	0.34	1.45	0.86	1.98	0.2	1.15	0.6	1.48	0.4	1.15	0.97	1.49	0.48	1.38	0.46	1.26	0.54	0.78	0.5	1.27	0.84
Deide_13030	CDS	-	hypothetical protein	1580022	1580600	579	3	1.2	0.63	0.93	0.87	0.76	0.5	0.61	0.5	1.11	0.65	0.74	0.49	0.96	0.73	0.73	0.64	0.85	0.92	0.79	0.61	1.33	0.93	0.66	0.34
Deide_13040	CDS	ffh	signal recognition particle protein	1580663	1582003	1341	2	1.44	0.49	1.3	0.48	1.42	0.94	1.33	0.54	1.8	0.3	1.88	0.24	1.06	0.83	0.94	1	0.73	0.8	1.34	0.5	1.13	0.78	1.03	0.82
Deide_13041	CDS	-	hypothetical protein	1582578	1583342	765	-3	0.71	0.58	1.13	0.62	0.92	0.66	1.53	0.41	0.67	0.91	0.93	0.88	1.39	0.84	2.17	0.26	1.68	0.31	0.67	0.51	0.64	0.38	1.37	0.76
Deide_13045	tRNA	trnK	tRNA-Lys	1582068	1582143	76	1	1.08	0.83	1.92	0.22	1.88	0.58	3.45	0.0351	1.94	0.24	3.57	0.00702	1.4	0.8	2.43	0.14	0.99	0.86	1.35	0.46	0.58	0.3	1.82	0.37
Deide_13050	CDS	-	integrase	1583384	1584718	1335	-1	0.73	0.52	0.84	0.98	0.5	0.22	0.6	0.47	0.93	0.84	0.68	0.36	0.7	0.4	0.78	0.71	0.91	1	0.73	0.47	0.9	0.65	0.72	0.42
Deide_13051	CDS	-	hypothetical protein	1584715	1585203	489	-2	0.83	0.72	0.89	0.95	0.68	0.4	0.76	0.76	1	0.74	0.87	0.75	0.63	0.33	0.67	0.49	0.89	0.99	1.08	0.79	0.96	0.72	0.86	0.62
Deide_13052	CDS	-	hypothetical protein	1585200	1585433	234	-3	0.81	0.68	0.83	1	1.6	0.74	1.7	0.3	0.3	0.2	0.63	0.32	1.41	0.78	1.42	0.54	2.76	0.0657	1.14	0.7	1	0.74	2.08	0.25
Deide_13058	CDS	-	protein of unknown function	1589248	1589472	225	-2	0.66	0.65	0.76	1	0.25	0.0692	0.3	0.0744	0.81	1	0.33	0.0401	0.48	0.23	0.54	0.31	0.94	0.94	0.53	0.23	0.89	0.66	0.4	0.12
Deide_13059	CDS	-	protein of unknown function	1589508	1589780	273	-3	0.97	1	1.56	0.34	0.3	0.0624	0.49	0.28	2.74	0.1	0.88	0.76	0.37	0.0826	0.57	0.34	0.57	0.42	0.81	0.66	0.64	0.35	0.32	0.0343
Deide_13060	CDS	-	hypothetical protein	1585583	1586011	429	2	2.62	0.67	0.78	1	1.67	1	0.51	0.46	1.25	0.73	0.85	0.89	2.7	0.59	0.78	0.76	0.62	0.76	0.62	0.51	3.46	0.45	0.67	0.71
Deide_13061	CDS	-	hypothetical protein	1586329	1586718	390	1	0.33	0.55	0.61	1	0.93	0.84	1.78	0.32	0.28	0.45	0.85	0.82	1.58	0.73	2.88	0.0868	2.15	0.22	0.59	0.33	0.55	0.33	2.97	0.58
Deide_13062	CDS	-	hypothetical protein	1586743	1587273	531	1	0.62	0.36	0.57	0.57	0.59	0.31	0.56	0.48	0.3	0.22	0.31	0.0141	0.8	0.52	0.71	0.67	1.88	0.23	0.75	0.57	1.12	0.81	1.01	0.82
Deide_13063	CDS	-	hypothetical protein	1587500	1588204	705	2	0.77	0.61	0.95	0.84	0.42	0.15	0.55	0.4	1.26	0.52	0.74	0.49	0.55	0.23	0.67	0.56	0.76	0.78	0.77	0.57	0.83	0.56	0.58	0.23
Deide_13066	CDS	-	hypothetical protein	1590090	1590662	573	3	0.67	0.54	0.99	0.76	0.51	0.24	0.77	0.89	1.57	0.37	1.25	0.65	0.7	0.41	1.01	0.92	0.63	0.61	0.72	0.59	0.7	0.42	0.79	0.5
Deide_13067	CDS	-	hypothetical protein	1591036	1591380	345	-2	0.69	0.49	1.05	0.71	0.85	0.6	1.34	0.49	0.89	0.9	1.16	0.74	1.36	0.86	2.02	0.17	1.18	0.63	0.63	0.27	0.68	0.4	1.29	0.9
Deide_13068	CDS	-	hypothetical protein	1588252	1588542	291	1	0.88	0.91	1.04	0.68	0.26	0.0547	0.32	0.19	4.65	0.0447	1.46	0.42	0.21	0.0169	0.25	0.0774	0.22	0.0384	1.23	0.58	0.87	0.56	0.31	0.0342
Deide_13070	CDS	-	hypothetical protein	1591377	1591862	486	-3	1.69	0.35	0.79	1	1.19	1	0.58	0.44	1.61	0.41	1.21	0.7	1.86	0.59	0.86	0.83	0.49	0.36	0.64	0.35	2.19	0.5	0.74	0.48
Deide_13071	CDS	-	hypothetical protein	1591886	1592371	486	2	0.99	1	1.31	0.49	0.49	0.21	0.67	0.59	1.25	0.55	0.65	0.31	0.45	0.15	0.59	0.35	1.05	0.79	1.08	0.8	0.78	0.5	0.52	0.19
Deide_13072	CDS	-	protein of unknown function	1592386	1592646	261	-2	1.52	0.38	1.2	0.56	1.22	0.96	0.99	0.85	1.02	0.71	0.87	0.75	0.83	0.56	0.64	0.56	1.18	0.64	1.47	0.35	1.3	0.96	0.84	0.58
Deide_13073	CDS	-	protein of unknown function	1592643	1592816	174	-3	1.31	1	2.33	0.24	0.37	0.28	0.68	1	1.57	0.36	0.47	0.66	1.29	1	2.25	0.37	1.5	0.68	0.29	0.27	0.58	0.31	0.3	0.23
Deide_13080	CDS	-	hypothetical protein	1592813	1593031	219	-1	0.44	0.72	2.33	0.24	0.12	0.0195	0.68	1	6.26	0.16	1.88	1	0.43	0.15	2.25	0.37	0.37	0.79	0.29	0.27	0.19	0.0367	0.3	0.23
Deide_13081	CDS	-	hypothetical protein	1593812	1594363	552	-1	0.6	0.45	0.68	0.76	0.86	0.68	1.01	0.86	0.63	0.79	0.96	0.94	0.96	0.83	1.07	0.87	1.09	0.74	0.9	0.89	0.9	0.67	1.51	0.76
Deide_13082	CDS	-	protein of unknown function	1593567	1593815	249	-3	0.44	0.72	0.5	1	0.37	0.21	0.44	0.36	0.35	0.6	0.31	0.11	0.94	0.79	1.05	0.91	1.44	0.5	0.4	0.19	0.9	0.8	0.89	1
Deide_13086	CDS	-	protein of unknown function	1593028	1593327	300	-2	0.44	0.72	0.78	1	0.37	0.21	0.68	0.8	0.42	0.77	0.38	0.19	1.09	1	1.91	0.31	1.87	0.33	0.34	0.12	0.58	0.53	0.89	1
Deide_13090	CDS	-	hypothetical protein	1594360	1597812	3453	-2	0.92	0.94	1.47	0.4	0.68	0.41	1.13	0.7	2.26	0.19	1.79	0.22	0.54	0.22	0.84	0.86	0.65	0.62	1.28	0.53	0.64	0.37	0.78	0.49
Deide_13100	CDS	-	hypothetical protein	1597919	1598167	249	-1	6.55	0.07	1.4	0.69	6.3	0.15	1.39	0.47	0.36	0.35	0.37	0.0379	7.5	0.0553	1.57	0.42	3.86	0.0225	0.84	0.77	4.81	0.26	1.01	0.86
Deide_13101	CDS	-	hypothetical protein	1598292	1599248	957	-3	0.92	0.98	0.84	0.88	0.86	0.58	0.81	1	0.48	0.78	0.48	0.22	0.98	0.72	0.87	0.96	1.73	0.32	0.88	0.92	1.13	0.75	0.98	0.75
Deide_13110	CDS	-	hypothetical protein	1600042	1602729	2688	1	1.41	0.42	0.39	0.26	0.86	0.61	0.25	0.0516	1.21	0.57	0.78	0.57	0.69	0.39	0.19	0.0185	0.32	0.1	1.25	0.53	3.72	0.18	0.64	0.3
Deide_13120	CDS	-	glycoside hydrolase	1603660	1605549	1890	1	1.39	0.49	0.95	0.8	1.38	0.92	0.97	0.86	0.9	0.81	0.95	0.91	0.71	0.42	0.47	0.32	1.06	0.77	1.95	0.13	1.5	0.93	1.04	0.86
Deide_13130	CDS	-	nitric-oxide synthase	1605727	1606827	1101	1	1.59	0.33	1.5	0.38	2.92	0.26	2.85	0.0951	1.17	0.58	2.29	0.1	1.16	0.97	1.07	0.86	1.28	0.55	2.52	0.0531	1.09	0.79	1.93	0.35
Deide_13140	CDS	-	hypothetical protein	1606872	1607270	399	-3	1.46	0.44	0.79	1	1.3	0.99	0.73	0.84	1.23	0.54	1.16	0.78	1.17	0.97	0.62	0.58	0.65	0.65	1.11	0.75	1.9	0.72	0.93	0.71
Deide_13141	CDS	-	ribonuclease SA	1607267	1607767	501	-1	1.11	0.8	0.84	0.94	1.11	0.85	0.87	0.98	0.85	0.88	0.9	0.82	1.09	0.88	0.81	0.83	1	0.84	1.03	0.87	1.35	0.98	1.05	0.88
Deide_13150	CDS	-	hypothetical protein	1607764	1608765	1002	-2	0.83	0.8	0.65	0.77	0.95	0.69	0.77	0.9	0.55	0.72	0.66	0.41	1.21	1	0.92	1	1.19	0.63	0.79	0.73	1.32	0.94	1.2	0.95
Deide_13160	CDS	uppP	Undecaprenyl-diphosphatase	1608811	1609638	828	-2	0.72	0.57	0.96	0.8	1.15	0.89	1.59	0.37	0.48	0.57	0.82	0.67	1.86	0.47	2.43	0.19	2	0.19	0.62	0.41	0.77	0.49	1.68	0.47
Deide_13170	CDS	-	Streptomycin 3'-kinase	1609705	1610496	792	1	0.52	0.22	0.82	1	0.69	0.42	1.13	0.7	0.9	0.89	1.27	0.59	0.54	0.25	0.84	0.8	0.92	0.99	1.28	0.48	0.65	0.35	1.39	0.83
Deide_13180	CDS	rpsB	30S ribosomal protein S2	1610691	1611446	756	3	0.59	0.34	0.94	0.82	1.32	0.98	2.2	0.18	0.25	0.17	0.59	0.31	1.91	0.44	3.01	0.12	3.84	0.0257	0.69	0.55	0.64	0.38	2.35	0.17
Deide_13190	CDS	tsf	Elongation factor Ts	1611583	1612377	795	1	0.88	0.9	1.18	0.57	1.31	0.96	1.82	0.32	0.85	0.83	1.35	0.61	1.19	0.95	1.57	0.51	1.39	0.48	1.11	0.76	0.77	0.48	1.57	0.66
Deide_13200	CDS	pyrH	uridylate kinase	1612482	1613189	708	3	0.52	0.17	0.94	0.86	1.03	0.79	1.94	0.19	0.23	0.0839	0.49	0.11	1.64	0.58	2.91	0.0651	4.09	0.0105	0.63	0.31	0.57	0.27	2.08	0.27
Deide_13210	CDS	frr	Ribosome-recycling factor	1613269	1613820	552	1	0.83	0.82	0.91	0.83	0.9	0.63	1.02	0.79	1.07	0.65	1.23	0.71	0.95	0.7	1.01	0.92	0.85	1	0.96	0.98	0.94	0.62	1.14	0.96
Deide_13220	CDS	-	phosphatidate cytidylyltransferase (CDP-diglyceride synthetase)	1613894	1614724	831	2	0.88	0.85	0.75	0.92	1.29	0.99	1.13	0.7	0.83	0.92	1.29	0.6	1.57	0.66	1.31	0.64	0.91	0.97	0.82	0.77	1.21	0.89	1.53	0.58
Deide_13230	CDS	dxr	1-deoxy-D-xylulose 5-phosphate reductoisomerase	1614822	1615988	1167	3	1.13	0.76	1.2	0.57	1.01	0.77	1.11	0.72	2.05	0.21	1.95	0.13	0.74	0.46	0.77	0.72	0.59	0.45	1.36	0.4	0.97	0.71	0.94	0.73
Deide_13240	CDS	-	membrane-associated zinc metalloproteases	1615985	1617115	1131	2	0.85	0.79	0.8	0.96	1.11	0.87	1.07	0.76	0.77	0.99	1.06	0.91	1.11	0.92	1.01	0.93	1.04	0.79	1.01	0.91	1.1	0.82	1.37	0.74
Deide_13250	CDS	alr	Alanine racemase	1617167	1618225	1059	-1	1.23	0.59	1.48	0.37	0.63	0.36	0.79	0.81	1.16	0.6	0.63	0.28	0.88	0.63	1.04	0.9	1.28	0.53	0.72	0.45	0.86	0.59	0.54	0.2
Deide_13260	CDS	-	hypothetical protein	1618288	1620228	1941	1	0.76	0.65	0.87	0.91	0.72	0.45	0.85	0.97	0.86	0.88	0.87	0.75	0.98	0.75	1.1	0.83	1.01	0.83	0.74	0.59	0.9	0.61	0.99	0.8
Deide_13261	CDS	-	hypothetical protein	1620296	1620748	453	2	1.69	0.27	1.45	0.41	1.45	0.86	1.28	0.55	2.8	0.11	2.54	0.0445	0.82	0.55	0.68	0.6	0.52	0.36	1.79	0.16	1.2	0.9	0.9	0.66
Deide_13270	CDS	-	ABC transporter ATP-binding protein	1620832	1621515	684	-2	1.08	0.87	0.97	0.82	2.66	0.29	2.48	0.0821	0.32	0.18	0.83	0.67	1.95	0.43	1.72	0.29	3.08	0.0311	1.37	0.38	1.14	0.95	2.58	0.14
Deide_13280	CDS	-	ABC transporter permease	1621515	1622675	1161	-3	1.28	0.55	1.24	0.55	1.91	0.56	1.91	0.21	1.14	0.63	1.8	0.2	1.02	0.8	0.96	1	1.09	0.73	1.89	0.11	1.06	0.83	1.57	0.55
Deide_13290	CDS	-	hypothetical protein	1622924	1624189	1266	2	2.34	0.0634	1.05	0.71	2.16	0.45	1.01	0.85	1.12	0.66	1.1	0.84	1.54	0.72	0.68	0.52	0.94	0.94	1.42	0.33	2.28	0.29	0.97	0.77
Deide_13300	CDS	-	hypothetical protein	1624228	1625127	900	-2	1.58	0.33	1.25	0.52	1.31	0.97	1.08	0.75	1.71	0.31	1.51	0.38	0.91	0.67	0.71	0.65	0.73	0.76	1.44	0.36	1.3	0.97	0.87	0.62
Deide_13310	CDS	-	hypothetical protein	1625124	1625948	825	-3	1.22	0.64	0.98	0.78	0.75	0.49	0.63	0.58	2.11	0.2	1.38	0.48	0.71	0.41	0.56	0.4	0.47	0.27	1.07	0.81	1.28	0.97	0.65	0.31
Deide_13320	CDS	proB	glutamate 5-kinase (gamma-glutamyl kinase)	1625951	1627042	1092	-1	1.33	0.48	1.26	0.52	1.02	0.78	1	0.86	2.15	0.18	1.75	0.2	1.02	0.83	0.95	0.98	0.59	0.46	1	0.94	1.09	0.89	0.8	0.54
Deide_13330	CDS	-	5 -nucleotidase	1627179	1628867	1689	-3	0.89	0.87	0.81	1	0.69	0.42	0.65	0.65	1.22	0.55	1.02	0.99	0.73	0.43	0.65	0.56	0.66	0.64	0.96	1	1.13	0.82	0.82	0.56
Deide_13340	CDS	-	hypothetical protein	1628980	1629645	666	1	0.71	0.51	1.51	0.37	0.35	0.0946	0.77	0.77	1.22	0.57	0.64	0.29	0.5	0.2	1.04	0.9	1.24	0.57	0.7	0.42	0.48	0.19	0.52	0.19
Deide_13350	CDS	-	alanine--tRNA ligase	1629669	1630907	1239	-3	0.61	0.31	0.98	0.81	0.48	0.2	0.8	0.83	1.13	0.63	0.94	0.89	0.53	0.21	0.84	0.8	0.87	0.96	0.9	0.86	0.64	0.35	0.82	0.55
Deide_13360	CDS	fabG	3-ketoacyl-(acyl-carrier-protein) reductase	1631070	1631852	783	3	2.58	0.0383	0.77	0.92	1.38	0.9	0.43	0.23	1.22	0.55	0.69	0.4	0.85	0.59	0.25	0.0311	0.63	0.57	1.63	0.18	3.44	0.14	0.56	0.21
Deide_13361	CDS	-	oxidoreductase	1631994	1633421	1428	-3	0.6	0.28	0.69	0.74	0.68	0.41	0.82	0.88	0.93	0.83	1.13	0.79	0.85	0.59	0.97	1	0.74	0.74	0.81	0.65	0.89	0.62	1.2	0.95
Deide_13370	CDS	-	hypothetical protein	1633694	1634377	684	-1	2.9	0.0195	2.27	0.14	1.28	0.98	1.03	0.82	2.05	0.21	0.96	0.92	0.56	0.25	0.43	0.14	1.11	0.71	2.3	0.0268	1.31	0.89	0.46	0.12
Deide_13380	CDS	-	hypothetical protein	1635549	1636427	879	3	1.24	0.69	1.66	0.35	0.72	0.49	1	0.87	1.03	0.73	0.64	0.31	0.72	0.46	0.95	0.98	1.62	0.32	1	0.95	0.76	0.53	0.61	0.33
Deide_13390	CDS	-	Multicopper oxidase	1636469	1637782	1314	2	1.04	0.92	1.24	0.53	0.96	0.7	1.18	0.65	1.18	0.59	1.15	0.75	1	0.77	1.17	0.74	1.05	0.79	0.96	0.99	0.86	0.6	0.97	0.75
Deide_13410	CDS	-	Drug resistance transporter	1637913	1640018	2106	-3	1.93	0.14	1.04	0.73	2.61	0.3	1.45	0.42	0.82	0.96	1.18	0.73	3.07	0.0978	1.62	0.39	1.27	0.55	0.85	0.78	1.91	0.49	1.42	0.7
Deide_13420	CDS	-	MarR family transcriptional regulator	1640015	1640539	525	-1	2.53	0.0392	1.73	0.26	2.92	0.23	2.06	0.16	1.49	0.39	1.83	0.18	2.36	0.25	1.57	0.39	1.16	0.66	1.25	0.53	1.51	0.73	1.21	0.93
Deide_13430	CDS	-	ribosomal protein S6 modification protein RimK	1640799	1641665	867	-3	1.02	0.95	1.41	0.41	0.84	0.59	1.21	0.62	1.46	0.4	1.28	0.59	0.84	0.57	1.14	0.77	0.97	0.9	1	0.94	0.74	0.46	0.87	0.61
Deide_13440	CDS	-	lysine biosynthesis protein LysW	1641749	1641922	174	-1	0.53	0.21	2.07	0.18	0.3	0.0622	1.2	0.62	0.99	0.76	0.59	0.22	0.43	0.13	1.65	0.35	2.1	0.14	0.69	0.39	0.26	0.0612	0.59	0.24
Deide_13450	CDS	-	zinc finger motif protein	1641979	1642320	342	-2	0.73	0.59	1.18	0.59	0.56	0.28	0.93	0.95	0.91	0.84	0.73	0.48	0.71	0.41	1.11	0.82	1.3	0.52	0.79	0.66	0.64	0.37	0.79	0.5
Deide_13460	CDS	leuD	3-isopropylmalate dehydratase small subunit	1642349	1642876	528	-1	1.24	0.61	1.52	0.36	1.19	0.95	1.5	0.37	1.78	0.28	1.81	0.18	1.15	0.96	1.38	0.51	0.86	0.94	1.03	0.88	0.84	0.58	1.01	0.8
Deide_13470	CDS	-	3-isopropylmalate dehydratase large subunit	1642876	1644153	1278	-2	1.24	0.61	1.44	0.39	0.79	0.53	0.95	0.94	1.34	0.48	0.91	0.81	0.85	0.59	0.97	1	1.08	0.76	0.93	0.92	0.88	0.63	0.67	0.35
Deide_13480	CDS	-	TrkA-C domain-containing protein	1644315	1644809	495	3	0.98	0.98	1.12	0.63	0.84	0.59	1	0.85	0.94	0.81	0.85	0.72	0.93	0.7	1.04	0.89	1.2	0.61	0.91	0.9	0.9	0.62	0.9	0.67
Deide_13490	CDS	-	sodium/hydrogen exchanger (Na+/H+ antiporter)	1644886	1646052	1167	1	0.75	0.57	1.07	0.69	0.69	0.42	1.03	0.82	0.82	0.95	0.81	0.63	0.94	0.71	1.33	0.6	1.31	0.52	0.73	0.52	0.71	0.44	0.97	0.77
Deide_13500	CDS	-	hypothetical protein	1646370	1646867	498	3	1.8	0.18	0.85	0.99	1.87	0.58	0.91	0.98	1.28	0.53	1.41	0.44	1.07	0.87	0.49	0.24	0.66	0.59	1.77	0.13	2.19	0.38	1.09	0.96
Deide_13510	CDS	-	ammonium transporter	1646998	1648314	1317	-2	0.99	0.97	1.47	0.38	0.96	0.72	1.47	0.41	1.32	0.48	1.36	0.51	0.82	0.54	1.18	0.73	1.12	0.7	1.18	0.62	0.69	0.41	1.02	0.83
Deide_13511	CDS	-	nitrogen regulatory protein P-II	1648311	1648691	381	-3	1	0.97	1.04	0.74	1.12	0.9	1.2	0.63	1.57	0.36	1.85	0.16	0.7	0.4	0.71	0.57	0.67	0.6	1.6	0.19	0.99	0.76	1.17	1
Deide_13520	CDS	-	Radical SAM domain-containing protein	1649207	1650739	1533	-1	0.76	0.68	2.08	0.2	1.35	0.98	3.8	0.0403	0.55	0.74	1.04	0.96	1.18	0.97	3.15	0.0985	3.76	0.0254	1.15	0.71	0.38	0.16	1.86	0.4
Deide_13530	CDS	-	hypothetical protein	1650863	1651621	759	-1	0.79	0.72	0.71	0.88	0.83	0.56	0.77	0.89	0.48	0.6	0.54	0.21	1.07	0.85	0.94	1	1.48	0.41	0.78	0.7	1.14	0.81	1.09	0.94
Deide_13540	CDS	-	hypothetical protein	1651618	1652019	402	-2	0.85	0.81	1.46	0.4	0.34	0.093	0.61	0.55	3.48	0.0689	1.49	0.38	0.21	0.0146	0.35	0.12	0.42	0.21	1.63	0.2	0.6	0.34	0.42	0.0828
Deide_13550	CDS	-	L-aspartate oxidase (Quinolinate synthetase B)	1652078	1653619	1542	2	0.6	0.29	1.84	0.23	0.57	0.29	1.8	0.23	1.53	0.38	1.53	0.33	0.63	0.32	1.89	0.23	1.21	0.61	0.9	0.87	0.34	0.0847	0.99	0.78
Deide_13560	CDS	nadC	nicotinate-nucleotide diphosphorylase	1653651	1654502	852	3	0.53	0.19	1.38	0.43	0.64	0.36	1.72	0.26	1.15	0.61	1.47	0.39	0.72	0.42	1.83	0.26	1.21	0.61	0.9	0.86	0.39	0.13	1.26	0.87
Deide_13570	CDS	-	quinolinate synthetase	1654499	1655500	1002	2	0.69	0.48	1.09	0.66	0.81	0.55	1.33	0.51	1.23	0.54	1.54	0.35	0.83	0.57	1.29	0.64	0.89	1	0.98	0.96	0.65	0.38	1.24	0.89
Deide_13580	CDS	-	Isocitrate dehydrogenase	1655557	1656807	1251	-2	1.2	0.71	1.02	0.68	1.55	0.93	1.37	0.53	1.4	0.45	1.93	0.27	0.83	0.56	0.69	0.73	0.73	0.83	1.88	0.21	1.21	0.81	1.36	0.88
Deide_13590	CDS	-	conserved protein of unknown function	1657044	1657277	234	3	9.54	0.0263	2.07	0.28	2.11	0.64	0.47	0.71	5.92	0.0993	1.39	0.6	0.2	0.0138	0.0433	0.00251	0.35	0.29	10	3.01e-05	4.74	0.31	0.23	0.0547
Deide_13600	CDS	-	putative sugar ABC transporter, permease component	1657359	1658294	936	3	0.9	0.88	1.14	0.62	0.7	0.43	0.92	0.97	0.64	0.8	0.53	0.15	0.86	0.61	1.07	0.86	1.8	0.24	0.82	0.7	0.81	0.54	0.82	0.54
Deide_13610	CDS	-	sugar ABC transporter permease	1658287	1659228	942	1	0.79	0.65	0.83	0.99	0.65	0.37	0.71	0.69	0.86	0.92	0.76	0.52	0.89	0.66	0.92	0.95	0.97	0.9	0.73	0.5	0.98	0.72	0.87	0.62
Deide_13620	CDS	-	hypothetical protein	1659228	1659635	408	3	0.9	0.88	1.15	0.61	0.51	0.23	0.67	0.6	1.97	0.22	1.18	0.7	0.59	0.29	0.73	0.61	0.58	0.46	0.87	0.8	0.8	0.54	0.59	0.27
Deide_13630	CDS	-	hypothetical protein	1659632	1661005	1374	2	0.71	0.49	0.99	0.79	0.42	0.15	0.61	0.48	1.06	0.69	0.67	0.35	0.49	0.19	0.66	0.48	0.93	0.96	0.87	0.79	0.74	0.46	0.62	0.31
Deide_13640	CDS	-	hypothetical protein	1661002	1661772	771	1	0.6	0.32	1.15	0.69	0.32	0.0775	0.63	0.52	1.39	0.44	0.78	0.55	0.34	0.0727	0.63	0.43	0.83	0.9	0.95	0.97	0.54	0.24	0.56	0.23
Deide_13650	CDS	-	hypothetical protein	1661777	1663351	1575	2	0.9	0.89	1.3	0.49	0.59	0.31	0.89	1	1.17	0.59	0.82	0.66	0.68	0.38	0.97	0.99	1.11	0.71	0.87	0.82	0.71	0.43	0.69	0.37
Deide_13660	CDS	-	N-acetylmannosamine kinase sugar kinases	1663362	1664276	915	3	0.76	0.6	1.21	0.56	0.61	0.33	1.01	0.85	0.83	0.97	0.7	0.42	0.81	0.54	1.27	0.63	1.48	0.38	0.76	0.54	0.65	0.35	0.84	0.58
Deide_13670	CDS	-	1-pyrroline-5-carboxylate dehydrogenase	1664398	1665975	1578	1	0.82	0.93	1.09	0.59	0.52	0.3	0.72	0.96	1.42	0.43	0.96	0.94	0.35	0.12	0.45	0.42	0.77	0.94	1.51	0.39	0.77	0.47	0.67	0.38
Deide_13680	CDS	-	hypothetical protein	1666075	1666584	510	1	0.75	0.61	0.87	0.94	0.78	0.52	0.94	0.94	0.83	0.94	0.91	0.84	0.69	0.39	0.78	0.75	1.05	0.78	1.14	0.69	0.89	0.61	1.09	0.94
Deide_13690	CDS	-	hypothetical protein	1666578	1667048	471	3	0.86	0.83	1.63	0.33	0.65	0.38	1.28	0.56	2.98	0.1	2.41	0.0595	0.51	0.19	0.94	1	0.55	0.42	1.29	0.51	0.54	0.29	0.8	0.51
Deide_13700	CDS	-	aminotransferase	1667226	1668515	1290	3	0.82	0.77	1.03	0.71	0.6	0.32	0.79	0.88	1.35	0.47	1.05	0.93	0.52	0.21	0.65	0.57	0.77	0.83	1.15	0.68	0.81	0.53	0.77	0.48
Deide_13710	CDS	-	glycosyl transferase	1668535	1669299	765	-2	0.77	0.71	0.89	0.87	0.77	0.5	0.92	0.91	0.76	0.97	0.8	0.66	0.93	0.68	1.05	0.89	1.17	0.64	0.83	0.81	0.9	0.59	1.05	0.87
Deide_13720	CDS	-	Crp/Fnr family transcriptional regulator	1669397	1670071	675	2	0.8	0.74	1.27	0.51	0.52	0.25	0.85	0.97	1.33	0.49	0.92	0.84	0.66	0.36	1.02	0.92	0.96	0.9	0.8	0.7	0.65	0.39	0.68	0.35
Deide_13730	CDS	-	hypothetical protein	1670219	1671775	1557	2	1.48	0.39	1.82	0.25	1.26	1	1.61	0.34	1.14	0.61	1.04	0.96	1.47	0.73	1.77	0.34	1.6	0.33	0.86	0.82	0.83	0.56	0.9	0.66
Deide_13740	CDS	ftsY	cell division protein FtsY, signal recognition particle-docking protein FtsY	1671806	1672762	957	-1	0.94	0.99	0.76	0.99	1.1	0.8	0.93	0.87	1.05	0.66	1.31	0.64	1.22	0.98	0.97	0.95	0.73	0.83	0.9	0.96	1.26	0.85	1.23	0.96
Deide_13741	CDS	-	glutaredoxin	1672799	1673113	315	-1	0.97	1	0.94	0.86	0.43	0.15	0.43	0.2	2.62	0.12	1.22	0.67	0.59	0.28	0.56	0.36	0.36	0.1	0.72	0.45	1.06	0.82	0.46	0.12
Deide_13750	CDS	-	serine/threonine protein kinase	1673110	1675191	2082	-2	1.1	0.81	0.69	0.85	0.76	0.5	0.49	0.46	1.39	0.45	1.02	0.99	0.96	0.73	0.59	0.54	0.5	0.39	0.8	0.73	1.65	0.88	0.73	0.42
Deide_13760	CDS	-	conserved protein of unknown function	1675395	1677191	1797	3	0.91	0.94	1.4	0.44	0.54	0.27	0.86	0.99	2.09	0.23	1.32	0.58	0.66	0.37	1	0.93	0.67	0.68	0.82	0.77	0.67	0.4	0.62	0.3
Deide_13770	CDS	-	glycosyl transferase	1677262	1677918	657	1	1.06	0.86	1.18	0.57	0.62	0.35	0.72	0.83	2.2	0.21	1.38	0.52	0.63	0.32	0.69	0.69	0.54	0.46	0.99	0.93	0.92	0.61	0.62	0.29
Deide_13780	CDS	-	pyrroline-5-carboxylate reductase	1678066	1678857	792	-2	1.11	0.79	1.43	0.41	1.02	0.76	1.36	0.51	2.38	0.18	2.32	0.0864	0.83	0.55	1.04	0.89	0.6	0.55	1.24	0.59	0.8	0.52	0.96	0.75
Deide_13790	CDS	prmA	ribosomal protein L11 methyltransferase	1678945	1679760	816	1	1.28	0.54	1.7	0.27	1.93	0.55	2.64	0.0735	0.9	0.86	1.44	0.43	1.3	0.88	1.69	0.33	1.89	0.19	1.49	0.3	0.78	0.5	1.58	0.55
Deide_13800	CDS	-	16S ribosomal RNA methyltransferase RsmE	1679757	1680473	717	3	1.45	0.41	1.51	0.39	1.44	0.86	1.54	0.34	1.76	0.28	1.85	0.16	0.92	0.68	0.93	0.95	0.86	0.94	1.57	0.22	0.99	0.77	1.04	0.89
Deide_13810	CDS	recO	DNA repair protein RecO (Recombination protein O)	1680596	1681339	744	-1	1.52	0.36	1.23	0.54	1.47	0.84	1.23	0.6	0.97	0.77	0.99	0.98	0.96	0.73	0.76	0.72	1.28	0.55	1.54	0.28	1.27	0.98	1.01	0.84
Deide_13820	CDS	-	hypothetical protein	1681554	1681964	411	3	0.97	1	1.14	0.61	1.39	0.9	1.7	0.29	0.76	0.97	1.16	0.76	0.87	0.62	1.01	0.94	1.51	0.37	1.6	0.22	0.87	0.61	1.51	0.61
Deide_13821	CDS	-	hypothetical protein	1682155	1682385	231	1	1.77	0.19	0.8	0.97	2.08	0.48	0.97	0.89	0.7	0.9	0.87	0.75	1.03	0.84	0.46	0.24	1.15	0.67	2.02	0.0819	2.29	0.42	1.23	0.9
Deide_13830	CDS	-	GntR family transcriptional regulator	1682625	1683287	663	3	0.36	0.0774	1.42	0.41	0.83	0.57	3.42	0.0498	0.51	0.62	1.26	0.66	0.64	0.33	2.46	0.17	2.78	0.0687	1.32	0.51	0.26	0.0831	2.43	0.15
Deide_13840	CDS	-	proline dehydrogenase	1683284	1684216	933	2	0.48	0.19	1.48	0.39	1.03	0.77	3.26	0.0506	0.47	0.53	1.06	0.93	0.81	0.54	2.42	0.16	3.17	0.0414	1.28	0.55	0.34	0.13	2.23	0.2
Deide_13850	CDS	-	1-pyrroline-5-carboxylate dehydrogenase	1684271	1685842	1572	2	0.39	0.094	0.76	0.95	1.31	1	2.69	0.12	0.32	0.29	1.17	0.79	1.22	1	2.36	0.22	2.37	0.12	1.08	0.79	0.52	0.27	3.57	0.0352
Deide_13851	CDS	-	Phytoene dehydrogenase; Flavin containing amine oxidoreductase	1686292	1687647	1356	-2	0.74	0.57	1.14	0.63	0.48	0.2	0.77	0.81	0.74	0.95	0.51	0.14	0.77	0.49	1.16	0.76	1.54	0.36	0.63	0.31	0.67	0.4	0.69	0.36
Deide_13860	CDS	ubiA	prenyltransferase	1687650	1688522	873	-3	0.56	0.23	1.06	0.71	0.68	0.41	1.34	0.5	0.35	0.27	0.45	0.0841	1.2	1	2.23	0.18	3.05	0.043	0.57	0.24	0.54	0.26	1.29	0.83
Deide_13870	CDS	-	adenine phosphoribosyltransferase	1688581	1689111	531	-2	0.9	0.88	1.21	0.55	0.6	0.32	0.83	0.9	1.43	0.43	1.01	0.99	0.7	0.39	0.91	0.93	0.85	0.92	0.87	0.79	0.77	0.49	0.7	0.38
Deide_13880	CDS	-	adenine phosphoribosyltransferase	1689260	1689808	549	-1	0.72	0.71	0.91	0.79	0.85	0.56	1.12	0.69	0.75	0.89	0.94	0.91	1.22	0.92	1.53	0.55	1.23	0.6	0.7	0.64	0.81	0.5	1.25	0.98
Deide_13890	CDS	-	hypothetical protein	1690298	1690759	462	2	1.69	0.23	0.19	0.0241	7.2	0.0144	0.86	1	0.0803	0.00683	0.36	0.0531	13	6.22e-05	1.5	0.53	2.44	0.12	0.54	0.28	8.93	0.0143	4.46	0.00791
Deide_13900	CDS	-	sulfite reductase (ferredoxin); Ferredoxin--nitrite reductase	1690790	1692361	1572	2	1.57	0.3	0.24	0.0599	4.1	0.0963	0.65	0.72	0.18	0.0689	0.5	0.17	6.8	0.00304	1.02	0.91	1.36	0.5	0.61	0.38	6.67	0.0429	2.74	0.0887
Deide_13910	CDS	cysC	Adenylyl-sulfate kinase	1692358	1692903	546	1	2.13	0.1	0.3	0.0836	4.52	0.0715	0.67	0.64	0.27	0.13	0.62	0.28	5.62	0.00789	0.79	0.76	1.11	0.71	0.81	0.68	7.21	0.00878	2.23	0.22
Deide_13920	CDS	-	phosphoadenylyl-sulfate reductase	1692900	1693676	777	3	1.11	0.82	0.23	0.0251	2.86	0.24	0.62	0.54	0.16	0.0239	0.43	0.0608	4.3	0.0274	0.88	0.9	1.48	0.39	0.67	0.37	4.92	0.0333	2.7	0.12
Deide_13930	CDS	sat	Sulfate adenylyltransferase	1693761	1694930	1170	3	2.72	0.0623	0.12	0.00107	13	0.00215	0.55	0.46	0.0674	0.00147	0.33	0.0188	37	1.18e-07	1.56	0.47	1.73	0.28	0.34	0.0288	24	7.31e-05	4.83	0.00862
Deide_13940	CDS	-	nitrate/sulfonate/bicarbonate ABC transporter periplasmic protein	1695023	1695997	975	2	1.24	0.61	0.41	0.2	2.72	0.28	0.93	0.96	0.25	0.0977	0.58	0.22	5.31	0.00974	1.72	0.34	1.66	0.29	0.51	0.13	3.11	0.12	2.3	0.2
Deide_13950	CDS	-	nitrate/sulfonate/bicarbonate ABC transporter permease	1696002	1696838	837	3	0.72	0.53	0.63	0.6	1	0.78	0.89	0.99	0.43	0.37	0.63	0.29	1.83	0.47	1.55	0.41	1.45	0.4	0.55	0.15	1.19	0.98	1.45	0.71
Deide_13960	CDS	-	nitrate/sulfonate/bicarbonate ABC transporter ATP-binding protein	1696835	1697605	771	2	0.93	0.92	0.85	1	1.1	0.87	1.04	0.81	0.94	0.82	1.18	0.72	1.2	0.99	1.07	0.86	0.91	1	0.92	0.92	1.13	0.88	1.24	0.9
Deide_13970	CDS	-	MATE efflux family protein (Na+-driven multidrug efflux pump)	1698096	1699499	1404	-3	2.8	0.0346	3.13	0.079	2.81	0.26	3.24	0.046	1.17	0.58	1.24	0.66	1.95	0.4	2.13	0.21	2.69	0.0685	1.45	0.38	0.92	0.67	1.05	0.88
Deide_13980	CDS	-	homocitrate synthase	1699659	1700825	1167	3	1.04	0.91	1.52	0.35	0.99	0.75	1.5	0.38	1.62	0.34	1.64	0.27	0.75	0.46	1.08	0.85	0.94	0.94	1.32	0.45	0.7	0.42	1	0.82
Deide_13990	CDS	-	Phenazine biosynthesis PhzC/PhzF protein	1701185	1702006	822	2	0.99	0.98	1.27	0.51	0.91	0.67	1.21	0.61	1.08	0.67	1.06	0.9	1.03	0.82	1.29	0.63	1.17	0.64	0.89	0.87	0.8	0.52	0.97	0.78
Deide_14000	CDS	-	benzoate membrane transport protei	1702003	1703202	1200	1	0.73	0.53	1.35	0.46	0.44	0.17	0.85	0.92	0.8	1	0.52	0.13	0.81	0.56	1.47	0.45	1.69	0.27	0.55	0.14	0.56	0.25	0.64	0.31
Deide_14010	CDS	rlmN	Ribosomal RNA large subunit methyltransferase N	1703286	1704317	1032	3	1.35	0.52	1.14	0.61	1.91	0.59	1.67	0.34	1.06	0.67	1.58	0.36	1.35	0.86	1.11	0.82	1.08	0.74	1.42	0.41	1.22	0.88	1.48	0.65
Deide_14020	CDS	-	TPR repeat-containing exported protein Deide_14020	1704448	1706052	1605	1	0.56	0.34	0.93	0.82	0.5	0.23	0.86	1	0.86	0.86	0.82	0.67	0.71	0.42	1.16	0.78	1.08	0.74	0.71	0.56	0.62	0.36	0.94	0.72
Deide_14021	CDS	-	Sporulation related domain-containing protein	1706049	1707263	1215	3	0.51	0.21	1.22	0.55	0.31	0.0751	0.78	0.83	0.62	0.79	0.41	0.05	0.59	0.27	1.38	0.57	1.98	0.19	0.54	0.18	0.43	0.19	0.65	0.31
Deide_14030	CDS	rex	redox-sensing transcriptional repressor Rex	1707265	1707963	699	1	0.54	0.24	1.02	0.75	0.46	0.19	0.9	0.99	0.48	0.53	0.44	0.0757	0.82	0.55	1.51	0.48	2.11	0.16	0.57	0.24	0.55	0.29	0.9	0.66
Deide_14031	CDS	-	hypothetical protein	1707960	1709861	1902	3	0.55	0.43	0.68	0.91	0.73	0.46	0.93	0.86	0.46	0.71	0.64	0.45	1.08	0.8	1.3	0.68	1.49	0.43	0.68	0.59	0.84	0.53	1.38	0.82
Deide_14040	CDS	cpdB	bifunctional 2',3'-cyclic nucleotide 2'-phosphodiesterase/3'-nucleotidase periplasmic protein	1709920	1711833	1914	-2	0.83	0.81	0.8	0.99	0.78	0.51	0.77	0.92	0.66	0.92	0.66	0.41	1.07	0.85	1.01	0.92	1.21	0.61	0.73	0.62	1.07	0.73	0.98	0.77
Deide_14041	CDS	-	glycolate oxidase subunit GlcE	1712093	1712749	657	-1	1.66	0.25	1.54	0.34	0.92	0.67	0.89	0.98	1.29	0.5	0.76	0.53	1.2	1	1.1	0.83	1.2	0.61	0.77	0.56	1.1	0.9	0.58	0.25
Deide_14050	CDS	-	glycolate oxidase subunit glcD	1712736	1714199	1464	-3	2.12	0.12	0.93	0.83	1.6	0.75	0.72	0.78	0.93	0.8	0.74	0.51	1.29	0.9	0.55	0.42	1	0.84	1.24	0.56	2.36	0.47	0.79	0.5
Deide_14060	CDS	-	glycolate oxidase iron-sulfur subunit	1714196	1715473	1278	-1	1.26	0.6	1.52	0.37	0.89	0.64	1.11	0.72	2.27	0.18	1.7	0.24	0.82	0.55	0.97	0.99	0.67	0.62	1.09	0.78	0.85	0.58	0.74	0.43
Deide_14070	CDS	-	major facilitator superfamily protein	1715879	1717051	1173	-1	1.04	0.88	0.79	1	0.94	0.69	0.74	0.83	1.08	0.65	1.03	0.96	1.1	0.89	0.81	0.85	0.73	0.79	0.86	0.85	1.36	0.98	0.95	0.73
Deide_14071	CDS	-	hypothetical protein	1717153	1717656	504	1	1.47	0.48	1.88	0.26	1.54	0.88	2.04	0.25	0.86	0.79	0.96	0.93	0.96	0.71	1.2	0.75	2.19	0.17	1.62	0.31	0.8	0.51	1.1	0.89
Deide_14080	CDS	-	Isoprenylcysteine carboxyl methyltransferase	1717775	1718293	519	-1	0.94	0.95	1.45	0.39	0.97	0.73	1.56	0.36	0.52	0.59	0.57	0.22	1.48	0.72	2.24	0.18	2.81	0.0579	0.66	0.4	0.67	0.38	1.08	0.93
Deide_14090	CDS	-	LAO/AO transport system kinase	1718290	1719234	945	-2	0.89	0.86	1.33	0.46	0.8	0.54	1.23	0.59	1.12	0.63	1.07	0.91	0.84	0.58	1.23	0.69	1.19	0.62	0.95	0.99	0.69	0.41	0.94	0.72
Deide_14100	CDS	-	phosphoglycerate mutase	1719334	1720047	714	-2	0.8	0.7	1.21	0.56	1.06	0.81	1.65	0.32	0.56	0.67	0.78	0.59	1.04	0.83	1.53	0.45	2.16	0.14	1.02	0.89	0.68	0.4	1.38	0.72
Deide_14110	CDS	purM	phosphoribosylaminoimidazole synthetase	1720044	1721129	1086	-3	0.82	0.96	1.67	0.35	1.51	0.78	3.18	0.16	0.7	0.78	1.37	0.72	0.99	0.67	1.98	0.39	2.39	0.18	1.53	0.46	0.51	0.29	1.93	0.65
Deide_14120	CDS	-	hypothetical protein	1721208	1721900	693	-3	1.05	0.89	1.34	0.46	1.19	0.94	1.57	0.36	0.82	0.94	0.99	0.97	0.91	0.67	1.13	0.79	1.63	0.31	1.31	0.48	0.81	0.53	1.19	0.95
Deide_14130	CDS	-	metallo-beta-lactamase family protein	1721972	1722763	792	-1	1	0.96	0.92	0.88	0.79	0.54	0.76	0.79	0.69	0.89	0.59	0.23	1.13	0.95	1.02	0.92	1.33	0.5	0.71	0.46	1.12	0.85	0.84	0.57
Deide_14140	CDS	trpC	indole-3-glycerol-phosphate synthase	1722760	1723566	807	-2	0.51	0.17	0.67	0.74	0.41	0.14	0.56	0.39	0.61	0.69	0.52	0.12	0.59	0.29	0.77	0.68	1.11	0.72	0.69	0.37	0.77	0.49	0.84	0.58
Deide_14150	CDS	-	hypoxanthine phosphoribosyltransferase	1723646	1724173	528	2	0.72	0.63	0.89	0.87	1.1	0.82	1.41	0.48	0.64	0.88	1.03	0.97	1.08	0.85	1.3	0.67	1.4	0.47	1.03	0.87	0.83	0.54	1.6	0.58
Deide_14160	CDS	-	hypothetical protein	1724176	1724604	429	1	0.79	0.69	0.9	0.9	1.12	0.87	1.31	0.54	0.51	0.59	0.77	0.57	1.53	0.69	1.69	0.39	1.75	0.27	0.74	0.59	0.91	0.62	1.48	0.62
Deide_14169	CDS	-	putative Leucine--tRNA ligase gene leader peptide	1724650	1724691	42	1	0.99	0.97	1.22	0.55	1.52	0.81	1.94	0.23	0.45	0.52	0.74	0.53	1.58	0.65	1.9	0.31	2.7	0.0778	0.97	0.97	0.84	0.55	1.61	0.51
Deide_14170	CDS	leuS	leucyl-tRNA synthetase	1724762	1727257	2496	2	1.01	0.94	1.23	0.54	1.3	1	1.64	0.35	0.62	0.84	0.85	0.74	1.35	0.86	1.61	0.45	1.98	0.2	0.97	0.97	0.84	0.56	1.35	0.78
Deide_14180	CDS	-	hypothetical protein	1727333	1727521	189	-1	0.66	1	2	0.27	0.74	0.74	2.34	0.21	3.13	0.24	3.76	0.24	0.59	0.29	1.75	0.45	0.64	1	1.27	0.76	0.34	0.13	1.19	1
Deide_14190	CDS	-	hypothetical protein	1727816	1727917	102	2	0.8	0.77	1.26	0.56	1.12	0.92	1.83	0.22	0.8	1	1.2	0.68	1.62	0.69	2.49	0.0847	1.57	0.35	0.7	0.39	0.65	0.4	1.47	0.71
Deide_14200	CDS	-	hypothetical protein	1727928	1728758	831	3	0.72	0.54	0.89	0.91	0.44	0.17	0.57	0.47	1.11	0.64	0.73	0.48	0.43	0.12	0.52	0.33	0.8	0.87	1.05	0.84	0.83	0.55	0.65	0.31
Deide_14210	CDS	-	hypothetical protein	1728990	1729571	582	3	0.82	0.7	1.16	0.61	0.67	0.39	0.97	0.9	1.69	0.31	1.46	0.4	0.66	0.35	0.92	0.94	0.69	0.63	1.01	0.92	0.73	0.45	0.85	0.6
Deide_14220	CDS	-	conserved protein of unknown function	1730558	1730794	237	-1	0.69	0.55	1.05	0.69	0.84	0.58	1.33	0.53	1.36	0.46	1.77	0.24	0.84	0.58	1.26	0.69	0.77	0.85	1	0.91	0.67	0.4	1.28	0.85
Deide_14221	CDS	-	hypothetical protein	1731164	1731574	411	-1	1.07	0.85	1.35	0.46	0.73	0.46	0.95	0.9	1.63	0.34	1.18	0.74	0.77	0.49	0.96	0.99	0.83	0.93	0.94	0.99	0.81	0.53	0.71	0.39
Deide_14222	CDS	-	hypothetical protein	1731617	1731838	222	-1	1.89	0.23	0.65	0.76	0.99	0.82	0.35	0.1	1.23	0.58	0.68	0.42	0.65	0.38	0.22	0.0099	0.53	0.39	1.53	0.3	2.97	0.22	0.55	0.27
Deide_14223	CDS	-	conserved protein of unknown function	1731841	1732011	171	-2	5.33	0.000624	1.52	0.37	0.97	0.74	0.29	0.059	3.95	0.0471	0.76	0.53	0.4	0.12	0.11	0.000768	0.39	0.15	2.4	0.0204	3.6	0.12	0.19	0.003
Deide_14224	CDS	-	conserved protein of unknown function	1730878	1731150	273	-2	0.66	0.39	0.86	1	0.96	0.73	1.31	0.51	0.72	0.87	1.12	0.81	0.97	0.74	1.25	0.64	1.21	0.61	1	0.94	0.78	0.51	1.54	0.63
Deide_14230	CDS	-	polyprenyl synthetase	1732102	1733091	990	1	0.85	0.79	1.18	0.59	0.5	0.22	0.71	0.69	1.21	0.56	0.75	0.5	0.68	0.38	0.92	0.95	0.98	0.89	0.73	0.5	0.75	0.47	0.61	0.27
Deide_14240	CDS	-	N-formylglutamate amidohydrolase	1733250	1734038	789	-3	0.9	0.86	1.05	0.71	0.7	0.43	0.85	0.93	1.11	0.64	0.92	0.84	0.72	0.43	0.83	0.8	0.95	0.93	0.97	1	0.88	0.62	0.82	0.55
Deide_14250	CDS	recF	DNA replication and repair protein recF	1734119	1735201	1083	2	1.43	0.4	1.11	0.65	1.05	0.81	0.85	0.93	1.64	0.33	1.29	0.58	0.76	0.48	0.58	0.39	0.68	0.62	1.39	0.37	1.32	0.94	0.78	0.48
Deide_14260	CDS	-	hypothetical protein	1735198	1736073	876	1	1.2	0.65	0.87	0.95	1.07	0.85	0.8	0.86	0.68	0.84	0.65	0.33	1.15	0.96	0.81	0.78	1.27	0.55	0.94	0.95	1.42	0.84	0.94	0.72
Deide_14270	CDS	-	Molybdenum cofactor biosynthesis protein B	1736802	1737527	726	3	1.11	0.79	1.35	0.46	0.54	0.26	0.69	0.7	2.06	0.22	1.07	0.9	0.57	0.26	0.68	0.62	0.66	0.63	0.96	1	0.84	0.55	0.51	0.16
Deide_14280	CDS	-	hypothetical protein	1737532	1738329	798	1	1.44	0.4	0.88	0.93	0.69	0.42	0.44	0.22	1.82	0.27	0.92	0.85	0.81	0.54	0.49	0.24	0.49	0.28	0.86	0.76	1.67	0.67	0.5	0.16
Deide_14290	CDS	truD	tRNA pseudouridine synthase D	1738391	1739458	1068	2	1.35	0.58	1.14	0.58	1.1	0.79	0.96	0.83	1.31	0.49	1.13	0.85	0.84	0.57	0.69	0.73	0.87	0.97	1.32	0.53	1.22	0.82	0.85	0.59
Deide_14300	CDS	-	hypothetical protein	1739455	1739823	369	1	1.15	0.74	0.85	0.93	0.88	0.62	0.67	0.7	0.75	1	0.61	0.29	0.99	0.76	0.71	0.69	1.13	0.69	0.89	0.89	1.39	1	0.8	0.51
Deide_14301	CDS	-	hypothetical protein	1739865	1740305	441	3	1.51	0.34	1.75	0.26	1.09	0.86	1.31	0.52	1.31	0.5	1.01	1	1.12	0.93	1.27	0.65	1.34	0.49	0.98	0.97	0.89	0.63	0.76	0.46
Deide_14310	CDS	-	transcriptional regulator	1740310	1742073	1764	1	1.52	0.41	1.79	0.28	2.23	0.48	2.72	0.12	0.41	0.56	0.64	0.43	1.65	0.61	1.9	0.34	4.38	0.02	1.36	0.48	0.87	0.58	1.54	0.65
Deide_14320	CDS	-	sugar ABC transporter periplasmic protein	1742208	1743470	1263	3	0.96	0.94	0.71	0.9	0.65	0.4	0.5	0.7	0.88	0.71	0.63	0.46	0.53	0.27	0.38	0.35	0.81	1	1.23	0.62	1.39	0.84	0.71	0.43
Deide_14330	CDS	-	sugar ABC transporter permease	1743706	1744638	933	1	2.25	0.076	0.62	0.69	1.22	0.98	0.34	0.15	1.19	0.57	0.68	0.39	0.55	0.23	0.15	0.00652	0.52	0.39	2.22	0.039	3.77	0.17	0.57	0.21
Deide_14340	CDS	-	sugar ABC transporter permease	1744652	1745503	852	2	0.9	0.96	1.16	0.58	0.7	0.44	0.93	0.88	1.13	0.6	0.93	0.88	0.8	0.53	1.01	0.92	1.04	0.78	0.88	0.9	0.8	0.5	0.81	0.54
Deide_14341	CDS	-	hypothetical protein	1745786	1746208	423	-1	1.34	0.5	0.79	0.94	1.06	0.82	0.65	0.6	1.73	0.29	1.46	0.4	0.83	0.56	0.48	0.25	0.46	0.24	1.28	0.48	1.74	0.65	0.83	0.58
Deide_14350	CDS	-	conserved protein of unknown function	1746458	1746712	255	-1	5.38	0.00466	0.8	0.9	2.79	0.28	0.43	0.45	0.98	0.69	0.54	0.25	0.9	0.65	0.13	0.0202	0.82	0.99	3.11	0.0177	6.87	0.0741	0.54	0.22
Deide_14360	CDS	-	hypothetical protein	1746807	1747928	1122	-3	0.84	0.75	0.72	0.78	0.5	0.24	0.44	0.21	1.37	0.45	0.87	0.76	0.6	0.29	0.5	0.22	0.52	0.34	0.85	0.74	1.21	1	0.63	0.32
Deide_14370	CDS	-	MoxR-like ATPases; Magnesium chelatase	1747932	1748918	987	-3	0.67	0.41	0.73	0.82	0.45	0.18	0.52	0.33	0.74	0.92	0.54	0.15	0.52	0.22	0.56	0.32	0.99	0.87	0.87	0.8	0.93	0.69	0.72	0.43
Deide_14371	CDS	-	hypothetical protein	1748915	1750402	1488	-1	1.01	0.94	0.71	0.87	0.55	0.27	0.4	0.24	1.22	0.55	0.7	0.44	0.71	0.41	0.49	0.34	0.59	0.52	0.78	0.65	1.46	0.95	0.57	0.22
Deide_14380	CDS	-	RNA polymerase sigma factor, sigma-70 family	1750539	1752182	1644	-3	0.97	0.94	1.33	0.47	1.44	0.91	2.03	0.29	0.52	0.96	0.82	0.76	1.22	0.91	1.63	0.5	2.56	0.15	1.18	0.68	0.75	0.46	1.56	0.78
Deide_14390	CDS	-	rRNA (guanine-N(2)-)-methyltransferase	1752367	1753575	1209	-2	0.66	0.45	1.4	0.42	0.29	0.058	0.62	0.54	1.85	0.26	0.85	0.7	0.38	0.0866	0.78	0.73	0.76	0.77	0.76	0.56	0.49	0.23	0.45	0.11
Deide_14400	CDS	-	phenylacetate--CoA ligase	1753781	1754935	1155	-1	0.68	0.43	1.65	0.33	0.39	0.13	1	0.89	1.14	0.63	0.7	0.41	0.45	0.15	1.08	0.85	1.46	0.4	0.88	0.81	0.42	0.13	0.61	0.29
Deide_14410	CDS	-	branched-chain amino acid ABC transporter ATP-binding protein	1754998	1755849	852	-2	0.61	0.31	0.88	0.96	0.55	0.27	0.83	0.89	0.93	0.83	0.9	0.81	0.51	0.19	0.72	0.6	0.94	0.94	1.09	0.76	0.71	0.43	0.96	0.74
Deide_14420	CDS	-	branched-chain amino acid ABC transporter periplasmic protein	1755921	1757108	1188	-3	0.38	0.0534	0.86	0.99	0.24	0.034	0.56	0.41	1.36	0.46	0.91	0.82	0.26	0.0261	0.57	0.36	0.63	0.53	0.93	0.93	0.46	0.2	0.66	0.33
Deide_14430	CDS	-	branched-chain amino acid ABC transporter permease	1757224	1758297	1074	-2	0.67	0.45	0.61	0.66	0.36	0.1	0.34	0.13	1.29	0.5	0.73	0.48	0.36	0.0774	0.32	0.0996	0.47	0.3	0.99	0.96	1.13	0.82	0.56	0.21
Deide_14440	CDS	-	branched-chain amino acid ABC transporter permease	1758328	1759224	897	-2	0.52	0.19	0.36	0.18	0.14	0.00596	0.0992	0.000888	1.85	0.26	0.53	0.14	0.14	0.00262	0.0947	0.000889	0.19	0.0131	1	0.95	1.49	0.92	0.28	0.0214
Deide_14450	CDS	-	Long-chain-fatty-acid--CoA ligase	1759283	1761283	2001	-1	0.93	0.94	0.26	0.0781	0.12	0.00397	0.0356	3.73e-05	1.9	0.25	0.27	0.00332	0.16	0.00432	0.0428	0.00013	0.14	0.00477	0.79	0.61	3.72	0.22	0.14	0.000699
Deide_14460	CDS	-	branched-chain amino acid ABC transporter ATP-binding protein	1761280	1762080	801	-2	1.29	0.58	0.27	0.11	0.14	0.00569	0.0296	5.84e-05	1.18	0.58	0.13	2.88e-05	0.12	0.00145	0.0249	4.67e-05	0.23	0.0491	1.13	0.7	4.94	0.14	0.11	0.000159
Deide_14470	CDS	-	o-succinylbenzoate--CoA ligase	1762331	1763872	1542	2	1.04	0.9	0.38	0.18	0.29	0.0615	0.11	0.000803	0.65	0.79	0.2	0.000323	0.29	0.0428	0.1	0.000547	0.58	0.47	1.01	0.92	2.82	0.24	0.29	0.0262
Deide_14480	CDS	-	hypothetical protein	1763906	1765522	1617	2	0.92	0.93	0.87	0.9	0.59	0.31	0.58	0.53	0.92	0.81	0.63	0.31	0.9	0.65	0.84	0.88	0.95	0.9	0.65	0.42	1.08	0.77	0.67	0.34
Deide_14490	CDS	-	ribonuclease HII	1765557	1766213	657	3	0.54	0.2	0.8	0.93	0.35	0.0985	0.54	0.38	0.99	0.75	0.69	0.4	0.5	0.19	0.73	0.63	0.81	0.85	0.71	0.43	0.69	0.41	0.69	0.38
Deide_14500	CDS	-	Elongation factor 4 (Ribosomal back-translocase LepA)	1766591	1768378	1788	2	0.84	0.9	1.07	0.64	0.74	0.47	0.97	0.81	0.95	0.7	0.89	0.83	0.97	0.7	1.21	0.74	1.13	0.69	0.76	0.74	0.81	0.5	0.92	0.67
Deide_14510	CDS	-	histidine kinase	1768512	1769585	1074	3	0.7	0.67	0.8	0.92	0.48	0.23	0.57	0.66	0.59	0.92	0.42	0.13	0.67	0.39	0.76	0.82	1.38	0.49	0.71	0.6	0.89	0.57	0.71	0.42
Deide_14520	CDS	-	DNA-binding response regulator	1769582	1770166	585	2	0.78	0.73	0.9	0.86	0.67	0.4	0.79	0.93	0.76	0.97	0.69	0.44	0.57	0.26	0.64	0.61	1.19	0.63	1.17	0.67	0.9	0.59	0.89	0.65
Deide_14521	CDS	-	diguanylate cyclase	1771320	1772186	867	3	1.91	0.31	1.05	0.63	1.39	1	0.79	0.98	0.77	0.8	0.6	0.41	0.97	0.72	0.52	0.51	1.37	0.51	1.44	0.43	1.87	0.86	0.76	0.49
Deide_14530	CDS	-	aspartate transaminase	1772383	1773549	1167	1	0.92	0.9	1.5	0.37	0.76	0.5	1.29	0.54	0.77	0.99	0.68	0.39	0.86	0.61	1.38	0.55	1.95	0.18	0.89	0.85	0.63	0.35	0.87	0.62
Deide_14540	CDS	-	hypothetical protein	1773949	1774719	771	1	0.96	1	1.02	0.73	0.83	0.56	0.9	0.95	1.54	0.38	1.4	0.49	0.87	0.61	0.89	0.95	0.66	0.66	0.96	0.98	0.97	0.67	0.9	0.66
Deide_14550	CDS	murG	UDP-N-acetylglucosamine--N-acetylmuramyl-(pentapeptide) pyrophosphoryl-undecaprenol N-acetylglucosamine transferase	1774814	1775962	1149	2	0.81	0.73	1.36	0.45	0.43	0.16	0.75	0.79	1.48	0.41	0.83	0.68	0.44	0.14	0.73	0.68	0.93	0.94	0.97	0.98	0.61	0.35	0.56	0.2
Deide_14560	CDS	murC	UDP-N-acetylmuramate--L-alanine ligase	1776015	1777445	1431	3	0.73	0.54	0.58	0.58	0.94	0.69	0.77	0.83	0.56	0.65	0.76	0.55	1.38	0.82	1.06	0.88	1.03	0.8	0.69	0.47	1.31	0.98	1.35	0.75
Deide_14570	CDS	murB	UDP-N-acetylenolpyruvoylglucosamine reductase	1777442	1778323	882	2	0.89	0.87	0.77	0.9	0.57	0.3	0.51	0.34	1.45	0.41	0.98	0.95	0.65	0.34	0.55	0.34	0.54	0.36	0.88	0.82	1.19	0.94	0.67	0.35
Deide_14571	CDS	-	cell division protein FtsQ	1778357	1779124	768	2	0.73	0.91	1	0.61	0.96	0.54	1.37	0.51	0.96	0.6	1.35	0.73	0.81	0.52	1.09	0.82	1.05	0.74	1.19	0.68	0.75	0.44	1.39	0.98
Deide_14580	CDS	ftsA	cell division protein FtsA	1779121	1780437	1317	1	0.74	1	0.91	0.61	1.01	0.51	1.29	0.52	0.66	0.7	0.95	0.94	1.19	0.73	1.44	0.62	1.39	0.5	0.85	0.98	0.84	0.47	1.43	0.99
Deide_14590	CDS	ftsZ	cell division protein FtsZ	1780603	1781670	1068	1	0.8	0.82	1.03	0.68	1.09	0.76	1.45	0.47	1.24	0.52	1.81	0.32	0.86	0.59	1.08	0.85	0.83	0.98	1.28	0.58	0.8	0.5	1.44	0.8
Deide_14600	CDS	-	branched-chain amino acid ABC transporter periplasmic protein; extracellular ligand-binding receptor	1781959	1783113	1155	1	0.79	0.69	1.21	0.55	1.4	0.9	2.22	0.15	0.91	0.84	1.72	0.25	2.39	0.24	3.61	0.0591	1.33	0.5	0.59	0.33	0.67	0.39	1.86	0.35
Deide_14610	CDS	pfkA	6-phosphofructokinase	1783221	1784258	1038	-3	1.3	0.57	1.57	0.35	1.42	0.89	1.79	0.28	1.01	0.71	1.18	0.75	1.22	0.99	1.44	0.54	1.56	0.36	1.17	0.67	0.85	0.57	1.15	1
Deide_14620	CDS	-	Tetrapyrrole methylase family protein	1784327	1785166	840	-1	0.91	0.91	0.83	0.98	0.86	0.61	0.81	0.91	0.62	0.79	0.62	0.3	1	0.77	0.89	0.92	1.34	0.5	0.87	0.84	1.13	0.82	0.99	0.8
Deide_14630	CDS	-	hypothetical protein	1785282	1785512	231	-3	1.46	0.39	0.95	0.84	0.84	0.6	0.57	0.46	1.5	0.4	0.92	0.85	0.75	0.47	0.48	0.25	0.63	0.56	1.13	0.7	1.58	0.78	0.61	0.26
Deide_14640	CDS	-	conserved protein of unknown function	1785509	1785937	429	-1	1.29	0.62	1.61	0.34	0.9	0.63	1.16	0.66	2.21	0.21	1.63	0.34	0.59	0.28	0.73	0.74	0.73	0.8	1.52	0.35	0.82	0.53	0.73	0.44
Deide_14650	CDS	rlmH	Ribosomal RNA large subunit methyltransferase H	1786064	1786501	438	2	1	0.94	1.69	0.29	0.49	0.21	0.86	0.95	1.97	0.23	1.03	0.97	0.61	0.3	1.01	0.94	0.86	0.95	0.81	0.67	0.61	0.34	0.52	0.16
Deide_14660	CDS	-	acetyltransferase	1786595	1787236	642	2	1.13	0.75	1.33	0.47	0.74	0.48	0.9	0.99	1.04	0.69	0.73	0.47	1.01	0.79	1.15	0.77	1.28	0.54	0.74	0.55	0.88	0.6	0.69	0.36
Deide_14670	CDS	-	hypothetical protein	1787281	1787763	483	1	0.57	0.25	1.24	0.52	0.41	0.14	0.93	0.98	1.12	0.65	0.86	0.72	0.77	0.49	1.65	0.36	1.11	0.72	0.53	0.14	0.47	0.19	0.75	0.46
Deide_14680	CDS	mraY	Phospho-N-acetylmuramoyl-pentapeptide-transferase	1788028	1788945	918	1	0.6	0.42	1.26	0.52	0.65	0.39	1.42	0.47	1.1	0.63	1.28	0.63	0.75	0.46	1.54	0.5	1.14	0.67	0.88	0.89	0.49	0.25	1.14	0.99
Deide_14690	CDS	-	putative S-adenosylmethionine-dependent methyltransferase	1789038	1790003	966	3	0.93	0.92	1.02	0.75	0.61	0.33	0.7	0.66	1.38	0.45	0.96	0.93	0.75	0.47	0.82	0.77	0.75	0.74	0.81	0.66	0.93	0.67	0.69	0.37
Deide_14700	CDS	-	conserved protein of unknown function	1790084	1790731	648	2	1.78	0.31	2.01	0.24	1.63	0.81	1.9	0.29	1.1	0.6	1.07	0.93	1.08	0.86	1.19	0.75	1.83	0.27	1.51	0.37	0.91	0.61	0.96	0.72
Deide_14710	CDS	-	hypothetical protein	1790897	1791742	846	2	0.41	0.15	0.52	0.53	0.37	0.12	0.48	0.44	0.6	0.8	0.57	0.25	0.8	0.52	0.98	0.95	0.87	1	0.46	0.16	0.82	0.52	0.94	0.72
Deide_14720	CDS	-	hypothetical protein	1791744	1792148	405	3	0.65	0.42	0.93	0.86	0.67	0.4	0.99	0.86	0.79	0.99	0.87	0.75	0.89	0.64	1.25	0.68	1.18	0.64	0.76	0.6	0.72	0.45	1.08	0.94
Deide_14730	CDS	-	HAMP domain-containing protein	1792213	1793871	1659	1	0.72	0.6	0.85	0.93	0.73	0.46	0.89	0.97	1.13	0.61	1.21	0.71	1	0.77	1.15	0.78	0.76	0.82	0.73	0.6	0.87	0.58	1.05	0.88
Deide_14740	CDS	-	hypothetical protein	1793985	1794518	534	-3	1.11	0.8	1.22	0.55	1.63	0.72	1.85	0.22	0.31	0.19	0.48	0.1	1.72	0.53	1.85	0.26	3.96	0.0127	0.95	0.98	0.94	0.69	1.54	0.59
Deide_14741	CDS	-	ArsR family transcriptional regulator	1794624	1794998	375	-3	0.72	0.59	1.9	0.24	0.85	0.59	2.31	0.13	0.81	0.94	1.01	1	0.83	0.56	2.13	0.22	2.35	0.11	1.03	0.87	0.39	0.16	1.23	0.89
Deide_14750	CDS	-	hypothetical protein	1795185	1796162	978	-3	0.86	0.86	1.06	0.68	0.81	0.54	1.03	0.79	0.65	0.9	0.65	0.39	1.06	0.83	1.28	0.68	1.64	0.33	0.77	0.69	0.83	0.54	0.98	0.77
Deide_14760	CDS	-	GTP diphosphokinase	1796245	1798527	2283	-2	0.96	0.94	1.64	0.35	0.57	0.34	1.02	0.77	1.38	0.44	0.88	0.82	0.66	0.39	1.12	0.82	1.19	0.63	0.87	0.92	0.6	0.35	0.63	0.34
Deide_14766	CDS	-	conserved protein of unknown function	1798697	1798801	105	-1	6.82	0.0774	2.49	0.25	1.66	0.97	0.63	0.97	4	0.17	1.03	0.99	0.4	0.13	0.14	0.059	0.63	0.79	4.21	0.012	2.82	0.68	0.26	0.0788
Deide_14770	CDS	-	branched-chain amino acid ABC transporter ATP-binding protein	1798876	1799607	732	-2	1.22	0.62	1.65	0.31	1.38	0.91	1.93	0.21	2.32	0.16	2.79	0.0253	0.8	0.52	1.05	0.88	0.71	0.69	1.74	0.17	0.76	0.48	1.18	0.95
Deide_14780	CDS	-	branched-chain amino acid ABC transporter ATP-binding protein	1799723	1800499	777	-1	1.09	1	0.99	0.73	0.59	0.36	0.55	0.42	1.08	0.86	0.62	0.39	1.47	0.79	1.29	0.64	0.92	0.97	0.4	0.0671	1.14	1	0.56	0.33
Deide_14790	CDS	-	branched-chain amino acid ABC transporter permease	1800496	1801518	1023	-2	1.31	0.53	2.16	0.19	0.64	0.4	1.1	0.73	1.64	0.35	0.86	0.71	1.06	0.9	1.71	0.3	1.32	0.52	0.61	0.25	0.62	0.36	0.52	0.21
Deide_14800	CDS	-	branched-chain amino acid ABC transporter permease	1801515	1802375	861	-3	1.54	0.34	1.3	0.5	1.34	0.96	1.18	0.65	1.18	0.58	1.1	0.85	2.42	0.24	2.01	0.19	1.1	0.72	0.56	0.15	1.21	1	0.92	0.69
Deide_14810	CDS	-	branched-chain amino acid ABC transporter periplasmic protein	1802489	1803649	1161	-1	0.68	0.42	0.72	0.79	0.6	0.32	0.66	0.6	0.83	0.97	0.78	0.57	0.62	0.3	0.64	0.48	0.87	0.96	0.98	0.99	0.97	0.71	0.93	0.71
Deide_14820	CDS	-	homoserine O-acetyltransferase	1803754	1804827	1074	1	0.71	0.49	1.29	0.51	0.42	0.14	0.78	0.8	2.11	0.19	1.31	0.55	0.4	0.0986	0.7	0.57	0.61	0.5	1.05	0.84	0.57	0.28	0.61	0.27
Deide_14830	CDS	-	Alpha/beta hydrolase fold protein	1804820	1805608	789	2	1.14	0.75	1.51	0.37	0.54	0.26	0.74	0.79	2.88	0.11	1.45	0.42	0.22	0.0166	0.29	0.0627	0.53	0.39	2.45	0.0257	0.78	0.5	0.5	0.14
Deide_14840	CDS	-	3-oxoacid CoA-transferase subunit A	1805605	1806333	729	1	1.01	0.94	1.37	0.45	0.65	0.38	0.92	0.93	2.27	0.19	1.57	0.35	0.41	0.12	0.55	0.43	0.61	0.55	1.59	0.28	0.75	0.47	0.68	0.36
Deide_14850	CDS	-	3-oxoacid CoA-transferase subunit B	1806454	1807083	630	1	1.15	0.73	1.3	0.49	0.62	0.34	0.72	0.74	1.64	0.34	0.93	0.88	0.67	0.36	0.74	0.68	0.79	0.85	0.93	0.93	0.91	0.63	0.56	0.21
Deide_14851	CDS	-	hypothetical protein, partial	1807476	1807649	174	3	1.08	0.86	1.91	0.28	0.89	0.66	1.64	0.3	1.08	0.7	0.95	0.9	0.68	0.41	1.17	0.73	1.78	0.26	1.33	0.43	0.58	0.31	0.87	0.65
Deide_14852	CDS	-	protein of unknown function, partial	1807144	1807419	276	1	0.89	0.85	1.27	0.5	0.58	0.3	0.86	0.94	1.58	0.35	1.09	0.86	0.54	0.23	0.76	0.65	0.81	0.85	1.08	0.78	0.72	0.43	0.68	0.36
Deide_14860	CDS	-	transcription elongation factor	1807695	1808183	489	-3	3.62	0.0127	1.36	0.45	2.71	0.28	1.05	0.77	0.73	1	0.58	0.27	0.87	0.61	0.32	0.11	1.86	0.24	3.14	0.0113	2.73	0.36	0.78	0.49
Deide_14870	CDS	-	hypothetical protein	1808413	1808985	573	1	7.14	0.00483	1.42	0.43	3.81	0.17	0.79	1	3.5	0.12	1.98	0.22	0.41	0.11	0.0808	0.00484	0.41	0.3	9.24	3.45e-05	5.16	0.15	0.56	0.27
Deide_14880	CDS	-	propionyl-CoA carboxylase	1809175	1810848	1674	1	1.13	0.77	1.29	0.5	0.53	0.26	0.62	0.68	0.93	0.75	0.46	0.13	0.19	0.0103	0.21	0.0415	1.39	0.47	2.83	0.0229	0.91	0.6	0.49	0.16
Deide_14890	CDS	-	acyl-CoA dehydrogenase	1810897	1812099	1203	1	1.03	0.89	1.55	0.37	0.43	0.18	0.66	0.76	1.85	0.3	0.81	0.67	0.19	0.014	0.28	0.11	0.84	0.98	2.21	0.0856	0.68	0.41	0.43	0.12
Deide_14900	CDS	-	hypothetical protein	1812218	1815223	3006	2	1.08	0.85	0.87	0.91	0.63	0.36	0.53	0.41	2.01	0.23	1.25	0.63	0.74	0.45	0.59	0.45	0.44	0.23	0.86	0.79	1.27	0.94	0.62	0.27
Deide_14910	CDS	-	3-hydroxybutyrate dehydrogenase	1815295	1816077	783	1	1.02	0.92	1.14	0.62	0.97	0.72	1.12	0.71	1.05	0.69	1.06	0.92	1.38	0.8	1.5	0.46	1.09	0.74	0.71	0.46	0.92	0.66	0.99	0.81
Deide_14920	CDS	-	hypothetical protein	1816144	1816635	492	-2	0.5	0.37	0.61	0.81	0.39	0.17	0.49	0.54	1.03	0.67	0.85	0.75	0.56	0.28	0.66	0.7	0.6	0.62	0.71	0.6	0.85	0.53	0.82	0.54
Deide_14930	CDS	opdA	oligopeptidase A	1816725	1818773	2049	-3	1.33	0.58	1.18	0.57	1.13	0.85	1.05	0.77	0.9	0.78	0.82	0.69	1.34	0.89	1.17	0.77	1.32	0.53	0.85	0.85	1.15	0.8	0.9	0.65
Deide_14940	CDS	-	putative N-acetyltransferase	1818859	1819839	981	1	12	5.8e-06	11	0.00317	4.71	0.0598	4.25	0.0115	5.65	0.0213	2.34	0.0616	1.31	0.9	1.12	0.8	1.87	0.2	3.62	0.00173	1.18	1	0.41	0.0768
Deide_14950	CDS	queA	S-adenosylmethionine:tRNA ribosyltransferase-isomerase	1820378	1821439	1062	-1	0.64	0.46	1.08	0.67	0.68	0.41	1.18	0.65	0.5	0.63	0.57	0.25	1.22	1	2	0.3	2.14	0.17	0.56	0.3	0.61	0.35	1.11	0.96
Deide_14960	CDS	-	hypothetical protein	1821429	1822010	582	-3	0.57	0.27	0.71	0.8	0.55	0.27	0.71	0.71	0.48	0.52	0.5	0.12	1.15	0.95	1.4	0.56	1.47	0.41	0.48	0.12	0.83	0.55	1.01	0.83
Deide_14970	CDS	-	hypothetical protein	1822248	1823519	1272	3	0.63	0.39	0.85	0.95	0.61	0.33	0.86	0.97	0.82	0.95	0.84	0.7	0.97	0.74	1.29	0.65	1.05	0.78	0.63	0.37	0.76	0.48	1.02	0.83
Deide_14980	CDS	-	MarR family transcriptional regulator	1823569	1824057	489	1	0.78	0.67	0.76	0.93	0.74	0.47	0.75	0.8	0.72	0.94	0.73	0.48	1.34	0.86	1.28	0.66	1.06	0.77	0.55	0.25	1.05	0.76	1	0.82
Deide_14981	CDS	-	hypothetical protein	1824165	1824857	693	-3	1.29	0.53	1.77	0.26	0.9	0.65	1.28	0.55	2.1	0.2	1.56	0.31	0.97	0.73	1.3	0.59	0.84	0.92	0.94	0.94	0.75	0.47	0.73	0.44
Deide_14990	CDS	-	hypothetical protein	1824869	1825375	507	-1	1.23	0.64	1.34	0.47	1.76	0.66	1.98	0.23	0.58	0.76	0.88	0.79	1.87	0.46	1.99	0.29	2.31	0.13	0.95	1	0.94	0.65	1.5	0.63
Deide_15000	CDS	-	signal peptidase I	1825442	1826068	627	-1	0.71	0.54	1.35	0.45	0.57	0.28	1.12	0.71	1.25	0.53	1.06	0.91	0.77	0.49	1.44	0.52	1.09	0.74	0.74	0.57	0.54	0.28	0.84	0.57
Deide_15010	CDS	-	peptidylprolyl isomerase	1826199	1826531	333	3	2.28	0.33	2.4	0.24	1.04	0.66	1.14	0.65	2.77	0.22	1.35	0.68	0.54	0.28	0.56	0.6	0.87	0.94	1.93	0.23	0.98	0.6	0.48	0.23
Deide_15020	CDS	-	hypothetical protein	1826610	1826816	207	-3	6.15	0.00651	2.15	0.23	2.1	0.51	0.76	0.92	3.84	0.0956	1.39	0.53	0.37	0.0839	0.13	0.0105	0.56	0.52	5.71	0.000465	2.94	0.38	0.36	0.0836
Deide_15030	CDS	-	purine nucleosidase	1826920	1827858	939	1	1.28	0.59	0.97	0.78	1.38	0.92	1.08	0.74	1.46	0.41	1.67	0.28	1.02	0.8	0.76	0.74	0.67	0.65	1.36	0.45	1.35	0.99	1.13	0.99
Deide_15040	CDS	-	Mov34/MPN/PAD-1 family protein	1827868	1828305	438	-2	0.98	1	1.26	0.52	0.46	0.19	0.62	0.5	1.44	0.43	0.72	0.45	0.47	0.16	0.59	0.38	0.88	0.97	0.99	0.97	0.8	0.52	0.5	0.15
Deide_15050	CDS	-	cell division protein FtsK	1828398	1831625	3228	3	0.88	0.98	1.05	0.58	0.73	0.45	0.91	0.8	1.15	0.52	1.02	1	0.95	0.63	1.12	0.81	0.92	0.87	0.78	0.83	0.86	0.51	0.88	0.6
Deide_15070	CDS	-	Fasciclin domain-containing protein	1831802	1833421	1620	2	1.16	0.75	0.98	0.73	0.76	0.49	0.67	0.8	0.91	0.76	0.63	0.39	0.72	0.43	0.6	0.58	1.08	0.73	1.06	0.83	1.21	0.82	0.69	0.39
Deide_15071	CDS	-	metallophosphoesterase	1833482	1834318	837	-1	0.95	0.97	1.36	0.46	0.96	0.71	1.43	0.45	0.69	0.91	0.75	0.53	1.31	0.89	1.84	0.32	1.96	0.2	0.74	0.59	0.72	0.44	1.07	0.91
Deide_15080	CDS	-	sodium ABC transporter permease NatB	1834544	1835809	1266	-1	0.71	0.51	0.55	0.52	0.76	0.5	0.6	0.55	1.4	0.44	1.59	0.31	1.21	0.99	0.91	0.95	0.39	0.17	0.63	0.34	1.34	1	1.12	0.99
Deide_15090	CDS	-	sodium ABC transporter ATP-binding protein NatA	1835799	1836533	735	-3	1.18	0.67	0.96	0.82	0.96	0.71	0.81	0.86	1.91	0.24	1.64	0.26	1.14	0.95	0.91	0.93	0.51	0.31	0.84	0.73	1.26	0.99	0.85	0.59
Deide_15100	CDS	-	hypothetical protein	1836834	1837340	507	3	1.41	0.44	5.14	0.0173	2.66	0.3	10	0.000379	0.57	0.71	1.14	0.8	1.47	0.73	5.24	0.00853	9.05	0.000283	1.82	0.18	0.28	0.0603	1.98	0.3
Deide_15110	CDS	-	pullulanase	1837417	1841091	3675	-2	0.86	0.84	0.63	0.73	0.49	0.21	0.37	0.23	2.25	0.19	1.35	0.52	0.43	0.12	0.3	0.12	0.28	0.0742	1.15	0.68	1.41	1	0.6	0.25
Deide_15120	CDS	-	hypothetical protein	1841213	1841542	330	2	0.83	0.89	1.25	0.51	0.52	0.28	0.82	1	2.88	0.15	1.92	0.22	0.73	0.45	1.08	0.85	0.44	0.32	0.72	0.64	0.68	0.41	0.66	0.36
Deide_15130	CDS	polA	DNA polymerase I	1841607	1844378	2772	-3	1.41	0.5	1.83	0.26	1.28	0.99	1.72	0.33	1.39	0.45	1.34	0.57	1.27	0.94	1.62	0.45	1.32	0.51	1.01	0.9	0.79	0.51	0.96	0.73
Deide_15140	CDS	glmM	Phosphoglucosamine mutase	1844475	1845803	1329	-3	0.62	0.56	0.62	0.85	0.65	0.4	0.67	0.86	1.37	0.46	1.53	0.44	0.91	0.64	0.89	0.99	0.45	0.38	0.72	0.65	1.03	0.66	1.1	0.9
Deide_15148	CDS	-	conserved protein of unknown function	1845918	1846193	276	3	1.09	0.82	1	0.75	0.85	0.59	0.81	0.91	1.73	0.31	1.44	0.44	0.81	0.53	0.72	0.69	0.58	0.49	1.06	0.82	1.12	0.81	0.82	0.54
Deide_15150	CDS	-	phosphotransferase enzyme family protein	1846190	1847191	1002	2	1.14	0.76	1.11	0.65	0.87	0.63	0.88	0.98	1.24	0.53	1.01	1	1.05	0.86	1	0.95	0.89	1	0.83	0.73	1.06	0.8	0.8	0.53
Deide_15160	CDS	-	hypothetical protein	1847196	1848290	1095	-3	1.09	0.85	0.82	0.96	0.83	0.58	0.64	0.54	1.35	0.48	1.09	0.85	1.01	0.78	0.74	0.63	0.6	0.49	0.82	0.69	1.37	0.86	0.8	0.53
Deide_15170	CDS	nadE	NAD synthetase	1848493	1849338	846	1	0.9	0.88	0.76	0.93	0.84	0.59	0.74	0.79	0.9	0.85	0.89	0.8	0.89	0.64	0.74	0.7	0.85	0.96	0.96	1	1.21	0.89	0.99	0.79
Deide_15180	CDS	-	short-chain dehydrogenase	1849325	1850317	993	-1	1.9	0.17	0.62	0.7	1	0.76	0.34	0.14	1.09	0.65	0.61	0.27	0.87	0.61	0.28	0.0701	0.57	0.48	1.16	0.66	3.16	0.27	0.55	0.2
Deide_15190	CDS	-	histidine triad protein	1850404	1850751	348	1	0.8	0.71	1.18	0.57	0.68	0.41	1.05	0.79	1	0.74	0.9	0.82	0.9	0.64	1.3	0.64	1.19	0.63	0.77	0.62	0.7	0.42	0.9	0.67
Deide_15200	CDS	-	phosphatase/phosphohexomutasee	1850748	1851434	687	3	0.7	0.48	0.77	0.87	0.63	0.36	0.71	0.68	0.88	0.9	0.83	0.67	1.06	0.86	1.13	0.78	0.88	0.97	0.6	0.22	0.94	0.69	0.94	0.72
Deide_15201	CDS	-	PadR-like family transcriptional regulator	1851498	1851806	309	3	0.35	0.0633	0.53	0.53	0.39	0.14	0.62	0.5	0.47	0.5	0.56	0.19	0.87	0.63	1.3	0.59	1.13	0.71	0.45	0.0589	0.67	0.4	1.19	1
Deide_15202	CDS	-	hypothetical protein	1851803	1852342	540	2	1.01	0.96	1.65	0.33	0.63	0.36	1.06	0.78	1	0.76	0.66	0.34	1.19	1	1.9	0.21	1.65	0.29	0.53	0.12	0.63	0.36	0.65	0.36
Deide_15203	CDS	-	hypothetical protein	1852339	1852860	522	1	0.49	0.21	0.63	0.75	0.7	0.43	0.92	0.98	0.51	0.57	0.77	0.53	0.9	0.65	1.13	0.78	1.24	0.58	0.78	0.56	0.8	0.53	1.48	0.68
Deide_15210	CDS	-	L-serine ammonia-lyase (L-serine dehydratase)(L-serine deaminase)	1852919	1853809	891	-1	0.78	0.63	0.68	0.75	0.88	0.63	0.79	0.84	0.71	0.89	0.84	0.7	0.79	0.51	0.67	0.56	0.96	0.9	1.12	0.72	1.18	0.91	1.17	0.97
Deide_15220	CDS	hutH	Histidine ammonia-lyase	1854001	1855500	1500	-2	0.74	0.62	0.73	0.9	0.84	0.57	0.85	1	0.93	0.8	1.12	0.82	0.83	0.56	0.8	0.82	0.78	0.86	1.01	0.9	1.04	0.73	1.19	0.95
Deide_15230	CDS	hutI	Imidazolonepropionase	1855544	1856743	1200	-1	0.71	0.49	0.79	0.91	0.87	0.62	0.98	0.88	0.68	0.83	0.87	0.75	0.88	0.62	0.94	0.98	1.16	0.65	0.99	0.95	0.93	0.68	1.27	0.86
Deide_15240	CDS	-	agmatinase	1856736	1857659	924	-3	0.6	0.29	0.77	0.88	0.99	0.76	1.32	0.51	0.32	0.19	0.56	0.19	1.03	0.82	1.3	0.6	2.44	0.0841	0.96	1	0.8	0.52	1.73	0.46
Deide_15250	CDS	hutU	urocanate hydratase	1857656	1859362	1707	-1	0.61	0.45	0.84	0.93	0.53	0.27	0.76	0.9	0.48	0.65	0.44	0.13	0.77	0.49	1.04	0.89	1.76	0.29	0.7	0.56	0.75	0.46	0.92	0.69
Deide_15251	CDS	-	IclR family transcriptional regulator	1859466	1860230	765	3	0.88	0.85	1.05	0.7	0.98	0.73	1.21	0.61	0.73	0.93	0.86	0.74	0.99	0.78	1.16	0.76	1.45	0.41	0.99	0.95	0.86	0.59	1.17	0.99
Deide_15252	CDS	-	L-serine dehydratase subunit beta	1860981	1861646	666	-3	1.28	0.61	1.66	0.32	0.86	0.6	1.16	0.67	1.57	0.37	1.13	0.82	0.48	0.17	0.61	0.53	1.06	0.77	1.8	0.18	0.79	0.51	0.71	0.4
Deide_15253	CDS	-	conserved exported protein of unknown function	1860322	1860798	477	-2	3.05	0.0538	0.49	0.68	3.95	0.17	0.65	0.89	0.45	0.77	0.62	0.45	1.66	0.59	0.26	0.15	1.08	0.72	2.4	0.0886	6.44	0.12	1.36	0.87
Deide_15270	CDS	-	hypothetical protein	1861708	1861878	171	-2	7.29	0.0782	0.96	0.46	5.66	0.64	0.77	0.61	2.81	0.24	2.32	0.37	0.6	0.32	0.0777	0.0486	0.34	0.48	9.43	0.00398	7.81	0.39	0.81	0.52
Deide_15280	CDS	-	putative alpha/beta hydrolase fold protein precursor	1862509	1863390	882	1	2.99	0.0546	1.7	0.31	2.29	0.45	1.35	0.52	1.08	0.63	0.87	0.8	0.78	0.5	0.44	0.29	1.58	0.37	2.94	0.0272	1.81	0.76	0.8	0.53
Deide_15290	CDS	-	hypothetical protein	1863447	1863827	381	3	1.7	0.26	0.9	0.87	1.79	0.64	0.97	0.87	1.02	0.71	1.14	0.8	1.07	0.87	0.55	0.42	0.88	1	1.67	0.22	1.95	0.64	1.1	0.95
Deide_15291	CDS	-	inorganic pyrophosphatase	1863827	1864243	417	2	1.66	0.3	0.83	0.95	1.5	0.82	0.78	0.9	1.13	0.61	1.09	0.88	0.94	0.71	0.46	0.31	0.74	0.8	1.61	0.27	2.05	0.62	0.95	0.74
Deide_15292	CDS	-	hypothetical protein	1864627	1864935	309	-2	0.55	0.31	1.23	0.57	1	0.81	2.32	0.1	0.42	0.43	0.82	0.64	1.31	0.95	2.86	0.0533	2.91	0.051	0.77	0.58	0.46	0.2	1.91	0.49
Deide_15310	CDS	-	hypothetical protein	1865474	1865722	249	2	1.58	0.44	1.22	0.53	1.33	0.96	1.06	0.73	1.31	0.48	1.17	0.81	1.09	0.85	0.82	0.91	0.94	0.89	1.22	0.63	1.33	0.88	0.88	0.63
Deide_15311	CDS	-	hypothetical protein	1866281	1867186	906	-1	2.88	0.0339	0.96	0.79	2.61	0.31	0.9	0.96	1.08	0.64	1.04	0.95	1.98	0.39	0.65	0.59	0.89	0.99	1.32	0.49	3.09	0.29	0.95	0.73
Deide_15320	CDS	-	response regulator CheY	1867255	1867950	696	-2	9.28	3.77e-05	9.12	0.00508	3.87	0.11	3.93	0.0168	17	0.000522	7.3	3.11e-05	4.75	0.0157	4.56	0.0158	0.55	0.39	0.82	0.74	1.05	0.84	0.44	0.0953
Deide_15330	CDS	-	signal transduction histidine kinase regulating citrate/malate	1867947	1869569	1623	-3	8.37	0.000323	6.04	0.0198	3.74	0.13	2.79	0.0845	7.83	0.012	3.71	0.00687	4.56	0.0218	3.22	0.0847	0.77	0.82	0.82	0.79	1.42	0.91	0.47	0.14
Deide_15340	CDS	-	Bug family protein	1869777	1870736	960	3	16	0.00665	64	0.0011	4.37	0.17	19	0.000406	48	0.00222	14	2.22e-05	2.49	0.25	9.97	0.0035	1.34	0.49	1.76	0.27	0.25	0.0731	0.29	0.0878
Deide_15350	CDS	-	hypothetical protein	1870816	1871346	531	1	1.1	0.8	1.61	0.31	0.85	0.6	1.3	0.53	1.26	0.53	1.04	0.94	0.99	0.77	1.42	0.5	1.28	0.54	0.87	0.79	0.7	0.42	0.82	0.54
Deide_15360	CDS	-	hypothetical protein	1871347	1872867	1521	1	1.78	0.21	2.13	0.17	1.1	0.86	1.36	0.48	2.31	0.17	1.51	0.36	1.16	0.98	1.35	0.57	0.92	0.97	0.95	0.99	0.86	0.59	0.65	0.31
Deide_15370	CDS	-	DNA-binding response regulator	1872926	1873576	651	-1	0.75	0.61	0.96	0.81	0.57	0.3	0.76	0.75	0.89	0.89	0.72	0.44	0.94	0.69	1.18	0.72	1.09	0.76	0.61	0.24	0.8	0.55	0.8	0.53
Deide_15380	CDS	-	hypothetical protein	1873573	1874601	1029	-2	0.76	0.58	1.1	0.66	0.49	0.23	0.74	0.72	0.74	0.91	0.51	0.12	0.63	0.33	0.9	0.9	1.49	0.38	0.78	0.58	0.71	0.42	0.68	0.39
Deide_15390	CDS	-	histidine kinase	1874598	1876325	1728	-3	0.78	0.66	1.15	0.62	0.72	0.48	1.1	0.74	1	0.75	0.98	0.96	0.65	0.36	0.93	0.95	1.15	0.66	1.12	0.73	0.7	0.41	0.97	0.75
Deide_15391	CDS	-	signal peptidase I	1876408	1876746	339	-2	1.62	0.28	2.28	0.15	1.24	1	1.81	0.22	0.62	0.72	0.5	0.11	1.37	0.85	1.89	0.22	3.7	0.0138	0.91	0.89	0.73	0.45	0.8	0.56
Deide_15400	CDS	-	signal peptidase I	1876756	1877103	348	-2	1.36	0.48	2.01	0.21	1.58	0.76	2.42	0.0848	0.78	0.97	0.97	0.94	1.09	0.89	1.58	0.37	2.58	0.0701	1.46	0.3	0.69	0.42	1.22	0.93
Deide_15410	CDS	-	hypothetical protein	1877100	1877432	333	-3	1.49	0.41	2.22	0.19	1.42	0.89	2.18	0.12	0.95	0.85	0.96	0.91	0.94	0.71	1.37	0.52	2.34	0.1	1.51	0.27	0.69	0.44	1	0.78
Deide_15420	CDS	-	PadR-like family transcriptional regulator	1877426	1877743	318	-1	1.01	0.97	2.08	0.19	1.07	0.83	2.28	0.11	1.06	0.71	1.19	0.71	0.86	0.61	1.74	0.28	1.97	0.17	1.24	0.53	0.5	0.2	1.11	0.97
Deide_15430	CDS	-	NUDIX hydrolase	1877994	1878470	477	-3	1.08	0.83	0.81	0.96	0.99	0.73	0.77	0.92	0.76	0.96	0.73	0.54	1.01	0.78	0.74	0.77	1.08	0.74	0.99	0.94	1.37	0.96	0.96	0.74
Deide_15440	CDS	-	4-hydroxybenzoyl-CoA thioesterase	1878467	1878919	453	-1	1.15	0.74	1.27	0.51	1.15	0.89	1.31	0.54	1	0.72	1.05	0.93	0.85	0.59	0.92	0.98	1.28	0.55	1.36	0.47	0.93	0.64	1.04	0.87
Deide_15450	CDS	rbfA	ribosome-binding factor A	1878916	1879203	288	-2	1.75	0.23	1.08	0.66	1.63	0.73	1.04	0.79	0.72	0.96	0.71	0.47	1.75	0.52	1.05	0.88	1.5	0.39	0.94	0.98	1.67	0.78	0.98	0.78
Deide_15460	CDS	-	LysM lysin domain-containing protein	1879265	1880593	1329	-1	1.97	0.18	1.28	0.5	1.7	0.69	1.14	0.69	0.46	0.6	0.42	0.0992	1.23	0.98	0.78	0.79	2.78	0.0821	1.39	0.43	1.59	0.86	0.9	0.67
Deide_15470	CDS	-	hypothetical protein	1880675	1881157	483	-1	1.16	0.74	1.26	0.52	0.87	0.61	0.97	0.87	0.81	0.92	0.64	0.36	1.11	0.91	1.18	0.76	1.56	0.37	0.78	0.7	0.95	0.65	0.79	0.49
Deide_15480	CDS	-	von Willebrand factor type A domain-containing protein	1881172	1883298	2127	-2	0.84	0.82	0.94	0.81	0.79	0.52	0.91	0.94	0.74	1	0.73	0.52	0.79	0.51	0.87	0.91	1.28	0.55	1	0.92	0.92	0.62	0.98	0.78
Deide_15490	CDS	gyrB	DNA topoisomerase	1883577	1885601	2025	3	11	0.0555	14	0.0697	17	0.9	24	0.0331	2.92	0.24	5.02	0.21	3.7	0.27	4.84	0.0885	4.9	0.0313	4.69	0.11	0.77	0.48	1.7	1
Deide_15500	CDS	-	haloalkane dehalogenase	1886042	1886938	897	2	0.91	0.9	1.21	0.55	0.99	0.74	1.37	0.49	1.14	0.62	1.32	0.55	0.6	0.28	0.78	0.74	1.07	0.76	1.67	0.2	0.77	0.49	1.15	1
Deide_15510	CDS	-	copper binding protein	1887507	1888262	756	3	1.75	0.33	0.99	0.71	1.32	0.99	0.77	0.97	1.32	0.48	1.06	0.94	1.1	0.88	0.61	0.62	0.75	0.87	1.2	0.65	1.83	0.84	0.79	0.52
Deide_15511	CDS	-	hypothetical protein	1888280	1888726	447	2	1.54	0.39	0.63	0.77	1.57	0.79	0.67	0.78	0.84	0.87	0.91	0.84	1.57	0.66	0.63	0.62	0.75	0.85	1	0.91	2.51	0.5	1.07	0.89
Deide_15520	CDS	-	cyclase	1889019	1889639	621	3	0.94	0.96	1.27	0.51	0.57	0.28	0.79	0.82	1.15	0.61	0.73	0.47	0.75	0.46	0.99	0.98	1.11	0.71	0.76	0.54	0.76	0.48	0.63	0.3
Deide_15530	CDS	-	thioesterase	1889864	1890319	456	-1	1.15	0.71	0.97	0.83	1.24	1	1.09	0.75	0.36	0.25	0.41	0.0439	1.54	0.69	1.28	0.62	2.73	0.0523	0.81	0.65	1.22	1	1.13	1
Deide_15531	CDS	-	transcriptional coactivator/pterin dehydratase	1890316	1890642	327	-2	1.5	0.39	1.67	0.31	1.29	0.99	1.48	0.41	0.71	0.95	0.65	0.35	0.82	0.55	0.89	0.93	2.36	0.12	1.57	0.27	0.92	0.64	0.9	0.66
Deide_15540	CDS	mutS	DNA mismatch repair protein MutS	1891006	1893555	2550	1	1.07	0.84	1.54	0.37	0.76	0.49	1.13	0.7	1.7	0.33	1.28	0.64	0.62	0.31	0.87	0.93	0.91	0.95	1.23	0.6	0.72	0.44	0.74	0.44
Deide_15544	CDS	-	protein of unknown function	1893610	1894017	408	-2	1.01	0.97	0.83	1	0.7	0.43	0.6	0.5	0.83	0.95	0.61	0.27	1.15	0.96	0.93	0.97	1	0.84	0.61	0.28	1.25	0.97	0.73	0.42
Deide_15550	CDS	-	conserved membrane protein of unknown function	1894424	1895767	1344	2	1.61	0.38	0.64	0.86	1.66	0.78	0.68	0.86	0.51	0.8	0.56	0.32	1.55	0.71	0.6	0.61	1.26	0.58	1.08	0.8	2.6	0.54	1.08	0.88
Deide_15560	CDS	-	(S)-2-hydroxy-acid oxidase	1895889	1896968	1080	-3	0.7	0.47	0.78	0.88	0.36	0.11	0.41	0.17	0.83	0.97	0.45	0.0658	0.51	0.2	0.56	0.32	0.95	0.94	0.71	0.41	0.93	0.67	0.54	0.2
Deide_15570	CDS	-	hypothetical protein	1897354	1898208	855	1	0.75	0.78	1.17	0.57	0.38	0.16	0.6	0.71	0.91	0.73	0.48	0.19	0.56	0.29	0.86	0.94	1.29	0.55	0.67	0.52	0.66	0.39	0.52	0.2
Deide_15571	CDS	-	hypothetical protein	1898359	1898829	471	1	1.69	0.23	0.69	0.73	0.94	0.69	0.4	0.16	0.85	0.94	0.5	0.11	1.09	0.89	0.44	0.16	0.81	0.87	0.86	0.77	2.52	0.24	0.58	0.24
Deide_15590	CDS	-	D-lactate dehydrogenase	1898960	1900333	1374	2	0.56	0.25	0.77	0.88	0.43	0.16	0.6	0.47	1.14	0.63	0.92	0.84	0.56	0.26	0.75	0.64	0.67	0.61	0.76	0.53	0.76	0.47	0.79	0.52
Deide_15600	CDS	mutL	DNA mismatch repair protein	1900412	1902064	1653	2	1.37	0.45	1.11	0.65	0.95	0.72	0.79	0.85	1.18	0.58	0.87	0.75	0.81	0.53	0.64	0.49	0.94	0.94	1.18	0.62	1.28	1	0.73	0.41
Deide_15610	CDS	-	AfsR/DnrI/RedD family transcriptional regulator	1902111	1903976	1866	3	1.19	0.68	1.02	0.74	0.91	0.65	0.8	0.88	1.33	0.48	1.07	0.9	0.83	0.56	0.69	0.62	0.77	0.82	1.1	0.75	1.21	0.89	0.79	0.5
Deide_15620	CDS	-	hypothetical protein	1904175	1904873	699	3	1.34	0.48	1.22	0.56	0.48	0.2	0.45	0.22	3.11	0.0784	1.19	0.7	0.33	0.0638	0.29	0.0297	0.39	0.14	1.49	0.28	1.14	0.93	0.38	0.0661
Deide_15630	CDS	-	hypothetical protein	1905117	1906652	1536	3	0.99	0.96	0.97	0.8	0.66	0.38	0.66	0.64	1.6	0.35	1.12	0.81	0.66	0.35	0.63	0.5	0.61	0.51	1	0.93	1.05	0.78	0.69	0.37
Deide_15640	CDS	gltX	glutamyl-tRNA synthetase	1906710	1908149	1440	3	0.72	0.58	0.82	0.98	0.77	0.51	0.91	0.96	0.89	0.85	1.01	1	0.98	0.75	1.09	0.84	0.93	0.93	0.79	0.7	0.91	0.61	1.12	0.99
Deide_15650	CDS	-	methylmalonyl-CoA mutase subunit alpha	1908219	1908638	420	3	0.82	0.81	1.07	0.66	0.5	0.24	0.68	0.79	1.71	0.33	1.12	0.84	0.34	0.0707	0.43	0.3	0.63	0.63	1.5	0.35	0.78	0.49	0.65	0.33
Deide_15660	CDS	-	major facilitator superfamily protein	1908688	1909890	1203	1	0.95	0.98	1.18	0.58	0.56	0.28	0.72	0.77	1.92	0.25	1.2	0.7	0.56	0.25	0.68	0.62	0.62	0.56	1.01	0.91	0.83	0.54	0.62	0.27
Deide_15670	CDS	-	hypothetical protein	1910291	1910473	183	2	1.09	0.83	1.21	0.57	1.32	0.96	1.5	0.37	0.82	1	1.05	0.93	1.3	0.91	1.41	0.49	1.47	0.39	1.02	0.91	0.93	0.69	1.26	0.88
Deide_15680	CDS	-	hypothetical protein	1910605	1910883	279	1	1.18	0.71	1	0.73	0.61	0.33	0.53	0.51	1.57	0.37	0.86	0.74	0.7	0.41	0.59	0.52	0.64	0.64	0.87	0.86	1.21	0.85	0.54	0.19
Deide_15690	CDS	-	putative arsenical pump membrane protein; putative citrate transporter	1911556	1912920	1365	1	0.73	0.58	0.64	0.74	0.88	0.62	0.8	0.91	0.4	0.41	0.51	0.16	1.99	0.39	1.71	0.41	1.61	0.34	0.44	0.13	1.17	0.84	1.27	0.86
Deide_15700	CDS	-	sodium/hydrogen exchanger (Na+/H+ antiporter)	1912934	1914202	1269	2	0.49	0.14	0.49	0.38	0.62	0.34	0.64	0.59	0.41	0.38	0.55	0.19	1.68	0.57	1.64	0.41	1.18	0.64	0.37	0.0386	1.03	0.74	1.33	0.79
Deide_15720	CDS	-	glycerol-3-phosphate acyltransferase	1914898	1915491	594	1	1	0.96	1	0.77	0.81	0.56	0.84	0.94	1.57	0.36	1.35	0.51	0.68	0.37	0.67	0.56	0.64	0.57	1.2	0.59	1.03	0.75	0.85	0.6
Deide_15725	tRNA	trnS	tRNA-Ser	1914710	1914799	90	-1	0.79	0.95	4.03	0.1	0.54	0.32	2.85	0.15	1.79	0.33	1.29	0.71	0.5	0.27	2.53	0.24	2.27	0.17	1.07	0.8	0.2	0.095	0.72	0.44
Deide_15730	CDS	-	hypothetical protein	1915600	1915914	315	1	1.35	0.52	0.3	0.13	1.08	0.83	0.25	0.0978	0.6	0.78	0.51	0.15	0.8	0.53	0.17	0.0293	0.5	0.41	1.35	0.44	4.66	0.14	0.84	0.58
Deide_15739	CDS	-	putative asd leader peptide	1915973	1916005	33	2	1.16	0.75	1.24	0.53	0.88	0.61	0.98	0.83	1	0.69	0.81	0.68	0.92	0.67	0.96	0.97	1.24	0.58	0.96	0.97	0.96	0.64	0.8	0.52
Deide_15740	CDS	asd	aspartate-semialdehyde dehydrogenase	1916077	1917096	1020	1	1.41	0.44	1.02	0.74	1.34	0.94	1	0.85	0.72	0.95	0.73	0.48	1.31	0.89	0.92	0.97	1.42	0.44	1.03	0.87	1.43	0.93	1	0.81
Deide_15750	CDS	-	rhomboid-like protein	1917168	1917797	630	3	1.65	0.29	1.62	0.33	0.36	0.1	0.37	0.15	2.15	0.2	0.5	0.12	0.29	0.0394	0.28	0.0491	0.75	0.79	1.25	0.52	1.05	0.76	0.23	0.0075
Deide_15760	CDS	-	putative diguanylate cyclase	1917892	1919070	1179	-2	0.97	0.98	0.52	0.62	0.47	0.2	0.26	0.14	1.25	0.53	0.64	0.34	0.5	0.19	0.26	0.12	0.42	0.3	0.94	0.99	1.91	0.79	0.5	0.16
Deide_15770	CDS	-	hypothetical protein	1919519	1920151	633	-1	1.87	0.23	0.57	0.54	1.19	1	0.37	0.12	2.41	0.16	1.63	0.29	0.89	0.65	0.26	0.0189	0.24	0.0234	1.35	0.41	3.4	0.11	0.67	0.36
Deide_15780	CDS	-	Amine oxidase (Flavin containing amine oxidoreductase)	1920148	1921416	1269	-2	1.7	0.27	0.82	1	1.08	0.86	0.54	0.35	0.88	0.93	0.59	0.22	1.23	1	0.58	0.34	0.93	0.96	0.88	0.82	2.13	0.38	0.66	0.38
Deide_15790	CDS	-	Drug resistance transporter	1921629	1923230	1602	-3	1.07	0.85	1.48	0.37	0.96	0.7	1.37	0.47	1.46	0.4	1.38	0.47	0.7	0.41	0.95	0.98	1.02	0.83	1.37	0.37	0.74	0.46	0.94	0.71
Deide_15800	CDS	-	MarR family transcriptional regulator	1923227	1923703	477	-1	0.94	1	1.86	0.29	1.28	1	2.63	0.0655	1.65	0.35	2.39	0.0524	0.97	0.75	1.89	0.23	1.13	0.68	1.32	0.43	0.52	0.25	1.43	0.72
Deide_15810	CDS	-	NUDIX hydrolase	1923755	1924183	429	-1	1.01	0.97	0.82	0.95	0.83	0.57	0.69	0.63	1.43	0.43	1.24	0.64	1.01	0.8	0.8	0.73	0.57	0.43	0.82	0.67	1.27	0.93	0.86	0.62
Deide_15820	CDS	-	major facilitator superfamily protein	1924180	1925364	1185	-2	0.92	0.92	1.16	0.61	0.45	0.18	0.58	0.43	1.57	0.36	0.8	0.6	0.62	0.31	0.77	0.67	0.74	0.74	0.72	0.45	0.82	0.55	0.51	0.17
Deide_15830	CDS	-	Thiamine ABC transporter periplasmic protein	1925566	1926594	1029	1	0.63	0.35	1.41	0.42	0.79	0.53	1.85	0.23	0.49	0.53	0.66	0.35	1.29	0.9	2.86	0.0904	2.9	0.0499	0.62	0.33	0.46	0.19	1.33	0.78
Deide_15840	CDS	-	hypothetical protein	1926718	1928934	2217	1	0.97	1	0.93	0.87	0.88	0.63	0.87	0.97	0.89	0.88	0.86	0.72	0.98	0.76	0.92	0.95	1.05	0.79	0.9	0.87	1.07	0.84	0.95	0.76
Deide_15850	CDS	-	ABC transporter permease	1928931	1930478	1548	3	1.22	0.62	1.32	0.47	0.74	0.47	0.83	0.88	1.41	0.43	0.91	0.82	0.89	0.64	0.94	0.97	0.94	0.95	0.83	0.7	0.95	0.71	0.63	0.3
Deide_15860	CDS	-	ABC transporter ATP-binding protein	1930478	1931476	999	2	0.66	0.41	0.85	0.98	0.61	0.32	0.81	0.88	0.99	0.76	0.98	0.95	0.91	0.67	1.16	0.77	0.86	0.95	0.67	0.39	0.79	0.52	0.97	0.77
Deide_15870	CDS	-	hypothetical protein	1931557	1932633	1077	1	0.4	0.0598	0.68	0.73	0.44	0.16	0.77	0.8	0.56	0.62	0.65	0.32	0.94	0.71	1.56	0.43	1.23	0.59	0.47	0.0854	0.61	0.33	1.14	1
Deide_15880	CDS	-	Curli production assembly/transport component CsgG	1932676	1933311	636	1	1.13	0.75	1.33	0.47	0.75	0.48	0.91	0.99	2.03	0.21	1.42	0.44	1.08	0.89	1.24	0.68	0.66	0.59	0.7	0.44	0.88	0.61	0.69	0.37
Deide_15890	CDS	-	Thiamine pyrophosphokinase	1933343	1933960	618	2	0.68	0.45	1.05	0.72	0.54	0.26	0.86	0.96	1.39	0.45	1.17	0.74	0.72	0.42	1.08	0.85	0.76	0.77	0.76	0.57	0.67	0.39	0.83	0.59
Deide_15900	CDS	-	hypothetical protein	1934007	1934741	735	3	2.1	0.3	1.2	0.52	1.1	0.76	0.65	0.9	3.7	0.12	2.07	0.22	0.62	0.34	0.35	0.28	0.33	0.21	1.78	0.25	1.8	0.94	0.55	0.27
Deide_15910	CDS	hemL	Glutamate-1-semialdehyde 2,1-aminomutase	1934867	1936192	1326	2	1.75	0.27	0.48	0.5	2.14	0.49	0.61	0.71	0.23	0.28	0.3	0.0499	1.85	0.47	0.49	0.43	2.05	0.23	1.16	0.68	3.76	0.26	1.29	0.87
Deide_15920	CDS	-	CoA-binding protein	1936189	1936617	429	1	1.32	0.54	0.48	0.43	2.21	0.44	0.83	0.97	0.64	0.83	1.13	0.82	2.85	0.14	1.01	0.93	0.75	0.82	0.78	0.7	2.84	0.36	1.75	0.42
Deide_15930	CDS	-	homoserine dehydrogenase	1936688	1937650	963	-1	0.86	0.8	0.82	0.98	1.27	1	1.26	0.57	0.98	0.78	1.54	0.34	1.49	0.7	1.4	0.54	0.85	0.92	0.86	0.79	1.07	0.82	1.55	0.58
Deide_15940	CDS	prfA	Peptide chain release factor 1	1937847	1938947	1101	3	1.05	0.88	0.53	0.55	1.16	0.89	0.61	0.67	0.5	0.64	0.59	0.29	1.3	0.91	0.64	0.63	1.06	0.75	0.9	0.92	2.03	0.67	1.16	1
Deide_15950	CDS	-	NUDIX hydrolase	1938934	1939428	495	1	1.32	0.52	0.92	0.87	0.98	0.74	0.71	0.72	1.18	0.58	0.93	0.87	1.16	0.98	0.79	0.77	0.79	0.84	0.85	0.78	1.47	0.88	0.78	0.48
Deide_15960	CDS	-	NADH dehydrogenase	1939501	1940121	621	-2	3.26	0.0309	2.57	0.13	5.74	0.0599	4.69	0.0309	0.32	0.49	0.6	0.41	3.06	0.11	2.36	0.22	8.08	0.00272	1.89	0.2	1.3	0.96	1.85	0.48
Deide_15970	CDS	-	HxlR family transcriptional regulator	1940210	1940572	363	2	1.43	0.54	1.02	0.66	1.97	0.79	1.46	0.48	0.66	0.92	0.97	0.95	1.77	0.69	1.24	0.73	1.55	0.41	1.12	0.75	1.43	0.93	1.45	0.85
Deide_15980	CDS	-	hypothetical protein	1940631	1941209	579	3	2.62	0.0877	1.04	0.68	2	0.56	0.82	1	1.95	0.27	1.59	0.38	1.43	0.78	0.56	0.52	0.53	0.48	1.41	0.44	2.59	0.49	0.8	0.53
Deide_15990	CDS	-	endoribonuclease L-PSP	1941278	1941682	405	2	1.52	0.37	0.47	0.31	1.81	0.63	0.58	0.44	0.52	0.53	0.65	0.32	1.83	0.54	0.56	0.31	0.92	0.99	0.99	0.96	3.3	0.098	1.25	0.93
Deide_16000	CDS	purH	Bifunctional purine biosynthesis protein PurH [Includes: Phosphoribosylaminoimidazolecarboxamide formyltransferase ; IMP cyclohydrolase]	1941922	1943454	1533	1	0.82	0.71	0.93	0.89	1.16	0.92	1.36	0.48	0.81	0.99	1.21	0.67	1.64	0.59	1.81	0.29	1.15	0.67	0.71	0.47	0.91	0.65	1.48	0.65
Deide_16010	CDS	folD	FolD bifunction	1943467	1944354	888	1	0.63	0.34	0.85	1	0.71	0.45	0.99	0.88	0.68	0.83	0.82	0.64	1.06	0.87	1.39	0.53	1.25	0.57	0.68	0.38	0.77	0.49	1.18	0.96
Deide_16020	CDS	-	lipopolysaccharide biosynthesis protein	1944376	1945503	1128	1	0.63	0.45	1.01	0.74	0.61	0.33	1	0.84	0.83	0.9	0.85	0.72	0.99	0.76	1.55	0.49	1.22	0.6	0.61	0.38	0.64	0.38	1	0.81
Deide_16030	CDS	metX	homoserine O-acetyltransferase	1945535	1946533	999	-1	0.93	0.93	1.28	0.5	1.2	0.97	1.7	0.27	0.69	0.85	0.94	0.89	1.27	0.93	1.7	0.32	1.86	0.2	0.95	0.98	0.75	0.47	1.35	0.77
Deide_16040	CDS	-	O-acetylhomoserine aminocarboxypropyltransferase	1946530	1947903	1374	-2	0.8	0.72	1.18	0.58	0.86	0.6	1.31	0.53	0.98	0.76	1.11	0.83	0.84	0.57	1.2	0.72	1.21	0.61	1.03	0.87	0.7	0.43	1.13	1
Deide_16041	CDS	-	ferric uptake regulator	1948226	1948609	384	-1	0.86	0.84	1.08	0.66	0.93	0.67	1.21	0.63	0.51	0.66	0.59	0.29	1.03	0.82	1.27	0.68	2.12	0.17	0.9	0.93	0.82	0.53	1.14	0.99
Deide_16050	CDS	-	hypothetical protein	1948690	1949406	717	-2	2.14	0.1	0.57	0.61	1.72	0.66	0.48	0.36	0.9	0.84	0.77	0.56	1.01	0.8	0.26	0.063	0.64	0.61	1.71	0.18	3.86	0.17	0.84	0.58
Deide_16060	CDS	-	hypothetical protein	1949406	1950188	783	-3	2.66	0.28	0.99	0.5	2.37	0.99	0.91	0.65	1.03	0.48	0.98	0.96	0.94	0.63	0.34	0.4	0.96	0.77	2.54	0.17	2.76	0.84	0.93	0.63
Deide_16070	CDS	-	succinate-semialdehyde dehydrogenase (NAD(P)(+))	1950389	1951837	1449	2	1.39	0.49	1.03	0.71	1.04	0.79	0.8	0.92	1.68	0.33	1.34	0.55	0.91	0.65	0.66	0.61	0.62	0.57	1.16	0.69	1.39	1	0.79	0.5
Deide_16080	CDS	-	acylglycerol lipase	1951921	1952757	837	-2	0.73	0.59	1.33	0.47	0.54	0.26	1.02	0.82	1.81	0.28	1.43	0.45	0.56	0.25	1	0.94	0.74	0.76	0.97	0.98	0.56	0.3	0.78	0.49
Deide_16090	CDS	-	osmotically-inducible protein C	1952838	1953281	444	3	4.55	0.0166	0.95	0.72	2.61	0.36	0.56	0.7	1.77	0.32	1.08	0.91	0.9	0.66	0.18	0.0573	0.54	0.54	2.9	0.0304	4.93	0.18	0.6	0.3
Deide_16091	CDS	-	hypothetical protein	1953869	1954201	333	-1	0.85	0.81	2.08	0.19	0.43	0.16	1.1	0.74	1.12	0.63	0.6	0.26	0.63	0.32	1.51	0.47	1.87	0.22	0.69	0.45	0.42	0.18	0.53	0.18
Deide_16093	CDS	-	acylphosphatase	1954431	1954694	264	-3	1.7	0.3	1.6	0.34	1.02	0.77	1	0.84	1.53	0.38	0.98	0.95	0.88	0.63	0.81	0.83	1.05	0.78	1.16	0.67	1.09	0.78	0.63	0.29
Deide_16096	CDS	-	conserved protein of unknown function, partial	1953365	1953553	189	2	1.31	1	0.84	1	1.73	0.85	1.15	0.68	0.55	0.72	0.77	0.6	1.56	0.84	0.98	1	1.53	0.4	1.11	0.8	1.6	1	1.38	1
Deide_16097	CDS	-	conserved protein of unknown function, partial	1953532	1953807	276	1	0.57	0.38	0.73	1	0.7	0.44	0.91	1	0.47	0.52	0.6	0.26	0.86	0.62	1.06	0.87	1.56	0.36	0.81	0.68	0.81	0.56	1.27	1
Deide_16100	CDS	-	hypothetical protein	1954948	1965483	10536	1	1.28	0.61	0.71	0.94	0.83	0.56	0.47	0.48	1.15	0.59	0.79	0.63	0.84	0.57	0.45	0.37	0.62	0.64	0.99	0.93	1.86	0.8	0.68	0.36
Deide_16110	CDS	-	hypothetical protein	1965678	1966127	450	-3	0.79	0.81	0.83	0.88	0.75	0.48	0.81	0.99	0.73	0.93	0.73	0.57	1.06	0.8	1.09	0.84	1.15	0.67	0.71	0.63	0.98	0.64	0.99	0.76
Deide_16120	CDS	-	conserved protein of unknown function	1966242	1967048	807	-3	0.75	0.62	1.27	0.51	0.41	0.14	0.71	0.7	3.06	0.0847	1.75	0.21	0.52	0.21	0.86	0.87	0.42	0.18	0.78	0.61	0.61	0.34	0.57	0.21
Deide_16130	CDS	-	ABC transporter ATP-binding protein	1967135	1969222	2088	-1	1.89	0.23	1.8	0.27	1.03	0.77	1.01	0.82	3.82	0.0672	2.2	0.0984	0.79	0.51	0.74	0.73	0.47	0.32	1.3	0.52	1.08	0.76	0.57	0.23
Deide_16140	CDS	-	cytochrome c	1969301	1969783	483	-1	1.26	0.62	0.61	0.72	1.22	0.94	0.61	0.68	0.91	0.79	0.94	0.89	1.08	0.87	0.51	0.42	0.67	0.71	1.13	0.72	2.13	0.64	1.01	0.82
Deide_16150	CDS	-	UPF0176 protein Deide_16150 (Rhodanese domain-containing protein)	1969914	1970828	915	3	1.03	0.91	0.95	0.84	1.5	0.82	1.44	0.43	0.72	0.91	1.11	0.83	1.46	0.73	1.33	0.6	1.33	0.5	1.03	0.88	1.11	0.86	1.53	0.6
Deide_16160	CDS	-	phosphoglycerate mutase	1970843	1971478	636	2	0.66	0.4	1.03	0.73	0.82	0.57	1.34	0.5	0.69	0.86	0.91	0.83	1.08	0.88	1.66	0.38	1.51	0.37	0.76	0.6	0.65	0.38	1.31	0.81
Deide_16161	CDS	-	hypothetical protein	1971494	1972018	525	-1	1.74	0.21	2.81	0.086	1.41	0.88	2.37	0.11	1.87	0.26	1.61	0.29	2.1	0.32	3.33	0.0487	1.51	0.36	0.68	0.43	0.64	0.35	0.85	0.59
Deide_16170	CDS	-	exonuclease sbcCD subunit C	1972092	1974827	2736	-3	1.96	0.2	3.3	0.0764	1.19	0.92	2.07	0.2	3.35	0.0896	2.15	0.11	1.18	0.98	1.94	0.3	0.99	0.86	1.01	0.9	0.61	0.35	0.63	0.31
Deide_16180	CDS	-	exonuclease sbcCD subunit D	1974824	1976005	1182	-1	1.64	0.33	4.37	0.0395	1.32	0.98	3.63	0.0352	5.1	0.03	4.34	0.00256	0.98	0.76	2.56	0.14	0.86	0.95	1.35	0.48	0.39	0.16	0.84	0.58
Deide_16190	CDS	-	Type I phosphodiesterase / nucleotide pyrophosphatase	1976125	1977288	1164	-2	1.02	0.94	1.34	0.46	0.74	0.48	1.01	0.84	1.41	0.44	1.09	0.86	0.78	0.5	1.01	0.94	0.95	0.91	0.96	0.99	0.78	0.5	0.77	0.47
Deide_16200	CDS	-	acetyltransferase	1977409	1977981	573	-2	0.85	0.84	0.77	0.98	0.47	0.2	0.44	0.35	1.3	0.5	0.77	0.56	0.72	0.42	0.63	0.6	0.59	0.55	0.66	0.46	1.14	0.79	0.58	0.23
Deide_16210	CDS	-	exodeoxyribonuclease V subunit alpha	1978174	1980306	2133	1	2.01	0.25	2.45	0.17	2.11	0.62	2.67	0.15	2.34	0.21	2.61	0.0972	1.16	0.94	1.39	0.61	1.05	0.77	1.83	0.23	0.84	0.55	1.1	0.87
Deide_16220	CDS	-	peptidase_S8 Subtilase family protein	1980473	1982383	1911	-1	1.17	0.7	0.27	0.0852	0.56	0.28	0.13	0.00783	0.5	0.57	0.26	0.0036	0.63	0.32	0.14	0.00968	0.53	0.44	0.9	0.86	4.51	0.13	0.5	0.15
Deide_16230	CDS	pyrG	CTP synthase	1982776	1984446	1671	1	0.66	0.58	1.9	0.25	0.86	0.58	2.54	0.15	0.7	1	0.96	0.93	1.14	0.88	3.19	0.12	2.73	0.0886	0.76	0.71	0.36	0.16	1.35	0.83
Deide_16240	CDS	mutM	formamidopyrimidine-DNA glycosylase	1984556	1985386	831	-1	1.69	0.28	2.26	0.17	1.04	0.79	1.43	0.44	3.01	0.1	1.95	0.15	0.8	0.52	1.04	0.9	0.76	0.78	1.3	0.49	0.77	0.49	0.64	0.3
Deide_16250	CDS	pcp	pyrrolidone-carboxylate peptidase	1985442	1986128	687	3	1.05	0.88	0.7	0.78	1.06	0.81	0.73	0.74	0.52	0.58	0.56	0.19	1.32	0.86	0.86	0.87	1.35	0.49	0.8	0.67	1.55	0.79	1.06	0.89
Deide_16251	CDS	-	hypothetical protein	1986199	1986498	300	-2	1.45	0.38	1.04	0.73	1.28	0.98	0.96	0.93	1.6	0.34	1.5	0.35	1	0.77	0.71	0.57	0.66	0.57	1.29	0.47	1.43	0.79	0.93	0.71
Deide_16260	CDS	-	hypothetical protein	1986522	1986908	387	-3	1.1	0.87	0.73	0.87	1.04	0.81	0.71	0.67	0.84	0.96	0.84	0.67	0.94	0.7	0.61	0.39	0.87	0.96	1.11	0.73	1.56	0.73	0.99	0.79
Deide_16270	CDS	-	conserved protein of unknown function	1986905	1987432	528	-1	1.12	0.76	1.18	0.58	1.04	0.82	1.14	0.69	1.4	0.43	1.39	0.45	0.59	0.3	0.61	0.4	0.84	0.92	1.77	0.12	0.97	0.74	0.98	0.78
Deide_16280	CDS	-	transglutaminase/protease-like protein	1987469	1990318	2850	-1	1.26	0.57	0.64	0.69	0.92	0.68	0.48	0.32	0.93	0.81	0.72	0.46	0.95	0.72	0.47	0.26	0.68	0.67	0.98	0.98	2.04	0.54	0.77	0.47
Deide_16290	CDS	-	MoxR-like ATPase	1990321	1991268	948	-2	1.26	0.57	0.75	0.9	0.83	0.58	0.51	0.38	0.78	1	0.54	0.18	0.78	0.5	0.45	0.25	0.97	0.88	1.07	0.8	1.73	0.72	0.69	0.37
Deide_16300	CDS	-	VanZ like family protein	1991280	1991687	408	-3	0.84	0.75	0.82	1	0.64	0.37	0.65	0.55	1.13	0.64	0.91	0.83	0.8	0.54	0.77	0.66	0.73	0.73	0.8	0.64	1.05	0.86	0.8	0.52
Deide_16310	CDS	-	glyoxalase/bleomycin resistance protein/dioxygenase superfamily protein	1991684	1992163	480	-1	0.78	0.67	0.84	0.96	0.66	0.38	0.73	0.78	1.73	0.3	1.55	0.34	0.79	0.51	0.83	0.85	0.48	0.32	0.84	0.77	0.95	0.66	0.89	0.64
Deide_16320	CDS	-	conserved protein of unknown function	1992212	1992691	480	-1	0.76	0.59	1.33	0.49	0.52	0.25	0.95	0.96	1.31	0.49	0.95	0.9	0.64	0.35	1.1	0.82	1.02	0.84	0.82	0.65	0.59	0.28	0.72	0.44
Deide_16330	CDS	-	hypothetical protein	1992723	1992878	156	-3	1.31	0.81	1.27	0.73	0.83	0.74	0.84	0.93	1.57	0.47	1.06	0.95	1.43	0.78	1.36	0.56	0.82	0.96	0.59	0.28	1.06	0.77	0.67	0.43
Deide_16340	CDS	-	hypothetical protein	1992841	1993140	300	-2	1.01	0.96	1.32	0.48	0.54	0.27	0.74	0.71	2.97	0.0898	1.7	0.24	0.72	0.43	0.92	0.92	0.45	0.23	0.76	0.54	0.78	0.51	0.57	0.24
Deide_16350	CDS	-	conserved protein of unknown function	1993228	1993791	564	-2	1.31	0.52	1.44	0.4	0.47	0.2	0.54	0.37	3.5	0.0566	1.34	0.5	0.68	0.38	0.73	0.61	0.41	0.17	0.71	0.41	0.94	0.69	0.38	0.0642
Deide_16360	CDS	-	phosphoribosylglycinamide formyltransferase	1993886	1994458	573	-1	0.93	0.92	1.32	0.49	0.85	0.59	1.25	0.58	1.71	0.31	1.65	0.25	0.61	0.31	0.85	0.82	0.77	0.79	1.39	0.36	0.72	0.43	0.96	0.75
Deide_16370	CDS	-	Succinyl-diaminopimelate desuccinylase	1994455	1995819	1365	-2	0.9	0.92	0.64	0.75	1.34	0.97	0.98	0.84	0.59	0.79	0.93	0.88	1.19	0.99	0.83	0.87	1.09	0.73	1.13	0.72	1.45	0.98	1.56	0.58
Deide_16380	CDS	-	MerR family transcriptional regulator	1995950	1996708	759	2	1.02	0.91	2.02	0.22	0.32	0.0853	0.66	0.67	2.11	0.22	0.71	0.45	0.43	0.13	0.82	0.84	0.96	0.89	0.76	0.63	0.52	0.27	0.33	0.0379
Deide_16381	CDS	-	NUDIX hydrolase	1996709	1997143	435	2	1.09	0.82	1.55	0.35	0.67	0.4	0.98	0.87	1.51	0.38	0.99	0.97	0.75	0.47	1.05	0.89	1.03	0.81	0.89	0.87	0.72	0.45	0.64	0.3
Deide_16390	CDS	-	serine/threonine phosphatase	1997136	1997966	831	3	0.84	0.79	1.25	0.53	0.48	0.21	0.74	0.79	0.94	0.79	0.57	0.22	0.82	0.55	1.2	0.73	1.33	0.5	0.59	0.29	0.69	0.42	0.6	0.26
Deide_16391	CDS	-	hypothetical protein	1997972	1998274	303	-1	0.83	0.72	0.37	0.15	0.22	0.0285	0.1	0.000408	1.98	0.23	0.57	0.19	0.15	0.00554	0.0677	1.82e-05	0.19	0.00666	1.46	0.33	2.3	0.34	0.28	0.027
Deide_16400	CDS	lrrA	LysR family transcriptional regulator	1998391	1999347	957	1	0.72	0.56	0.54	0.55	0.34	0.0888	0.26	0.0648	0.59	0.73	0.29	0.00852	0.6	0.28	0.44	0.26	0.92	0.94	0.57	0.21	1.37	1	0.49	0.14
Deide_16409	CDS	-	putative Cysteine--tRNA ligase gene leader peptide	1999353	1999385	33	3	0.9	0.95	1.04	0.68	0.65	0.38	0.77	0.94	0.68	1	0.52	0.24	0.9	0.64	1.02	0.91	1.52	0.41	0.72	0.61	0.89	0.58	0.75	0.46
Deide_16410	CDS	cysS	cysteinyl-tRNA synthetase	1999474	2000949	1476	1	0.82	0.75	0.64	0.75	0.8	0.54	0.65	0.67	0.71	0.93	0.74	0.51	0.9	0.65	0.69	0.66	0.91	0.96	0.89	0.9	1.31	0.95	1.03	0.85
Deide_16420	CDS	-	hypothetical protein	2001088	2001669	582	1	2.26	0.14	1.12	0.61	1.1	0.84	0.57	0.61	1.91	0.28	0.99	0.98	0.64	0.34	0.31	0.15	0.59	0.57	1.72	0.22	2.07	0.66	0.51	0.18
Deide_16430	CDS	-	conserved protein of unknown function	2001748	2001993	246	1	2	0.33	3.19	0.14	1.12	0.76	1.85	0.32	2.96	0.17	1.76	0.36	0.51	0.23	0.8	0.87	1.08	0.73	2.18	0.13	0.64	0.38	0.59	0.31
Deide_16440	CDS	-	thiamine biosynthesis enzyme ThiH-like protein	2002060	2003238	1179	-2	1.18	0.71	1.14	0.6	2.5	0.42	2.5	0.16	0.55	0.76	1.23	0.73	1.79	0.53	1.69	0.44	2.09	0.19	1.4	0.46	1.06	0.74	2.21	0.29
Deide_16450	CDS	gnd	6-phosphogluconate dehydrogenase-like protein	2003401	2004480	1080	1	0.8	0.72	1	0.74	0.87	0.61	1.14	0.69	1.25	0.53	1.46	0.42	0.88	0.62	1.08	0.85	0.8	0.89	1	0.92	0.81	0.53	1.15	1
Deide_16460	CDS	-	glucose-6-phosphate 1-dehydrogenase	2004477	2006237	1761	3	0.86	0.78	0.74	0.85	0.92	0.68	0.82	0.89	0.86	0.91	0.98	0.95	1.25	0.93	1.06	0.88	0.87	0.95	0.74	0.51	1.19	0.96	1.12	0.97
Deide_16470	CDS	-	glucose-6-phosphate dehydrogenase assembly protein OpcA	2006251	2007201	951	1	0.73	0.55	0.67	0.74	0.84	0.58	0.8	0.83	0.6	0.68	0.73	0.47	1.1	0.9	0.99	0.98	1.12	0.71	0.77	0.54	1.12	0.93	1.21	0.96
Deide_16480	CDS	-	pyrazinamidase/nicotinamidase	2007325	2008065	741	-2	0.74	0.54	0.77	0.9	1.05	0.81	1.13	0.7	0.79	1	1.2	0.7	0.94	0.71	0.95	1	0.97	0.89	1.12	0.72	0.99	0.72	1.49	0.62
Deide_16485	CDS	-	hypothetical protein	2008384	2009709	1326	1	1.02	0.92	1.27	0.5	0.87	0.61	1.13	0.7	1.51	0.39	1.37	0.52	0.76	0.47	0.93	0.99	0.84	0.96	1.15	0.69	0.82	0.53	0.9	0.66
Deide_16490	CDS	-	Uncharacterized Fe-S protein; putative epoxyqueuosine reductase	2009821	2010963	1143	1	1.64	0.26	0.72	0.85	1.85	0.59	0.84	0.94	0.6	0.75	0.72	0.47	1.64	0.58	0.7	0.64	1.19	0.63	1.13	0.71	2.35	0.41	1.18	0.95
Deide_16500	CDS	-	glutamine cyclotransferase	2011023	2011880	858	3	1.95	0.25	0.73	0.97	1.38	0.97	0.53	0.66	0.48	0.85	0.36	0.11	1.02	0.78	0.37	0.28	1.51	0.43	1.36	0.48	2.76	0.52	0.74	0.46
Deide_16510	CDS	tmk	dTMP kinase (thymidylate kinase)	2011893	2012549	657	-3	0.85	0.78	0.71	0.79	1.29	0.98	1.11	0.72	0.37	0.31	0.6	0.26	2.3	0.26	1.87	0.3	1.9	0.21	0.56	0.24	1.24	0.98	1.59	0.55
Deide_16520	CDS	-	conserved protein of unknown function (UPF0135 protein Deide_16520)	2012546	2013346	801	-1	0.78	0.67	0.76	0.93	0.74	0.48	0.75	0.81	0.64	0.82	0.65	0.35	0.92	0.68	0.88	0.91	1.19	0.63	0.81	0.73	1.06	0.75	1.01	0.83
Deide_16530	CDS	-	hypothetical protein	2013461	2013934	474	-1	1.56	0.3	1.32	0.47	1.12	0.87	0.98	0.89	1.05	0.69	0.8	0.6	0.98	0.76	0.81	0.77	1.26	0.55	1.14	0.67	1.21	0.99	0.75	0.46
Deide_16540	CDS	-	nitrate/sulfonate/bicarbonate ABC transporter periplasmic protein	2014117	2015091	975	1	2.19	0.0788	0.21	0.0386	8.34	0.00944	0.84	1	0.15	0.0477	0.6	0.34	15	3.82e-05	1.41	0.6	1.43	0.45	0.57	0.34	11	0.0109	3.99	0.0166
Deide_16551	CDS	-	hypothetical protein	2015187	2016050	864	3	0.87	0.86	0.96	0.79	0.79	0.53	0.91	0.95	0.62	0.84	0.6	0.3	1.04	0.82	1.13	0.81	1.54	0.38	0.76	0.67	0.93	0.63	0.96	0.75
Deide_16560	CDS	glgX	isoamylase (Debranching enzyme)	2016261	2018393	2133	3	2.58	0.0917	0.79	0.93	1.96	0.58	0.62	0.76	0.56	0.89	0.45	0.17	1.16	0.96	0.35	0.23	1.42	0.47	1.7	0.25	3.34	0.34	0.8	0.52
Deide_16570	CDS	-	malto-oligosyltrehalose synthase	2018647	2021511	2865	1	2.61	0.0383	0.67	0.78	3.13	0.19	0.83	0.95	0.77	1	0.98	0.96	1.63	0.59	0.41	0.21	0.87	0.99	1.92	0.12	4.01	0.13	1.26	0.87
Deide_16580	CDS	-	hypothetical protein	2021722	2022633	912	-2	1.01	0.94	0.33	0.15	0.85	0.6	0.29	0.085	1.1	0.65	0.99	0.98	1.04	0.84	0.33	0.12	0.3	0.0787	0.82	0.7	3.15	0.26	0.88	0.64
Deide_16590	CDS	-	aldo/keto reductase family protein	2022691	2023608	918	-2	1.51	0.41	0.72	0.91	1.18	0.91	0.58	0.62	1.84	0.28	1.53	0.39	0.77	0.49	0.36	0.2	0.39	0.22	1.54	0.32	2.15	0.61	0.82	0.54
Deide_16600	CDS	-	phosphoglycolate phosphatase (PGPase	2023763	2024419	657	-1	6.26	0.000715	0.81	0.96	2.9	0.24	0.39	0.28	1.11	0.62	0.55	0.2	0.78	0.5	0.0991	0.00333	0.73	0.81	3.72	0.00243	7.94	0.0267	0.49	0.14
Deide_16610	CDS	-	hypothetical protein	2024686	2025372	687	1	1.11	0.81	0.84	0.8	1.19	0.79	0.93	0.81	0.58	0.97	0.66	0.54	1.65	0.82	1.23	0.73	1.45	0.46	0.72	0.72	1.35	0.84	1.13	0.88
Deide_16620	CDS	-	hypothetical protein	2025597	2026403	807	-3	0.85	0.8	1.17	0.58	0.84	0.59	1.21	0.62	0.89	0.85	0.94	0.88	0.98	0.75	1.33	0.62	1.33	0.51	0.86	0.84	0.74	0.47	1.04	0.87
Deide_16630	CDS	-	metallophosphoesterase	2026549	2027289	741	-2	0.81	0.68	0.88	0.96	0.55	0.26	0.61	0.5	1.27	0.52	0.91	0.82	0.7	0.41	0.75	0.64	0.69	0.64	0.78	0.58	0.95	0.71	0.7	0.4
Deide_16640	CDS	dcd	deoxycytidine triphosphate deaminase	2027319	2027879	561	3	1.53	0.44	1.11	0.62	1.03	0.76	0.77	0.95	1.13	0.59	0.81	0.69	1.02	0.79	0.72	0.76	0.98	0.84	1.02	0.89	1.42	0.96	0.71	0.41
Deide_16650	CDS	-	hypothetical protein	2028493	2028714	222	1	6.35	0.0084	0.81	0.79	2.83	0.31	0.38	0.47	1.24	0.5	0.59	0.37	1.05	0.84	0.13	0.0351	0.66	0.8	2.7	0.045	8.01	0.092	0.47	0.18
Deide_16670	CDS	-	acetyl-CoA acetyltransferase	2028885	2030057	1173	3	1.03	0.92	1.09	0.66	0.87	0.62	0.96	0.91	1.46	0.41	1.31	0.56	0.55	0.23	0.57	0.42	0.75	0.78	1.59	0.24	0.97	0.69	0.89	0.65
Deide_16680	CDS	-	ankyrin	2030108	2030803	696	2	1.16	0.73	1.66	0.29	0.74	0.48	1.1	0.73	1.54	0.37	1.05	0.93	0.59	0.27	0.83	0.79	1.08	0.75	1.27	0.5	0.72	0.43	0.67	0.34
Deide_16690	CDS	-	hypothetical protein	2030827	2031324	498	1	8.71	0.000145	0.35	0.36	5.08	0.0502	0.21	0.13	0.32	0.46	0.19	0.00749	1.27	0.91	0.0504	0.00159	1.12	0.68	4	0.00296	25	0.00281	0.61	0.28
Deide_16700	CDS	-	benzene 1,2-dioxygenase system ferredoxin subunit	2031409	2031744	336	-2	1.13	0.83	0.73	0.84	1.11	0.87	0.74	0.72	0.91	0.89	0.94	0.91	1.67	0.62	1.06	0.88	0.81	0.85	0.67	0.34	1.59	0.67	1.03	0.82
Deide_16710	CDS	purB	adenylosuccinate lyase (Adenylosuccinase)	2031761	2033068	1308	-1	0.92	0.93	1.25	0.53	0.84	0.59	1.18	0.64	1.36	0.46	1.33	0.54	0.95	0.72	1.26	0.66	0.92	0.98	0.89	0.86	0.76	0.48	0.96	0.76
Deide_16720	CDS	-	hypothetical protein	2033212	2033829	618	1	1.01	0.93	1.04	0.72	0.99	0.75	1.06	0.78	1.2	0.57	1.25	0.63	0.91	0.66	0.91	0.94	0.87	0.97	1.1	0.75	1	0.73	1.03	0.85
Deide_16730	CDS	suhB	inositol-phosphate phosphatase	2033891	2034676	786	2	1.06	0.87	1.66	0.3	0.68	0.41	1.1	0.73	1.86	0.26	1.27	0.6	0.74	0.46	1.14	0.79	0.89	1	0.92	0.92	0.66	0.38	0.67	0.35
Deide_16740	CDS	-	hypothetical protein	2034938	2035357	420	2	2.9	0.0198	3.45	0.0411	2.52	0.33	3.1	0.0337	2.62	0.12	2.41	0.0461	1.06	0.88	1.24	0.66	1.32	0.5	2.38	0.0223	0.87	0.62	0.91	0.67
Deide_16750	CDS	-	histone deacetylase superfamily	2035377	2036288	912	3	2.2	0.0795	2.09	0.17	1.99	0.52	1.96	0.19	1.58	0.35	1.52	0.36	1.53	0.67	1.43	0.5	1.33	0.49	1.3	0.47	1.08	0.85	0.95	0.74
Deide_16760	CDS	-	conserved protein of unknown function	2036330	2037367	1038	2	1.69	0.32	3.67	0.0608	1.4	0.92	3.16	0.0672	3.78	0.0698	3.34	0.0163	0.84	0.57	1.78	0.36	0.97	0.88	1.69	0.25	0.47	0.23	0.87	0.62
Deide_16770	CDS	-	hypothetical protein	2037364	2039181	1818	1	1.63	0.32	1.62	0.33	1.57	0.78	1.62	0.36	1.58	0.36	1.62	0.32	1.48	0.74	1.44	0.55	1.03	0.8	1.07	0.81	1.03	0.73	1.01	0.82
Deide_16780	CDS	-	shikimate kinase	2039187	2039684	498	3	1.4	0.45	2.11	0.18	1.18	0.93	1.84	0.24	1.54	0.37	1.38	0.49	1.43	0.77	2.11	0.22	1.37	0.46	0.83	0.76	0.68	0.41	0.88	0.64
Deide_16790	CDS	rluD	ribosomal large subunit pseudouridine synthase D	2039711	2040676	966	2	0.72	0.57	1.02	0.73	0.61	0.33	0.89	0.99	0.83	0.93	0.74	0.51	0.84	0.57	1.16	0.76	1.24	0.58	0.73	0.55	0.73	0.46	0.89	0.65
Deide_16800	CDS	-	DEAD-box ATP-dependent RNA helicase 3	2041088	2042896	1809	2	0.62	0.44	2.24	0.17	1.85	0.71	6.87	0.00818	0.34	0.38	1.06	0.94	1.85	0.55	6.51	0.0172	6.67	0.00323	1	0.9	0.29	0.0994	3.11	0.0929
Deide_16809	CDS	-	putative ilvBH operon leader peptide	2043037	2043090	54	1	1.06	0.87	2.01	0.19	1.1	0.85	2.16	0.15	1.72	0.31	1.89	0.16	1.4	0.8	2.6	0.12	1.18	0.64	0.79	0.68	0.54	0.27	1.09	0.93
Deide_16810	CDS	ilvB	acetolactate synthase large subunit	2043154	2044908	1755	1	1.14	0.73	1.04	0.73	1.49	0.82	1.4	0.44	0.71	0.87	0.98	0.97	1.91	0.43	1.7	0.33	1.47	0.39	0.78	0.61	1.13	0.92	1.37	0.76
Deide_16820	CDS	ilvH	acetolactate synthase small subunit	2044905	2045507	603	3	0.72	0.51	0.99	0.8	0.94	0.68	1.33	0.5	0.68	0.83	0.94	0.89	1.33	0.85	1.78	0.28	1.45	0.4	0.71	0.44	0.75	0.47	1.36	0.77
Deide_16830	CDS	ilvC	Ketol-acid reductoisomerase	2045579	2046589	1011	2	0.69	0.54	0.68	0.82	1.11	0.84	1.14	0.69	0.71	0.96	1.22	0.7	1.8	0.52	1.74	0.41	0.96	0.89	0.62	0.42	1.04	0.72	1.69	0.48
Deide_16840	CDS	-	hypothetical protein	2047105	2047467	363	1	1.14	0.71	1.1	0.67	1.07	0.83	1.06	0.79	1.28	0.52	1.26	0.61	1.21	1	1.13	0.78	0.86	0.95	0.89	0.83	1.07	0.87	0.98	0.77
Deide_16850	CDS	-	transposase	2047523	2047822	300	2	1.31	1	2.33	0.24	0.56	0.37	1.02	1	0.89	1	0.4	0.34	0.59	0.32	1.02	1	2.62	0.3	0.95	1	0.58	0.31	0.45	0.27
Deide_16851	CDS	-	transposase	2047894	2048682	789	1	2.31	0.0616	1.49	0.37	0.65	0.38	0.44	0.21	6.45	0.00945	1.94	0.13	0.54	0.23	0.34	0.0661	0.23	0.0173	1.23	0.55	1.59	0.7	0.3	0.0247
Deide_16852	CDS	-	protein of unknown function	2048713	2048973	261	1	1.48	0.39	1.36	0.45	0.54	0.26	0.52	0.36	4.26	0.0378	1.65	0.26	0.61	0.29	0.55	0.36	0.32	0.0739	0.9	0.86	1.12	0.84	0.38	0.0601
Deide_16860	CDS	-	c-di-GMP phosphodiesterase A	2049270	2051735	2466	-3	1.27	0.61	0.93	0.82	0.83	0.57	0.63	0.66	0.79	0.94	0.55	0.21	0.64	0.34	0.46	0.31	1.18	0.64	1.3	0.51	1.41	1	0.68	0.36
Deide_16869	CDS	-	putative leuA leader peptide	2051961	2052005	45	3	1.36	0.25	6.39	0.16	0.58	0.36	2.85	0.23	13	0.0941	6	0.0582	0.31	0.19	1.43	0.62	0.49	0.55	1.89	0.36	0.22	0.16	0.45	0.25
Deide_16870	CDS	leuA	2-isopropylmalate synthase	2052105	2053649	1545	3	1.39	0.47	2	0.2	1.79	0.64	2.67	0.0596	0.5	0.5	0.68	0.37	2.02	0.39	2.86	0.0497	4.03	0.00933	0.89	0.83	0.71	0.43	1.35	0.8
Deide_16878	CDS	-	protein of unknown function	2053871	2054359	489	2	0.73	0.53	1.22	0.55	0.73	0.47	1.27	0.56	1.19	0.57	1.27	0.6	0.87	0.62	1.44	0.5	1.03	0.82	0.84	0.74	0.61	0.32	1.06	0.89
Deide_16880	CDS	-	hypothetical protein	2054385	2054687	303	3	0.76	0.65	0.8	1	1	0.81	1.1	0.74	0.63	0.82	0.89	0.78	1.31	0.91	1.36	0.54	1.27	0.55	0.77	0.56	0.97	0.73	1.39	0.78
Deide_16890	CDS	-	hypothetical protein	2054723	2055088	366	2	1	0.94	1.27	0.5	0.9	0.63	1.19	0.64	0.83	0.85	0.79	0.66	1.1	0.87	1.37	0.62	1.54	0.39	0.82	0.81	0.81	0.52	0.94	0.72
Deide_16900	CDS	-	vanW protein	2055261	2056958	1698	-3	3.3	0.0358	0.71	0.99	2.68	0.33	0.6	0.73	1.08	0.63	0.92	0.88	1.25	0.95	0.26	0.13	0.67	0.75	2.15	0.11	4.76	0.18	0.85	0.59
Deide_16910	CDS	argD	acetylornithine aminotransferase	2057115	2058356	1242	-3	1.14	0.75	1	0.76	1.08	0.84	0.98	0.88	1.35	0.47	1.35	0.52	1.24	0.96	1.06	0.88	0.74	0.77	0.88	0.86	1.18	0.87	0.99	0.81
Deide_16912	CDS	-	protein of unknown function, partial	2058353	2058577	225	-1	1.23	0.65	0.83	0.95	2.24	0.47	1.56	0.41	1.72	0.32	3.33	0.0206	1.08	0.87	0.71	0.71	0.48	0.35	2.09	0.12	1.53	0.92	1.91	0.39
Deide_16930	CDS	-	MocR family transcriptional regulator	2058690	2059184	495	3	1.52	0.41	1.43	0.42	0.57	0.29	0.55	0.5	2.98	0.11	1.18	0.74	0.68	0.38	0.62	0.56	0.48	0.34	0.84	0.79	1.1	0.77	0.39	0.0682
Deide_16940	CDS	-	hypothetical protein	2059181	2059594	414	2	1.46	0.45	1.24	0.53	0.64	0.37	0.56	0.54	2.34	0.19	1.09	0.88	0.85	0.59	0.71	0.7	0.53	0.43	0.76	0.64	1.21	0.86	0.46	0.12
Deide_16950	CDS	-	glutathionylspermidine synthase	2059594	2060763	1170	1	0.49	0.13	0.52	0.41	0.46	0.19	0.5	0.33	1.08	0.67	1.08	0.88	0.78	0.49	0.81	0.78	0.48	0.27	0.59	0.22	0.97	0.71	0.99	0.77
Deide_16960	CDS	-	Ion transport protein	2060760	2061608	849	3	0.69	0.45	0.75	0.86	0.49	0.21	0.55	0.42	1.67	0.32	1.27	0.6	0.78	0.5	0.83	0.81	0.45	0.22	0.64	0.3	0.95	0.68	0.75	0.46
Deide_16970	CDS	-	cob(I)yrinic acid a,c-diamide adenosyltransferase	2061688	2062260	573	-2	1.12	0.76	0.89	0.91	0.96	0.73	0.79	0.85	1.46	0.41	1.32	0.54	0.93	0.69	0.72	0.65	0.61	0.52	1.04	0.85	1.3	1	0.9	0.66
Deide_16980	CDS	malQ	4-alpha-glucanotransferase	2062338	2063843	1506	-3	1.34	0.6	0.91	0.76	0.93	0.64	0.65	0.84	0.81	0.8	0.6	0.38	0.97	0.71	0.64	0.69	1.13	0.68	0.96	0.96	1.51	0.97	0.73	0.44
Deide_16990	CDS	lytC	N-acetylmuramoyl-L-alanine amidase	2063959	2065098	1140	-2	1.01	0.92	0.63	0.87	0.74	0.48	0.48	0.55	1	0.69	0.78	0.63	0.9	0.64	0.56	0.55	0.64	0.71	0.83	0.81	1.63	0.97	0.77	0.49
Deide_17000	CDS	-	hypothetical protein	2065249	2065920	672	1	1.05	0.88	1.22	0.54	0.83	0.58	1	0.85	1.01	0.73	0.85	0.7	0.64	0.33	0.73	0.66	1.22	0.6	1.3	0.47	0.88	0.61	0.83	0.57
Deide_17010	CDS	-	Rrf2 family transcriptional regulator	2066037	2066504	468	-3	1.19	0.71	1.71	0.31	0.71	0.45	1.06	0.76	2.43	0.18	1.54	0.4	0.63	0.33	0.89	0.95	0.71	0.75	1.13	0.72	0.72	0.44	0.63	0.31
Deide_17020	CDS	-	hypothetical protein	2066588	2067442	855	-1	0.9	0.86	0.9	0.92	0.81	0.55	0.85	0.92	0.73	0.91	0.7	0.41	1.08	0.89	1.06	0.87	1.24	0.57	0.76	0.55	1.02	0.78	0.95	0.74
Deide_17030	CDS	pyrF	orotidine-5 -phosphate decarboxylase	2067886	2068692	807	1	0.42	0.0701	0.86	1	0.36	0.11	0.77	0.79	0.65	0.78	0.6	0.24	0.61	0.29	1.22	0.68	1.32	0.5	0.6	0.22	0.5	0.22	0.91	0.67
Deide_17040	CDS	-	branched-chain amino acid ABC transporter periplasmic protein	2068791	2069987	1197	3	0.96	0.96	0.7	0.97	0.56	0.32	0.42	0.5	1.69	0.34	1.05	0.96	0.41	0.14	0.29	0.19	0.41	0.35	1.38	0.46	1.42	0.88	0.61	0.31
Deide_17050	CDS	-	HAD-superfamily hydrolase	2070206	2070895	690	2	1.15	0.71	1.14	0.62	0.55	0.28	0.57	0.41	1	0.76	0.51	0.11	0.8	0.53	0.78	0.69	1.15	0.67	0.69	0.39	1.04	0.84	0.5	0.18
Deide_17060	CDS	ppsA	phosphoenolpyruvate synthase	2071258	2073651	2394	-2	0.93	0.94	0.48	0.44	0.55	0.27	0.29	0.1	0.93	0.81	0.58	0.23	0.42	0.11	0.21	0.0308	0.52	0.4	1.32	0.44	1.99	0.65	0.62	0.27
Deide_17070	CDS	-	hypothetical protein	2073781	2074596	816	1	0.78	0.61	1.12	0.66	0.4	0.13	0.59	0.45	1.88	0.25	1.01	0.99	0.36	0.0845	0.51	0.24	0.6	0.47	1.09	0.76	0.71	0.43	0.53	0.21
Deide_17080	CDS	pgi	Glucose-6-phosphate isomerase	2074609	2076243	1635	-2	1.34	0.57	0.76	0.98	0.63	0.35	0.37	0.31	0.63	0.95	0.31	0.0347	0.73	0.44	0.41	0.31	1.22	0.61	0.86	0.85	1.8	0.84	0.49	0.16
Deide_17090	CDS	-	beta-ketoadipyl CoA thiolase	2076482	2077759	1278	2	0.44	0.18	1.25	0.52	0.44	0.18	1.27	0.57	0.55	0.72	0.58	0.27	0.56	0.25	1.53	0.49	2.27	0.14	0.79	0.72	0.37	0.16	1.04	0.86
Deide_17100	CDS	-	3-oxoacid CoA-transferase	2077756	2079135	1380	1	0.43	0.0822	0.86	1	0.63	0.34	1.28	0.55	0.51	0.54	0.79	0.58	0.67	0.36	1.29	0.62	1.67	0.28	0.94	0.96	0.52	0.24	1.51	0.64
Deide_17120	CDS	-	conserved membrane protein of unknown function	2079749	2080723	975	2	0.72	0.61	0.81	0.98	0.59	0.31	0.68	0.76	1.06	0.67	0.92	0.85	0.82	0.55	0.91	0.97	0.77	0.85	0.72	0.58	0.91	0.61	0.85	0.59
Deide_17130	CDS	-	hypothetical protein	2080727	2081029	303	2	0.89	0.89	0.64	0.75	0.68	0.41	0.51	0.46	0.8	0.94	0.65	0.36	1.24	0.97	0.88	0.94	0.81	0.92	0.55	0.28	1.42	1	0.81	0.52
Deide_17140	CDS	-	putative Fe3+-citrate ABC transporter periplasmic protein	2081575	2082540	966	-2	0.8	0.67	0.73	0.89	1.47	0.83	1.4	0.44	0.35	0.22	0.68	0.37	2.11	0.37	1.89	0.22	2.11	0.13	0.7	0.4	1.12	0.93	1.94	0.38
[truncated: 1,626 more rows]
