# Supplementary material for: Conservation and diversity of the IrrE/DdrO‐controlled radiation response in radiation‐resistant Deinococcus bacteria
Source: Microbiologyopen. 2017 Apr 11;6(4):e00477. doi: 10.1002/mbo3.477 (PMC5552922; doi:10.1002/mbo3.477)
Supplement: Supplementary file 4 [file MBO3-6-na-s004.xlsx]

## Sheet: all genes
Table S3. Comparisons of read numbers at gene TSSs. For fold change calculation, the number of reads starting at a TSS was normalized for the total number of reliable reads in a sample. RD19, wild-type; RD42, ΔirrE; RD62, ΔddrOc; NI, non-irradiated; IR, irradiated.
									Number of reads that start at the TSS						Fold change of normalised read counts at TSS
			Predicted additional peptide when ATG or GTG												RD19 IR and RD62 IR versus				RD19 IR and RD62 IR		RD62 NI versus
			at 5'end of leadered mRNA (AUG or GUG in RNA)												RD19 NI and RD42 NI				versus RD42 IR		RD19 NI and RD42 NI
Locus_tag	description	TSS relative to start codon	5'ATG or GTG at leadered mRNA	peptide length (aa)	peptide sequence	new gene/peptide label	TSS position	strand	RD19-NI	RD19-IR	RD42-NI	RD42-IR	RD62-NI	RD62-IR	RD19 IR / RD19 NI	RD19 IR / RD42 NI	RD62 IR / RD19 NI	RD62 IR / RD42 NI	RD19 IR / RD42 IR	RD62 IR / RD42 IR	RD62 NI / RD19 NI	RD62 NI / RD42 NI	RD42 IR / RD42 NI	RD62 IR / RD62 NI	RD42 NI / RD19 NI	RD62 IR / RD19 IR
Deide_00010	chromosomal replication initiation protein	-29					22	+	2997	2724	18233	4531	8898	27882	0.862236	1.73336	1.01101	2.03244	4.03056	4.72601	0.288147	0.579264	0.430054	3.50866	0.497437	1.17254
Deide_00030	phosphopyruvate hydratase	-81					3022	+	68	133	930	523	1426	1395	1.85545	1.65924	2.22938	1.99362	1.70491	2.04851	2.03526	1.82003	0.973208	1.09538	1.11825	1.20153
Deide_00050	tyrosyl-tRNA synthetase	-125	ATG	13	MRRLTRRAYTPRR	Deide_00051	7528	-	692	2218	3839	3191	5996	6814	3.04061	6.70321	1.07008	2.35904	4.66001	1.63999	0.840939	1.8539	1.43845	1.27248	0.453606	0.351927
Deide_00060	conserved hypothetical protein Deide_00060	1					7559	+	6	11	29	6	26	12	1.73919	4.40083	0.217344	0.549965	12.2912	1.53601	0.420563	1.06419	0.358047	0.516794	0.395196	0.124969
Deide_00080	conserved hypothetical protein Deide_00080	-89					10803	-	71	91	1458	296	327	901	1.21587	0.724141	1.37906	0.821333	2.06111	2.33775	0.44699	0.266215	0.351335	3.08522	1.67906	1.13422
Deide_00120	single-stranded DNA-binding protein	-89					12697	-	1527	9318	10428	8646	38361	75751	5.78881	10.3672	5.39098	9.65471	7.22537	6.72881	2.43815	4.36648	1.43483	2.2111	0.558378	0.931275
Deide_00130	30S ribosomal protein S6	-55					13109	-	681	544	4692	8359	14117	10504	0.757805	1.34518	1.6762	2.97542	0.436312	0.965084	2.01189	3.5713	3.08307	0.833147	0.563349	2.21191
Deide_00131	serine/threonine protein kinase	-22					14748	-	663	879	8425	4733	5806	6642	1.25771	1.21048	1.08869	1.04781	1.2451	1.07777	0.849909	0.817993	0.972195	1.28095	1.03902	0.86561
Deide_00143	CarD family transcriptional regulator	-189					19002	-	962	805	11927	6264	11002	7360	0.793828	0.783076	0.831421	0.82016	0.861582	0.902383	1.10995	1.09492	0.908882	0.749058	1.01373	1.04736
Deide_00200	DNA-binding protein HU	-41					23389	-	184	142	1240	171	570	232	0.73211	1.32864	0.137021	0.248667	5.5673	1.04197	0.300653	0.545627	0.23865	0.455746	0.551024	0.18716
Deide_00210	UBA/THIF-type NAD/FAD binding protein	1					24280	-	79	90	1140	320	703	528	1.08074	0.915961	0.726315	0.615575	1.88558	1.26721	0.863648	0.731969	0.485772	0.840985	1.1799	0.672053
Deide_00220	conserved hypothetical protein; membrane protein	1					24358	+	527	299	3540	1336	3198	2017	0.538228	0.979958	0.415924	0.757277	1.50044	1.15948	0.588947	1.0723	0.653116	0.706215	0.549236	0.772764
Deide_00240	3-octaprenyl-4-hydroxybenzoate carboxy-lyase	1					27057	+	252	170	2554	1032	3410	2858	0.639962	0.772267	1.23248	1.48728	1.10439	2.1269	1.3133	1.58481	0.699271	0.938463	0.82868	1.92586
Deide_00270	major facilitator superfamily protein	-2					30523	-	31	18	178	58	193	117	0.550829	1.17325	0.41015	0.87361	2.08064	1.54925	0.604233	1.287	0.563891	0.678794	0.469488	0.744605
Deide_00280	penicillin acylase 2	-25					30598	+	105	51	2288	957	1097	660	0.460773	0.258615	0.683082	0.383389	0.357282	0.52966	1.01397	0.569106	0.723841	0.673669	1.78169	1.48247
Deide_00290	conserved hypothetical protein Deide_00290	1					33059	+	16	20	115	46	95	65	1.18581	2.01777	0.441481	0.75122	2.91491	1.08523	0.576252	0.980546	0.692224	0.766124	0.587684	0.372302
Deide_00310	GTP cyclohydrolase I	-57					34841	+	18	49	331	320	534	897	2.58244	1.71754	5.4155	3.60177	1.02659	2.15282	2.87924	1.91494	1.67305	1.88088	1.50356	2.09705
Deide_00360	TetR family transcriptional regulator	1					38767	-	366	920	5748	1867	3039	5408	2.38458	1.85699	1.60573	1.25047	3.30367	2.22463	0.805858	0.627562	0.562101	1.99258	1.28411	0.673382
Deide_00370	conserved hypothetical protein Deide_00370	-16					40347	-	802	403	3269	1414	3788	2145	0.476691	1.43031	0.290651	0.872096	1.91077	1.16505	0.4584	1.37543	0.748551	0.634055	0.333278	0.609726
Deide_00380	Glu/Leu/Phe/Val dehydrogenase, Branched-chain amino acid dehydrogenase	-43					40523	+	968	1019	11962	2957	8038	7665	0.99863	0.988348	0.860508	0.851648	2.31034	1.99079	0.8059	0.797603	0.427794	1.06776	1.0104	0.861689
Deide_00400	conserved hypothetical protein Deide_00400	1					42329	+	66	41	562	378	596	390	0.589313	0.846422	0.642154	0.922317	0.727184	0.792388	0.876418	1.25879	1.16397	0.732703	0.69624	1.08967
Deide_00430	phenylacetic acid degradation protein (PaaI-thioesterase)	1					46338	-	69	68	609	170	594	468	0.934901	1.29548	0.737081	1.02136	2.68171	2.11428	0.835499	1.15774	0.483079	0.882204	0.721663	0.788405
Deide_00440	conserved hypothetical protein Deide_00440	-14					46964	-	58	149	2110	513	403	1057	2.43705	0.819301	1.98046	0.665801	1.94725	1.58242	0.674351	0.226707	0.420748	2.93683	2.97455	0.812645
Deide_00450	cobalamin synthesis protein, P47K	1					47984	-	126	74	450	67	283	224	0.557143	1.90791	0.193195	0.661588	7.40473	2.56766	0.217984	0.746477	0.257661	0.88628	0.292017	0.34676
Deide_00460	ABC transporter ATP-binding protein	-1					48045	+	62	57	1074	366	766	535	0.872146	0.615758	0.937735	0.662066	1.04411	1.12263	1.19907	0.846578	0.589744	0.78205	1.41638	1.07521
Deide_00490	conserved hypothetical protein Deide_00490	1					54154	+	115	82	893	364	917	774	0.676428	1.06537	0.731411	1.15197	1.51031	1.63307	0.773892	1.21888	0.705402	0.945107	0.634921	1.08128
Deide_00530	Roadblock/LC7 domain-containing protein	-8					59444	-	191	149	995	169	466	404	0.740046	1.73741	0.229861	0.539648	5.91088	1.83594	0.236789	0.555911	0.293935	0.970745	0.425947	0.310604
Deide_00590	LacI family transcriptional regulator	-53					67599	-	6122	4830	11463	128	45	179	0.748445	4.88864	0.00317744	0.0207542	252.982	1.07401	0.000713391	0.00465969	0.0193241	4.454	0.153099	0.0042454
Deide_00600	transketolase	1					70076	-	238	162	2349	1683	2755	826	0.645719	0.80015	0.377156	0.467357	0.645332	0.37693	1.12345	1.39213	1.2399	0.335713	0.806998	0.584087
Deide_00610	conserved hypothetical protein Deide_00610	1					70454	+	16	32	164	129	191	254	1.8973	2.26384	1.72517	2.05846	1.66308	1.5122	1.15857	1.38239	1.36123	1.48905	0.838089	0.909277
Deide_00680	Iron-dependent repressor	1					76048	+	283	189	1098	563	909	819	0.63355	1.9971	0.314496	0.991365	2.25064	1.11722	0.311735	0.982661	0.887346	1.00886	0.317236	0.496403
Deide_00690	DSBA oxidoreductase	1					77530	-	39	118	581	1077	921	1653	2.87027	2.35638	4.60603	3.78137	0.734546	1.17875	2.29194	1.88159	3.20794	2.00966	1.21809	1.60473
Deide_00693	SH3 domain and Excalibur calcium-binding domain-containing protein	1					78008	-	365	852	6253	2132	2596	3920	2.21438	1.58085	1.16711	0.833201	2.6792	1.41209	0.690272	0.492786	0.590046	1.69079	1.40075	0.527059
Deide_00692	hypothetical protein Deide_00692	-65					78564	+	60	325	2412	604	1402	2958	5.13852	1.56331	5.35754	1.62994	3.60744	3.7612	2.2678	0.689943	0.433358	2.36243	3.28694	1.04262
Deide_00700	carbamoyl phosphate synthase large subunit	-5					82825	-	2014	5868	63413	26400	55402	83796	2.76399	1.07362	4.52149	1.75629	1.49018	2.43772	2.66978	1.03703	0.720465	1.69359	2.57445	1.63586
Deide_00710	conserved hypothetical protein Deide_00710	1					83336	+	1450	5322	80427	23063	13572	26264	3.48187	0.767737	1.96839	0.434021	1.54708	0.874601	0.908416	0.200302	0.49625	2.16684	4.53524	0.565325
Deide_00720	argininosuccinate synthase	1					84136	+	17	32	457	102	274	358	1.78569	0.812406	2.28851	1.04116	2.10331	2.69555	1.56427	0.711667	0.386252	1.46299	2.19803	1.28158
Deide_00780	GCN5-related N-acetyltransferase	-70					88878	+	223	267	14451	1381	362	534	1.13583	0.214365	0.260228	0.0491129	1.29619	0.29697	0.157548	0.029734	0.16538	1.65174	5.29858	0.229109
Deide_00810	carbamoyl phosphate synthase small subunit	-47					91729	+	121	204	430	184	428	1378	1.59938	5.50429	1.23761	4.25925	7.43301	5.7517	0.343295	1.18146	0.740519	3.60508	0.290569	0.773805
Deide_00820	hypothetical protein Deide_00820	-121					93327	+	1590	809	46864	13493	7651	3361	0.482678	0.200285	0.229715	0.0953193	0.401969	0.191304	0.467014	0.193785	0.49826	0.491881	2.40995	0.475918
Deide_00830	uracil-DNA glycosylase	-3					94298	+	71	195	4656	1052	754	806	2.60545	0.485916	1.23366	0.230077	1.24271	0.588416	1.03067	0.192221	0.391012	1.19694	5.36193	0.473492
Deide_00850	hypothetical protein Deide_00850	1					96947	+	2897	1608	21143	5950	10749	3053	0.526555	0.882387	0.114524	0.191916	1.81185	0.394071	0.360104	0.603454	0.487009	0.31803	0.596739	0.217497
Deide_00870	conserved hypothetical protein Deide_00870	1					98068	+	187	228	3609	892	1133	1482	1.15664	0.732972	0.861241	0.545774	1.71365	1.27599	0.588027	0.372637	0.427725	1.46463	1.57802	0.744605
Deide_00890	peptidase M42; putative endoglucanase	1					99211	+	41	28	468	121	100	127	0.647858	0.694147	0.336619	0.36067	1.55141	0.80609	0.236715	0.253628	0.447431	1.42204	0.933315	0.519587
Deide_00900	conserved hypothetical protein Deide_00900	1					100328	+	79	134	2975	1089	472	620	1.6091	0.522585	0.85287	0.276985	0.824953	0.437249	0.579861	0.18832	0.633473	1.47082	3.07912	0.530029
Deide_00910	nitrogen regulatory protein P-II, PII signal transducing protein	-47	ATG	16	MRGCDFCKLITKKETP		101129	+	28	63	103	59	59	378	2.13446	7.09648	1.46707	4.8776	7.15881	4.92045	0.204504	0.679919	0.991292	7.1738	0.300778	0.687327
Deide_00930	Vacuolar type ATP synthase subunit	-126					103087	+	8602	3459	39769	31828	81284	51843	0.381467	1.00913	0.654951	1.7326	0.728608	1.25097	0.917095	2.42607	1.38501	0.714158	0.378017	1.71693
Deide_01030	glucokinase	-49					113483	-	308	159	2732	1114	4024	1745	0.489725	0.675237	0.615691	0.84892	0.956895	1.20303	1.26799	1.74831	0.705653	0.485565	0.725264	1.25722
Deide_01050	thioesterase	1					114267	-	98	76	601	229	685	398	0.735687	1.46716	0.441342	0.880158	2.225	1.33479	0.67838	1.35288	0.659399	0.650582	0.501435	0.599904
Deide_01060	conserved hypothetical protein Deide_01060	-2					114363	+	319	242	5556	1214	2947	2295	0.719665	0.50535	0.781826	0.549	1.33644	1.45187	0.896599	0.629594	0.378132	0.871991	1.42409	1.08637
Deide_01070	pyrimidine-nucleoside phosphorylase	1					116202	-	68	40	887	133	454	416	0.558029	0.52321	0.664818	0.623335	2.01633	2.40219	0.647971	0.60754	0.259487	1.026	1.06655	1.19137
Deide_01080	transcriptional regulator	1					117638	-	56	33	505	115	407	216	0.559026	0.758162	0.419164	0.568479	1.92384	1.44252	0.705367	0.956633	0.394088	0.59425	0.737343	0.749812
Deide_01090	DinB family protein	-25					117700	+	0	105	5	51	15	1255	#DIV/0!	243.646	#DIV/0!	333.6	13.8029	18.899	#DIV/0!	3.56093	17.6517	93.6833	#DIV/0!	1.3692
Deide_01110	conserved hypothetical protein Deide_01110	1					118981	+	86	55	339	268	362	127	0.606695	1.88236	0.160481	0.497916	1.37588	0.363943	0.408525	1.26751	1.36811	0.39283	0.322305	0.264517
Deide_01120	cell division protease FtsH	-58					121541	-	2556	3093	26194	43761	27901	17438	1.14796	1.36999	0.741403	0.884803	0.473855	0.306037	1.05942	1.26433	2.89116	0.69982	0.837929	0.645846
Deide_01130	conserved hypothetical protein Deide_01130	-1					121642	+	342	281	2680	1072	2233	1657	0.779446	1.2165	0.52652	0.82175	1.75737	1.18711	0.633682	0.989	0.692224	0.83089	0.64073	0.675505
Deide_01140	Thioredoxin	-144					123136	+	34	16	245	43	117	112	0.446423	0.757693	0.357979	0.60758	2.49462	2.00039	0.333976	0.566842	0.303731	1.07187	0.589187	0.801882
Deide_01150	glutaminyl-tRNA synthetase	1					126309	-	159	118	842	444	978	743	0.704029	1.62596	0.50782	1.17281	1.78177	1.2852	0.596967	1.3787	0.912552	0.850667	0.432993	0.721305
Deide_01160	radiation-induced protein DdrD	1					126876	-	40	2749	188	83	904	21121	65.1959	169.651	57.3816	149.317	222.049	195.435	2.1934	5.70759	0.764024	26.1611	0.384295	0.880141
Deide_01170	peptidase S1 and S6, chymotrypsin/Hap	1					128099	-	21	177	473	1037	153	733	7.99576	4.34162	3.79318	2.05966	1.14432	0.542863	0.7071	0.383948	3.79406	5.36441	1.84165	0.474398
Deide_01171	hypothetical protein Deide_01171	-61					128649	-	66	302	1379	1535	733	2249	4.34079	2.54087	3.70309	2.16759	1.31902	1.12524	1.07788	0.630931	1.92633	3.43554	1.70839	0.85309
Deide_01180	LexA repressor	1					128732	+	36	102	254	115	163	476	2.68784	4.65914	1.43689	2.49072	5.94641	3.17888	0.439434	0.761722	0.783522	3.26986	0.576896	0.534588
Deide_01190	conserved hypothetical protein Deide_01190	-3					129483	+	44	27	210	51	182	148	0.582126	1.49171	0.365534	0.936687	3.54933	2.22872	0.401446	1.02871	0.420279	0.910542	0.390241	0.627929
Deide_01200	30S ribosomal protein S15	-72					130331	-	527	276	1086	3368	6109	2839	0.496826	2.94862	0.585427	3.47446	0.549401	0.647378	1.12504	6.67702	5.36697	0.520361	0.168494	1.17833
Deide_01210	conserved hypothetical protein Deide_01210	1					131528	-	462	297	1952	1334	2473	2160	0.609846	1.76529	0.508078	1.47071	1.49263	1.24355	0.519506	1.50379	1.18267	0.978001	0.345465	0.833124
Deide_01220	Carbonic anhydrase	1					131566	+	930	565	8573	5415	10460	5996	0.57633	0.764637	0.700643	0.929567	0.699524	0.850409	1.09158	1.44824	1.09308	0.641859	0.753731	1.2157
Deide_01230	aminopeptidase	1					133713	-	182	127	1452	370	563	493	0.66197	1.01479	0.29437	0.451266	2.3012	1.02332	0.300224	0.46024	0.440983	0.980501	0.652321	0.444688
Deide_01240	response regulator CheY	-23					134135	+	116	463	6499	1888	754	2233	3.78642	0.826559	2.09194	0.456661	1.64411	0.908347	0.630844	0.137711	0.502739	3.31609	4.58094	0.552485
Deide_01270	threonine synthase	-37					141097	-	496	321	3343	2781	6585	2992	0.613945	1.11406	0.655538	1.18953	0.77385	0.826277	1.2885	2.33809	1.43963	0.508763	0.551088	1.06775
Deide_01280	transglycosylase associated protein	-49					141323	+	6684	51258	872098	122170	50977	179372	7.27497	0.681924	2.91633	0.273364	2.81287	1.1276	0.740196	0.0693827	0.24243	3.93994	10.6683	0.400872
Deide_01281	ribosomal protein L28	-96					141751	+	13722	6602	35748	94338	236242	93295	0.456419	2.14271	0.738855	3.46863	0.469182	0.759515	1.67089	7.84418	4.5669	0.442192	0.21301	1.61881
Deide_01290	lipoprotein signal peptidase	1					142649	-	219	136	1052	533	1464	937	0.589116	1.4999	0.464958	1.18379	1.71066	1.35014	0.648792	1.65184	0.876796	0.716652	0.39277	0.789247
Deide_01300	S-ribosylhomocysteinase	1					142741	+	92	95	857	558	586	325	0.979584	1.28612	0.383896	0.504028	1.14141	0.447316	0.618185	0.811632	1.12678	0.621005	0.761657	0.391897
Deide_01310	polyphosphate kinase 2 family protein	1					147516	-	174	910	10280	1573	1466	3347	4.96133	1.02704	2.09038	0.432727	3.87851	1.63415	0.817699	0.169271	0.264803	2.55641	4.8307	0.421334
Deide_01330	50S ribosomal protein L32	-82					150360	-	5217	2849	6235	11638	23823	15665	0.518057	5.30146	0.326308	3.33923	1.64122	1.03375	0.443184	4.53526	3.2302	0.736281	0.0977197	0.629869
Deide_01340	conserved hypothetical protein Deide_01340	-49	ATG	18	MRATPPGSQSGSGELRNA		150462	+	376	591	4659	999	4346	3384	1.4911	1.47175	0.978049	0.965361	3.9662	2.60154	1.12179	1.10723	0.371073	0.871867	1.01314	0.655927
Deide_01360	LacI family transcriptional regulator	1					152693	+	253	230	1786	1464	2406	1521	0.862409	1.49412	0.653321	1.13188	1.05327	0.797908	0.922962	1.59903	1.41856	0.707853	0.577201	0.757554
Deide_01370	UDP-glucose 4-epimerase	1					153855	+	251	404	9678	3026	3945	3353	1.52691	0.484323	1.4517	0.460468	0.895086	0.851	1.52539	0.483842	0.541091	0.951691	3.15267	0.950746
Deide_01380	peptidase M20	1					154960	+	32	13	426	75	205	141	0.385389	0.354057	0.478837	0.439908	1.16208	1.44385	0.621745	0.571198	0.304676	0.770149	1.08849	1.24248
Deide_01400	short-chain dehydrogenase/reductase SDR	-2					157925	-	45	93	2157	1565	748	1227	1.96054	0.500233	2.96313	0.756043	0.398402	0.602137	1.61324	0.411618	1.2556	1.83676	3.91926	1.51138
Deide_01410	Xaa-pro aminopeptidase	1					159245	-	242	240	2208	1491	2283	1571	0.94081	1.26111	0.705471	0.945647	1.07916	0.809214	0.915586	1.2273	1.1686	0.770513	0.746019	0.749855
Deide_01420	3-octaprenyl-4-hydroxybenzoate carboxy-lyase	1					159389	+	104	159	2841	2246	1376	3088	1.45034	0.64933	3.22673	1.44463	0.474613	1.05592	1.28409	0.574896	1.36812	2.51286	2.23359	2.22481
Deide_01433	hypothetical protein Deide_01433	-4					164726	+	150	191	1603	1342	1381	1313	1.20795	1.38242	0.951243	1.08864	0.954187	0.75141	0.893534	1.02259	1.44879	1.06459	0.873793	0.787488
Deide_01434	conserved hypothetical protein Deide_01434	-35					165713	+	84	1305	5630	1040	330	3035	14.7379	2.68931	3.92643	0.716477	8.41259	2.24125	0.381279	0.0695742	0.319677	10.298	5.48019	0.266416
Deide_01440	4-hydroxybenzoate polyprenyltransferase	-4					166820	+	191	160	3517	1332	2688	1901	0.79468	0.527822	1.0816	0.718392	0.80532	1.09608	1.36586	0.907192	0.655419	0.791885	1.50559	1.36105
Deide_01441	conserved hypothetical protein Deide_01441	-90					167600	+	38	33	448	59	188	188	0.823827	0.854625	0.537641	0.55774	3.74985	2.44721	0.480157	0.498107	0.227909	1.11972	0.963964	0.652614
Deide_01450	conserved hypothetical protein Deide_01450	-9					168015	+	485	593	3611	597	2482	2617	1.1599	1.90531	0.586381	0.963226	6.65937	3.36662	0.496671	0.815862	0.286111	1.18062	0.608768	0.505547
Deide_01461	adenylate/guanylate cyclase	-6					168541	+	9404	3530	43694	16995	80761	42701	0.356097	0.93733	0.493451	1.29888	1.39253	1.92966	0.833485	2.19393	0.67311	0.592033	0.379905	1.38572
Deide_01470	response regulator OmpR family	1					169249	+	718	1303	26800	9188	7612	15323	1.72157	0.564091	2.3192	0.759908	0.950771	1.28082	1.02892	0.337137	0.593298	2.254	3.05194	1.34714
Deide_01480	histidine kinase	-14	ATG	6	MLEVLW		170016	+	1047	544	3454	1168	5956	3996	0.492899	1.82733	0.41476	1.53764	3.12254	2.62753	0.552099	2.0468	0.585204	0.751243	0.269738	0.841471
Deide_01490	arginine repressor	-195					172351	-	140	115	2575	991	1053	949	0.779248	0.518156	0.736642	0.489825	0.777995	0.735457	0.729977	0.485393	0.666014	1.00913	1.50389	0.945324
Deide_01500	coenzyme A biosynthesis bifunction	1					173432	-	87	44	452	265	506	371	0.479777	1.12942	0.463418	1.09091	1.11316	1.07521	0.564469	1.32878	1.0146	0.820981	0.424801	0.965903
Deide_01510	porphobilinogen deaminase	-3					173616	+	3326	2258	26383	16822	32836	33943	0.644032	0.992977	1.10904	1.70993	0.89991	1.54966	0.958157	1.4773	1.10342	1.15747	0.648587	1.72202
Deide_01540	MarR family transcriptional regulator	-3					175868	+	41	72	549	225	212	338	1.66592	1.5216	0.895883	0.818269	2.14537	1.15372	0.501835	0.458359	0.709246	1.78521	1.09485	0.53777
Deide_01560	acetyl-CoA acetyltransferase	1					177927	+	150	284	2871	812	513	930	1.79611	1.14769	0.673767	0.430528	2.34485	0.879613	0.331921	0.212093	0.489452	2.0299	1.56498	0.375126
Deide_01570	YCII-related	1					179190	+	218	199	2672	1354	3059	1922	0.865969	0.864084	0.958109	0.956024	0.985342	1.09018	1.36186	1.35889	0.876939	0.703531	1.00218	1.1064
Deide_01610	DNA polymerase III subunits gamma and tau	-110	GTG	37	VKSSGTSRKWSVENMPPYRQVFRRATSRALTAVQVRP		181373	+	826	1050	5684	1666	2722	5482	1.20591	2.14326	0.721236	1.28185	4.22539	2.52714	0.319828	0.568429	0.507233	2.25507	0.562653	0.598084
Deide_01630	Flavin reductase-like, FMN-binding	1					185490	+	911	653	5335	1478	4342	4246	0.679987	1.4201	0.5065	1.05779	2.96204	2.20633	0.462573	0.966046	0.479432	1.09496	0.478831	0.744868
Deide_01640	conserved hypothetical protein Deide_01640	1					186026	+	174	114	653	167	458	373	0.621529	2.0255	0.232958	0.759185	4.57658	1.71537	0.255461	0.83252	0.442578	0.911912	0.306853	0.374814
Deide_01650	metallophosphoesterase	1					186366	+	238	358	2820	748	1118	1467	1.42696	1.4729	0.66984	0.691406	3.20874	1.50624	0.455904	0.470582	0.459028	1.46926	0.96881	0.469418
Deide_01660	conserved hypothetical protein Deide_01660	-2					188063	-	373	227	3442	2682	4386	2669	0.577328	0.765164	0.777603	1.0306	0.56744	0.764284	1.14122	1.51252	1.34845	0.68138	0.754516	1.3469
Deide_01680	Jag-like protein, RNA binding protein	-3					189588	-	23	22	609	283	268	156	0.907404	0.419126	0.737081	0.340455	0.521181	0.423353	1.13088	0.522348	0.804185	0.651777	2.16499	0.812296
Deide_01720	conserved hypothetical protein Deide_01720	1					192501	-	1412	3710	25401	12532	6040	10743	2.49256	1.69458	0.826816	0.562117	1.98475	0.65837	0.415156	0.282246	0.853801	1.99158	1.4709	0.331714
Deide_01730	Divalent-cation tolerance protein	-3					192613	+	1655	1949	30232	23976	13414	11669	1.11717	0.74797	0.766221	0.513002	0.544989	0.373785	0.786627	0.526664	1.37245	0.974058	1.4936	0.685858
Deide_01740	peptidase S8/S53 subtilisin kexin sedolisin	-78					193663	+	4	18	1203	179	63	64	4.26892	0.173599	1.73875	0.0707076	0.674174	0.274595	1.52858	0.0621609	0.257498	1.13749	24.5908	0.407305
Deide_01760	peptidase S8/S53 subtilisin kexin sedolisin	-50					197085	+	477	640	2823	890	1484	884	1.27282	2.63032	0.201397	0.416192	4.82106	0.762829	0.301942	0.623972	0.54559	0.667003	0.483904	0.158228
Deide_01780	conserved hypothetical protein Deide_01780	1					200499	-	1733	1921	18470	5967	8994	5102	1.05156	1.2067	0.319934	0.367135	2.15836	0.656673	0.50369	0.578001	0.559083	0.63518	0.871434	0.304246
Deide_01790	endonuclease III	1					200607	+	82	175	535	359	532	737	2.02456	3.7951	0.976724	1.8309	3.26811	1.57666	0.629661	1.18032	1.16126	1.55119	0.533465	0.482438
Deide_01810	conserved hypothetical protein Deide_01810	-1					202616	+	215	276	3621	1735	2059	1619	1.2178	0.884342	0.818326	0.594251	1.0665	0.716659	0.929451	0.674948	0.829197	0.88044	1.37707	0.67197
Deide_01830	aminopeptidase DpmA	1					205918	-	14	13	142	53	136	47	0.880889	1.06217	0.364828	0.439908	1.64445	0.681062	0.9428	1.13682	0.645914	0.386962	0.829329	0.414159
Deide_01840	pyridoxamine kinase	1					206053	+	255	211	2139	567	1538	978	0.784961	1.14449	0.41679	0.607687	2.49489	1.32471	0.585362	0.853469	0.458732	0.71202	0.685862	0.530969
Deide_01870	histidine kinase	-42					209620	-	424	226	3482	951	1911	723	0.505648	0.753042	0.185307	0.27597	1.59324	0.583879	0.437425	0.65144	0.472649	0.42363	0.671474	0.366473
Deide_01880	enoyl-CoA hydratase/isomerase	1					209757	+	145	106	592	168	388	362	0.693496	2.07742	0.271306	0.812716	4.23009	1.65487	0.2597	0.777951	0.491105	1.04469	0.333826	0.391215
Deide_01900	oligo-1,6-glucosidase	1					214108	-	84	119	1732	436	300	420	1.34392	0.797147	0.543361	0.322295	1.82984	0.739823	0.346618	0.205597	0.435638	1.56761	1.68591	0.40431
Deide_01910	conserved hypothetical protein Deide_01910	1					215432	-	60	63	979	176	471	310	0.996082	0.746616	0.561473	0.420853	2.39983	1.35274	0.761866	0.571058	0.311112	0.736971	1.33413	0.563681
Deide_01920	conserved hypothetical protein Deide_01920	1					215663	+	153	144	415	58	154	161	0.892847	4.02582	0.114354	0.51562	16.6451	2.13188	0.0976873	0.440469	0.241862	1.17062	0.22178	0.128078
Deide_01940	conserved hypothetical protein Deide_01940	1					216900	-	847	1473	7048	9063	12594	9222	1.64978	2.4248	1.1832	1.73905	1.08964	0.78148	1.44308	2.121	2.22532	0.819919	0.680376	0.717191
Deide_01960	conserved hypothetical protein Deide_01960	-67					217092	+	2709	631	11537	3082	18152	6910	0.220966	0.634565	0.277196	0.796044	1.37262	1.72191	0.650316	1.86756	0.462303	0.426249	0.348217	1.25447
Deide_01970	A/G-specific adenine glycosylase	1					218669	+	33	25	310	161	290	483	0.718674	0.935659	1.59056	2.0708	1.04104	2.30402	0.85289	1.1104	0.898775	1.86491	0.768094	2.21319
Deide_01980	undecaprenyl pyrophosphate synthase	-3					219796	+	329	167	1259	128	676	947	0.481533	1.53897	0.312804	0.999715	8.747	5.68205	0.199416	0.637329	0.175943	1.5686	0.312893	0.6496
Deide_01990	conserved hypothetical protein Deide_01990	-72					220891	+	606	31	335	499	5280	643	0.0485283	1.07363	0.115307	2.55104	0.416499	0.989636	0.84561	18.7082	2.57776	0.13636	0.0452	2.37608
Deide_02040	DEAD/DEAH box helicase-like protein	1					235199	+	103	67	619	156	520	419	0.617083	1.25581	0.442074	0.899653	2.8794	2.06279	0.489976	0.997138	0.436135	0.902236	0.491383	0.716393
Deide_02050	S-layer-like protein array-like protein	-40					238252	+	21	13	93	10	66	80	0.587259	1.62181	0.413989	1.1433	8.71557	6.14405	0.305024	0.842371	0.186082	1.35724	0.362101	0.704951
Deide_02060	phenylacetic acid degradation protein	1					239297	-	45	24	333	44	225	140	0.505946	0.836193	0.338091	0.558773	3.65688	2.44366	0.485265	0.802012	0.228663	0.696715	0.605059	0.668235
Deide_02090	peptidase M42	1					241349	+	121	126	926	302	945	661	0.98785	1.5787	0.593655	0.948729	2.79715	1.68097	0.757975	1.21133	0.564395	0.783212	0.625737	0.600957
Deide_02120	putative Exodeoxyribonuclease 7 small subunit	1					245471	+	67	47	261	25	125	109	0.665471	2.08928	0.176795	0.555057	12.6041	3.34851	0.181069	0.568476	0.165763	0.976396	0.318517	0.265669
Deide_02130	1-acyl-sn-glycerol-3-phosphate acyltransferase	1					245787	+	523	273	1905	468	1179	560	0.495184	1.66267	0.11636	0.390701	3.91083	0.918982	0.218787	0.734617	0.425146	0.531843	0.297824	0.234984
Deide_02140	iron ABC transporter periplasmic protein	-287					246456	+	857	1265	9074	1388	4993	7268	1.40028	1.61745	0.921621	1.06455	6.11017	4.02152	0.565444	0.653138	0.264714	1.62991	0.865734	0.658168
Deide_02180	Nucleic acid-binding protein, HRDC family	-21					251929	-	14	33	356	147	225	251	2.2361	1.07548	1.94834	0.937078	1.50504	1.31136	1.55978	0.750196	0.714586	1.24911	2.07916	0.871309
Deide_02190	conserved hypothetical protein Deide_02190	1					251963	+	188	221	4882	1766	3370	1540	1.11517	0.525211	0.890187	0.419252	0.838985	0.669723	1.73973	0.81936	0.626008	0.511682	2.12328	0.798253
Deide_02200	conserved hypothetical protein Deide_02200	-18					253052	+	99	140	419	232	413	905	1.34152	3.87662	0.993417	2.87069	4.04569	2.99589	0.404877	1.16998	0.958211	2.45362	0.346055	0.740513
Deide_02210	DinB family protein	1					254790	-	37	21	154	60	127	71	0.538423	1.58212	0.208533	0.612759	2.3465	0.908808	0.333128	0.978871	0.674245	0.625985	0.340318	0.387304
Deide_02220	Large-conductance mechanosensitive channel	1					255222	-	29	40	123	23	175	134	1.30848	3.77307	0.50214	1.44794	11.6596	4.47447	0.585664	1.68879	0.323601	0.857386	0.346795	0.383758
Deide_02230	conserved hypothetical protein Deide_02230	-44					256817	-	116	82	772	765	1615	2824	0.670597	1.23236	2.6456	4.86182	0.718629	2.8351	1.35121	2.48312	1.71487	1.95795	0.544159	3.94515
Deide_02270	riboflavin biosynthesis protein	-328					260763	-	43	52	384	35	103	153	1.1472	1.57113	0.386671	0.529556	9.96065	3.35729	0.232476	0.318382	0.157733	1.66327	0.730179	0.337055
Deide_02280	conserved hypothetical protein Deide_02280	-38					261904	-	75	66	838	391	480	235	0.834812	0.913775	0.340506	0.372714	1.13167	0.46159	0.621139	0.679891	0.807458	0.548196	0.913585	0.407884
Deide_02290	NAD-dependent deacetylase, Regulatory protein SIR2	1					262868	-	5	15	186	36	48	36	2.84595	0.935659	0.782439	0.257242	2.79345	0.768007	0.931708	0.306317	0.334947	0.83979	3.04165	0.274931
Deide_02310	Dipeptidyl aminopeptidase	1					265260	-	162	832	3376	2253	2359	3715	4.87208	2.8593	2.49208	1.46254	2.47579	1.26638	1.41326	0.829407	1.1549	1.76336	1.70394	0.511503
Deide_02320	DNA-3-methyladenine glycosidase II	1					266038	-	65	52	514	388	547	234	0.75892	1.17376	0.39122	0.605069	0.898513	0.463179	0.816738	1.26318	1.30634	0.479003	0.646571	0.515496
Deide_02330	NUDIX hydrolase	-1					266514	-	49	23	360	117	206	72	0.445285	0.74125	0.159682	0.265816	1.31794	0.472619	0.408019	0.679215	0.562432	0.391359	0.600721	0.358606
Deide_02340	conserved hypothetical protein Deide_02340	-92	ATG	12	MMLVLSAWSAAL		267590	-	148	69	1312	478	827	372	0.442276	0.610175	0.273149	0.376843	0.967774	0.597695	0.542316	0.748194	0.630494	0.503671	0.724834	0.617598
Deide_02350	conserved hypothetical protein Deide_02350	-51					267707	+	100	513	4133	1484	579	1424	4.86657	1.4401	1.54749	0.457927	2.31759	0.736955	0.561937	0.166286	0.621377	2.75385	3.37934	0.317984
Deide_02360	cyclase/dehydrase	-17					268185	+	785	1696	22269	7858	3747	12155	2.04957	0.883618	1.68269	0.725448	1.44699	1.18798	0.463258	0.199722	0.610658	3.63229	2.31952	0.820997
Deide_02390	TetR family transcriptional regulator	-59					270464	-	2227	1262	13644	8729	10058	8846	0.537582	1.07314	0.431663	0.861702	0.969276	0.778301	0.438329	0.875009	1.10716	0.984793	0.500942	0.802971
Deide_02400	histidinol-phosphate aminotransferase	1					270556	+	18	10	55	66	83	44	0.527028	2.10949	0.265643	1.06327	1.0158	0.512004	0.447522	1.79126	2.07667	0.593587	0.249837	0.50404
Deide_02410	Fatty acid desaturase, type 2	-35					273191	-	176	534	5686	3078	1080	2093	2.87829	1.08962	1.29233	0.489231	1.16312	0.522234	0.595552	0.225455	0.936804	2.16998	2.64156	0.448994
Deide_02421	hypothetical protein Deide_02421	1					273361	+	98	110	794	204	488	281	1.06481	1.60735	0.311601	0.470368	3.61506	1.05789	0.483284	0.729528	0.444628	0.644757	0.662462	0.292635
Deide_02430	Alkyl hydroperoxide reductase/ Thiol specific antioxidant	1					274176	+	842	463	4210	1817	4167	3284	0.521645	1.27596	0.423847	1.03675	1.70836	1.38808	0.480308	1.17485	0.746895	0.882448	0.408824	0.812521
Deide_02440	LmbE-like protein protein	1					275373	-	213	107	2297	658	2624	1204	0.476552	0.540458	0.614278	0.696654	1.09021	1.40529	1.19562	1.35595	0.495738	0.513774	0.881755	1.28901
Deide_02470	hypothetical protein Deide_02470	1					276437	-	492	228	2240	1226	3699	1599	0.439618	1.18094	0.353184	0.948751	1.2468	1.00167	0.729672	1.9601	0.947173	0.484032	0.372262	0.803389
Deide_02500	conserved hypothetical protein Deide_02500	1					278488	-	71	80	4552	374	221	204	1.0689	0.203905	0.312241	0.0595634	1.43407	0.418913	0.302094	0.0576278	0.142186	1.03359	5.24216	0.292114
Deide_02550	sugar ABC transporter periplasmic protein	-48					284119	-	85	55	821	294	705	294	0.613832	0.777247	0.375878	0.475944	1.2542	0.768007	0.804969	1.01927	0.619714	0.466947	0.789752	0.612346
Deide_02560	Lead, cadmium, zinc and mercury-transporting ATPase	1					284342	+	150	134	496	100	228	477	0.84746	3.13446	0.345577	1.27817	8.98374	3.66339	0.14752	0.545627	0.348903	2.34257	0.270369	0.40778
Deide_02580	DNA-directed RNA polymerase subunit omega	-39					286954	+	399	316	747	512	1204	3045	0.751311	4.90802	0.82934	5.41775	4.1378	4.56754	0.292862	1.91315	1.18614	2.83185	0.153078	1.10386
Deide_02590	peptidylprolyl isomerase	1					288205	-	1758	1237	10624	5779	8567	5796	0.667508	1.35089	0.358284	0.72509	1.43506	0.770266	0.472954	0.957157	0.941351	0.757546	0.494124	0.536749
Deide_02600	aminopeptidase T	-1					289566	-	71	61	1065	343	559	473	0.815037	0.664538	0.723971	0.590287	1.19231	1.05909	0.764121	0.623024	0.557354	0.947456	1.22647	0.888267
Deide_02620	2-C-methyl-D-erythritol 2,4-cyclodiphosphate synthase	-1					290791	-	56	46	445	126	208	183	0.779248	1.19933	0.355125	0.546566	2.4476	1.11544	0.360482	0.554812	0.490002	0.985138	0.649738	0.455728
Deide_02650	NUDIX hydrolase	1					293306	-	50	31	506	148	308	180	0.588163	0.710805	0.39122	0.472796	1.40428	0.934062	0.597846	0.722508	0.506172	0.654382	0.82746	0.665156
Deide_02660	conserved hypothetical protein Deide_02660	-2					294732	-	54	31	261	154	298	251	0.544595	1.37804	0.505124	1.27816	1.34956	1.25175	0.535588	1.35525	1.0211	0.94312	0.395196	0.927522
Deide_02670	conserved hypothetical protein Deide_02670	-14	GTG	5	VRAHR		294784	+	99	87	709	259	570	548	0.833662	1.42368	0.601539	1.02727	2.25202	1.62497	0.55879	0.954269	0.63218	1.0765	0.585568	0.721562
Deide_02680	conserved hypothetical protein Deide_02680	1					295308	+	94	71	847	172	593	364	0.716533	0.972556	0.420816	0.571176	2.76747	1.62532	0.61226	0.831024	0.351424	0.687316	0.736753	0.587294
Deide_02690	adenylosuccinate synthetase	-75					296066	+	3403	973	4003	1371	15559	5877	0.271242	2.82011	0.187677	1.95129	4.75804	3.29218	0.44374	4.61358	0.592705	0.422945	0.0961812	0.691919
Deide_02710	peptidase M20D	1					299428	-	192	195	3738	939	1134	744	0.963472	0.60525	0.421105	0.264536	1.39226	0.608516	0.573219	0.360094	0.434724	0.734631	1.59186	0.43707
Deide_02720	conserved hypothetical protein Deide_02720	1					299517	+	1635	3177	50926	25015	11441	10389	1.84334	0.723798	0.690517	0.271135	0.85147	0.318961	0.679133	0.266665	0.850057	1.01676	2.54676	0.374601
Deide_02730	PAS:CheB methylesterase:MCP methyltransferase, CheR-type	-21					303176	-	69	67	532	1613	1099	1059	0.921153	1.46118	1.66788	2.64567	0.278479	0.504227	1.54581	2.45205	5.24698	1.07897	0.630418	1.81065
Deide_02740	histidine kinase	-93					303430	+	1505	991	17048	10834	9172	4747	0.624659	0.674434	0.342769	0.370082	0.61325	0.336508	0.591475	0.638606	1.09977	0.579515	0.926197	0.548729
Deide_02750	CheB methylesterase	1					304976	+	146	347	2931	1807	682	1974	2.25467	1.37358	1.46931	0.895124	1.28743	0.838984	0.453357	0.276192	1.06691	3.24095	1.64146	0.651673
Deide_02773	hypothetical protein Deide_02773	-112					311349	-	403	2826	8360	689	1589	9342	6.65232	3.92198	2.51914	1.4852	27.4983	10.4132	0.382673	0.225611	0.142626	6.58302	1.69616	0.378687
Deide_02841	DNA methylase	-78					317417	+	293	184	2138	932	1510	1136	0.595739	0.998504	0.421336	0.706192	1.32359	0.936111	0.50017	0.838323	0.754389	0.842386	0.596632	0.70725
Deide_02842	Type II site-specific deoxyribonuclease (Type II restriction enzyme)	1					319368	-	310	1370	1064	584	2661	32975	4.19242	14.9389	11.5596	41.1903	15.7275	43.3648	0.83309	2.96856	0.949857	13.8755	0.280638	2.75725
Deide_02843	XRE family transcriptional regulator	-53					319735	-	239	198	1998	642	2076	1559	0.785911	1.14977	0.70887	1.03706	2.06768	1.86499	0.843021	1.23332	0.556066	0.840869	0.68354	0.901973
Deide_02851	hypothetical protein Deide_02851	-15					319774	+	33	11	291	110	228	118	0.316217	0.43857	0.388585	0.538941	0.670429	0.823862	0.670548	0.930003	0.654164	0.579504	0.721017	1.22886
Deide_02852	hypothetical protein Deide_02852	-14					320501	+	537	508	3257	590	1791	1774	0.897419	1.80961	0.359003	0.723915	5.7725	2.30923	0.323691	0.65271	0.313488	1.10909	0.495918	0.400039
Deide_02853	hypothetical protein Deide_02853	-38					321069	+	4160	2286	24525	7764	36844	27436	0.521301	1.08145	0.716714	1.48684	1.97398	2.71394	0.859572	1.7832	0.547852	0.833803	0.482039	1.37486
Deide_02870	creatininase	1					323539	-	69	44	198	33	77	67	0.604936	2.57826	0.105522	0.44974	8.93905	1.55929	0.108305	0.461602	0.288427	0.974302	0.234629	0.174435
Deide_02880	N5-carboxyaminoimidazole ribonucleotide mutase	1					323597	+	116	65	694	223	772	406	0.531571	1.08666	0.380352	0.777532	1.95416	1.39825	0.645904	1.32038	0.556074	0.588868	0.489179	0.715525
Deide_02910	ribosomal protein N-acetyltransferase	1					326588	+	102	104	984	285	753	404	0.967251	1.22625	0.430427	0.54568	2.44648	1.08868	0.716479	0.908327	0.50123	0.600753	0.78879	0.445
Deide_02920	acetylglutamate/acetylaminoadipate kinase	1					327959	-	532	427	4925	1394	4763	3966	0.761416	1.00591	0.810139	1.07028	2.05361	2.18502	0.868916	1.14793	0.489828	0.932356	0.756939	1.06399
Deide_02930	GCN5-related N-acetyltransferase	-58					328650	-	641	1001	16085	7392	2050	2329	1.48143	0.722025	0.394848	0.192442	0.907872	0.241976	0.310388	0.151278	0.795294	1.27211	2.05177	0.266531
Deide_02940	tRNA-dihydrouridine synthase	1					328756	+	400	1016	3868	2337	2633	3627	2.40957	3.04752	0.985385	1.24627	2.91466	1.19194	0.638851	0.807991	1.04558	1.54243	0.790666	0.408946
Deide_02950	DinB	-4					329783	+	147	163	1553	435	1037	926	1.0519	1.21774	0.684561	0.792486	2.51218	1.63488	0.684652	0.792592	0.484735	0.999866	0.863814	0.650782
Deide_02960	arginase	1					331432	-	168	154	2526	1063	523	1314	0.869595	0.707338	0.849971	0.691375	0.97127	0.949351	0.302135	0.24576	0.728261	2.81322	1.22939	0.977433
Deide_02970	phosphoesterase	-22					331988	+	613	524	5513	10738	4414	2820	0.810917	1.10276	0.499927	0.67985	0.32716	0.201693	0.698845	0.950357	3.37072	0.715363	0.73535	0.616496
Deide_02971	conserved hypothetical protein Deide_02971	1					333267	+	75	62	483	218	500	305	0.784217	1.48931	0.441933	0.839276	1.90672	1.0745	0.64702	1.22875	0.781081	0.683029	0.526565	0.563535
Deide_02980	conserved hypothetical protein Deide_02980	1					333768	+	57	61	449	234	476	335	1.01522	1.57624	0.638687	0.991632	1.7477	1.0995	0.810477	1.25835	0.901896	0.788038	0.644077	0.629111
Deide_02990	radiation-induced protein DdrB	-17					334787	-	144	3965	457	288	2442	95865	26.1208	100.662	72.3462	278.802	92.3003	255.642	1.64586	6.34267	1.09059	43.9566	0.25949	2.76968
Deide_03010	Mandelate racemase/muconate lactonizing enzyme-like protein	1					336771	-	124	89	478	278	380	519	0.680886	2.16024	0.454845	1.44308	2.14634	1.4338	0.29742	0.943622	1.00648	1.5293	0.31519	0.66802
Deide_03020	acyl-CoA-binding protein	1					338768	+	1164	690	4621	1224	3496	3998	0.562344	1.73242	0.373257	1.1499	3.77938	2.50857	0.291492	0.898003	0.458387	1.2805	0.324601	0.663752
Deide_03030	DNA repair regulator protein IrrE (PprI)	1					339351	+	79	70	1	0	370	322	0.840576	812.152	0.442942	427.965	#DIV/0!	#DIV/0!	0.454552	439.182	0	0.974459	0.001035	0.526951
Deide_03050	dihydroneopterin aldolase	1					341059	+	482	456	3599	655	2088	2666	0.897478	1.47002	0.601079	0.984533	4.66741	3.12596	0.420429	0.688638	0.314953	1.42968	0.610522	0.669742
Deide_03060	conserved hypothetical protein Deide_03060	-3					341973	+	393	372	6020	2491	5897	3594	0.897958	0.716945	0.993811	0.793475	1.0012	1.10808	1.45629	1.16273	0.716084	0.682427	1.25248	1.10674
Deide_03070	conserved hypothetical protein Deide_03070	1					342980	-	81	48	161	168	410	224	0.562163	3.45903	0.300525	1.84916	1.91551	1.02401	0.491256	3.02274	1.8058	0.61175	0.16252	0.534588
Deide_03100	conserved hypothetical protein Deide_03100	1					344506	-	249	140	1851	379	1040	758	0.533377	0.877528	0.330817	0.54427	2.47652	1.53601	0.405362	0.666913	0.35434	0.816104	0.607818	0.620231
Deide_03110	Uracil permease	-74					344562	+	18	28	786	84	222	118	1.47568	0.413309	0.712406	0.199531	2.23476	1.07887	1.19699	0.335253	0.184945	0.595167	3.5704	0.482766
Deide_03120	excinuclease ABC subunit B	-67					348036	-	252	1269	942	2159	9498	13053	4.77713	15.6297	5.62896	18.4167	3.94059	4.64326	3.65797	11.9681	3.96633	1.53882	0.305645	1.17831
Deide_03150	conserved hypothetical protein Deide_03150; putative Inner membrane transport protein	1					349656	+	73	46	357	166	548	387	0.597779	1.49496	0.576111	1.44077	1.85781	1.79047	0.728562	1.82203	0.804687	0.790751	0.399863	0.963752
Deide_03140	AsnC family transcriptional regulator	-205					349766	-	638	594	4083	840	2665	2380	0.883226	1.6879	0.405391	0.774728	4.74089	2.17602	0.405401	0.774748	0.35603	0.999975	0.523269	0.45899
Deide_03160	pyruvate dehydrogenase subunit E1	1					350640	+	210	190	1618	628	1323	1173	0.858302	1.36243	0.607012	0.963544	2.02837	1.43451	0.611434	0.970563	0.671689	0.992768	0.629978	0.707224
Deide_03190	hydrolase	1					356600	-	78	51	447	283	579	327	0.620271	1.32374	0.455587	0.972282	1.20819	0.887414	0.720431	1.53749	1.09563	0.632381	0.468575	0.734497
Deide_03191	hypothetical protein Deide_03191, partial	-190	ATG	48	MRISVSDGLPGQVSCVKGDPLLMLSAGPRCVTSLEDLAQGQALLRTGQ		356662	+	57	265	442	98	288	630	4.41039	6.95606	1.20111	1.89439	18.1289	4.93718	0.490373	0.773415	0.383699	2.44939	0.634036	0.272337
Deide_03200	conserved hypothetical protein Deide_03200	-14	ATG	5	MRSSK		357873	-	921	606	6128	2445	3848	6307	0.624193	1.14734	0.744186	1.36791	1.66168	1.98111	0.405494	0.745347	0.690474	1.83526	0.544033	1.19224
Deide_03210	peptidase-S8	-2					359302	-	98	237	5204	2248	687	938	2.29418	0.528385	1.04015	0.239562	0.706813	0.320458	0.680361	0.156697	0.74756	1.52882	4.34188	0.453385
Deide_03220	short-chain dehydrogenase/oxidoreductase	1					359365	+	11	11	199	50	66	47	0.94865	0.641326	0.464326	0.313904	1.47494	0.721926	0.582318	0.393671	0.434814	0.797376	1.4792	0.48946
Deide_03230	conserved hypothetical protein Deide_03230	1					360238	+	69	180	2610	1330	904	1210	2.47474	0.80015	1.9057	0.616165	0.907347	0.698713	1.27153	0.411122	0.881857	1.49874	3.09284	0.770061
Deide_03240	ribonuclease R	-195					365578	-	558	562	2385	544	1330	1098	0.95545	2.73393	0.213839	0.611879	6.92612	1.55013	0.231327	0.66192	0.394728	0.924401	0.349479	0.223809
Deide_03250	exodeoxyribonuclease III	-1					366818	-	42	45	619	261	375	228	1.01641	0.843454	0.589934	0.489549	1.15591	0.670902	0.866544	0.71909	0.729687	0.68079	1.20506	0.58041
Deide_03260	conserved hypothetical protein Deide_03260	-3					366948	+	929	1860	25831	11126	8148	12066	1.89934	0.835432	1.41145	0.620832	1.1208	0.832893	0.851224	0.374414	0.745392	1.65814	2.27348	0.743127
Deide_03271	methyltransferase	1					368866	-	17	12	112	24	118	58	0.669635	1.24309	0.370764	0.688275	3.35214	1.85602	0.673662	1.25057	0.370835	0.550371	0.538686	0.55368
Deide_03290	Acetyl-CoA carboxylase, biotin carboxyl carrier protein	-41					370936	-	84	57	342	271	373	370	0.643727	1.9337	0.478675	1.4379	1.41013	1.04857	0.430961	1.29457	1.37129	1.11071	0.3329	0.7436
Deide_03300	elongation factor P	-84					371705	-	1203	461	1759	2146	6668	6693	0.363531	3.04071	0.604607	5.05716	1.4402	2.39528	0.537946	4.49958	2.1113	1.12392	0.119555	1.66315
Deide_03310	50S ribosomal protein L25/general stress protein Ctc	-103					371774	+	1921	946	4058	7668	16223	14425	0.467164	2.7047	0.816031	4.7245	0.827107	1.44477	0.81962	4.74528	3.27007	0.995621	0.172723	1.74678
Deide_03320	conserved hypothetical protein Deide_03320	-44					372799	+	3	37	1136	629	36	283	11.7	0.377888	10.2514	0.331101	0.39437	0.345542	1.16464	0.0376155	0.958207	8.80224	30.9616	0.876188
Deide_03350	SUF system FeS assembly ATPase	-46					377200	-	159	199	2089	1568	2517	1835	1.1873	1.10523	1.25417	1.16748	0.850863	0.898783	1.53637	1.43017	1.29896	0.816324	1.07426	1.05632
Deide_03410	low-affinity inorganic phosphate transporter	-172					383321	-	8	12	96	12	58	45	1.42297	1.45027	0.611281	0.623007	6.70429	2.88002	0.703634	0.717132	0.21632	0.868748	0.981178	0.42958
Deide_03430	diguanylate cyclase	-2					385034	-	321	216	2510	786	1145	666	0.638344	0.998434	0.225469	0.352657	1.8424	0.650754	0.346186	0.54147	0.541921	0.651296	0.639345	0.35321
Deide_03440	LamB/YcsF protein	1					385853	-	87	102	1447	250	495	498	1.11221	0.817845	0.622054	0.457417	2.73535	1.52987	0.552198	0.40605	0.298991	1.12651	1.35993	0.559296
Deide_03460	Allophanate hydrolase subunit 1	1					387429	-	48	15	179	42	93	57	0.296453	0.97225	0.129048	0.423227	2.39439	1.04229	0.18804	0.616698	0.406053	0.68628	0.304915	0.435307
Deide_03470	nitrilase/cyanide hydratase and apolipoprotein N-acyltransferase	1					387476	+	112	81	581	103	469	392	0.686077	1.61752	0.380352	0.89673	5.2723	2.9229	0.406409	0.958162	0.306795	0.935886	0.424155	0.554387
Deide_03530	putative membrane-associated lipid phosphatase of the PAP2 superfamily	1					397373	-	65	32	417	79	375	170	0.467028	0.890335	0.284219	0.541832	2.71566	1.65267	0.559921	1.06743	0.327852	0.507606	0.524553	0.608571
Deide_03550	alcohol dehydrogenase	1					398875	+	291	254	2356	902	2793	1675	0.828031	1.25083	0.625518	0.944912	1.8879	1.42618	0.931508	1.40714	0.662549	0.671511	0.661986	0.755429
Deide_03560	acetyl-CoA acetyltransferase	-122	GTG	5	VHLQK		401322	-	29	14	286	117	75	112	0.457969	0.567939	0.419699	0.52048	0.802222	0.735186	0.250999	0.31127	0.707957	1.67212	0.80637	0.916436
Deide_03600	GntR family transcriptional regulator	-3					404505	-	33	26	217	63	289	277	0.747421	1.39012	0.912187	1.69657	2.76685	3.37679	0.849949	1.58081	0.502421	1.07323	0.537665	1.22045
Deide_03610	GTPase engC protein 2; putative ribosome biogenesis GTPase RsgA	-65	ATG	22	MTDDVYHTLAVTDRSQRRAKLR		404993	+	200	146	4588	1333	1353	1194	0.692514	0.369206	0.648773	0.345886	0.734303	0.687922	0.656563	0.350039	0.502798	0.988134	1.87568	0.936837
Deide_03630	putative endoglucanase; putative peptidase	1					408504	-	32	89	1450	569	115	310	2.63843	0.712134	1.05276	0.284149	1.04865	0.418422	0.348784	0.0941396	0.679096	3.01838	3.70497	0.39901
Deide_03640	histidine kinase	-15					408883	+	1190	856	12045	14874	11448	8046	0.68239	0.82453	0.73477	0.88782	0.385832	0.415448	0.933666	1.12815	2.13702	0.786973	0.827611	1.07676
Deide_03650	major facilitator superfamily protein	-2					411955	-	43	124	1873	503	390	661	2.73564	0.76811	1.67052	0.469046	1.65275	1.00925	0.880248	0.247155	0.464748	1.89778	3.56152	0.61065
Deide_03660	peptidase S1 and S6, chymotrypsin	-62					412976	-	62	64	2161	933	418	365	0.979251	0.343609	0.639763	0.224486	0.459887	0.300453	0.654325	0.229596	0.74716	0.977746	2.8499	0.653319
Deide_03670	Cupin 2 conserved barrel	-244					414278	-	3591	4043	27348	3212	9806	12831	1.06806	1.71521	0.388296	0.623572	8.4388	3.06796	0.265024	0.425607	0.203253	1.46514	0.622697	0.363554
Deide_03690	Xylulose kinase, (Xylulokinase)	-164					416859	-	158	122	1270	925	698	583	0.732502	1.11454	0.400986	0.610122	0.884241	0.484052	0.428753	0.65237	1.26045	0.935239	0.657223	0.547421
Deide_03700	diguanylate cyclase	-24					420763	-	39	130	4080	1713	312	554	3.16217	0.369677	1.5437	0.180469	0.50879	0.24838	0.776424	0.0907688	0.726581	1.98822	8.55386	0.488179
Deide_03710	conserved hypothetical protein Deide_03710	1					422102	-	86	345	10703	6385	901	2108	3.80563	0.373984	2.66373	0.261768	0.362252	0.253556	1.0168	0.0999221	1.03239	2.61972	10.1759	0.699945
Deide_03720	ATP-dependent RNA helicase	-178					422219	+	202	112	860	1617	2122	1649	0.525984	1.51098	0.887131	2.54844	0.464366	0.783205	1.01954	2.9288	3.25386	0.870131	0.348108	1.68661
Deide_03760	phosphopentomutase	1					427925	-	140	116	1074	650	1039	493	0.786024	1.25312	0.382681	0.610091	1.19646	0.582503	0.720272	1.1483	1.04736	0.531301	0.627253	0.486857
Deide_03770	ABC transporter ATP-binding protein	1					428015	+	411	545	2997	915	1221	1920	1.25794	2.10984	0.507665	0.851464	3.99326	1.61155	0.288325	0.483583	0.52835	1.76074	0.596226	0.403568
Deide_03790	sugar ABC transporter periplasmic protein	1					430835	+	40	43	203	45	109	111	1.0198	2.4576	0.301565	0.72674	6.40632	1.89442	0.264469	0.637342	0.383622	1.14027	0.414956	0.295711
Deide_03800	peptidase-S8, Subtilase family	-86					432389	+	46	111	3794	1182	377	415	2.28913	0.339442	0.980412	0.145379	0.62959	0.269647	0.795412	0.117947	0.539147	1.23258	6.74382	0.42829
Deide_03840	N6-adenine-specific DNA methylase; RNA methylase	1					438899	+	65	40	138	206	327	173	0.583784	3.36295	0.289235	1.66617	1.3018	0.644976	0.488251	2.81262	2.5833	0.59239	0.173593	0.495448
Deide_03850	Oxidoreductase	1					440134	+	165	157	2205	801	1009	731	0.902655	0.826096	0.481451	0.440616	1.31407	0.70089	0.593493	0.543156	0.628653	0.811215	1.09267	0.533372
Deide_03870	50S ribosomal protein L34	-121					443938	+	36593	17423	64054	157836	267503	252235	0.45168	3.15585	0.749075	5.23373	0.740064	1.22734	0.709479	4.95707	4.26429	1.05581	0.143125	1.65842
Deide_03875	conserved hypothetical protein Deide_03875	-23					444696	+	171	163	1860	853	1558	805	0.904268	1.01675	0.511585	0.575221	1.28112	0.724789	0.88426	0.994253	0.793639	0.578546	0.889371	0.565745
Deide_03910	pyruvate dehydrogenase E1 component subunit alpha	-240					450425	-	1704	1260	15842	8469	5368	5212	0.701466	0.922784	0.332394	0.437267	0.99745	0.472647	0.30574	0.402203	0.925143	1.08718	0.760163	0.473856
Deide_03920	S-layer-like protein array-like protein	1					451508	-	49	116	844	395	290	574	2.24578	1.59461	1.27302	0.903902	1.96885	1.11604	0.574395	0.407848	0.809919	2.21627	1.40836	0.566848
Deide_03930	conserved hypothetical protein Deide_03930	-171					451635	+	667	587	5503	1225	3445	2914	0.834869	1.23759	0.474769	0.703788	3.21258	1.82692	0.50127	0.743074	0.385233	0.947131	0.67459	0.568675
Deide_03960	RNA polymerase sigma factor, sigma-70 family	-3					455274	-	347	353	2854	1054	2445	2101	0.965053	1.43503	0.657983	0.978417	2.24536	1.53091	0.683846	1.01687	0.639107	0.962181	0.672498	0.681811
Deide_03970	conserved hypothetical protein Deide_03970	-3					455379	+	219	152	1172	450	950	595	0.658423	1.50472	0.295251	0.674747	2.26456	1.01548	0.421006	0.96214	0.664465	0.701298	0.437572	0.448421
Deide_03980	transcriptional regulator, LacI family	-5					457065	-	120	106	826	271	680	447	0.837974	1.4889	0.404804	0.719249	2.62234	1.26679	0.549967	0.977173	0.567775	0.736051	0.562814	0.483074
Deide_03990	conserved hypothetical protein Deide_03990	-70					457202	+	157	113	1168	1586	2647	2273	0.682786	1.12247	1.57332	2.58648	0.47767	1.10068	1.6363	2.69001	2.34989	0.961513	0.608288	2.30427
Deide_04020	conserved hypothetical protein Deide_04020	1					459405	+	708	471	4914	1327	4592	2931	0.631093	1.11205	0.449884	0.792743	2.37959	1.69633	0.629473	1.1092	0.467329	0.714699	0.567503	0.712865
Deide_04030	xanthine phosphoribosyltransferase	1					460526	+	166	135	837	373	1015	599	0.771492	1.87132	0.392136	0.951159	2.42648	1.23334	0.593426	1.4394	0.771206	0.6608	0.412272	0.508283
Deide_04040	propionyl-CoA carboxylase subunit beta	1					461202	+	242	163	1322	353	617	261	0.638966	1.43053	0.117204	0.262398	3.09575	0.567846	0.247445	0.553983	0.462094	0.473658	0.446666	0.183428
Deide_04050	methionine sulfoxide reductase B	1					462847	+	106	214	1095	474	610	1186	1.9152	2.26746	1.2159	1.43954	3.02683	1.92164	0.558512	0.661238	0.74912	2.17703	0.844646	0.634868
Deide_04060	conserved hypothetical protein Deide_04060	1					463944	-	266	155	939	1686	2223	1279	0.552785	1.91516	0.522525	1.81033	0.616349	0.58261	0.811085	2.81006	3.10727	0.644229	0.288636	0.94526
Deide_04080	Magnesium protoporphyrin chelatase	-3					466358	-	341	668	4348	1303	1772	3268	1.85835	1.78249	1.04147	0.998951	3.43704	1.92621	0.504334	0.483745	0.518611	2.06504	1.04256	0.560426
Deide_04130	LuxR family transcriptional regulator	-24					471612	-	12	10	92	36	72	41	0.790541	1.26111	0.371296	0.592308	1.8623	0.874674	0.582318	0.928939	0.677176	0.637618	0.626863	0.469674
Deide_04140	aspartyl/glutamyl-tRNA amidotransferase subunit B	1					471831	+	306	204	2600	913	1986	975	0.632433	0.910325	0.346259	0.498406	1.498	0.82016	0.629893	0.906668	0.607693	0.549712	0.694734	0.547503
Deide_04160	2-keto-3-deoxygluconate kinase, KdgK	-52					474037	+	145	250	4059	1259	1661	1747	1.6356	0.714596	1.30931	0.572039	1.33127	1.06569	1.11176	0.485728	0.536777	1.17769	2.28885	0.800507
Deide_04171	conserved hypothetical protein Deide_04171	1					476130	+	84	58	387	71	334	175	0.65502	1.73883	0.2264	0.601006	5.47674	1.89297	0.385901	1.02442	0.317493	0.58668	0.376702	0.345639
Deide_04180	ferredoxin	1					476815	-	125	146	1011	218	635	380	1.10802	1.67549	0.330363	0.499556	4.49003	1.33873	0.493029	0.74553	0.373158	0.670069	0.661314	0.298156
Deide_04190	Adenine deaminase	1					478540	-	9	12	83	12	13	9	1.26487	1.67742	0.108672	0.144117	6.70429	0.576005	0.140188	0.185912	0.250202	0.775191	0.754053	0.0859159
Deide_04200	conserved hypothetical protein Deide_04200	1					479505	-	88	34	496	140	384	171	0.366524	0.795311	0.21117	0.458212	1.62818	0.938065	0.423504	0.91895	0.488465	0.498625	0.460856	0.576142
Deide_04240	hypothetical protein Deide_04240	1					482873	-	47	24	219	67	253	123	0.484417	1.27147	0.284397	0.746471	2.40154	1.40992	0.522434	1.37126	0.529441	0.54437	0.380989	0.587092
Deide_04250	conserved hypothetical protein Deide_04250	1					484015	-	57	65	817	371	338	324	1.08179	0.923062	0.617715	0.527078	1.17461	0.670712	0.575507	0.491063	0.785848	1.07334	1.17196	0.57101
Deide_04251	hypothetical protein Deide_04251, partial	1					484077	+	60	33	478	55	237	207	0.521757	0.800987	0.374919	0.575565	4.02257	2.8905	0.383359	0.588522	0.199123	0.977983	0.651393	0.71857
Deide_04260	enterochelin esterase	1					485565	-	291	165	2328	396	1948	1161	0.537894	0.822319	0.433568	0.662828	2.79345	2.25166	0.649688	0.993227	0.294374	0.667349	0.654118	0.806048
Deide_04270	Medium-chain-fatty-acid--CoA ligase, (Medium-chain acyl- CoA synthetase)	-93					487413	-	163	233	5329	1413	540	541	1.35605	0.507282	0.360685	0.134928	1.10552	0.294049	0.321525	0.120279	0.458863	1.12179	2.67316	0.265983
Deide_04280	Holliday junction resolvase YqgF	1					487890	-	146	164	1135	162	746	637	1.06561	1.67644	0.474138	0.745926	6.78706	3.01988	0.495901	0.780163	0.247005	0.956115	0.635637	0.444947
Deide_04290	enoyl-CoA hydratase paaG	1					487951	+	98	78	770	433	659	322	0.755048	1.17529	0.357066	0.555798	1.2077	0.571127	0.652632	1.01587	0.97316	0.547117	0.642438	0.472905
Deide_04291	conserved hypothetical protein Deide_04291	-79					488798	+	432	263	2568	598	1482	953	0.577534	1.18823	0.239733	0.49323	2.94854	1.22393	0.332946	0.685008	0.402989	0.720036	0.486046	0.415097
Deide_04300	peptidase-M37	1					489495	+	31	274	2789	637	245	1246	8.38484	1.13983	4.36792	0.593774	2.88379	1.50225	0.767031	0.10427	0.395255	5.69458	7.35619	0.520931
Deide_04340	hypothetical protein Deide_04340	1					493753	-	1097	1116	6259	1354	11580	8901	0.96508	2.06871	0.88176	1.8901	5.52584	5.04876	1.0245	2.19607	0.37437	0.860676	0.466514	0.913665
Deide_04350	FAD dependent oxidoreductase	-7					495076	-	46	59	571	66	154	125	1.21675	1.19882	0.295305	0.290955	5.99323	1.45456	0.324916	0.32013	0.20003	0.908864	1.01495	0.2427
Deide_04360	SpoIID/LytB domain-containing protein	-3					495144	+	529	239	2410	797	2057	879	0.428596	1.15059	0.180572	0.484757	2.01044	0.847024	0.377387	1.01312	0.572306	0.47848	0.372501	0.421312
Deide_04400	L-asparaginase II	1					502384	-	44	39	356	154	237	192	0.840849	1.27103	0.474206	0.716808	1.69784	0.957515	0.522762	0.790207	0.748614	0.907115	0.661551	0.563961
Deide_04410	arginine decarboxylase	-88					502646	+	48	53	231	385	347	344	1.04747	2.66197	0.778817	1.97924	0.922928	0.686219	0.701612	1.78304	2.88427	1.11004	0.393493	0.743524
Deide_04430	(Uracil-5)-methyltransferase	1					505712	+	11	4	69	46	78	61	0.344964	0.67259	0.602636	1.17499	0.582981	1.01844	0.688194	1.3418	1.15371	0.875679	0.512888	1.74696
Deide_04431	conserved hypothetical protein Deide_04431	1					507050	+	177	296	1546	609	353	576	1.58644	2.22137	0.353645	0.495182	3.25857	0.72639	0.193558	0.271024	0.681702	1.82708	0.714172	0.222917
Deide_04450	4'-phosphopantetheinyl transferase	-1					508731	-	106	88	1020	159	731	524	0.787558	1.00097	0.537209	0.682783	3.71055	2.53104	0.669299	0.850667	0.269764	0.802645	0.786793	0.68212
Deide_04470	conserved hypothetical protein Deide_04470	1					509925	+	95	123	1559	500	305	412	1.22825	0.915374	0.471294	0.351239	1.64925	0.632837	0.311591	0.232218	0.555023	1.51254	1.3418	0.383711
Deide_04480	hypothetical protein Deide_04480	-73					512357	-	62	39	2400	329	291	104	0.596731	0.188535	0.182289	0.0575936	0.794733	0.242774	0.455523	0.143921	0.237231	0.400175	3.16509	0.305479
Deide_04490	oxidoreductase	1					513478	-	43	24	382	106	236	197	0.529479	0.728933	0.49787	0.685417	1.51795	1.42733	0.532663	0.733316	0.480208	0.934682	0.726376	0.940302
Deide_04510	thiamine biosynthesis protein ThiC	-349					514283	+	8666	5133	33141	3284	17740	18875	0.561899	1.79699	0.236694	0.756961	10.479	4.41417	0.198675	0.635375	0.171484	1.19136	0.312689	0.421239
Deide_04560	phenylacetate-CoA oxygenase subunit PaaA	-42					519949	+	1033	829	4813	7340	2866	4085	0.761307	1.99838	0.429744	1.12805	0.757201	0.427426	0.269268	0.70681	2.63917	1.59597	0.380962	0.564482
Deide_04602	conserved hypothetical protein Deide_04602	-146					525161	+	6	42	506	124	33	68	6.64055	0.963027	1.23162	0.178612	2.27081	0.421165	0.533791	0.0774116	0.42409	2.3073	6.8955	0.185469
Deide_04610	periplasmic protein	-1					528520	-	17	19	235	103	184	177	1.06026	0.938048	1.13147	1.00105	1.23671	1.31978	1.05046	0.929378	0.758501	1.07712	1.13028	1.06717
Deide_04630	diacylglycerol kinase	1					535729	-	412	873	8445	1569	1029	1637	2.01012	1.19937	0.431787	0.257633	3.7303	0.801292	0.242397	0.14463	0.321522	1.78132	1.67598	0.214806
Deide_04640	hypothetical protein Deide_04640	1					536216	-	8	9	211	46	42	32	1.06723	0.49488	0.434689	0.201567	1.31171	0.534265	0.509528	0.23627	0.377279	0.85312	2.15655	0.407305
Deide_04650	glucose/sorbosone dehydrogenase	1					536283	+	97	261	2935	1461	882	852	2.55255	1.03174	0.954522	0.385819	1.19769	0.447872	0.882481	0.3567	0.861448	1.08163	2.47402	0.373948
Deide_04660	ribonucleoside-diphosphate reductase	-103					543527	-	1082	244	52547	6383	77340	3476	0.213928	0.0538743	0.349117	0.0879192	0.256282	0.418234	6.93722	1.74702	0.210215	0.0503252	3.97088	1.63193
Deide_04680	methyltransferase	1					545390	-	171	137	1211	203	907	589	0.760029	1.31255	0.374315	0.646432	4.52457	2.22835	0.514778	0.889008	0.290094	0.727139	0.579048	0.492501
Deide_04690	conserved hypothetical protein Deide_04690	-49					545517	+	70	279	2730	2376	284	835	3.78105	1.18572	1.2963	0.406514	0.787246	0.269901	0.393758	0.12348	1.50616	3.29214	3.18883	0.342842
Deide_04700	conserved hypothetical protein Deide_04700	1					546666	-	338	197	1143	604	1128	414	0.552911	1.99968	0.133107	0.4814	2.18666	0.526415	0.323893	1.1714	0.914487	0.410961	0.2765	0.240739
Deide_04710	replicative DNA helicase	-134					546815	+	2882	2226	18169	8097	19708	11713	0.732718	1.42146	0.441664	0.856819	1.84312	1.11099	0.663678	1.28752	0.771223	0.66548	0.51547	0.602775
Deide_04720	NUDIX hydrolase	-155					548140	+	157	154	1299	77	323	414	0.930523	1.37547	0.286562	0.423587	13.4086	4.12928	0.199669	0.295145	0.102581	1.43518	0.676513	0.307958
Deide_04721	conserved hypothetical protein Deide_04721	1					549044	+	91	6684	242	208	2756	52278	69.6788	320.45	62.4304	287.115	215.44	193.028	2.93932	13.5178	1.48742	21.2397	0.21744	0.895973
Deide_04730	oxidoreductase	-2					549308	+	228	131	1344	1163	1733	1268	0.545057	1.13087	0.60437	1.25393	0.755169	0.837345	0.737688	1.53053	1.4975	0.819276	0.481982	1.10882
Deide_04790	branched-chain amino acid ABC transporter ATP-binding protein	-54					555502	-	38	50	3312	108	130	152	1.24822	0.175154	0.434689	0.0609965	3.10384	1.0809	0.332023	0.0465903	0.0564313	1.30921	7.12645	0.348246
Deide_04810	conserved hypothetical protein Deide_04810	1					557513	-	163	145	1285	257	860	701	0.843891	1.3092	0.467357	0.725048	3.78257	2.09483	0.512058	0.794397	0.346112	0.912702	0.644587	0.553812
Deide_04820	serine protease	1					557606	+	19	18	177	121	180	160	0.898721	1.17988	0.915134	1.20143	0.997332	1.01555	0.919449	1.2071	1.18304	0.995307	0.761704	1.01826
Deide_04830	conserved hypothetical protein Deide_04830	1					558773	+	72	359	3347	1905	586	1643	4.73007	1.24445	2.47984	0.65243	1.26343	0.66238	0.789903	0.207819	0.984977	3.13942	3.80093	0.524271
Deide_04850	trmH family tRNA/rRNA methyltransferase	1					560643	-	223	199	1027	252	790	679	0.846553	2.24813	0.33089	0.878721	5.29426	2.06935	0.34382	0.913059	0.424636	0.962392	0.376558	0.390867
Deide_04860	signal transduction protein	-59					563423	-	166	150	1631	1320	1597	1351	0.857214	1.06703	0.884434	1.10091	0.761851	0.786043	0.933696	1.16223	1.40058	0.94724	0.803364	1.03175
Deide_04870	conserved hypothetical protein	1					563986	-	50	34	323	283	323	160	0.645082	1.22128	0.347751	0.658369	0.805462	0.434209	0.626962	1.18698	1.51625	0.55466	0.528201	0.53908
Deide_04880	conserved hypothetical protein Deide_04880	1					564107	+	303	396	15002	6906	4741	3005	1.23982	0.306257	1.07776	0.266224	0.384433	0.334182	1.51857	0.375114	0.796644	0.709715	4.0483	0.869284
Deide_04900	DNA primase	-113					568144	-	2287	2684	33134	18245	27166	26325	1.11333	0.939828	1.25089	1.05596	0.986259	1.10813	1.15284	0.973182	0.952921	1.08506	1.18461	1.12357
Deide_04910	intracellular protease, PfpI family	1					568380	+	45	267	3319	2428	314	996	5.62865	0.933348	2.40528	0.398845	0.737251	0.315047	0.677214	0.112296	1.26598	3.55172	6.03061	0.427327
Deide_04930	conserved hypothetical protein Deide_04930	1					570119	-	179	794	7903	3187	1065	2336	4.20798	1.16565	1.4182	0.392855	1.67029	0.562932	0.577438	0.159956	0.697874	2.45602	3.60998	0.337027
Deide_04931	conserved hypothetical protein Deide_04931	-1					570275	+	1216	614	11083	3559	8336	4927	0.479006	0.642763	0.440319	0.59085	1.15663	1.06321	0.665323	0.892777	0.555722	0.661812	0.74523	0.919235
Deide_04960	aminomethyltransferase	1					575555	-	112	43	632	484	386	263	0.364214	0.789389	0.255185	0.553083	0.595629	0.417326	0.334486	0.724958	1.3253	0.762918	0.461387	0.700648
Deide_04970	conserved hypothetical protein Deide_04970	1					575880	-	398	1459	26544	5620	2259	3075	3.47759	0.637718	0.839615	0.153968	1.74049	0.420217	0.550861	0.101016	0.366401	1.52419	5.45318	0.241436
Deide_04980	Replication-associated recombination protein A (RarA)	1					575972	+	6	10	170	27	6	19	1.58108	0.682481	0.344128	0.148544	2.48307	0.540449	0.0970529	0.0418933	0.274854	3.54578	2.31667	0.217654
Deide_05020	transcription elongation factor	-71					582846	+	985	645	11680	2530	3633	3613	0.621197	0.640702	0.398612	0.411128	1.7092	1.09676	0.357963	0.369203	0.374856	1.11356	0.969556	0.641683
Deide_05030	lysyl-tRNA synthetase	1					583577	+	134	69	260	104	236	270	0.488484	3.07904	0.218966	1.3802	4.44804	1.99386	0.170929	1.07741	0.692224	1.28104	0.158648	0.448257
Deide_05040	NagC family transcriptional regulator	-81					585229	+	2710	862	24510	3980	5826	2600	0.301748	0.408041	0.104261	0.140988	1.45203	0.501713	0.208646	0.282143	0.281013	0.499703	0.739504	0.345524
Deide_05080	histidine kinase	-5					590004	+	67	41	847	59	193	132	0.580517	0.561617	0.2141	0.20713	4.65891	1.71825	0.27957	0.270468	0.120547	0.765819	1.03365	0.36881
Deide_05090	NADH dehydrogenase (quinone) subunit A	-146					591409	+	307	306	11930	373	81	139	0.94556	0.297591	0.0492033	0.0154855	5.50003	0.286201	0.0256068	0.00805911	0.0541072	1.9215	3.17737	0.0520362
Deide_05230	putative CHASE2 sensory domain-containing diguanylate cyclase	-106	ATG	39	MVVRSPGVPRLRLDQVPGIPVRSRCRSSAPVAREAHDAQ		608118	-	531	366	3377	1106	3185	2114	0.653872	1.25745	0.432642	0.832005	2.2186	1.46796	0.582135	1.11949	0.566775	0.743199	0.519999	0.661662
Deide_05240	ABC transporter ATP-binding protein	1					608191	+	81	93	327	117	330	417	1.08919	3.2997	0.55946	1.69488	5.32905	2.73725	0.395401	1.19787	0.619192	1.41492	0.330087	0.513648
Deide_05260	hypothetical protein Deide_05260	-12					610978	+	220	3603	12383	1490	1228	16187	15.5363	3.37581	7.9958	1.73737	16.2118	8.34344	0.541732	0.11771	0.208232	14.7597	4.60224	0.514653
Deide_05270	toxic anion resistance protein	1					612742	-	81	108	1257	269	484	204	1.26487	0.996846	0.273693	0.215698	2.69168	0.582429	0.579921	0.457038	0.370343	0.471948	1.26887	0.216381
Deide_05301	conserved hypothetical protein Deide_05301	1					617233	-	45	139	3376	2170	464	694	2.93027	0.477696	1.67597	0.273218	0.429445	0.245621	1.00072	0.163139	1.11236	1.67475	6.13418	0.571949
Deide_05310	glycosyltransferase	-246					617438	+	262	1038	21576	7787	1961	4751	3.75839	0.558169	1.97062	0.292662	0.893675	0.468576	0.726415	0.107882	0.624577	2.71279	6.73342	0.524324
Deide_05311	endoglucanase	-139					618851	+	228	120	2107	649	2185	1332	0.499289	0.660779	0.634874	0.840217	1.23962	1.57625	0.930091	1.23092	0.533049	0.682594	0.755607	1.27156
Deide_05320	conserved hypothetical protein Deide_05320, partial	-248					619837	+	148	128	863	441	775	1613	0.820454	1.72083	1.18438	2.48414	1.94592	2.80906	0.508216	1.06594	0.884331	2.33046	0.476777	1.44357
Deide_05330	aspartyl/glutamyl-tRNA amidotransferase subunit C	1					621064	+	906	496	9077	3622	9360	5600	0.519349	0.633985	0.671704	0.819969	0.918091	1.18742	1.00267	1.22398	0.690547	0.669918	0.819182	1.29336
Deide_05350	conserved hypothetical protein Deide_05350	1					622820	+	165	135	1611	334	911	716	0.776168	0.97225	0.471571	0.590703	2.70982	1.64639	0.53585	0.671221	0.358788	0.880044	0.798322	0.607563
Deide_05371	competence protein ComF	1					624226	+	26	22	472	97	242	151	0.802704	0.540779	0.631134	0.425194	1.52056	1.19556	0.903339	0.608577	0.355645	0.698668	1.48435	0.786261
Deide_05390	conserved hypothetical protein Deide_05390	1					625638	-	826	568	7230	1905	3369	3348	0.65234	0.911485	0.440477	0.615459	1.99897	1.34976	0.395849	0.553102	0.455978	1.11274	0.715689	0.675227
Deide_05420	conserved hypothetical protein Deide_05420	1					627703	-	54	83	753	186	180	217	1.45811	1.27886	0.436701	0.383016	2.9917	0.896008	0.32351	0.28374	0.427469	1.34988	1.14016	0.299498
Deide_05430	Zn-dependent peptidase	1					627804	+	152	163	1396	522	592	654	1.0173	1.3547	0.467576	0.62265	2.09348	0.962215	0.377996	0.50336	0.647101	1.23699	0.750945	0.459624
Deide_05440	tRNA modification GTPase MnmE	1					632334	-	125	75	1023	254	656	647	0.56919	0.8506	0.562487	0.840583	1.97961	1.9563	0.509334	0.761151	0.42968	1.10436	0.669163	0.988224
Deide_05450	amino acid ABC transporter periplasmic protein	-45					632420	+	41	6	749	94	137	31	0.138827	0.0929413	0.0821667	0.0550087	0.427933	0.253279	0.324299	0.217111	0.217187	0.253367	1.4937	0.591865
Deide_05460	conserved hypothetical protein Deide_05460	-143					634185	-	757	843	2465	2808	3440	4545	1.05642	3.9678	0.652464	2.45058	2.01272	1.24309	0.441033	1.65647	1.97137	1.4794	0.266249	0.617616
Deide_05470	conserved hypothetical protein Deide_05470	-46					634270	+	2110	2254	49960	17928	19719	18483	1.01339	0.523445	0.951937	0.491702	0.842897	0.791782	0.907008	0.468495	0.621007	1.04954	1.936	0.939358
Deide_05471	conserved hypothetical protein Deide_05471	1					635255	+	85	121	424	198	299	435	1.35043	3.311	0.556146	1.36356	4.09706	1.68729	0.341398	0.837043	0.808139	1.62902	0.407862	0.411828
Deide_05480	conserved hypothetical protein Deide_05480	-1					636187	-	60	37	507	210	640	242	0.585001	0.846707	0.438311	0.634394	1.18123	0.885036	1.03523	1.49835	0.716801	0.423394	0.690912	0.749249
Deide_05490	conserved hypothetical protein Deide_05490	1					636222	+	32	15	154	14	123	60	0.44468	1.13008	0.20376	0.517824	7.18316	3.29146	0.373047	0.94804	0.157324	0.546205	0.393493	0.458218
Deide_05500	tRNA (uracil-5-)-methyltransferase Gid	-3					637075	+	16	24	225	286	199	175	1.42297	1.23757	1.1886	1.03373	0.562597	0.469934	1.2071	1.04982	2.19974	0.984679	1.14982	0.835294
Deide_05510	UDP-N-acetylmuramoylalanine--D-glutamate ligase	1					638658	+	183	108	1942	991	1923	742	0.559859	0.645229	0.440627	0.507816	0.730639	0.575036	1.01985	1.17536	0.883103	0.43205	0.86769	0.787032
Deide_05530	GTP-dependent nucleic acid-binding protein EngD	-61					642472	-	1021	603	1440	1916	5745	5744	0.56027	4.85841	0.611374	5.30156	2.10996	2.30242	0.546101	4.73554	2.30261	1.11953	0.11532	1.09121
Deide_05540	carboxyvinyl-carboxyphosphonate phosphorylmutase	-208	ATG	65	MSERSDPQTHAGGQHSCQGPWGQQHGHRPTTTAFTTAIQVSPTRHLSRAIASSRCSARRFTSHTP		643634	-	50	27	137	116	222	251	0.512271	2.28656	0.545534	2.43503	1.56048	1.66181	0.430915	1.92342	1.46529	1.26599	0.224036	1.06493
Deide_05550	3-ketoacyl-(acyl-carrier-protein) reductase	-263	GTG	42	VSKTLDRPYGFGAFSARFRKAKPIPSGVKLRWARIPAGSSVP		643747	+	209	895	11046	1926	1334	3828	4.0624	0.940064	1.99042	0.460595	3.11544	1.52644	0.619467	0.143349	0.301744	3.21311	4.32141	0.489961
Deide_05570	conserved hypothetical protein Deide_05570	1					645320	+	96	27	255	175	702	267	0.266808	1.22847	0.302244	1.39163	1.03438	1.17176	0.7097	3.26768	1.18764	0.425876	0.217188	1.13282
Deide_05580	GMP synthase	1					647620	-	1948	996	3882	2792	6983	5584	0.485039	2.97676	0.311512	1.9118	2.39164	1.53601	0.347906	2.13515	1.24465	0.895391	0.162942	0.642242
Deide_05590	conserved hypothetical protein Deide_05590	1					649393	-	329	147	836	483	723	376	0.423865	2.0401	0.124197	0.597769	2.04043	0.597868	0.21328	1.02654	0.999834	0.582316	0.207767	0.29301
Deide_05610	ATP-binding protein, Mrp family	-3					649486	+	249	164	1581	790	2079	2133	0.624813	1.20351	0.930914	1.79313	1.39178	2.07362	0.810334	1.56086	0.864733	1.1488	0.519157	1.48991
Deide_05640	bifunctional 3-deoxy-7-phosphoheptulonate synthase/chorismate mutase	1					653078	-	520	326	5322	2478	6295	3013	0.59473	0.710693	0.629671	0.752447	0.882001	0.933819	1.1749	1.40399	0.805774	0.535936	0.836831	1.05875
Deide_05641	globin	-1					653601	-	66	68	534	451	620	619	0.977397	1.47743	1.01921	1.54064	1.01085	1.05409	0.911709	1.37814	1.46158	1.11791	0.661551	1.04278
Deide_05650	hypothetical protein Deide_05650	-2					654270	-	212	45	663	443	1196	740	0.201364	0.787478	0.379327	1.48344	0.681022	1.2829	0.547525	2.14121	1.15632	0.692803	0.255708	1.88379
Deide_05660	conserved hypothetical protein Deide_05660	-1					656010	-	101	157	1814	879	1126	862	1.47463	1.00416	0.927479	0.631571	1.19747	0.753153	1.082	0.73679	0.838569	0.857193	1.46853	0.628956
Deide_05670	ATP-dependent protease La	-73					658635	-	1209	1257	3574	5359	2218	1484	0.986313	4.08056	0.133391	0.551863	1.57255	0.212674	0.178051	0.73663	2.59487	0.749173	0.24171	0.135242
Deide_05680	acyl-CoA dehydrogenase	-85					660029	-	43	37	858	171	83	57	0.81628	0.500327	0.144054	0.0882957	1.45063	0.256002	0.187335	0.114824	0.344902	0.768964	1.63149	0.176476
Deide_05700	3-oxoacyl-(acyl carrier protein) synthase III	1					662301	+	469	236	2504	3177	4186	3520	0.477359	1.0935	0.81562	1.86836	0.498021	0.850923	0.866234	1.9843	2.19568	0.941571	0.436544	1.70861
Deide_05730	3-oxoacyl-	-159					664638	+	57	47	861	164	346	202	0.78222	0.633336	0.385119	0.311817	1.92135	0.945959	0.589128	0.476997	0.329631	0.653709	1.23508	0.492341
Deide_05740	acyl carrier protein	-25					665737	+	13523	7380	34792	9563	26335	57663	0.517713	2.46103	0.463385	2.20277	5.17386	4.63093	0.189003	0.898455	0.475666	2.45173	0.210365	0.895062
Deide_05760	hypothetical protein Deide_05760	-47					667438	+	19	14	216	71	137	65	0.699005	0.751993	0.371773	0.399955	1.32197	0.703105	0.699803	0.752851	0.568842	0.531254	0.929537	0.53186
Deide_05780	polyphosphate kinase	-118					671489	+	631	1785	33194	8782	3603	5952	2.68358	0.623905	1.02507	0.238317	1.36269	0.520516	0.554171	0.128839	0.457847	1.84973	4.30127	0.381977
Deide_05790	30S ribosomal protein S1	-119					675982	-	916	445	1302	619	1743	1029	0.460861	3.96541	0.122078	1.0504	4.81972	1.2767	0.184676	1.58902	0.822748	0.66104	0.11622	0.264891
Deide_05800	thioredoxin-disulfide reductase (thioredoxin reductase)	1					676355	+	2018	1799	12902	7635	11784	11854	0.845699	1.61776	0.638355	1.22112	1.5797	1.1924	0.566735	1.08412	1.02409	1.12637	0.52276	0.754825
Deide_05810	conserved hypothetical protein Deide_05810	1					677409	+	244	374	3481	1155	576	929	1.45408	1.24654	0.413756	0.354702	2.17091	0.61773	0.229109	0.196409	0.574202	1.80594	1.16649	0.284549
Deide_05820	peptidylprolyl isomerase	-65					678676	-	197	138	1545	991	1562	881	0.664536	1.03631	0.485991	0.757878	0.933594	0.682759	0.769526	1.20004	1.11002	0.631545	0.641252	0.731323
Deide_05821	hypothetical protein Deide_05821	-3					679801	-	128	524	4847	1082	454	1268	3.88353	1.25429	1.07653	0.347695	3.24681	0.90003	0.344235	0.11118	0.386315	3.12732	3.0962	0.277205
Deide_05830	molybdopterin biosynthesis protein	1					679862	+	107	93	1065	556	589	503	0.824527	1.01315	0.510861	0.627726	1.1214	0.694797	0.534245	0.65646	0.903467	0.95623	0.813827	0.61958
Deide_05840	alpha amylase, catalytic region	-1					682824	-	266	122	1188	722	1666	1000	0.435095	1.19147	0.408542	1.11876	1.13286	1.06372	0.607858	1.66457	1.05174	0.672101	0.365175	0.938972
Deide_05850	nucleotidyltransferase	1					684161	-	7	6	118	44	68	33	0.813128	0.589941	0.512312	0.371693	0.914221	0.576005	0.9428	0.684021	0.645294	0.543394	1.37832	0.63005
Deide_05860	signal transduction protein	-72					685544	-	341	458	8163	2993	2536	2082	1.27414	0.650961	0.663506	0.338987	1.02591	0.534243	0.721778	0.368758	0.634518	0.919266	1.95732	0.520748
Deide_05870	transcriptional regulator	-2					686765	+	813	442	3961	1078	2922	1896	0.515748	1.29466	0.253435	0.636188	2.74888	1.35078	0.348818	0.875624	0.470978	0.726554	0.398365	0.491392
Deide_05880	prolyl-tRNA synthetase	1					689279	-	337	601	3137	2121	2824	2780	1.69181	2.2228	0.896465	1.17783	1.89971	1.00663	0.813286	1.06854	1.17007	1.10227	0.761116	0.529886
Deide_05890	conserved hypothetical protein Deide_05890	1					689395	+	62	186	410	198	511	633	2.84595	5.26343	1.10951	2.05197	6.29797	2.45529	0.799904	1.47938	0.835734	1.38705	0.540703	0.389855
Deide_05900	amylosucrase	1					690283	+	184	133	1561	834	1299	1160	0.685709	0.988526	0.685107	0.987659	1.06915	1.06821	0.685173	0.987754	0.924592	0.999904	0.693668	0.999122
Deide_05910	50S ribosomal protein L35	-99					692283	+	1105	337	696	491	1309	1320	0.289317	5.61772	0.129816	2.52067	4.60152	2.0647	0.11497	2.2324	1.22084	1.12913	0.0515007	0.4487
Deide_05930	PhnF family transcriptional regulator	-42					693805	-	485	276	1316	443	2498	1412	0.53985	2.43328	0.316382	1.42604	4.17694	2.44791	0.499873	2.25309	0.582552	0.632924	0.221861	0.586054
Deide_05940	molybdenum cofactor biosynthesis protein A	1					694976	-	278	194	1692	467	1175	1085	0.662007	1.33027	0.424134	0.852278	2.78508	1.78434	0.410206	0.82429	0.477643	1.03395	0.497648	0.640679
Deide_05950	conserved hypothetical protein Deide_05950	-92					695120	+	162	157	2094	791	825	302	0.91937	0.869886	0.202586	0.191682	1.33069	0.293221	0.494251	0.467649	0.653712	0.409885	1.05689	0.220353
Deide_05961	conserved hypothetical protein Deide_05961	1					697158	+	26	13	168	65	122	54	0.474325	0.897788	0.225704	0.427205	1.34086	0.638036	0.455402	0.861972	0.669562	0.495614	0.528326	0.475842
Deide_05980	conserved hypothetical protein	-33					700236	-	149	112	1732	580	1346	509	0.713079	0.750256	0.371236	0.390591	1.29462	0.673992	0.876733	0.922443	0.579518	0.423431	0.950447	0.52061
Deide_05990	acetyl-CoA synthetase	-69					700435	+	533	839	11054	6419	2344	2377	1.49328	0.880607	0.484641	0.2858	0.876289	0.284398	0.426814	0.251698	1.00493	1.13548	1.69574	0.324548
Deide_06000	transaminases (aminotransferases)	1					703658	-	253	167	2355	525	1471	1074	0.626184	0.822745	0.46132	0.606129	2.1326	1.57112	0.564288	0.74142	0.385794	0.817525	0.761091	0.736716
Deide_06010	conserved hypothetical protein Deide_06010	1					703746	+	96	51	416	51	368	260	0.50397	1.42238	0.29432	0.830676	6.70429	3.91533	0.372036	1.05002	0.21216	0.791107	0.354314	0.584004
Deide_06030	DNA-directed RNA polymerase subunit beta	-231					712937	-	485	981	2930	662	1451	3773	1.91882	3.88455	0.845402	1.71148	9.9349	4.37717	0.290358	0.587817	0.391001	2.91158	0.49396	0.440585
Deide_06040	conserved hypothetical protein Deide_06040	1					713030	+	174	99	671	184	591	590	0.539749	1.7118	0.368486	1.16864	3.6072	2.46263	0.329645	1.04546	0.47455	1.11783	0.315311	0.682699
Deide_06080	50S ribosomal protein L11	-101					716908	-	61	31	91	89	395	571	0.482101	3.95239	1.01724	8.33963	2.3352	4.92732	0.628458	5.15226	1.69253	1.61863	0.121977	2.11002
Deide_06110	50S ribosomal protein L33	-105					718080	-	7838	4187	12243	27994	58199	52564	0.506761	3.96784	0.728788	5.70627	1.00275	1.44208	0.720641	5.64248	3.95698	1.01131	0.127717	1.43813
Deide_06120	elongation factor Tu	-42					719944	-	1484	878	8011	9794	14046	10493	0.561263	1.27159	0.768394	1.74086	0.601017	0.822819	0.918602	2.08117	2.11573	0.836482	0.441387	1.36904
Deide_06130	multidrug ABC transporter ATP-binding protein/permease	-92					720611	+	1627	2808	9156	11137	11693	11636	1.63725	3.5582	0.777203	1.68908	1.69037	0.802418	0.697505	1.51587	2.10499	1.11426	0.460134	0.4747
Deide_06142	peptidase M22, glycoprotease	-86					725397	-	48	71	1376	1161	374	327	1.40321	0.598659	0.740329	0.31585	0.409995	0.216312	0.756204	0.322623	1.46016	0.979007	2.34392	0.527596
Deide_06150	citrate (Si)-synthase (citrate synthase)	-3					725405	+	1317	1567	16925	5870	9997	10805	1.12873	1.07419	0.891574	0.848492	1.78971	1.41368	0.736703	0.701106	0.600201	1.21022	1.05077	0.789893
Deide_06160	conserved hypothetical protein Deide_06160	1					727084	-	893	573	7972	3469	7315	3916	0.608708	0.833925	0.476551	0.652871	1.1074	0.866968	0.795008	1.08915	0.75305	0.599429	0.729932	0.782889
Deide_06170	metallo-beta-lactamase family protein	1					728145	-	189	111	1594	511	1709	1046	0.557143	0.807931	0.601434	0.872158	1.45631	1.57208	0.877585	1.27261	0.554778	0.685329	0.689593	1.0795
Deide_06180	conserved hypothetical protein Deide_06180	-3					728796	-	3744	4265	53755	41688	27717	19669	1.08066	0.920534	0.570906	0.486312	0.6859	0.362357	0.718487	0.612026	1.34208	0.794595	1.17395	0.528294
Deide_06190	conserved hypothetical protein Deide_06190	-52					728828	+	104	86	1069	2123	1579	1518	0.78446	0.933384	1.5862	1.88732	0.271582	0.549145	1.47353	1.75326	3.43684	1.07646	0.840448	2.02202
Deide_06210	Inosine-5'-monophosphate dehydrogenase	1					732341	+	907	692	5206	5683	5373	3039	0.723777	1.5422	0.364118	0.775851	0.816359	0.410694	0.574934	1.22505	1.88912	0.63332	0.469314	0.50308
Deide_06220	conserved hypothetical protein Deide_06220	1					733926	+	24	73	247	99	105	340	2.88548	3.42898	1.53952	1.82951	4.94356	2.6376	0.424607	0.504585	0.693626	3.62576	0.841496	0.533542
Deide_06230	conserved hypothetical protein Deide_06230	-2					735250	-	451	320	4741	3212	4317	2294	0.6731	0.783104	0.552758	0.643095	0.667924	0.548508	0.928997	1.08082	1.17245	0.595005	0.859527	0.821213
Deide_06250	trypsin-like serine protease	1					737648	-	27	54	368	192	285	203	1.8973	1.70249	0.817054	0.733162	1.88558	0.812007	1.02445	0.919262	0.902902	0.797555	1.11442	0.43064
Deide_06260	heat shock protein 33 (HSP33) (33 kDa chaperonin)	1					738813	-	65	84	488	255	321	483	1.22595	1.9971	0.807518	1.31546	2.20847	1.45469	0.479292	0.780778	0.904289	1.68481	0.613865	0.658689
Deide_06270	ABC transporter periplasmic protein	-53					739046	+	133	611	6523	8248	3438	8437	4.35808	1.08676	6.89374	1.71907	0.496644	0.785605	2.50878	0.625606	2.18821	2.74784	4.01016	1.58183
Deide_06280	response regulator NarL	1					740978	+	191	140	1086	399	735	476	0.695345	1.49568	0.270827	0.582544	2.35238	0.916218	0.373476	0.803341	0.635814	0.725152	0.464903	0.389486
Deide_06290	histidine kinase	-5					742215	+	58	18	602	153	471	221	0.294409	0.346909	0.414078	0.487919	0.78874	1.10934	0.788137	0.928682	0.439827	0.525389	0.848662	1.40648
Deide_06300	conserved hypothetical protein Deide_06300	1					746199	-	33	23	101	4	27	15	0.66118	2.64208	0.0493964	0.197388	38.5496	2.88002	0.079407	0.317311	0.0685371	0.622067	0.25025	0.0747095
Deide_06310	glycosyltransferase	-60					746303	+	88	52	259	33	433	309	0.560566	2.32939	0.381587	1.58566	10.5643	7.19133	0.477545	1.98441	0.220496	0.799061	0.240649	0.680718
Deide_06320	glycosyltransferase	1					748178	-	25	30	168	39	96	153	1.13838	2.07182	0.665074	1.21041	5.15714	3.01295	0.372683	0.678273	0.401737	1.78455	0.549459	0.584228
Deide_06330	transporter	1					748241	+	226	97	698	177	1101	755	0.407164	1.61234	0.363042	1.43762	3.6741	3.27596	0.472811	1.8723	0.438839	0.767837	0.25253	0.891636
Deide_06350	Nucleoid-associated protein Deide_06350	1					751219	-	188	114	1198	732	1177	657	0.575245	1.10405	0.379774	0.728887	1.04411	0.689317	0.607613	1.16617	1.0574	0.625026	0.521033	0.660196
Deide_06360	NUDIX hydrolase	1					751959	-	84	62	387	93	444	295	0.700194	1.85875	0.381646	1.01312	4.46952	2.43615	0.512994	1.3618	0.415871	0.743958	0.376702	0.545058
Deide_06370	glycogen debranching enzyme	1					754049	-	19	14	128	74	121	71	0.699005	1.26899	0.406091	0.737225	1.26838	0.736871	0.618074	1.12206	1.00048	0.657026	0.550836	0.580955
Deide_06380	translation initiation factor IF-3	-88					754135	+	3487	4442	52442	23886	18179	21157	1.20846	0.98274	0.659357	0.5362	1.24677	0.680261	0.505972	0.411465	0.788227	1.30315	1.22968	0.545617
Deide_06390	glutaredoxin-like protein	1					754983	+	79	200	496	604	833	767	2.40164	4.6783	1.05508	2.05525	2.21996	0.975267	1.02336	1.99345	2.10738	1.031	0.513359	0.439317
Deide_06400	acid phosphatase	1					756319	-	63	53	332	272	569	255	0.79807	1.85215	0.439863	1.02083	1.30635	0.720006	0.876558	2.03431	1.41781	0.501808	0.430887	0.551159
Deide_06410	threonyl-tRNA synthetase	-186	ATG	33	MKPLAHHSGLVMRGVWPRRMPYLPGLVTRTLRA	Deide_06409	756571	+	20008	14667	127988	52340	138106	136991	0.695414	1.32957	0.744058	1.42257	1.87871	2.01013	0.669912	1.28081	0.707704	1.11068	0.523036	1.06995
Deide_06420	DSBA oxidoreductase	1					759846	-	141	20	454	115	1397	204	0.13456	0.511109	0.157228	0.597209	1.16596	1.36238	0.961581	3.65244	0.438358	0.16351	0.263271	1.16846
Deide_06430	lipase, class 2	-36					759938	+	21	54	1274	474	117	233	2.43938	0.491772	1.20574	0.243074	0.763779	0.377522	0.540724	0.109008	0.643867	2.22987	4.9604	0.494282
Deide_06471	hypothetical protein Deide_06471	1					765828	+	56	43	931	437	370	469	0.728427	0.535869	0.910129	0.669538	0.659689	0.824245	0.641243	0.471731	0.812304	1.41932	1.35934	1.24944
Deide_06491	conserved hypothetical protein Deide_06491	-67					776367	-	29	25	235	202	146	52	0.817801	1.23427	0.19486	0.294095	0.829738	0.197705	0.488611	0.737441	1.48755	0.398804	0.662577	0.238273
Deide_06510	ATP-dependent DNA helicase	-235					780274	+	124	89	876	116	366	321	0.680886	1.17876	0.281321	0.487027	5.14381	2.12526	0.286463	0.495929	0.229161	0.98205	0.577629	0.413169
Deide_06521	putative SIR2-like domain protein	1					790474	+	111	78	984	274	591	267	0.666619	0.919685	0.261401	0.360635	1.90852	0.748386	0.516741	0.71291	0.481884	0.505863	0.724834	0.392129
Deide_06540	transposase	-135					794318	+	730	620	5842	731	2581	2135	0.805702	1.23132	0.317829	0.485722	5.68626	2.24308	0.343142	0.524407	0.216542	0.926231	0.654342	0.394474
Deide_06550	type IV pilin (prepilin)	-94	GTG	42	VETGNTRAPHAIPGQTDLTSILYPDGQTGDHHEERNARLHPD		796474	+	3594	1359	17765	6314	9485	3640	0.358713	0.887552	0.110063	0.272325	1.443	0.442753	0.256134	0.633745	0.615073	0.429708	0.40416	0.306828
Deide_06551	hypothetical protein Deide_06551	-142					797099	+	51	32	253	29	105	81	0.595231	1.46747	0.172597	0.425516	7.39783	2.14512	0.199815	0.492619	0.198365	0.863784	0.405617	0.289966
Deide_06570	transposase	-151					800046	+	66	64	1204	949	1197	503	0.919903	0.616727	0.828213	0.555256	0.452133	0.407068	1.76019	1.18008	1.36404	0.470526	1.49159	0.900327
Deide_06590	hypothetical protein Deide_06590	-14	ATG	6	MRSETC		804722	-	3886	3330	24017	13319	11175	10522	0.812919	1.60866	0.294248	0.582279	1.6762	0.606725	0.279096	0.552295	0.95971	1.05429	0.505338	0.361965
Deide_06610	2-phosphoglycerate kinase	-53					811250	-	79	61	426	147	314	280	0.732502	1.66134	0.385167	0.873575	2.78205	1.46287	0.385755	0.874908	0.597165	0.998477	0.440909	0.525824
Deide_06620	tetR family transcriptional regulator	-6					811945	-	1074	1041	13066	3594	3977	3598	0.919501	0.924374	0.364062	0.365991	1.94189	0.768861	0.359385	0.361289	0.476017	1.01301	0.994729	0.395934
Deide_06630	polyphosphate--glucose phosphotransferase	1					812025	+	563	259	1949	953	1740	994	0.436413	1.5418	0.191865	0.677839	1.82205	0.801048	0.29995	1.05969	0.84619	0.639656	0.283054	0.439642
Deide_06640	sporulation-control protein	-2					812930	+	157	179	5330	1110	2983	1161	1.08158	0.389642	0.80362	0.289506	1.08114	0.803293	1.84401	0.664306	0.360398	0.435801	2.77584	0.743005
Deide_06650	hydrolase; putative S-adenosylhomocysteine deaminase	1					813728	+	14	5	59	50	73	39	0.338803	0.983235	0.30273	0.878546	0.670429	0.599045	0.506062	1.46863	1.46658	0.598207	0.34458	0.893526
Deide_06660	thymidine kinase	1					815521	-	38	20	147	54	137	87	0.499289	1.57853	0.248802	0.7866	2.48307	1.23734	0.349901	1.10623	0.635716	0.711063	0.316301	0.498312
Deide_06670	50S ribosomal protein L31	-55					815932	-	540	317	837	1363	3061	4197	0.556892	4.39413	0.844624	6.66447	1.55925	2.36487	0.550146	4.3409	2.81811	1.53527	0.126735	1.51667
Deide_06680	ADP-ribosyl-	1					816964	-	28	28	273	82	141	107	0.94865	1.18997	0.415283	0.520922	2.28927	1.00215	0.488731	0.613054	0.519802	0.849717	0.797207	0.437762
Deide_06690	conserved hypothetical protein Deide_06690	-2					817029	+	1696	1400	17727	9690	20041	10483	0.783083	0.916289	0.671704	0.785963	0.968628	0.830858	1.14684	1.34192	0.945966	0.585701	0.854625	0.857768
Deide_06700	conserved hypothetical protein Deide_06700	-15					817619	+	211	582	4778	1489	709	1072	2.61665	1.41324	0.552116	0.298195	2.62048	0.552923	0.326116	0.176134	0.539306	1.693	1.85153	0.211001
Deide_06710	NUDIX hydrolase	-337					818635	+	2726	2058	11696	5038	13606	8294	0.716185	2.04149	0.330641	0.942494	2.73867	1.26436	0.48441	1.38081	0.745432	0.682564	0.350815	0.461669
Deide_06730	conserved hypothetical protein Deide_06730	1					822886	-	53	34	496	119	238	172	0.608568	0.795311	0.352672	0.460891	1.91551	1.11006	0.435823	0.569558	0.415195	0.80921	0.765195	0.579511
Deide_06740	cysteine desulfurase	-191					824802	-	104	128	538	91	347	323	1.16757	2.76037	0.337511	0.797943	9.4302	2.726	0.323821	0.765578	0.292716	1.04228	0.422976	0.289071
Deide_06750	PASTA domain-containing protein	-2					826315	-	283	217	2122	512	1867	1572	0.72741	1.18646	0.603649	0.984598	2.84146	2.35802	0.640275	1.04434	0.417553	0.942796	0.613091	0.829861
Deide_06770	AzlC family protein	-1					827387	-	19	5	128	35	120	62	0.249645	0.45321	0.354614	0.643774	0.957755	1.36047	0.612966	1.11279	0.4732	0.578522	0.550836	1.42048
Deide_06780	conserved hypothetical protein Deide_06780	1					827720	+	154	628	7851	2019	836	1693	3.86852	0.928056	1.19469	0.286605	2.08534	0.644	0.526859	0.126393	0.445039	2.26757	4.16841	0.308823
Deide_06790	NADH dehydrogenase	-88	GTG	67	VSGESPDDFLRVGRLITQPIREFVHRRPCNENPDPWCWLRRPCGRHQTQAHAGHGNSAGRAECLPHL		830358	-	108	43	288	171	494	402	0.377703	1.73227	0.404502	1.85518	1.68587	1.80549	0.443927	2.036	1.02752	0.911189	0.218039	1.07095
Deide_06830	phage tail sheath protein	-90					839903	-	29	24	244	122	86	99	0.785089	1.1412	0.370984	0.539259	1.31888	0.623218	0.287812	0.418361	0.865281	1.28898	0.687952	0.472538
Deide_06840	conserved hypothetical protein Deide_06840	-54					839987	+	40	19	262	75	261	144	0.450609	0.841379	0.39122	0.730488	1.69842	1.47457	0.63327	1.18245	0.49539	0.617777	0.535559	0.868203
Deide_06920	transcription-repair coupling factor	1					853734	+	45	74	502	307	105	194	1.56	1.71028	0.468498	0.513629	1.61602	0.48532	0.226457	0.248272	1.05833	2.06882	0.912132	0.300319
Deide_06930	acyltransferase	1					857327	-	41	23	441	121	216	129	0.532169	0.605102	0.34192	0.388779	1.27437	0.818784	0.511303	0.581377	0.474825	0.668722	0.87947	0.642502
Deide_06940	conserved hypothetical protein Deide_06940	1					858969	-	142	79	256	128	365	271	0.52777	3.58036	0.207395	1.40696	4.1378	1.62601	0.249467	1.69237	0.865281	0.831354	0.147407	0.392966
Deide_06950	dephospho-CoA kinase	1					859652	-	50	34	256	159	384	177	0.645082	1.54091	0.384699	0.918936	1.43362	0.854951	0.745367	1.78047	1.07484	0.516121	0.418636	0.596358
Deide_06970	conserved hypothetical protein Deide_06970	-82					859902	+	102	59	396	262	662	372	0.548729	1.72861	0.396334	1.24853	1.50974	1.09045	0.629893	1.98429	1.14497	0.629208	0.31744	0.722276
Deide_07020	branched-chain amino acid ABC transporter periplasmic protein	-50					866242	-	33	33	2491	105	108	117	0.94865	0.153702	0.385292	0.0624258	2.10706	0.855779	0.317628	0.0514627	0.0729462	1.21303	6.172	0.406148
Deide_07050	conserved hypothetical protein Deide_07050	-1					869736	-	179	100	2792	322	1271	995	0.529972	0.415551	0.604071	0.473652	2.08208	2.37319	0.68913	0.540347	0.199585	0.876571	1.27535	1.13982
Deide_07060	ornithine carbamoyltransferase	-2					869845	+	91	65	693	389	732	569	0.677607	1.08823	0.679499	1.09127	1.12025	1.12338	0.78069	1.25378	0.971412	0.870384	0.62267	1.00279
Deide_07080	N-acetyl-gamma-glutamyl-phosphate reductase	-219					871225	+	103	102	626	424	559	469	0.939439	1.89045	0.494828	0.99575	1.61282	0.849517	0.526724	1.05994	1.17214	0.939443	0.496939	0.526726
Deide_07100	tryptophanyl-tRNA synthetase	-3					874208	-	168	151	1568	1009	1786	1113	0.852655	1.1173	0.719953	0.943411	1.00332	0.847167	1.03177	1.352	1.11361	0.697788	0.763138	0.844366
Deide_07120	conserved hypothetical protein Deide_07120	1					876471	+	61	30	613	359	340	207	0.466549	0.567806	0.368773	0.448809	0.560247	0.442834	0.540951	0.658356	1.01349	0.681712	0.821669	0.790426
Deide_07131	conserved hypothetical protein Deide_07131	1					880284	-	160	177	780	313	677	487	1.04944	2.6328	0.330771	0.829824	3.79124	1.19495	0.410655	1.03024	0.694443	0.805471	0.398603	0.315187
Deide_07150	S-layer protein	-53					881614	-	300	1581	8966	3391	1729	4566	4.99938	2.04584	1.65399	0.676845	3.12577	1.03412	0.559348	0.228896	0.65451	2.95699	2.44368	0.330839
Deide_07160	enoyl-CoA hydratase	1					882131	+	170	129	1069	654	747	574	0.719858	1.40008	0.366928	0.713651	1.32241	0.674061	0.426462	0.829441	1.05873	0.860401	0.514156	0.509723
Deide_07180	transcription elongation factor	-2					884471	+	194	364	2007	5647	3622	4179	1.77994	2.10423	2.34093	2.76743	0.432152	0.568355	1.81199	2.14212	4.8692	1.29191	0.845886	1.31517
Deide_07200	ABC transporter ATP-binding protein	1					886830	-	6	4	79	22	72	64	0.632433	0.587452	1.15917	1.07672	1.21896	2.2342	1.16464	1.0818	0.481928	0.995307	1.07657	1.83287
Deide_07210	lipoyl synthase	-33					888073	-	241	274	1264	236	672	236	1.07855	2.51503	0.106418	0.248151	7.78379	0.768007	0.270621	0.631051	0.323111	0.393235	0.428841	0.0986674
Deide_07220	lipoate-protein ligase B (lipoyltransferase)	1					888760	-	168	180	940	214	643	582	1.01641	2.22169	0.376471	0.8229	5.63912	2.08869	0.371459	0.811943	0.393979	1.01349	0.457493	0.370393
Deide_07221	GCN5-related N-acetyltransferase	1					888936	+	42	89	331	67	125	189	2.01023	3.11962	0.489025	0.758902	8.90569	2.16647	0.288848	0.448254	0.350295	1.69302	0.644384	0.243268
Deide_07240	50S ribosomal protein L19	-103					890352	+	2386	1062	3382	8913	12218	8869	0.422241	3.64326	0.403945	3.4854	0.798828	0.764215	0.496979	4.28814	4.56076	0.812801	0.115896	0.956671
Deide_07250	hydrolase	1					891253	+	118	96	965	460	865	401	0.771783	1.15421	0.369301	0.552292	1.39916	0.669501	0.711447	1.06397	0.824931	0.519084	0.66867	0.478504
Deide_07260	ABC transporter ATP-binding protein	-14					893491	-	14	20	447	101	126	159	1.35521	0.519113	1.23421	0.472761	1.32758	1.20904	0.873477	0.334584	0.391022	1.41298	2.61063	0.910709
Deide_07280	conserved hypothetical protein Deide_07280	-14					894125	+	41	41	466	143	258	126	0.94865	1.02079	0.333968	0.359366	1.92221	0.676705	0.610723	0.657168	0.531052	0.54684	0.929327	0.352046
Deide_07300	conserved hypothetical protein Deide_07300	-58					896223	-	65	41	412	203	482	198	0.598379	1.15459	0.331032	0.638734	1.35407	0.74909	0.719685	1.38865	0.852679	0.459968	0.518263	0.553215
Deide_07320	50S ribosomal protein L13	-119					897260	-	594	239	413	907	1704	1301	0.381696	6.71409	0.238018	4.18677	1.76662	1.10163	0.278415	4.89736	3.80053	0.854904	0.0568499	0.623579
Deide_07350	maltose alpha-D-glucosyltransferase	1					898635	+	359	244	2430	1565	3460	1243	0.644765	1.16499	0.376266	0.679856	1.04527	0.609989	0.935385	1.6901	1.11454	0.402258	0.55345	0.583571
Deide_07360	fructose 1,6-bisphosphatase II	1					901868	-	40	21	422	166	333	159	0.498041	0.57736	0.431972	0.500768	0.848133	0.735621	0.807966	0.936643	0.680742	0.534641	0.862619	0.867342
Deide_07380	phosphoglucomutase	1					902206	+	289	332	4430	3207	1491	794	1.0898	0.869509	0.298566	0.238215	0.694051	0.190146	0.500713	0.3995	1.2528	0.596283	1.25335	0.273965
Deide_07390	MviN-like membrane protein	1					903907	+	28	7	110	29	144	47	0.237162	0.73832	0.182414	0.567881	1.61828	1.2447	0.499129	1.55386	0.456239	0.365464	0.321219	0.769152
Deide_07400	conserved hypothetical protein Deide_07400	-3					906155	-	50	17	60	8	163	60	0.322541	3.28728	0.130407	1.32908	14.2466	5.76005	0.316393	3.22462	0.230741	0.412167	0.0981178	0.40431
Deide_07410	DNA topoisomerase	-59					906283	+	803	763	3607	433	1496	1151	0.901394	2.45424	0.155768	0.424112	11.8138	2.04151	0.180811	0.492298	0.207744	0.861496	0.36728	0.172808
Deide_07430	conserved hypothetical protein Deide_07430	-4					910162	-	290	250	1547	541	1028	666	0.817801	1.87495	0.249571	0.572184	3.0981	0.945457	0.344036	0.788761	0.605193	0.725422	0.436173	0.305173
Deide_07440	conserved hypothetical protein Deide_07440	1					910986	-	144	83	793	416	711	507	0.546791	1.21435	0.382616	0.849741	1.33763	0.936008	0.479199	1.06424	0.907835	0.79845	0.450274	0.699749
Deide_07450	conserved hypothetical protein Deide_07450	1					911533	-	327	519	5882	1106	2201	1708	1.50565	1.02372	0.567621	0.385936	3.14604	1.18604	0.653252	0.444158	0.3254	0.868915	1.47077	0.376993
Deide_07460	ribonuclease H	1					911573	+	79	102	506	314	910	670	1.22484	2.33878	0.92165	1.75985	2.17783	1.63874	1.11795	2.13468	1.07391	0.824409	0.523709	0.752466
Deide_07480	conserved hypothetical protein Deide_07480	1					913956	+	56	304	552	221	487	914	5.14981	6.38961	1.77368	2.20069	9.22219	3.17628	0.844014	1.04721	0.692852	2.10149	0.805967	0.344417
Deide_07510	prolipoprotein diacylglyceryl transferase	-5					918330	-	59	29	465	109	194	169	0.466285	0.723577	0.311281	0.483043	1.78371	1.19076	0.319123	0.495212	0.405658	0.975426	0.644417	0.667577
Deide_07532	RNA polymerase, sigma-24 subunit, ECF subfamily	-6					920064	+	93	132	2507	2703	685	544	1.34647	0.610884	0.635674	0.288401	0.327401	0.154567	0.714852	0.324324	1.86586	0.889238	2.20413	0.472104
Deide_07550	oxidoreductase	1					923375	-	218	151	1353	279	535	509	0.657092	1.29485	0.253734	0.500002	3.62848	1.40113	0.23818	0.469352	0.356856	1.0653	0.507467	0.386147
Deide_07551	adenosylhomocysteine nucleosidase	1					923414	+	25	35	260	34	65	43	1.32811	1.56183	0.186916	0.21981	6.90147	0.971302	0.252338	0.296744	0.226304	0.740738	0.850354	0.140738
Deide_07560	hypothetical protein Deide_07560	1					924257	-	291	1235	22274	4123	1289	3334	4.02606	0.643292	1.24506	0.198939	2.0082	0.621037	0.429901	0.0686906	0.320333	2.89616	6.25852	0.309251
Deide_07570	L-threonine 3-dehydrogenase	-51					924392	+	101	48	586	229	467	257	0.450843	0.950349	0.276522	0.582891	1.40527	0.861911	0.44875	0.945936	0.676277	0.616206	0.474398	0.613344
Deide_07590	chaperone protein DnaJ	-39					926697	+	92	57	193	69	184	147	0.58775	3.42655	0.173639	1.01231	5.53832	1.63619	0.194106	1.13163	0.618698	0.894559	0.171528	0.29543
Deide_07600	oxidoreductase	1					929352	-	18	20	49	6	7	25	1.05406	4.73558	0.150934	0.678103	22.3476	3.20003	0.0377428	0.169568	0.211905	3.999	0.222582	0.143193
Deide_07610	conserved hypothetical protein Deide_07610	1					930459	-	86	25	433	135	382	129	0.27577	0.669872	0.163008	0.395962	1.24153	0.733873	0.431096	1.04717	0.539551	0.378125	0.411676	0.591102
Deide_07620	ribose-phosphate diphosphokinase	-51					930622	+	168	66	484	427	624	228	0.372684	1.58212	0.147484	0.626097	1.03626	0.410083	0.360482	1.53032	1.52676	0.409129	0.23556	0.395734
Deide_07630	conserved hypothetical protein Deide_07630	1					932096	+	321	224	2205	559	1379	854	0.661986	1.17863	0.289115	0.514756	2.68651	1.17331	0.416935	0.742332	0.438723	0.693431	0.561655	0.436739
Deide_07660	glycosidase	-49					936261	-	37	85	2827	1077	209	500	2.17933	0.348845	1.46854	0.235069	0.529122	0.356549	0.548218	0.0877532	0.659291	2.67876	6.24727	0.67385
Deide_07670	ABC transporter ATP-binding protein	-123					936671	+	836	985	16811	3908	4345	3905	1.11773	0.679802	0.507613	0.30873	1.6898	0.767417	0.50442	0.306788	0.402298	1.00633	1.6442	0.454148
Deide_07680	ABC transporter periplasmic protein	-84					938166	+	5188	2509	24809	9933	30353	13532	0.458782	1.17336	0.283452	0.724944	1.69345	1.04628	0.56782	1.45223	0.69288	0.499195	0.390999	0.617837
Deide_07690	ABC transporter permease	-53	ATG	18	MNEFPERHDLLSIYRSVL		939149	+	27	25	254	109	267	89	0.878379	1.14195	0.358216	0.465702	1.53768	0.627088	0.959746	1.24773	0.742642	0.37324	0.769195	0.407814
Deide_07700	conserved hypothetical protein Deide_07700	1					941325	-	132	116	4631	1451	897	536	0.833662	0.290618	0.441275	0.15383	0.535973	0.283702	0.659519	0.229911	0.542225	0.669086	2.86858	0.529321
Deide_07720	TRAP transporter, periplasmic component	-57					944659	-	1836	1803	21748	8784	17307	16698	0.931599	0.961869	0.988348	1.02046	1.37612	1.45995	0.914867	0.944593	0.698972	1.08032	0.96853	1.06092
Deide_07730	amino acid ABC transporter ATP-binding protein	1					944764	+	649	470	4719	1939	3382	2275	0.687004	1.15555	0.380939	0.640742	1.62507	0.901091	0.505752	0.85068	0.711074	0.753212	0.594527	0.554493
Deide_07740	conserved hypothetical protein Deide_07740	-2					946950	-	147	121	1472	762	622	537	0.780861	0.953712	0.396986	0.484862	1.06459	0.541233	0.410659	0.501562	0.895848	0.966704	0.81876	0.508395
Deide_07750	conserved hypothetical protein Deide_07750	-4					948693	-	419	240	2989	872	2046	910	0.543379	0.93159	0.236018	0.404639	1.84522	0.801475	0.473915	0.812498	0.504868	0.498018	0.583282	0.434353
Deide_07760	superoxide dismutase	-81					949444	+	425	441	3672	2625	1951	2091	0.984364	1.3934	0.534667	0.756839	1.12632	0.611772	0.44553	0.630662	1.23713	1.20007	0.706448	0.54316
Deide_07780	lactoylglutathione lyase (glyoxalase I)	-3					952205	+	34	24	289	91	181	178	0.669635	0.963503	0.568931	0.818604	1.76816	1.50225	0.516664	0.743401	0.544917	1.10116	0.695001	0.849613
Deide_07790	conserved hypothetical protein Deide_07790	1					953747	-	75	110	1100	485	403	274	1.39135	1.16022	0.397016	0.331062	1.52056	0.433884	0.521498	0.434865	0.76302	0.761299	1.19922	0.285345
Deide_07820	ABC transporter permease	1					957789	-	111	83	1275	525	562	421	0.709351	0.755279	0.412171	0.438858	1.05992	0.615868	0.491385	0.523201	0.712584	0.838794	0.93919	0.581054
Deide_07830	nucleoside diphosphate kinase	-58					957807	+	93	89	971	883	871	516	0.907848	1.06343	0.602955	0.706289	0.675743	0.448801	0.908958	1.06473	1.57372	0.663347	0.853695	0.664159
Deide_07840	regulator protein	-175					958394	+	49	31	358	99	125	97	0.600166	1.00466	0.215126	0.360114	2.09932	0.752491	0.247584	0.414447	0.478563	0.868903	0.597384	0.358445
Deide_07850	conserved hypothetical protein Deide_07850	1					959965	-	148	97	660	191	521	328	0.62175	1.70517	0.240841	0.660514	3.40479	1.31888	0.341653	0.936993	0.500814	0.704929	0.364627	0.38736
Deide_07860	conserved hypothetical protein Deide_07860	-3					960016	+	18	14	131	39	84	61	0.737839	1.23993	0.368278	0.618886	2.40667	1.20124	0.452914	0.761115	0.515205	0.81313	0.595066	0.499131
Deide_07870	conserved hypothetical protein Deide_07870	1					960553	+	70	62	385	382	448	386	0.840233	1.8684	0.599249	1.33253	1.08813	0.776048	0.621139	1.38121	1.71708	0.964759	0.449706	0.713195
Deide_07890	naringenin-chalcone synthase	1					962464	+	117	374	3890	4378	618	1161	3.03244	1.11548	1.07836	0.396675	0.572728	0.203667	0.512639	0.188574	1.94766	2.10355	2.7185	0.355609
Deide_07900	conserved hypothetical protein Deide_07900	-22					963793	-	1018	8080	68574	14999	3709	24511	7.52956	1.36707	2.61656	0.475065	3.61162	1.25506	0.353604	0.0642007	0.378521	7.39969	5.5078	0.347506
Deide_07910	CoA-transferase	1					965121	-	37	23	208	116	135	58	0.589701	1.28293	0.170351	0.370609	1.3293	0.384003	0.354112	0.770394	0.965121	0.481065	0.459651	0.288877
Deide_07920	aconitate hydratase	-37					965233	+	947	606	5368	3196	8491	7167	0.607056	1.30978	0.822443	1.7745	1.27121	1.72225	0.870197	1.87754	1.03034	0.945122	0.463478	1.35481
Deide_07930	serine endopeptidase	1					968175	+	798	435	4810	2252	2690	1558	0.517121	1.04926	0.212169	0.430501	1.29501	0.53133	0.327158	0.663819	0.810234	0.648522	0.492843	0.41029
Deide_07940	conserved hypothetical protein Deide_07940	1					970149	-	1267	312	2585	1817	5463	1259	0.233606	1.40034	0.107986	0.647317	1.1512	0.532152	0.418469	2.50849	1.21641	0.25805	0.166821	0.462257
Deide_07960	conserved hypothetical protein Deide_07960	1					972108	-	23	14	173	92	131	58	0.577439	0.938905	0.274043	0.445588	1.02022	0.484178	0.55278	0.898809	0.920298	0.495754	0.615013	0.474583
Deide_07970	conserved hypothetical protein Deide_07970	-119					972252	+	29	183	889	520	31	183	5.98631	2.3883	0.685759	0.273591	2.35939	0.270279	0.103746	0.0413907	1.01225	6.60996	2.50651	0.114555
Deide_07980	cysteine synthase	1					973855	+	189	108	814	263	836	492	0.542086	1.53936	0.282893	0.803327	2.75309	1.43673	0.429292	1.21906	0.559137	0.658974	0.352151	0.52186
Deide_07981	hypothetical protein Deide_07981	-71					975023	+	12	25	181	147	110	135	1.97635	1.60251	1.22256	0.991305	1.14018	0.705312	0.889652	0.721367	1.40548	1.3742	1.23329	0.618595
Deide_07990	putative NAD dependent epimerase/dehydratase family protein	-41					975651	+	42	55	279	432	562	693	1.24228	2.28717	1.79309	3.30127	0.853555	1.23201	1.29866	2.39097	2.67958	1.38072	0.543152	1.44339
Deide_08000	conserved hypothetical protein Deide_08000	-42					977536	-	26	96	551	238	79	212	3.50271	2.02143	0.886096	0.511371	2.70425	0.684107	0.294892	0.170184	0.747502	3.00482	1.73278	0.252975
Deide_08010	ABC transporter permease	-34					977678	+	62	669	964	1333	1490	2907	10.2362	8.05172	5.09532	4.00793	3.36472	1.67486	2.3324	1.83464	2.39299	2.18458	1.27131	0.497773
Deide_08040	hypothetical protein Deide_08040	1					980370	+	55	42	240	31	125	79	0.724423	2.03038	0.156093	0.43749	9.08323	1.95718	0.220575	0.618217	0.223531	0.707663	0.356792	0.215472
Deide_08060	putative Major Facilitator Superfamily (MFS_1) transporter	-3					981684	+	32	80	1478	495	95	168	2.37162	0.627993	0.570529	0.151073	1.08352	0.260657	0.288126	0.0762942	0.579586	1.98014	3.77651	0.240565
Deide_08100	methylmalonyl-CoA mutase	-14					990857	-	49	43	186	77	44	56	0.832488	2.68222	0.124197	0.400154	3.74395	0.55855	0.0871496	0.28079	0.716415	1.4251	0.310372	0.149187
Deide_08110	ribulose-phosphate 3-epimerase	-1					990963	+	59	32	396	208	313	126	0.514522	0.93755	0.232079	0.42289	1.03143	0.465235	0.514874	0.938192	0.908982	0.45075	0.548794	0.451059
Deide_08130	conserved hypothetical protein Deide_08130	1					992481	+	31	25	125	133	106	93	0.76504	2.32044	0.326016	0.988837	1.2602	0.537027	0.331858	1.00656	1.84132	0.982396	0.329697	0.426143
Deide_08140	carboxynorspermidine decarboxylase	1					993348	+	202	101	701	297	761	580	0.474325	1.67164	0.312029	1.09967	2.27991	1.49981	0.36563	1.28857	0.733205	0.8534	0.283748	0.657838
Deide_08150	S-layer protein	-19					996060	-	9	56	291	49	8	121	5.90271	2.23272	1.46104	0.552642	7.66204	1.89651	0.0862693	0.0326317	0.2914	16.9358	2.64373	0.24752
Deide_08155	putative DNA binding domain protein, excisionase family	-142					997070	+	2126	3141	37271	6210	5729	5352	1.40156	0.977769	0.273572	0.190852	3.39101	0.661895	0.261532	0.182453	0.288342	1.04604	1.43342	0.195191
Deide_08180	minicell-associated protein DivIVA	-257	GTG	86	VQKHGVDPEKLPGFYSSVRETGLTVRGLMVMAPEADEAQVRRVFEDTARRAHDLGLSELSMGMSGDYPLAVQAGSTLVRVGRSLFT		1001123	-	30	27	419	66	120	131	0.853785	0.747634	0.474535	0.415536	2.74266	1.52438	0.388212	0.339946	0.272594	1.22236	1.14198	0.555802
Deide_08190	conserved hypothetical protein Deide_08190	-42	GTG (GTG is at TSS position 1001536 with similar amounts of reads)	15	VFSLYEQDRVTGGTP		1001534	-	14	15	147	39	94	40	1.01641	1.1839	0.310492	0.361655	2.57857	0.787699	0.651641	0.759019	0.459128	0.476477	0.85853	0.305479
Deide_08200	Surface antigen , outer membrane protein OMP85 family	-77					1001668	+	262	341	1337	539	1047	875	1.23469	2.95912	0.362932	0.869818	4.24149	1.24676	0.387841	0.929518	0.697661	0.935774	0.41725	0.293945
Deide_08210	fibronectin/fibrinogen binding protein	-41	ATG	17	MTASDFRFVSGGPAWKD		1004473	+	114	57	459	226	398	301	0.474325	1.44079	0.286933	0.871577	1.6909	1.02288	0.338834	1.02923	0.852085	0.846824	0.329211	0.604928
Deide_08220	aspartate alpha-decarboxylase	1					1006130	+	837	522	1902	1104	4503	3230	0.591631	3.18419	0.419368	2.25706	3.16996	2.24698	0.522138	2.81018	1.00449	0.803175	0.185802	0.708834
Deide_08230	putative metal dependent phosphohydrolase	1					1006602	+	27	17	95	69	114	82	0.597298	2.07618	0.330041	1.14721	1.65178	0.912703	0.409779	1.42437	1.25693	0.805413	0.287691	0.552557
Deide_08240	fructokinase	-3					1009002	-	34	25	103	10	19	31	0.697536	2.81606	0.0990834	0.400015	16.7607	2.38082	0.0542355	0.218957	0.168016	1.82691	0.247699	0.142048
Deide_08320	cytochrome c-type biogenesis protein CcmC	-44					1015691	-	315	291	752	213	754	1961	0.876372	4.48967	0.676527	3.46586	9.15938	7.07071	0.232311	1.19013	0.490172	2.91216	0.195197	0.771964
Deide_08350	cytochrome c-type biogenesis protein	1					1017804	-	495	664	5240	5728	9809	14048	1.27253	1.4702	3.08409	3.56316	0.777173	1.88355	1.92322	2.22196	1.89173	1.60361	0.865551	2.42359
Deide_08360	conserved exported protein of unknown function	1					1018262	-	53	59	413	128	173	102	1.05604	1.65745	0.209143	0.328248	3.09026	0.612005	0.316795	0.497208	0.536348	0.660182	0.637148	0.198043
Deide_08380	response regulator CheY	-2					1021226	-	321	315	2853	1077	1510	1233	0.930918	1.281	0.417423	0.574398	1.96086	0.87925	0.456542	0.628228	0.653282	0.914315	0.726713	0.448399
Deide_08390	long-chain-fatty-acid--CoA ligase	-79					1023157	-	80	38	949	637	571	213	0.450609	0.464576	0.28934	0.298308	0.399942	0.256806	0.692715	0.714188	1.16161	0.417689	0.969935	0.642108
Deide_08400	ribokinase	-57					1023263	+	27	30	99	48	83	77	1.05406	3.51581	0.309917	1.03373	4.19018	1.23201	0.298348	0.995143	0.83906	1.03878	0.299804	0.294023
Deide_08410	conserved hypothetical protein Deide_08410	1					1024294	+	136	88	1049	496	976	479	0.613832	0.9733	0.38275	0.606893	1.18947	0.741684	0.696498	1.10438	0.818263	0.549535	0.630671	0.623541
Deide_08415	conserved hypothetical protein Deide_08415	1					1024799	+	287	276	1599	779	1531	1435	0.91229	2.00263	0.543361	1.19277	2.37533	1.41475	0.517728	1.1365	0.843094	1.04951	0.455547	0.595601
Deide_08430	signal peptidase I	-2					1026301	-	318	178	1241	809	1481	835	0.531005	1.66413	0.28535	0.894266	1.47511	0.792689	0.451998	1.41653	1.12814	0.631307	0.319088	0.537377
Deide_08440	Non-specific serine/threonine protein kinase	-2					1026693	+	215	171	2608	568	1120	916	0.754507	0.760726	0.462994	0.46681	2.01837	1.23855	0.505578	0.509745	0.376901	0.915771	0.991826	0.613637
Deide_08450	Alpha-glucosidase	1					1029116	-	35	36	196	60	106	139	0.975754	2.13101	0.431584	0.942563	4.02257	1.77922	0.293932	0.641937	0.529764	1.46831	0.457883	0.442308
Deide_08460	cell envelope-related transcriptional attenuator	1					1030504	-	122	92	696	190	366	228	0.715375	1.53362	0.203092	0.435389	3.24629	0.921608	0.291159	0.624186	0.472423	0.697531	0.466461	0.283896
Deide_08465	conserved hypothetical protein Deide_08465	1					1030887	-	16	48	1213	273	46	144	2.84595	0.459113	0.978049	0.157781	1.17878	0.405102	0.279027	0.0450132	0.389483	3.50521	6.19879	0.343664
Deide_08470	acetyltransferase	-58					1032056	-	78	159	930	239	767	1017	1.93379	1.9836	1.41692	1.45342	4.46017	3.26804	0.954354	0.978937	0.444736	1.48469	0.974888	0.732717
Deide_08480	glucose-fructose oxidoreductase	1					1032173	+	33	182	2036	477	105	334	5.23195	1.03713	1.09989	0.218032	2.55803	0.537766	0.308805	0.0612144	0.405441	3.56178	5.04464	0.210226
Deide_08500	ATP-dependent Clp protease adaptor protein clpS	1					1037610	-	442	823	9044	4506	2446	2056	1.76638	1.05579	0.505498	0.302144	1.22451	0.350426	0.537085	0.321025	0.862219	0.941188	1.67303	0.286178
Deide_08510	desiccation-associated late embryogenesis abundant protein	1					1038311	-	348	828	8696	8540	1765	3446	2.25713	1.10472	1.0761	0.526681	0.650017	0.309901	0.492237	0.240917	1.69952	2.18615	2.04318	0.476757
Deide_08520	conserved hypothetical protein Deide_08520	1					1038813	-	180	121	1327	565	987	700	0.637703	1.05792	0.422614	0.701098	1.43579	0.951513	0.532174	0.882853	0.736825	0.794128	0.602788	0.662712
Deide_08530	conserved hypothetical protein Deide_08530	1					1038904	+	35	158	1797	746	322	447	4.28248	1.02011	1.3879	0.330606	1.41994	0.460186	0.892887	0.212692	0.718419	1.55439	4.19804	0.324088
Deide_08540	putative PAP2 superfamily protein	1					1041141	-	141	85	1041	382	636	592	0.571881	0.947344	0.456269	0.755828	1.49179	1.19021	0.437771	0.725185	0.635038	1.04226	0.603668	0.797839
Deide_08550	ABC transporter ATP-binding protein	-2					1041172	+	647	439	9583	2205	5312	3379	0.643674	0.531499	0.567547	0.468639	1.33478	1.17691	0.796824	0.657959	0.398193	0.712262	1.21105	0.881731
Deide_08560	permease	1					1043715	-	19	19	95	17	127	90	0.94865	2.32044	0.514763	1.25913	7.49303	4.06592	0.648722	1.5868	0.309679	0.793502	0.408824	0.542627
Deide_08570	glycogen phosphorylase	-2					1046318	-	1681	1044	18309	8265	12363	9007	0.589167	0.661569	0.582278	0.653834	0.846857	0.836955	0.713781	0.801496	0.781205	0.815766	0.89056	0.988307
Deide_08580	hypothetical protein Deide_08580	-35	ATG	12	MHFYRSLFAGPV		1046379	+	54	56	611	220	358	274	0.983785	1.06337	0.55141	0.596021	1.70655	0.956517	0.643425	0.695479	0.623115	0.856993	0.925153	0.560499
Deide_08590	Type 4 pilus assembly protein PilC	-2					1048225	-	416	253	2935	1115	2733	1651	0.576943	1.00012	0.431293	0.747637	1.52124	1.1372	0.63761	1.10528	0.657436	0.676421	0.576874	0.747548
Deide_08630	tRNA pseudouridine synthase B	1					1052818	-	32	23	105	28	50	33	0.681842	2.54143	0.112068	0.417712	5.50709	0.905151	0.151645	0.565227	0.461483	0.739015	0.268291	0.164361
Deide_08640	conserved hypothetical protein Deide_08640	1					1052884	+	300	208	1502	769	1375	774	0.65773	1.60669	0.280374	0.684893	1.81338	0.773	0.444826	1.08661	0.88602	0.630301	0.409369	0.426275
Deide_08660	conserved hypothetical protein Deide_08660	-1					1054889	-	49	40	286	742	715	759	0.774408	1.62268	1.68331	3.52718	0.361417	0.785602	1.41618	2.96744	4.48978	1.18863	0.477239	2.17367
Deide_08661	cell division protein MraZ	-251					1054980	+	1369	643	2969	684	2242	2157	0.445567	2.5127	0.171224	0.965588	6.30242	2.42192	0.158943	0.89633	0.398688	1.07727	0.177326	0.384283
Deide_08710	conserved hypothetical protein Deide_08710	-2					1059507	+	728	420	3578	2184	4584	2481	0.547298	1.36191	0.370351	0.921591	1.28929	0.872447	0.611114	1.52071	1.05633	0.606027	0.40186	0.67669
Deide_08740	nucleoside triphosphate pyrophosphohydrolase	1					1063322	-	179	89	1006	381	574	346	0.471675	1.02644	0.210059	0.45712	1.56609	0.697455	0.31122	0.677261	0.655411	0.674953	0.459527	0.445347
Deide_08750	conserved hypothetical protein Deide_08750	1					1063443	+	59	175	1413	544	457	728	2.81379	1.43693	1.3409	0.684764	2.15671	1.02777	0.751749	0.383899	0.66626	1.78371	1.9582	0.476547
Deide_08760	short chain dehydrogenase	1					1064022	+	112	220	2634	364	379	424	1.86342	0.969051	0.411402	0.213945	4.05204	0.894601	0.32842	0.170791	0.239151	1.25267	1.92293	0.220778
Deide_08770	SsrA-binding protein	1					1064869	+	198	67	848	366	812	684	0.321008	0.916681	0.375413	1.07204	1.22729	1.43529	0.398015	1.13659	0.746917	0.943213	0.350185	1.16948
Deide_08810	glycoside hydrolase	1					1072631	-	57	142	1380	524	219	290	2.3633	1.19385	0.552893	0.2793	1.81681	0.425042	0.372888	0.188368	0.657112	1.48273	1.97957	0.233949
Deide_08820	phosphoenolpyruvate carboxylase	-79					1075258	-	151	65	684	370	1786	424	0.408359	1.10255	0.305146	0.823876	1.17778	0.880094	1.14792	3.09933	0.936122	0.265824	0.370378	0.747248
Deide_08830	conserved hypothetical protein Deide_08830	-29					1076052	-	21	22	57	23	46	65	0.993823	4.47803	0.336366	1.51562	6.4128	2.17045	0.212592	0.957911	0.698297	1.58221	0.221933	0.338457
Deide_08840	universal stress family protein UspA	-61					1076071	+	101	133	1040	250	341	505	1.24921	1.48374	0.543361	0.645372	3.56668	1.55137	0.327674	0.389192	0.416	1.65824	0.841934	0.434963
Deide_08850	protease, Peptidase U32 family	-3					1076704	+	70	53	362	276	334	614	0.718263	1.69866	0.95321	2.2543	1.28742	1.70854	0.463081	1.09517	1.31943	2.05841	0.422841	1.3271
Deide_08870	conserved hypothetical protein Deide_08870	1					1079934	+	30	46	523	53	166	170	1.4546	1.02046	0.615809	0.432015	5.81881	2.46342	0.537026	0.376746	0.175372	1.1467	1.42543	0.423354
Deide_08880	ABC transporter ATP-binding protein	-1					1080716	+	24	11	155	17	37	65	0.434798	0.82338	0.29432	0.557357	4.33807	2.9365	0.149623	0.283343	0.189803	1.96708	0.528064	0.676913
Deide_08910	saccharopine dehydrogenase	1					1084764	-	244	218	2198	716	1452	757	0.847564	1.15072	0.337151	0.457741	2.04125	0.811985	0.577545	0.784118	0.563732	0.583766	0.736553	0.397788
Deide_08920	conserved hypothetical protein Deide_08920	1					1084833	+	52	30	289	290	258	147	0.547298	1.20438	0.307208	0.676038	0.693547	0.3893	0.481532	1.05965	1.73655	0.63798	0.454424	0.561317
Deide_08930	conserved hypothetical protein Deide_08930	-98	ATG	33	MPGGVVSCMVMVKNGQVTALLKVEGDKQYRVKP		1085082	+	19	24	122	20	40	41	1.19829	2.2824	0.234503	0.446659	8.04514	1.57441	0.204322	0.389173	0.283699	1.14771	0.525016	0.195697
Deide_08940	3-phosphoshikimate 1-carboxyvinyltransferase	1					1085807	+	60	52	424	112	580	252	0.822163	1.42291	0.456423	0.789926	3.1127	1.72801	0.938178	1.6237	0.457129	0.486499	0.577805	0.555149
Deide_08950	hypothetical protein Deide_08950	1					1087167	+	168	148	2710	1141	1447	596	0.835715	0.633624	0.385527	0.2923	0.869618	0.401167	0.835926	0.633785	0.728624	0.461198	1.31894	0.461314
Deide_08960	conserved hypothetical protein Deide_08960	-29					1087473	+	18	21	204	47	71	30	1.10676	1.19434	0.18112	0.195453	2.99553	0.490217	0.38282	0.413115	0.398708	0.473121	0.926668	0.163649
Deide_08980	putative DNA/RNA helicase, SNF2 family	-44	GTG	15	VFVPDVPRPHGQVRV		1089051	+	161	105	558	814	1036	1141	0.618685	2.18321	0.770155	2.71771	0.864803	1.07653	0.624515	2.20378	2.52451	1.23321	0.283384	1.24483
Deide_08990	Anthranilate synthase component I	-130	ATG (TSS at -1 of ATG)	15	MTVYGAWWWPSFAWE	Deide_08989	1092727	+	3676	1812	50166	26342	86979	31700	0.467615	0.419072	0.937135	0.83985	0.461171	0.92422	2.2964	2.05801	0.908712	0.408088	1.11584	2.00407
Deide_09020	AsnC family transcriptional regulator; Lrp	-107					1096610	-	645	256	2268	2107	2487	1445	0.376518	1.30959	0.243459	0.846792	0.814569	0.526706	0.374218	1.30159	1.60771	0.650581	0.287508	0.646607
Deide_09030	L-lysine 2,3-aminomutase	-50					1096734	+	2093	655	7411	6824	2756	2301	0.296878	1.02543	0.119472	0.412659	0.643509	0.258966	0.127796	0.441413	1.59349	0.934861	0.289517	0.402428
Deide_09050	extracellular nuclease	-35					1099802	+	270	256	1269	881	860	1621	0.89946	2.34055	0.652435	1.69775	1.94812	1.4131	0.309132	0.804413	1.20144	2.11054	0.384295	0.725363
Deide_09051	peroxiredoxin	1					1102970	-	102	54	454	148	548	297	0.502226	1.37999	0.316428	0.869466	2.44616	1.5412	0.521422	1.43274	0.564148	0.606856	0.363933	0.63005
Deide_09052	tRNA(Ile)-lysidine synthetase	1					1103006	+	9	10	75	21	60	53	1.05406	1.54696	0.639958	0.939218	3.19252	1.9383	0.64702	0.949582	0.484557	0.989086	0.681373	0.607139
Deide_09060	conserved hypothetical protein Deide_09060	-6					1105881	-	38	100	2105	558	139	194	2.49645	0.551172	0.5548	0.12249	1.20148	0.267013	0.355009	0.07838	0.458743	1.56277	4.52934	0.222236
Deide_09070	N-acetylmuramoyl-L-alanine amidase	1					1105950	+	45	55	910	297	286	208	1.15946	0.701231	0.502307	0.30379	1.24153	0.537863	0.616825	0.37305	0.56481	0.814342	1.65347	0.433225
Deide_09080	short chain dehydrogenase	1					1108209	+	156	192	3337	784	646	678	1.16757	0.667551	0.472306	0.270038	1.64187	0.664169	0.401899	0.229783	0.406581	1.17519	1.74903	0.404521
Deide_09110	ATP-dependent RNA helicase	1					1110628	+	14	21	96	27	113	76	1.42297	2.53798	0.589934	1.05219	5.21444	2.1618	0.783356	1.39717	0.48672	0.753086	0.560673	0.414578
Deide_09120	hypothetical protein Deide_09120	-80					1113163	+	89	53	302	66	281	214	0.564926	2.03614	0.261302	0.9418	5.38374	2.4902	0.306426	1.10444	0.378202	0.852741	0.277449	0.462541
Deide_09130	trans-aconitate 2-methyltransferase	1					1114460	-	5	5	7	7	12	53	0.94865	8.28727	1.15192	10.0631	4.78878	5.81491	0.232927	2.03482	1.73056	4.94543	0.114471	1.21428
Deide_09150	radiation-induced protein DdrA	1					1115276	-	302	38998	663	673	10147	309207	122.501	682.446	111.266	619.852	388.49	352.857	3.26091	18.1663	1.75666	34.121	0.179504	0.908279
Deide_09180	imidazoleglycerol-phosphate dehydratase	1					1118211	+	922	681	3959	1894	4847	2525	0.700684	1.99573	0.297611	0.847672	2.41057	1.02387	0.510212	1.45322	0.827907	0.583308	0.351092	0.424743
Deide_09200	branched-chain amino acid aminotransferase	-1					1119483	+	1054	881	8903	2898	4561	7239	0.792941	1.1481	0.746373	1.08067	2.03812	1.91843	0.41998	0.608088	0.563312	1.77717	0.690656	0.941272
Deide_09210	glycogen branching enzyme	1					1120784	+	362	363	3097	1353	1164	799	0.95127	1.35989	0.239859	0.342892	1.79871	0.453538	0.312071	0.446123	0.756038	0.768605	0.699518	0.252146
Deide_09230	nitroreductase	1					1123017	+	68	44	358	242	348	196	0.613832	1.42597	0.313231	0.727654	1.21896	0.622022	0.496683	1.15382	1.16982	0.630647	0.430468	0.510288
Deide_09240	3-isopropylmalate dehydrogenase	-3					1124892	-	242	176	1262	338	969	917	0.689927	1.61805	0.411787	0.965744	3.49099	2.08362	0.388613	0.911395	0.463494	1.05963	0.426393	0.596855
Deide_09260	conserved hypothetical protein Deide_09260	-4					1126601	-	37	41	743	458	373	252	1.05121	0.640228	0.740145	0.450779	0.600165	0.422571	0.978399	0.595885	1.06675	0.756487	1.64193	0.704091
Deide_09270	conserved hypothetical protein Deide_09270	1					1126701	+	67	481	2049	287	105	654	6.81045	2.7236	1.06077	0.424217	11.2361	1.75009	0.152098	0.0608261	0.242397	6.97426	2.50054	0.155756
Deide_09290	threonine aldolase	1					1128103	+	156	100	866	497	805	516	0.608109	1.33974	0.359454	0.791924	1.34895	0.797367	0.500818	1.10337	0.993174	0.717734	0.453899	0.591102
Deide_09300	conserved hypothetical protein Deide_09300	1					1129177	+	51	29	260	47	158	81	0.539428	1.29409	0.172597	0.41406	4.13669	1.32359	0.300674	0.721317	0.312832	0.574034	0.41684	0.319963
Deide_09330	conserved hypothetical protein Deide_09330	1					1131823	-	69	104	3190	493	720	469	1.42985	0.378253	0.738656	0.195404	1.41429	0.730619	1.01273	0.267907	0.26745	0.729373	3.78014	0.516597
Deide_09340	isopentenyl pyrophosphate isomerase	1					1132378	+	46	34	175	56	157	133	0.701176	2.25414	0.314204	1.0101	4.07046	1.82402	0.331246	1.06489	0.55378	0.948553	0.311062	0.44811
Deide_09360	Holliday junction DNA helicase RuvA	1					1135296	-	132	127	839	323	441	619	0.912716	1.75623	0.509606	0.980574	2.63605	1.47181	0.324245	0.623906	0.666235	1.57167	0.519702	0.558341
Deide_09361	GCN5-related N-acetyltransferase	1					1135360	+	43	33	332	79	172	122	0.728033	1.15323	0.308326	0.488398	2.80052	1.18604	0.388212	0.61494	0.41179	0.79422	0.6313	0.423505
Deide_09380	methionine--tRNA ligase	-53					1136896	+	1229	521	2509	1452	3558	3000	0.402153	2.40922	0.26527	1.58918	2.4056	1.58679	0.280972	1.68325	1.0015	0.944115	0.166923	0.659623
Deide_09390	conserved hypothetical protein Deide_09390	1					1139034	+	901	702	4888	941	3113	2084	0.739125	1.66627	0.251357	0.566655	5.0015	1.70088	0.335323	0.755945	0.333154	0.749597	0.443581	0.340074
Deide_09440	conserved hypothetical protein Deide_09440	1					1146830	-	280	187	1155	1208	1567	1729	0.633562	1.87845	0.67105	1.9896	1.03783	1.09924	0.54315	1.61038	1.80997	1.23548	0.33728	1.05917
Deide_09460	conserved hypothetical protein Deide_09460	-2					1148630	-	165	141	1202	1244	1312	913	0.810664	1.36099	0.601319	1.00953	0.759891	0.563658	0.771718	1.2956	1.79103	0.779196	0.595644	0.741761
Deide_09500	Maltose ABC transporter periplasmic protein	-136					1153739	-	590	341	4827	2367	1918	1435	0.548287	0.819628	0.264313	0.395118	0.965848	0.465606	0.315504	0.471643	0.84861	0.837747	0.668947	0.48207
Deide_09510	Drug efflux permease	1					1153945	+	354	232	504	1021	941	1009	0.621714	5.34068	0.309746	2.6608	1.5234	0.75898	0.257985	2.21616	3.50576	1.20064	0.116411	0.498214
Deide_09520	methyltransferase RsmB, Sun protein	1					1155276	+	72	60	651	194	398	171	0.790541	1.06933	0.258096	0.349114	2.07349	0.676954	0.536487	0.725679	0.515713	0.481086	0.73929	0.32648
Deide_09530	purine nucleoside phosphorylase	-1					1157323	-	86	66	758	393	731	475	0.728033	1.01022	0.600224	0.832868	1.12591	0.928252	0.82495	1.1447	0.897243	0.727588	0.720671	0.824446
Deide_09560	2-nitropropane dioxygenase	1					1159350	-	5	4	48	2	21	16	0.75892	0.966848	0.347751	0.443027	13.4086	6.14405	0.407622	0.519303	0.0721067	0.85312	0.784942	0.458218
Deide_09580	peptide chain release factor 3 (RF3)	-101	ATG	8	MTVLLTPP		1160366	+	4295	2887	25588	7319	9255	16624	0.63766	1.30903	0.420621	0.863478	2.64452	1.74441	0.209133	0.429321	0.494997	2.01126	0.487124	0.659631
Deide_09590	hypothetical protein Deide_09590	-87					1166572	-	347	140	911	119	718	492	0.38274	1.78299	0.154083	0.717792	7.8874	3.17529	0.200818	0.93551	0.226056	0.767273	0.214662	0.402577
Deide_09610	aminopeptidase	1					1168816	-	39	24	179	94	157	107	0.583784	1.5556	0.298152	0.794479	1.71173	0.87422	0.3907	1.04109	0.908786	0.763121	0.375279	0.510722
Deide_09620	formyltetrahydrofolate deformylase	-2					1168859	+	41	38	337	85	256	170	0.879236	1.30826	0.450592	0.670457	2.99721	1.53601	0.605989	0.90168	0.436492	0.743564	0.672067	0.512481
Deide_09630	conserved hypothetical protein Deide_09630	1					1169781	+	158	105	806	200	580	446	0.630432	1.51145	0.306758	0.735448	3.51975	1.71265	0.35627	0.854152	0.42942	0.861026	0.417104	0.486584
Deide_09671	conserved hypothetical protein Deide_09671	1					1176508	-	20	123	2928	486	73	352	5.8342	0.487387	1.91263	0.15978	1.69676	0.556252	0.354243	0.0295934	0.287245	5.3992	11.9704	0.327831
Deide_09680	(dimethylallyl)adenosine tRNA methylthiotransferase	-82					1178077	-	203	124	490	336	1018	712	0.579471	2.93606	0.381155	1.93124	2.4742	1.62744	0.486699	2.46601	1.18667	0.783144	0.197363	0.657765
Deide_09700	Amidase	-1					1180363	-	159	98	826	291	536	368	0.584702	1.37653	0.251518	0.592134	2.2578	0.971225	0.327172	0.770242	0.609677	0.768763	0.424766	0.430164
Deide_09710	desiccation-associated late embryogenesis abundant (Lea) protein	1					1181055	-	12	11	107	35	62	42	0.869595	1.19275	0.380352	0.521696	2.10706	0.921608	0.50144	0.687781	0.566071	0.75852	0.729069	0.43739
Deide_09711	conserved hypothetical protein Deide_09711	1					1181165	+	16	57	754	425	99	125	3.37956	0.877088	0.849001	0.220339	0.899163	0.225884	0.600515	0.15585	0.975449	1.41379	3.85317	0.251216
Deide_09720	conserved hypothetical protein Deide_09720	1					1182413	+	85	169	757	345	247	432	1.88614	2.59018	0.55231	0.758472	3.28413	0.961678	0.282024	0.387296	0.788697	1.95838	0.728188	0.292826
Deide_09740	conserved hypothetical protein Deide_09740	-49					1184090	+	438	446	2409	688	1332	1805	0.965977	2.14802	0.447838	0.995846	4.34609	2.0149	0.295147	0.656311	0.494241	1.51734	0.449706	0.463612
Deide_09750	conserved hypothetical protein Deide_09750	1					1184584	+	162	128	964	348	525	466	0.74955	1.54054	0.3126	0.642482	2.46594	1.02842	0.314523	0.646435	0.624725	0.993885	0.486551	0.41705
Deide_09770	peptidase M23 family	1					1185333	+	218	194	1704	1001	1457	1275	0.844211	1.32091	0.635582	0.994472	1.29933	0.97823	0.648652	1.01492	1.0166	0.979851	0.639116	0.752871
Deide_09780	thioesterase; phenylacetic acid degradation protein; ComA	1					1186819	+	132	86	753	419	661	534	0.61806	1.32508	0.439628	0.942536	1.37606	0.978796	0.486	1.04195	0.962955	0.904585	0.466431	0.711304
Deide_09800	D-3-phosphoglycerate dehydrogenase	1					1187968	+	286	131	1476	810	2227	667	0.434521	1.02973	0.253442	0.600608	1.08427	0.63242	0.755723	1.79092	0.949698	0.335363	0.421975	0.583266
Deide_09840	Aminotransferase class-V	1					1193394	+	133	41	1008	562	1461	378	0.292441	0.471914	0.308858	0.498406	0.489103	0.51656	1.06612	1.72041	0.964857	0.289702	0.619691	1.05614
Deide_09850	conserved hypothetical protein Deide_09850	1					1195849	-	391	135	852	198	842	448	0.327539	1.83837	0.124514	0.69886	4.5711	1.73771	0.208999	1.17305	0.402173	0.595766	0.178168	0.380151
Deide_09860	outer membrane chaperone Skp (OmpH)	1					1195968	+	806	676	8410	7135	13384	8391	0.795642	0.932589	1.13135	1.32608	0.635192	0.903202	1.61161	1.889	1.4682	0.702	0.853154	1.42193
Deide_09880	conserved hypothetical protein Deide_09880	1					1197687	-	206	1025	5249	1836	611	3163	4.72022	2.26562	1.66859	0.800893	3.74286	1.3231	0.287861	0.138168	0.605317	5.79652	2.08341	0.353499
Deide_09890	major facilitator superfamily permease	-2					1199054	-	129	94	845	218	343	257	0.691264	1.29066	0.216502	0.40423	2.89084	0.905402	0.258056	0.481814	0.446464	0.838974	0.535591	0.313197
Deide_09900	conserved hypothetical protein Deide_09900	1					1199154	+	53	300	2971	1148	354	953	5.36971	1.17154	1.95405	0.426326	1.75199	0.637552	0.64824	0.14143	0.668692	3.01439	4.58346	0.363902
Deide_09920	conserved hypothetical protein Deide_09920	1					1200786	-	71	40	370	168	441	189	0.53445	1.25429	0.289282	0.67891	1.59626	0.864007	0.602822	1.41475	0.785768	0.47988	0.426098	0.54127
Deide_09930	cold-shock DNA-binding domain-containing protein	-82					1201283	-	1698	2186	20423	5274	3188	7611	1.22129	1.24185	0.487105	0.495307	2.77883	1.10832	0.182217	0.185285	0.446897	2.67321	0.983441	0.398845
Deide_09940	conserved hypothetical protein Deide_09940	-98					1201470	+	82	59	292	87	139	65	0.682565	2.34428	0.0861426	0.295857	4.54658	0.573798	0.164517	0.565034	0.515612	0.52361	0.291162	0.126204
Deide_09970	conserved hypothetical protein Deide_09970	-131					1207204	-	931	1480	27965	13684	8658	9818	1.50806	0.614025	1.14602	0.466617	0.725105	0.55103	0.902561	0.36749	0.846809	1.26974	2.45602	0.75993
Deide_09980	major facilitator superfamily protein	1					1208654	-	11	17	144	30	60	63	1.46609	1.3697	0.622395	0.581474	3.7991	1.61281	0.52938	0.494574	0.360534	1.17571	1.07038	0.424526
Deide_09990	oxidoreductase	-2					1208731	+	57	61	1183	663	314	257	1.01522	0.598253	0.489978	0.288736	0.616835	0.297704	0.534643	0.315056	0.969875	0.916459	1.69698	0.482632
Deide_10020	aspartyl-tRNA synthetase	-93					1211341	+	48	40	360	185	219	155	0.790541	1.28913	0.35092	0.572244	1.44958	0.643465	0.442804	0.722078	0.889316	0.792496	0.613236	0.443899
Deide_10030	hydrolase	1					1212833	+	53	141	1072	200	149	215	2.52377	1.52603	0.44084	0.26656	4.72652	0.825607	0.272847	0.164981	0.322866	1.6157	1.65381	0.174675
Deide_10040	conserved hypothetical protein Deide_10040	-27					1214370	-	120	67	499	221	725	399	0.529663	1.55781	0.361335	1.06273	2.03252	1.38658	0.586362	1.72457	0.766441	0.616232	0.340005	0.682198
Deide_10060	Chromate transporter	1					1215531	-	37	98	132	85	649	403	2.51264	8.61374	1.18365	4.05773	7.72965	3.64125	1.70236	5.83597	1.11438	0.695296	0.291701	0.471076
Deide_10070	ABC transporter ATP-binding protein	-4					1215707	+	65	252	1147	397	854	1206	3.67784	2.54904	2.01629	1.39745	4.25562	2.33304	1.27513	0.883765	0.598982	1.58124	1.44283	0.548225
Deide_10110	4-carboxymuconolactone decarboxylase	1					1219232	-	48	37	430	238	672	262	0.731251	0.998327	0.593169	0.809813	1.04226	0.845453	1.35874	1.855	0.957846	0.436558	0.732476	0.81117
Deide_10120	NADPH dehydrogenase	1					1219325	+	120	201	1644	1591	555	484	1.58899	1.41851	0.438311	0.391287	0.84699	0.233636	0.44887	0.400713	1.67477	0.976477	1.12018	0.275843
Deide_10130	lipoprotein-releasing system ATP-binding protein lolD	1					1221117	-	8	2	52	9	25	30	0.237162	0.446238	0.407521	0.766778	1.48984	2.56002	0.30329	0.570662	0.29952	1.34366	0.531471	1.71832
Deide_10140	Crp/Fnr family transcriptional regulator	1					1221196	+	806	614	4981	1474	3631	3551	0.722669	1.43018	0.478778	0.947515	2.79269	1.8502	0.43722	0.865271	0.512115	1.09505	0.505298	0.662513
Deide_10150	5-oxopent-3-ene-1,2,5-tricarboxylate decarboxylase	1					1221975	+	365	257	1720	1049	1684	1005	0.667953	1.73358	0.299221	0.776586	1.64252	0.735793	0.447773	1.16213	1.05544	0.668242	0.385303	0.447966
Deide_10160	acyl-CoA dehydrogenase	-76					1224013	-	48	27	155	135	65	95	0.533615	2.02102	0.21508	0.814599	1.34086	0.540449	0.131426	0.497765	1.50726	1.63651	0.264032	0.403062
Deide_10170	DNA polymerase III subunit delta	1					1224955	-	42	48	223	34	149	144	1.08417	2.49733	0.37259	0.858242	9.46487	3.25273	0.344307	0.793092	0.263852	1.08215	0.434132	0.343664
Deide_10180	serine/threonine protein kinase	1					1225802	-	56	30	472	105	249	219	0.508205	0.737427	0.424986	0.616672	1.91551	1.60184	0.431539	0.626181	0.384977	0.984814	0.68916	0.836248
Deide_10190	conserved hypothetical protein Deide_10190	-2					1226379	-	599	836	6842	5124	6414	4684	1.32399	1.41763	0.849783	0.909883	1.09383	0.702057	1.03923	1.11273	1.29602	0.817706	0.933948	0.641834
Deide_10200	bifunctional ornithine acetyltransferase/N-acetylglutamate synthase protein	1					1227087	+	128	135	1175	626	921	744	1.00053	1.33302	0.631657	0.841564	1.44581	0.912775	0.698326	0.930388	0.921984	0.90453	0.750575	0.631323
Deide_10201	conserved hypothetical protein Deide_10201	1					1228430	+	13	57	1406	409	94	239	4.15946	0.470359	1.9979	0.225925	0.934338	0.448786	0.701767	0.0793569	0.503414	2.84695	8.84318	0.480325
Deide_10210	Shikimate 5-dehydrogenase	-1					1229269	+	186	115	864	325	747	500	0.586531	1.54427	0.292129	0.769145	2.37229	1.18155	0.389777	1.02624	0.650963	0.749478	0.379811	0.498063
Deide_10220	conserved hypothetical protein Deide_10220	-101					1230389	+	174	162	16387	573	339	304	0.883226	0.114698	0.189864	0.0246562	1.89545	0.407459	0.189086	0.0245552	0.0605121	1.00411	7.70046	0.214967
Deide_10240	ABC transporter permease	-14					1234186	-	81	45	968	114	444	505	0.527028	0.539357	0.677524	0.693375	2.64643	3.40213	0.531994	0.54444	0.203806	1.27356	0.97714	1.28556
Deide_10250	ABC transporter periplasmic protein	-68					1235972	-	556	260	3214	864	781	459	0.443613	0.938571	0.0897132	0.18981	2.01749	0.408003	0.136328	0.288435	0.465216	0.658069	0.472648	0.202233
Deide_10260	glycoside hydrolase	-49					1238169	-	13	12	190	75	74	32	0.875677	0.732769	0.267501	0.223845	1.07269	0.327683	0.552455	0.462296	0.683116	0.484203	1.19502	0.305479
Deide_10270	ABC transporter periplasmic protein	-98					1239577	-	296	307	3301	1121	656	646	0.983904	1.07903	0.23717	0.260099	1.83605	0.44258	0.21509	0.235885	0.587688	1.10265	0.911843	0.24105
Deide_10300	3-hydroxyisobutyrate dehydrogenase	-3					1242978	-	56	118	1223	724	269	551	1.99894	1.11943	1.06926	0.598793	1.09269	0.584491	0.466201	0.261077	1.02447	2.29355	1.78568	0.534912
Deide_10310	conserved hypothetical protein Deide_10310	1					1243581	-	25	34	353	54	202	144	1.29016	1.11749	0.625952	0.542175	4.22122	2.04802	0.784188	0.679233	0.264732	0.798216	1.15452	0.485172
Deide_10320	SPFH domain / Band 7 family / prohibitin (PHB) protein	1					1244537	-	126	185	1462	297	841	426	1.39286	1.46813	0.367415	0.38727	4.17607	1.10159	0.64779	0.682796	0.351557	0.567183	0.948731	0.263785
Deide_10322	SEC-C motif-containing protein	1					1244956	-	36	16	197	134	124	72	0.421622	0.942309	0.217344	0.485756	0.800512	0.41266	0.334293	0.747133	1.17713	0.65016	0.447435	0.515496
Deide_10321	rRNA (adenosine-2-O-)-methyltransferase (SpoU rRNA methylase)	-2					1245032	+	570	343	3940	1560	3225	2442	0.570854	1.01004	0.465574	0.823761	1.47408	1.20223	0.549115	0.971574	0.685197	0.847863	0.565181	0.815575
Deide_10331	response regulator CheY	-71					1247575	-	6	74	913	481	49	265	11.7	0.940374	4.79969	0.385769	1.03143	0.423122	0.792599	0.0637041	0.91172	6.05563	12.4419	0.410229
Deide_10332	conserved hypothetical protein Deide_10332	1					1247718	+	97	105	1321	637	571	405	1.02689	0.922202	0.453734	0.407478	1.1051	0.488293	0.571312	0.513069	0.834495	0.794197	1.11352	0.441853
Deide_10333	acetyltransferase	1					1248249	+	8	167	1633	298	93	369	19.8031	1.18651	5.0125	0.300325	3.7571	0.950988	1.12824	0.0675988	0.315804	4.44276	16.6902	0.253118
Deide_10340	beta-lactamase	1					1248626	+	354	338	899	856	696	2260	0.905773	4.36211	0.693783	3.34119	2.64725	2.02768	0.190816	0.91895	1.64779	3.63587	0.207646	0.765957
Deide_10362	conserved hypothetical protein Deide_10362	-3					1253429	-	123	67	278	190	264	384	0.516744	2.79621	0.339269	1.83585	2.36414	1.55218	0.208309	1.1272	1.18276	1.62868	0.184802	0.656552
Deide_10390	conserved hypothetical protein Deide_10390	-91					1257974	-	685	404	939	1144	1820	1697	0.559496	4.99178	0.269221	2.40197	2.3676	1.13925	0.257863	2.30064	2.10837	1.04405	0.112083	0.481186
Deide_10400	septum formation inhibitor MinC	1					1258702	-	1363	910	8852	7293	8232	5670	0.633361	1.19272	0.45207	0.851321	0.836542	0.597093	0.586163	1.10384	1.42578	0.771236	0.531021	0.713763
Deide_10410	ribosomal protein S1-like RNA-binding domain-containing protein	-22	ATG	11	MPFEEITLGAA		1258806	+	9957	5921	52017	32754	49198	38961	0.564121	1.32065	0.425226	0.995489	1.21195	0.913547	0.479543	1.12265	1.0897	0.886732	0.427153	0.753785
Deide_10420	trypsin-like serine protease	1					1259337	+	45	99	827	489	210	313	2.08703	1.38889	0.755875	0.503026	1.35731	0.491587	0.452914	0.301409	1.02327	1.66892	1.50266	0.362178
Deide_10430	acetylglutamate/acetylaminoadipate kinase	1					1261953	-	216	215	920	504	754	948	0.944258	2.71138	0.47695	1.36953	2.85996	1.44458	0.338787	0.972805	0.948047	1.40782	0.348257	0.505106
Deide_10440	4-hydroxy-3-methylbut-2-enyl diphosphate reductase	1					1263328	-	113	124	569	203	447	399	1.041	2.52842	0.383718	0.931993	4.09523	1.50953	0.383917	0.932476	0.617406	0.999482	0.411718	0.368607
Deide_10450	conserved hypothetical protein Deide_10450	1					1265209	-	155	190	2112	911	1852	1301	1.16286	1.04376	0.912145	0.81872	1.39826	1.09679	1.15963	1.04085	0.746468	0.786585	1.11411	0.784397
Deide_10460	conserved hypothetical protein Deide_10460	-1					1266042	-	839	627	3772	923	2562	2053	0.708943	1.92857	0.265916	0.723384	4.55427	1.70825	0.296364	0.806213	0.423464	0.897262	0.3676	0.375089
Deide_10480	conserved hypothetical protein Deide_10480; tetratricopeptide repeat domain protein	1					1268445	-	252	154	1074	838	849	695	0.57973	1.66363	0.299711	0.860067	1.23205	0.636951	0.326976	0.938309	1.35029	0.916614	0.348474	0.516983
Deide_10490	dimethyladenosine transferase	-112					1268466	+	42	14	50	140	201	103	0.316217	3.24861	0.266505	2.73791	0.670429	0.565033	0.464468	4.77165	4.84557	0.573787	0.097339	0.842794
Deide_10500	ribokinase	-60					1269466	+	210	338	2248	3219	1001	1154	1.52687	1.74446	0.597179	0.682278	0.70396	0.275328	0.462619	0.528543	2.47806	1.29087	0.875273	0.391112
Deide_10570	rod shape-determining protein MreB	-19					1276432	-	4005	2232	18558	5692	26479	25421	0.528686	1.39541	0.689776	1.8206	2.62895	3.42999	0.641664	1.69361	0.530788	1.07498	0.378874	1.3047
Deide_10571	conserved hypothetical protein Deide_10571	-42					1276797	-	248	183	1128	517	1121	692	0.700012	1.88227	0.30323	0.815359	2.37308	1.02797	0.438695	1.17961	0.793174	0.69121	0.371898	0.433179
Deide_10580	acyl-CoA dehydrogenase	1					1277346	+	300	193	744	374	324	482	0.610298	3.0097	0.1746	0.861045	3.4597	0.989784	0.104817	0.516909	0.869933	1.66576	0.202777	0.28609
Deide_10590	dihydroxy-acid dehydratase	1					1280274	-	206	164	2851	1161	3867	1794	0.755236	0.6674	0.946397	0.836329	0.947031	1.18674	1.82186	1.60998	0.704729	0.519467	1.13161	1.25312
Deide_10600	PpiC-type peptidyl-prolyl cis-trans isomerase	1					1281405	-	27	38	359	219	77	127	1.33514	1.22809	0.511162	0.470177	1.1633	0.445374	0.276781	0.254588	1.05569	1.84681	1.08717	0.382853
Deide_10610	methicillin resistance protein	1					1281541	+	118	83	598	246	503	380	0.667271	1.61034	0.349961	0.844567	2.26202	1.18635	0.413709	0.998411	0.711903	0.845912	0.414367	0.524467
Deide_10650	RNA-binding protein (contains KH domain)	1					1285438	-	566	404	3913	3726	3634	3139	0.677128	1.19787	0.602689	1.06619	0.726927	0.647014	0.623128	1.10234	1.64786	0.967199	0.565275	0.890066
Deide_10660	30S ribosomal protein S16	-91	GTG	7	VRFPVGC		1285883	-	2491	1263	6859	13169	12866	8516	0.480989	2.1364	0.371518	1.65016	0.642988	0.496647	0.501278	2.22651	3.32261	0.741142	0.22514	0.772404
Deide_10690	cell division ATP-binding protein ftsE	-54					1289162	-	213	165	1123	692	795	560	0.734869	1.70468	0.285711	0.662766	1.59857	0.621508	0.36224	0.840291	1.06638	0.788734	0.431089	0.388791
Deide_10700	C-terminal processing peptidase	1					1289241	+	85	94	417	207	265	366	1.04909	2.61536	0.467929	1.16653	3.04446	1.35792	0.302577	0.754314	0.859056	1.54648	0.401128	0.446032
Deide_10725	conserved hypothetical protein Deide_10725	1					1292021	+	20	16	200	81	139	143	0.75892	0.928174	0.777006	0.950294	1.3243	1.35586	0.674518	0.824949	0.700877	1.15194	0.817648	1.02383
Deide_10740	metal-dependent hydrolase (metalloprotease)	1					1293847	-	106	65	582	123	309	147	0.581719	1.29578	0.150706	0.335696	3.54292	0.917861	0.282918	0.630199	0.365737	0.532682	0.448935	0.25907
Deide_10750	phosphate starvation-inducible protein (PhoH)	-80					1295060	-	554	1203	15979	14774	4041	5991	2.05997	0.873485	1.17519	0.498312	0.545909	0.311434	0.707926	0.30018	1.60006	1.66005	2.35834	0.570487
Deide_10760	Shikimate dehydrogenase	1					1295217	+	142	131	1166	383	632	566	0.875163	1.3035	0.433158	0.645163	2.29311	1.13497	0.431954	0.64337	0.568443	1.00279	0.671393	0.494946
Deide_10790	osmC-like protein	1					1300665	+	207	211	1426	407	1040	917	0.966981	1.71673	0.481412	0.854676	3.47569	1.73037	0.487609	0.865678	0.493926	0.987292	0.563269	0.497851
Deide_10791	FMN reductase	-50					1302023	-	502	549	5770	4692	1728	1615	1.03747	1.10392	0.349613	0.372005	0.784453	0.26435	0.334079	0.355476	1.40724	1.0465	0.939806	0.336987
Deide_10800	MarR family transcriptional regulator	-32					1302821	+	67	40	497	193	360	215	0.566358	0.933777	0.348724	0.574955	1.38949	0.855551	0.521479	0.859782	0.672029	0.668722	0.606524	0.615731
Deide_10820	alkanal monooxygenase	-129					1304238	+	16	16	207	34	76	66	0.94865	0.896787	0.448273	0.423765	3.15496	1.49084	0.461001	0.435798	0.284247	0.972389	1.05783	0.472538
Deide_10830	glucose/sorbosone dehydrogenase	-61					1305878	+	106	296	10884	2658	783	819	2.64906	0.315531	0.839646	0.100011	0.746602	0.236643	0.71691	0.0853917	0.422623	1.1712	8.39555	0.31696
Deide_10840	FAD dependent oxidoreductase	1					1307706	+	83	243	3916	726	296	647	2.77737	0.719951	0.847119	0.21959	2.244	0.684436	0.346117	0.0897204	0.320834	2.4475	3.85772	0.305007
Deide_10860	Rod shape-determining protein MreD	-48					1311907	-	21	33	145	25	44	47	1.49074	2.6405	0.243219	0.430806	8.84966	1.44385	0.203349	0.360186	0.298373	1.19606	0.564566	0.163153
Deide_10890	deoxyribose-phosphate aldolase	1					1313893	-	353	135	818	726	1809	966	0.362798	1.91478	0.297386	1.56955	1.24666	1.02189	0.497362	2.62499	1.53593	0.597927	0.189472	0.819702
Deide_10900	peroxiredoxin	1					1313963	+	144	40	301	303	559	177	0.263514	1.54182	0.133576	0.781553	0.885054	0.448637	0.376754	2.20439	1.74206	0.354545	0.170911	0.506904
Deide_10920	conserved protein with thioredoxin domain	1					1317229	-	8	47	395	83	77	187	5.57332	1.38051	2.54021	0.629211	3.7964	1.73033	0.934135	0.231385	0.363637	2.71932	4.03714	0.455781
Deide_10930	arginyl-tRNA synthetase	1					1317603	+	100	54	387	273	652	524	0.512271	1.61891	0.569442	1.79958	1.32612	1.47412	0.632785	1.99977	1.22078	0.899898	0.31643	1.1116
Deide_10960	prephenate dehydrogenase	1					1322690	-	83	40	330	98	251	152	0.457181	1.40632	0.199014	0.612183	2.73644	1.19119	0.293497	0.902822	0.513924	0.678078	0.325089	0.435307
Deide_10970	conserved hypothetical protein Deide_10970	1					1322794	+	87	56	355	122	319	209	0.610625	1.8302	0.261063	0.782474	3.07738	1.31568	0.355861	1.06661	0.594728	0.73361	0.333638	0.427534
Deide_10990	MOSC domain-containing protein	1					1324882	-	27	14	85	19	77	53	0.491892	1.91095	0.213319	0.828722	4.94	2.14233	0.276781	1.07526	0.386831	0.770716	0.257408	0.433671
Deide_11010	conserved hypothetical protein Deide_11010	1					1326599	+	79	83	416	270	397	469	0.996683	2.31486	0.645155	1.49841	2.06095	1.33406	0.487722	1.13276	1.1232	1.32279	0.430559	0.647302
Deide_11030	conserved hypothetical protein Deide_11030	1					1327500	+	194	148	983	408	1048	649	0.723712	1.74682	0.363548	0.877492	2.43195	1.22166	0.524286	1.26547	0.71828	0.693414	0.414303	0.502337
Deide_11052	preprotein translocase subunit SecG	-58					1330634	+	829	836	6249	3938	5606	4003	0.95666	1.55216	0.524746	0.851387	1.42326	0.780683	0.656307	1.06484	1.09057	0.799543	0.616343	0.548519
Deide_11060	ABC transporter periplasmic protein	-90					1331096	+	4714	1215	14258	15739	13122	5620	0.244508	0.988683	0.129558	0.523877	0.517549	0.274236	0.270159	1.09241	1.91032	0.479563	0.247306	0.529874
Deide_11090	ABC transporter ATP-binding protein	-32	GTG	11	VSHNEQQMEEE		1335215	+	371	434	1561	375	1018	1111	1.10974	3.22572	0.325431	0.945939	7.75909	2.27535	0.266307	0.774083	0.415734	1.22201	0.344029	0.293249
Deide_11101	conserved hypothetical protein Deide_11101	1					1337444	+	135	80	642	142	419	148	0.562163	1.44575	0.119137	0.306393	3.77706	0.800458	0.301224	0.774678	0.382772	0.39551	0.388837	0.211926
Deide_11120	B12-dependent methionine synthase	-290					1343565	-	496	747	3476	1067	3656	5190	1.42871	2.49333	1.13711	1.98445	4.69363	3.73566	0.715374	1.24844	0.531217	1.58954	0.573013	0.795901
Deide_11130	conserved hypothetical protein Deide_11130	-3					1343699	+	74	59	828	176	437	279	0.756356	0.826725	0.409723	0.447843	2.24746	1.21746	0.573137	0.62646	0.367849	0.714879	0.914882	0.541707
Deide_11140	conserved hypothetical protein Deide_11140	-60					1344117	+	459	861	17345	6000	3833	5912	1.77949	0.575928	1.39972	0.453014	0.962065	0.756742	0.810466	0.262305	0.598637	1.72705	3.08978	0.786581
Deide_11150	prephenate dehydratase	1					1345507	-	85	54	457	196	607	252	0.602672	1.37094	0.322181	0.732886	1.8471	0.987437	0.693072	1.57658	0.74221	0.464859	0.439606	0.534588
Deide_11160	amidase	1					1345597	+	717	438	2776	1652	2682	1240	0.57951	1.8306	0.187941	0.593682	1.77753	0.57647	0.363035	1.14678	1.02986	0.517693	0.316568	0.32431
Deide_11170	phage integrase	1					1348375	-	27	16	117	112	214	163	0.562163	1.58662	0.656058	1.85163	0.957755	1.11772	0.769234	2.17105	1.65661	0.852871	0.354314	1.16702
Deide_11191	hypothetical protein Deide_11191	1					1351637	-	201	43	519	652	1315	557	0.202945	0.961259	0.301146	1.42639	0.442154	0.656104	0.634948	3.00747	2.17404	0.474285	0.211124	1.48388
Deide_11200	putative GAF/PAS/PAC domains-containing metal dependent phosphohydrolase	1					1352731	+	122	287	1793	608	599	997	2.23166	1.85712	0.888083	0.739038	3.16469	1.25938	0.476514	0.396542	0.586827	1.86371	1.20167	0.397947
Deide_11210	hypothetical protein Deide_11210	1					1358318	-	178	134	1000	211	530	477	0.714152	1.55469	0.291217	0.633972	4.2577	1.7362	0.288978	0.629098	0.365148	1.00775	0.459353	0.40778
Deide_11213	Stage V sporulation protein S (SpoVS)	-34					1360702	+	599	307	2940	662	2296	765	0.486203	1.21152	0.138788	0.345833	3.10909	0.8875	0.372009	0.926973	0.389671	0.373077	0.401316	0.285454
Deide_11240	thiosulfate sulfurtransferase (rhodanese)	1					1362586	-	353	379	2701	833	1828	1795	1.01852	1.628	0.552596	0.883266	3.05033	1.65495	0.502586	0.80333	0.533713	1.09951	0.625628	0.542547
Deide_11250	rhodanese sulfurtransferase	1					1362651	+	89	68	236	115	209	152	0.724811	3.343	0.185597	0.856019	3.96427	1.0151	0.227911	1.05118	0.843282	0.814342	0.216815	0.256063
Deide_11260	acetylornithine transaminase	1					1362976	+	112	109	701	218	545	533	0.923239	1.80405	0.517163	1.01056	3.35214	1.87774	0.472267	0.922828	0.538177	1.09507	0.51176	0.560161
Deide_11270	conserved hypothetical protein Deide_11270	1					1365038	-	11	13	97	17	45	67	1.12113	1.55493	0.661912	0.918026	5.12681	3.02685	0.397035	0.55066	0.303294	1.66714	0.721017	0.590397
Deide_11290	heat shock protein Hsp20	1					1367057	-	865	769	9635	3448	5995	5442	0.843366	0.926007	0.683692	0.750687	1.49524	1.21215	0.672639	0.73855	0.619302	1.01643	0.910756	0.810671
Deide_11300	tRNA delta(2)-isopentenylpyrophosphate transferase	1					1367232	+	72	49	274	57	187	125	0.645609	2.07484	0.188667	0.606333	5.76333	1.68422	0.252068	0.81009	0.360007	0.748476	0.31116	0.292231
Deide_11310	glucose-1-phosphate adenylyltransferase	-98					1368202	+	468	686	9813	5629	4260	4396	1.39054	0.811077	1.02078	0.595399	0.817044	0.599779	0.883431	0.515288	0.992696	1.15547	1.71444	0.734084
Deide_11320	ATP-dependent DNA helicase	-1					1371754	-	280	1214	1116	712	3169	13443	4.11307	12.621	5.21743	16.0097	11.4312	14.5004	1.09843	3.37055	1.10409	4.74989	0.325891	1.2685
Deide_11330	acetyltransferase	1					1372310	-	87	68	383	173	353	290	0.741473	2.05992	0.36224	1.00635	2.63521	1.28741	0.39379	1.094	0.78169	0.919883	0.359953	0.488542
Deide_11331	conserved hypothetical protein Deide_11331	-32	ATG	10	MNGATLGGTL		1373349	-	51	83	625	108	372	267	1.54388	1.54077	0.568931	0.567784	5.15237	1.89868	0.707916	0.706489	0.299041	0.80367	1.00202	0.368507
Deide_11340	GTP-binding TypA/BipA protein	-116					1375870	-	33	27	113	383	302	533	0.776168	2.7722	1.75522	6.26903	0.472626	1.06879	0.888182	3.17228	5.86553	1.97619	0.279982	2.26139
Deide_11350	methylmalonyl-CoA mutase subunit alpha	-74					1376025	+	1290	1469	12002	4310	2411	3793	1.08028	1.42006	0.31953	0.420031	2.28506	0.675881	0.181391	0.238444	0.621456	1.76155	0.760729	0.295783
Deide_11360	Cof protein	1					1378594	-	35	21	114	139	293	151	0.56919	2.13724	0.468843	1.76045	1.01288	0.834309	0.812472	3.05074	2.11007	0.577057	0.26632	0.823702
Deide_11370	epimerase	1					1379540	-	160	228	1153	185	869	1140	1.35183	2.29427	0.774289	1.3141	8.26258	4.73258	0.527119	0.894608	0.27767	1.46891	0.589218	0.572773
Deide_11420	glyceraldehyde-3-phosphate dehydrogenase (GAPDH)	-53					1384931	-	1961	1020	8611	3849	12656	13321	0.493433	1.37431	0.738206	2.05606	1.77666	2.65799	0.626365	1.74456	0.773537	1.17856	0.35904	1.49606
Deide_11430	aspartate kinase	1					1385080	+	80	43	297	104	393	150	0.509899	1.67978	0.20376	0.671254	2.77196	1.1077	0.476773	1.57065	0.605988	0.427374	0.303552	0.399609
Deide_11440	putative membrane-associated lipid phosphatase of the PAP2 superfamily	-1					1387251	-	95	200	3897	2193	740	1010	1.99716	0.595441	1.15536	0.344463	0.611426	0.35371	0.755991	0.225395	0.973857	1.52827	3.35408	0.578501
Deide_11450	excinuclease ABC subunit C	-1					1389516	-	51	80	467	191	344	678	1.48808	1.98753	1.4447	1.92959	2.80808	2.72622	0.654632	0.874347	0.707788	2.20689	0.748709	0.97085
Deide_11470	histidyl-tRNA synthetase	-3					1392906	-	1539	1170	5272	1818	3929	5374	0.721196	2.57484	0.37947	1.3548	4.31464	2.27022	0.247772	0.884604	0.596768	1.53153	0.280094	0.526168
Deide_11471	conserved hypothetical protein Deide_11471	-15					1393401	-	2201	1512	14893	3446	13503	9772	0.651685	1.1779	0.482483	0.872074	2.94164	2.17788	0.595414	1.07619	0.400424	0.810331	0.553259	0.740362
Deide_11490	diacylglycerol kinase	-3					1393423	+	382	1027	12391	4457	1051	2132	2.55043	0.96162	0.606516	0.228682	1.54483	0.367375	0.267023	0.100679	0.622477	2.2714	2.65222	0.237809
Deide_11500	integrase/recombinase	-2					1394594	+	61	38	314	304	341	430	0.590962	1.40409	0.76605	1.82008	0.838036	1.08633	0.542542	1.28904	1.67545	1.41196	0.420888	1.29628
Deide_11510	Apolipoprotein N-acyltransferase	-2					1397013	-	59	39	239	179	231	131	0.627073	1.89324	0.241289	0.728493	1.46071	0.562061	0.379987	1.14725	1.29611	0.634993	0.331217	0.384786
Deide_11520	phosphoesterase	-3					1397084	+	685	588	4777	692	2416	2414	0.814315	1.42811	0.38297	0.671636	5.69671	2.67914	0.342306	0.600322	0.25069	1.11879	0.570205	0.470297
Deide_11530	serine--pyruvate transaminase	1					1399016	-	613	317	3155	1749	4384	860	0.490574	1.16573	0.15246	0.362286	1.21513	0.377636	0.694095	1.64935	0.959351	0.219653	0.420829	0.310779
Deide_11540	putative (S)-2-haloacid dehalogenase	1					1399161	+	22	14	113	29	54	48	0.603686	1.43744	0.237103	0.564566	3.23655	1.27118	0.238221	0.567228	0.444126	0.995307	0.419974	0.392758
Deide_11550	peptidase (renal dipeptidase)	-272					1399566	+	18	37	330	81	145	197	1.95	1.30085	1.18936	0.793422	3.06245	1.86787	0.781815	0.521551	0.424774	1.52127	1.49902	0.609926
Deide_11560	conserved hypothetical protein Deide_11560	1					1400921	+	42	32	338	49	194	173	0.722781	1.09843	0.447626	0.68027	4.37831	2.71153	0.448292	0.681283	0.25088	0.998513	0.658012	0.619311
Deide_11590	hydrolase	1					1405612	-	164	381	4976	1034	956	1602	2.20388	0.88835	1.06154	0.427892	2.47034	1.18989	0.565748	0.228045	0.359606	1.87635	2.48086	0.48167
Deide_11610	pyridoxal biosynthesis lyase PdxS	1					1407184	-	722	181	2148	2934	3450	3089	0.237819	0.977651	0.464942	1.91133	0.413591	0.808579	0.463757	1.90646	2.36381	1.00256	0.243256	1.95502
Deide_11650	translaldolase	-65					1411104	-	459	254	838	345	996	1067	0.524961	3.51665	0.252621	1.69228	4.93591	2.37526	0.210599	1.41077	0.712463	1.19954	0.149279	0.481219
Deide_11660	isoleucyl-tRNA synthetase	-439					1411211	+	8593	5455	38356	29548	79177	17447	0.602221	1.65006	0.220645	0.60456	1.23771	0.453479	0.894258	2.45024	1.33316	0.246735	0.364968	0.366386
Deide_11680	glycosyltransferase	1					1415885	+	57	38	223	48	234	197	0.632433	1.97705	0.375586	1.17412	5.30756	3.15203	0.398428	1.24553	0.372497	0.94267	0.319887	0.593875
Deide_11690	conserved hypothetical protein Deide_11690	1					1417757	-	419	744	4786	869	1965	3038	1.68448	1.8036	0.787938	0.843659	5.73992	2.68493	0.455153	0.48734	0.31422	1.73115	0.933953	0.467764
Deide_11710	succinyl-CoA synthetase subunit beta	-67					1419999	-	197	130	748	962	1606	1599	0.626012	2.01642	0.882065	2.84118	0.905985	1.27655	0.791203	2.54851	2.22567	1.11484	0.310457	1.40902
Deide_11720	Xaa-Pro dipeptidase (Proline dipeptidase)	1					1420116	+	63	98	550	82	117	160	1.47568	2.0673	0.275993	0.386642	8.01244	1.49855	0.180241	0.252502	0.258011	1.53124	0.71382	0.187028
Deide_11730	conserved hypothetical protein Deide_11730	-65					1421731	+	568	316	3158	1731	2150	2462	0.52777	1.16095	0.47104	1.03616	1.22389	1.09234	0.367366	0.808107	0.948576	1.28221	0.454601	0.892511
Deide_11740	oligoendopeptidase F	1					1424631	-	130	117	2094	824	684	571	0.853785	0.648259	0.477321	0.362419	0.951944	0.532199	0.510648	0.387723	0.680985	0.934737	1.31704	0.559065
Deide_11760	tryptophan synthase subunit beta	-3					1426823	-	70	60	968	526	1387	806	0.813128	0.719143	1.25128	1.10665	0.764747	1.17683	1.92303	1.70076	0.940367	0.650681	1.13069	1.53885
Deide_11761	glutamate--tRNA ligase	1					1427765	-	112	73	556	113	319	232	0.618316	1.52331	0.225107	0.554581	4.33109	1.57679	0.276428	0.681018	0.351715	0.814342	0.405904	0.364064
Deide_11780	Chromosome partitioning protein, ParA family	1					1428748	-	80	38	494	83	211	211	0.450609	0.892475	0.286623	0.567685	3.06943	1.9524	0.255977	0.506988	0.290762	1.11972	0.504898	0.636079
Deide_11790	conserved hypothetical protein Deide_11790	1					1428866	+	517	312	2422	318	1442	921	0.572493	1.49458	0.193592	0.505402	6.57779	2.22432	0.270697	0.706697	0.227217	0.715161	0.383045	0.338156
Deide_11800	LmbE-like protein; GlcNAc-PI de-N-acetylase (PIG-L family)	1					1429304	+	41	29	196	79	223	85	0.670996	1.71665	0.225296	0.576388	2.46107	0.826336	0.527873	1.35049	0.697522	0.426799	0.390876	0.335763
Deide_11820	conserved hypothetical protein Deide_11820	1					1431486	-	673	593	5107	1042	3802	3158	0.835883	1.34719	0.509936	0.821861	3.8154	2.32761	0.548284	0.883667	0.353093	0.930057	0.620465	0.610056
Deide_11830	conserved hypothetical protein Deide_11830	-3					1434436	-	63	73	387	92	203	271	1.09923	2.18852	0.467463	0.930701	5.31971	2.26228	0.312726	0.622626	0.4114	1.4948	0.502269	0.425264
Deide_11840	conserved hypothetical protein Deide_11840	-15					1434575	+	36	45	499	308	295	224	1.18581	1.04629	0.676182	0.596622	0.979522	0.55855	0.795295	0.70172	1.06816	0.850228	1.13335	0.570227
Deide_11850	diacylglycerol kinase	-9					1436422	-	50	43	331	37	182	126	0.815839	1.50723	0.273854	0.505935	7.79147	2.61537	0.353273	0.652658	0.193446	0.775191	0.541283	0.335672
Deide_11870	UDP-N-acetylmuramyl pentapeptide phosphotransferase/UDP-N- acetylglucosamine-1-phosphate transferase	-85					1438834	-	168	52	227	411	869	282	0.29363	2.65777	0.182414	1.65111	0.848231	0.526953	0.502018	4.54398	3.13331	0.363361	0.11048	0.621238
Deide_11880	uracil phosphoribosyltransferase	1					1439525	-	161	109	1212	496	1015	705	0.642253	1.04343	0.475862	0.773105	1.47332	1.09162	0.611856	0.994044	0.708216	0.777737	0.615521	0.740926
Deide_11900	metal dependent phosphohydrolases (HD domain-containing protein)	-3					1441464	-	38	45	301	74	77	111	1.1234	1.73454	0.317437	0.490127	4.07693	1.15201	0.19666	0.303645	0.425454	1.61414	0.647663	0.282568
Deide_11910	conserved hypothetical protein Deide_11910	-2					1441495	+	96	88	596	252	337	348	0.869595	1.71307	0.393937	0.776041	2.34118	1.06058	0.340696	0.67116	0.731714	1.15627	0.507623	0.453011
Deide_11920	conserved hypothetical protein Deide_11920	-15					1442803	-	123	46	409	281	546	203	0.35478	1.30489	0.179353	0.659667	1.0975	0.554823	0.43082	1.58457	1.18897	0.416306	0.271885	0.505534
Deide_11950	NADPH:quinone reductase; Zn-dependent alcohol dehydrogenase	-34					1446152	-	77	73	1587	642	330	603	0.899369	0.533686	0.85103	0.505001	0.762325	0.721352	0.415941	0.246819	0.700076	2.04603	1.6852	0.946252
Deide_11960	hemolysin	-178					1446232	+	952	558	6574	8309	10577	6882	0.556036	0.984791	0.78559	1.39135	0.450234	0.636108	1.07829	1.90974	2.18729	0.728554	0.564624	1.41284
Deide_11970	histidine kinase	1					1450802	-	209	153	1323	783	805	543	0.694466	1.34175	0.28234	0.545496	1.31003	0.532602	0.373816	0.722235	1.02421	0.75529	0.517583	0.406556
Deide_11971	response regulator cheY	-2					1451336	-	75	434	6313	4025	826	2125	5.48952	0.797615	3.07904	0.447378	0.722897	0.405469	1.06888	0.155305	1.10336	2.88064	6.88242	0.560895
Deide_12000	haloacid dehalogenase-like hydrolase	1					1455876	-	68	35	493	245	1090	347	0.488276	0.823684	0.554548	0.93548	0.957755	1.08775	1.5557	2.62435	0.860015	0.356461	0.592795	1.13573
Deide_12020	phosphoesterase	1					1456698	+	34	29	128	79	104	103	0.809142	2.62862	0.329213	1.0695	2.46107	1.00132	0.296868	0.964419	1.06808	1.10895	0.30782	0.406866
Deide_12030	beta-lactamase	-25					1458935	-	23	11	70	28	40	47	0.453702	1.8232	0.222069	0.892384	2.63383	1.28915	0.168788	0.678273	0.692224	1.31567	0.248849	0.48946
Deide_12040	DegV family protein	-2					1459759	-	321	184	2321	978	2074	1212	0.543774	0.919776	0.410314	0.694032	1.26134	0.951763	0.627065	1.06066	0.729207	0.65434	0.591203	0.754566
Deide_12050	cysteine-rich domain-containing Fe-S oxidoreductase	-65					1463077	-	95	61	788	332	626	268	0.609133	0.898138	0.30657	0.452023	1.23181	0.619957	0.639528	0.942954	0.72912	0.479369	0.678217	0.503289
Deide_12060	ATPase	1					1463276	+	39	62	191	96	155	85	1.50811	3.76615	0.23685	0.591476	4.32985	0.680006	0.385723	0.963254	0.869811	0.61404	0.400438	0.157051
Deide_12080	Leucine rich repeat variant protein	1					1465499	+	35	28	173	35	132	63	0.75892	1.87781	0.19561	0.484001	5.36343	1.38241	0.366028	0.90567	0.350114	0.534412	0.404152	0.257748
Deide_12090	MutT/nudix family protein	1					1466941	+	24	98	96	195	250	463	3.87365	11.8439	2.09647	6.41005	3.36933	1.82352	1.01097	3.09109	3.5152	2.07372	0.327059	0.541212
Deide_12100	DNA helicase	1					1469655	-	71	211	376	330	870	1227	2.81923	6.5108	1.87804	4.33719	4.28668	2.85559	1.18924	2.74646	1.51884	1.57919	0.433008	0.666154
Deide_12110	methionyl aminopeptidase	-3					1472037	-	389	223	1715	1878	3332	1904	0.543827	1.50862	0.531907	1.47555	0.796089	0.778639	0.831312	2.30613	1.89504	0.63984	0.36048	0.97808
Deide_12120	D-aminopeptidase (peptidase M55)	1					1472086	+	26	26	102	45	79	101	0.94865	2.95742	0.422149	1.31605	3.87359	1.72375	0.294892	0.919325	0.763483	1.43154	0.32077	0.445
Deide_12121	conserved hypothetical protein Deide_12121	1					1472970	+	363	222	1292	483	2294	1303	0.580166	1.99356	0.390082	1.3404	3.08147	2.07187	0.613332	2.10753	0.646951	0.636005	0.29102	0.672363
Deide_12140	conserved hypothetical protein Deide_12140	-227					1476220	-	40	42	247	41	184	132	0.996082	1.97284	0.358618	0.710279	6.86781	2.47261	0.446444	0.884226	0.287259	0.803278	0.504898	0.360029
Deide_12150	4-hydroxy-3-methylbut-2-en-1-yl diphosphate synthase	1					1477216	-	161	106	1332	3321	2010	1071	0.624577	0.923296	0.722906	1.06865	0.213988	0.247677	1.21165	1.79116	4.31471	0.596627	0.676464	1.15743
Deide_12160	TetR family transcriptional regulator	1					1477836	-	16	2	83	13	39	24	0.118581	0.279571	0.163008	0.384313	1.03143	1.41786	0.236567	0.557736	0.271052	0.689059	0.424155	1.37465
Deide_12190	ABC transporter ATP-binding protein	-36					1480460	-	81	84	653	54	167	222	0.983785	1.49247	0.297842	0.451847	10.4289	3.15736	0.200097	0.303561	0.143109	1.48849	0.659166	0.302751
Deide_12230	GntR family transcriptional regulator	-65					1484426	-	48	24	4566	239	189	138	0.474325	0.0609839	0.312432	0.0401694	0.673234	0.443451	0.382146	0.0491324	0.0905835	0.817573	7.77788	0.658689
Deide_12250	NADH dehydrogenase (quinone)	-2					1486779	+	801	636	6203	883	1098	1443	0.753235	1.18958	0.195773	0.309184	4.82891	1.25508	0.133039	0.210108	0.246346	1.47154	0.633192	0.259909
Deide_12260	conserved hypothetical protein Deide_12260	-3					1488999	-	69	43	188	81	249	157	0.591187	2.65369	0.247268	1.10993	3.55907	1.48861	0.350235	1.57211	0.745614	0.706008	0.222779	0.418257
Deide_12280	alkaline shock protein	-42					1490768	-	251	181	2333	899	1872	1220	0.684086	0.900126	0.528207	0.695019	1.34981	1.04223	0.723837	0.952431	0.666856	0.729732	0.759989	0.772136
Deide_12290	DNA ligase (NAD(+))	1					1492838	-	95	90	897	1261	594	314	0.898721	1.1641	0.35919	0.465253	0.478498	0.19124	0.606836	0.786025	2.43282	0.591906	0.772032	0.399668
Deide_12300	basic membrane protein family protein	-30					1492988	+	154	78	537	421	377	241	0.480485	1.68523	0.170065	0.596478	1.24212	0.439643	0.237591	0.833315	1.35673	0.715789	0.285115	0.353944
Deide_12301	conserved hypothetical protein Deide_12301	1					1495418	-	83	195	2535	790	465	687	2.22876	0.892475	0.899491	0.360189	1.65486	0.667874	0.54373	0.21773	0.539307	1.6543	2.49727	0.403585
Deide_12310	DNA repair protein RecN	1					1497177	-	133	137	781	392	525	573	0.97718	2.03521	0.468189	0.975114	2.34308	1.12262	0.383104	0.797904	0.868604	1.22209	0.480138	0.479122
Deide_12320	conserved hypothetical protein Deide_12320	-49					1497321	+	547	1661	6604	2677	866	3115	2.88063	2.91811	0.618855	0.626907	4.15981	0.893665	0.153652	0.155651	0.701501	4.02763	0.987157	0.214833
Deide_12330	phosphoenolpyruvate carboxykinase	-58					1498685	+	122	157	2079	1579	688	918	1.2208	0.876163	0.817713	0.586868	0.666607	0.446504	0.547315	0.392804	1.31436	1.49405	1.39335	0.669816
Deide_12350	recombination regulator RecX	1					1501963	-	18	20	62	41	100	38	1.05406	3.74264	0.229419	0.814599	3.27038	0.711811	0.539183	1.91448	1.1444	0.425494	0.281634	0.217654
Deide_12361	conserved hypothetical protein Deide_12361	-1					1502906	-	685	317	3918	1150	3644	2619	0.43901	0.938716	0.415492	0.888429	1.84805	1.74905	0.516293	1.10397	0.507949	0.80476	0.467671	0.94643
Deide_12380	conserved hypothetical protein Deide_12380	1					1504671	-	51	39	246	95	120	93	0.725438	1.83937	0.198167	0.502458	2.75229	0.751838	0.22836	0.579013	0.668306	0.867783	0.394395	0.273169
Deide_12410	conserved hypothetical protein Deide_12410	1					1507659	-	89	82	829	249	649	688	0.874037	1.14762	0.840072	1.10303	2.20784	2.12204	0.707723	0.92925	0.519795	1.18701	0.761607	0.961141
Deide_12420	3-isopropylmalate dehydratase large subunit	-163	ATG	21	MFDVPIQNKEAQAGLLLRWGR	Deide_12419	1509139	-	1301	1336	10340	1779	10671	14640	0.974171	1.49908	1.22287	1.8818	5.03481	6.32019	0.796043	1.22497	0.297744	1.53619	0.649845	1.2553
Deide_12422	conserved hypothetical protein Deide_12422	1					1512519	-	98	62	594	250	415	292	0.600166	1.211	0.323799	0.653354	1.66266	0.897032	0.41099	0.829285	0.728351	0.787851	0.495595	0.539515
Deide_12430	succinate dehydrogenase, cytochrome subunit	-99					1512678	+	288	116	889	590	1656	770	0.382095	1.51389	0.290547	1.15117	1.31813	1.00231	0.558054	2.21106	1.14852	0.520643	0.252392	0.760405
Deide_12461	conserved hypothetical protein Deide_12461	-43					1517016	-	27	27	230	79	91	120	0.94865	1.36199	0.482987	0.693434	2.29134	1.16659	0.327104	0.46963	0.59441	1.47655	0.696515	0.509131
Deide_12480	delta-aminolevulinic acid dehydratase	1					1517971	-	94	95	402	279	309	390	0.958742	2.74181	0.450874	1.28941	2.28282	1.07356	0.319036	0.912378	1.20106	1.41324	0.349675	0.470277
Deide_12520	DNA topoisomerase	-83					1519260	+	54	603	152	325	1403	6073	10.5933	46.0271	12.2216	53.1021	12.439	14.3511	2.52158	10.9561	3.70021	4.8468	0.230153	1.15371
Deide_12530	CRP/FNR family transcriptional regulator	-58					1522015	+	216	186	2563	2363	870	1033	0.816893	0.841984	0.519714	0.535678	0.527718	0.335739	0.390908	0.402915	1.59552	1.32951	0.9702	0.636209
Deide_12540	ferredoxin--NADP(+) reductase	1					1522815	+	531	335	3755	1288	3796	2588	0.598489	1.03508	0.529649	0.916023	1.74374	1.54317	0.69381	1.19994	0.593599	0.763392	0.578205	0.884977
Deide_12541	thioredoxin-disulfide reductase (thioredoxin reductase)	-2					1524351	+	292	232	1674	556	1699	1496	0.753722	1.60795	0.556759	1.18776	2.79747	2.06643	0.564702	1.2047	0.574786	0.985934	0.468747	0.738679
Deide_12550	Aminoglycoside 3-N-acetyltransferase	1					1526138	-	162	182	1362	190	555	592	1.06577	1.55036	0.397123	0.577692	6.422	2.39295	0.332496	0.48368	0.241415	1.19437	0.68743	0.372617
Deide_12570	glutamate--ammonia ligase	-68					1528466	-	29	23	146	333	186	365	0.752377	1.82774	1.36777	3.32271	0.463059	0.841809	0.622478	1.51218	3.9471	2.1973	0.411643	1.81793
Deide_12580	glutamate--ammonia ligase	-23					1528725	+	24	13	74	67	89	40	0.513852	2.03822	0.18112	0.718423	1.30083	0.458511	0.359905	1.42758	1.56686	0.503245	0.252108	0.352476
Deide_12590	branched-chain amino acid ABC transporter periplasmic protein; extracellular ligand-binding receptor	-57					1530331	+	1613	337	5537	3160	2997	1759	0.198199	0.706147	0.118509	0.422224	0.714982	0.427507	0.180327	0.642473	0.987642	0.657186	0.280677	0.597927
Deide_12600	branched-chain amino acid ABC transporter permease	-105					1531774	+	1151	499	6337	4642	6617	4602	0.411274	0.913601	0.4345	0.965194	0.720689	0.761389	0.557949	1.23942	1.26768	0.778744	0.450168	1.05647
Deide_12670	conserved hypothetical protein Deide_12670	1					1541774	-	385	337	2665	2489	2711	1734	0.830376	1.46714	0.489448	0.864776	0.907732	0.535044	0.683404	1.20747	1.61627	0.716191	0.565982	0.589429
Deide_12680	ATP-dependent Clp protease, ATP-binding subunit ClpC	-56					1544172	-	28	32	209	170	92	112	1.08417	1.77641	0.434689	0.712236	1.26198	0.505981	0.318888	0.522497	1.40763	1.36314	0.610316	0.400941
Deide_12681	carboxymuconolactone decarboxylase	1					1544282	+	348	253	3225	1514	2854	1918	0.689679	0.910186	0.598946	0.790443	1.12033	0.972944	0.795946	1.05043	0.812425	0.752496	0.757734	0.868441
Deide_12690	conserved hypothetical protein Deide_12690	1					1545396	-	2207	2822	37088	16597	12504	10531	1.213	0.882802	0.518544	0.377388	1.13993	0.48731	0.549864	0.400182	0.774432	0.94304	1.37403	0.427489
Deide_12700	electron transfer flavoprotein subunit beta	-36					1545602	+	52	48	171	136	164	194	0.875677	3.25675	0.405431	1.50785	2.36622	1.09554	0.30609	1.13839	1.37635	1.32455	0.26888	0.462991
Deide_12720	oxidoreductase	1					1547527	+	6	34	220	45	8	21	5.37568	1.79306	0.380352	0.126867	5.06546	0.358403	0.129404	0.0431628	0.353978	2.93927	2.99804	0.0707543
Deide_12760	excinuclease ABC subunit A	-89					1553341	-	339	1135	2191	2504	4861	14868	3.17616	6.01026	4.76619	9.01908	3.03888	4.56019	1.39166	2.63345	1.97778	3.42481	0.528456	1.50061
Deide_12770	conserved hypothetical protein Deide_12770	1					1554750	-	143	153	1541	1665	1546	1215	1.01499	1.15194	0.923333	1.04791	0.61607	0.560437	1.04926	1.19083	1.86981	0.879987	0.881116	0.909698
Deide_12771	conserved hypothetical protein Deide_12771	-63					1554985	+	40	64	798	413	118	169	1.51784	0.9305	0.45914	0.281472	1.03892	0.314269	0.286306	0.175518	0.895641	1.60367	1.63121	0.302496
Deide_12780	peptidase S41	1					1555668	+	321	334	2459	1317	1593	1890	0.987068	1.5759	0.639845	1.02154	1.70025	1.10215	0.481637	0.768953	0.92686	1.32848	0.626354	0.648228
Deide_12790	hypothetical protein Deide_12790	-30					1557236	-	49	54	248	207	549	348	1.04545	2.52628	0.771794	1.865	1.74894	1.29114	1.08739	2.62762	1.44446	0.709768	0.41383	0.73824
Deide_12800	integral membrane protein TerC family	-61					1558237	-	43	54	612	718	357	358	1.19133	1.02372	0.904759	0.77747	0.504222	0.382934	0.805765	0.692403	2.0303	1.12286	1.16372	0.759454
Deide_12810	TetR family transcriptional regulator	1					1558909	-	455	498	2469	451	1040	1559	1.0383	2.34017	0.372351	0.839222	7.40296	2.65482	0.221835	0.499982	0.316113	1.6785	0.443686	0.358616
Deide_12820	hydrolase	-112					1559293	+	129	288	1692	1214	1168	1654	2.11792	1.97484	1.39336	1.29923	1.59047	1.04636	0.878743	0.819379	1.24167	1.58563	1.07245	0.657893
Deide_12830	diaminopimelate decarboxylase	1					1561412	-	46	25	91	111	160	75	0.51557	3.18741	0.177183	1.0954	1.50997	0.518923	0.337575	2.08699	2.1109	0.524869	0.161752	0.343664
Deide_12840	tRNA-specific 2-thiouridylase MnmA	-2					1561564	+	228	159	298	226	287	496	0.661558	6.19042	0.23641	2.21216	4.71673	1.68554	0.122168	1.14316	1.31244	1.93513	0.106868	0.357353
Deide_12850	D-isomer specific 2-hydroxyacid dehydrogenase	1					1563718	-	34	59	486	110	248	183	1.64619	1.40849	0.584912	0.500457	3.59594	1.27768	0.707916	0.6057	0.391691	0.826245	1.16876	0.355313
Deide_12870	inositol monophosphatase family protein	1					1565352	-	259	159	1702	1088	2516	853	0.582376	1.08387	0.357905	0.666103	0.979762	0.602123	0.9428	1.75466	1.10626	0.379619	0.537311	0.61456
Deide_12890	conserved hypothetical protein Deide_12890	1					1566774	-	362	168	1463	822	1268	727	0.440257	1.33231	0.218245	0.660453	1.37022	0.679247	0.339953	1.02877	0.972332	0.641985	0.330447	0.495721
Deide_12900	ATP phosphoribosyltransferase regulatory subunit	1					1566882	+	98	53	464	142	263	192	0.513045	1.32525	0.212909	0.549965	2.5023	1.03843	0.260458	0.672791	0.529611	0.817438	0.387131	0.41499
Deide_12920	aminotransferase	1					1569944	-	230	141	1381	608	1071	814	0.581563	1.18458	0.384605	0.783398	1.55478	1.02822	0.451929	0.92053	0.761898	0.851029	0.490944	0.661329
Deide_12930	adenosylhomocysteine nucleosidase	-1					1570126	+	96	51	362	275	335	438	0.50397	1.63456	0.495817	1.60812	1.24334	1.22322	0.338674	1.09845	1.31465	1.46399	0.308321	0.983822
Deide_12960	TetR family transcriptional regulator	-1					1571955	+	155	73	695	258	594	447	0.446783	1.21865	0.313396	0.85482	1.89695	1.33062	0.371932	1.01448	0.642424	0.842618	0.366623	0.701451
Deide_12970	iron siderophore/cobalamin (vitamine B12) ABC transporter periplasmic protein	1					1573279	-	9	2	29	23	45	17	0.210811	0.80015	0.20527	0.779117	0.582981	0.567657	0.485265	1.84186	1.37251	0.423005	0.263464	0.973714
Deide_12980	cytochrome c	1					1573379	+	1335	1010	4897	5742	6465	7128	0.717705	2.39293	0.580236	1.93459	1.17926	0.953387	0.469998	1.56704	2.02918	1.23455	0.299927	0.80846
Deide_13010	oligoendopeptidase F	1					1578565	-	59	99	535	153	158	151	1.5918	2.14695	0.278127	0.375124	4.33807	0.757967	0.259904	0.350547	0.494908	1.07011	0.741427	0.174725
Deide_13020	phosphate uptake regulator PhoU	-3					1579300	-	526	338	3052	1032	2690	2178	0.609589	1.28491	0.449977	0.948474	2.19578	1.62085	0.496335	1.04619	0.58517	0.906599	0.474422	0.738165
Deide_13021	metallo-beta-lactamase family protein	-1					1579971	-	32	18	195	80	175	96	0.533615	1.07097	0.326016	0.654317	1.50846	0.921608	0.530758	1.06524	0.709974	0.614246	0.498254	0.610958
Deide_13030	conserved hypothetical protein Deide_13030	-3					1580019	+	17	28	372	46	63	62	1.56248	0.873282	0.396334	0.221514	4.08087	1.03514	0.359667	0.20102	0.213994	1.10195	1.78921	0.253657
Deide_13040	signal recognition particle protein	1					1580663	+	490	541	4823	1360	3659	3673	1.04739	1.30143	0.814598	1.01217	2.66693	2.07418	0.724728	0.900508	0.487987	1.124	0.804799	0.777743
Deide_13041	hypothetical protein Deide_13041	1					1583342	-	314	98	1511	1001	3802	1257	0.296075	0.752491	0.435035	1.10566	0.656364	0.96442	1.17514	2.98669	1.14645	0.370197	0.393461	1.46934
Deide_13052	hypothetical protein Deide_13052	1					1585433	-	150	97	1587	2021	1827	1328	0.61346	0.709144	0.962111	1.11217	0.321779	0.504657	1.1821	1.36648	2.20382	0.813896	0.865071	1.56833
Deide_13063	hypothetical protein Deide_13063	1					1587500	+	94	70	525	97	240	149	0.706441	1.54696	0.172257	0.377206	4.83814	1.17972	0.247795	0.542618	0.319742	0.69516	0.456665	0.243838
Deide_13068	hypothetical protein Deide_13068	1					1588252	+	789	601	6609	406	317	402	0.722609	1.05506	0.0553691	0.080843	9.92432	0.76044	0.0389934	0.0569332	0.106311	1.41996	0.684897	0.0766238
Deide_13066	hypothetical protein Deide_13066	1					1590090	+	109	76	1181	187	536	228	0.661444	0.746626	0.227314	0.256588	2.72474	0.936393	0.477251	0.538713	0.274018	0.476299	0.88591	0.343664
Deide_13071	hypothetical protein Deide_13071	1					1591886	+	39	34	228	108	108	101	0.827028	1.73015	0.281433	0.58876	2.11061	0.718228	0.268762	0.562252	0.81974	1.04715	0.47801	0.340294
Deide_13081	hypothetical protein Deide_13081	-212					1594575	-	375	278	1933	432	1173	1088	0.703266	1.6686	0.315294	0.748082	4.31433	1.93424	0.303582	0.720292	0.386758	1.03858	0.42147	0.448329
Deide_13101	hypothetical protein Deide_13101	-2					1599250	-	142	101	1228	414	626	694	0.674744	0.954251	0.531116	0.751126	1.63559	1.28743	0.427853	0.605088	0.58343	1.24135	0.707093	0.787137
Deide_13110	hypothetical protein Deide_13110	-103					1599939	+		195	3897	344	15	298	#DIV/0!	0.580555	#DIV/0!	0.101634	3.80039	0.665308	#DIV/0!	0.00456881	0.152762	22.2451	#DIV/0!	0.175063
Deide_13130	nitric-oxide synthase	1					1605727	+	99	156	928	346	727	2208	1.49484	1.95037	2.42372	3.1623	3.02274	4.90104	0.712702	0.929884	0.645231	3.40075	0.766442	1.62139
Deide_13140	conserved hypothetical protein Deide_13140	-63					1607333	-	160	138	1352	229	1111	1068	0.81821	1.18425	0.725387	1.0499	4.04014	3.58179	0.673911	0.975393	0.29312	1.07638	0.690912	0.886553
Deide_13141	ribonuclease SA	1					1607767	-	44	47	547	348	120	177	1.01333	0.996896	0.437158	0.430069	0.905464	0.390624	0.26469	0.260397	1.10098	1.65159	1.01649	0.431408
Deide_13150	conserved hypothetical protein Deide_13150	1					1608765	-	196	119	2640	1275	1755	1066	0.575966	0.522977	0.591043	0.536667	0.625733	0.642114	0.86902	0.78907	0.835782	0.680126	1.10132	1.02618
Deide_13180	30S ribosomal protein S2	-131					1610560	+	313	120	203	329	629	439	0.3637	6.85843	0.152419	2.87422	2.44533	1.02479	0.195036	3.67788	2.8047	0.78149	0.0530296	0.419079
Deide_13210	ribosome recycling factor	-25					1613244	+	470	327	3617	1168	2326	1895	0.660018	1.04891	0.438157	0.696326	1.87697	1.24604	0.480309	0.763315	0.558832	0.91224	0.629241	0.663856
Deide_13230	1-deoxy-D-xylulose 5-phosphate reductoisomerase	-2					1614820	+	85	76	762	155	448	438	0.848204	1.15717	0.559981	0.763961	3.28726	2.17024	0.511526	0.697855	0.352017	1.09473	0.732997	0.660196
Deide_13250	alanine racemase	1					1618225	-	35	30	297	160	275	95	0.813128	1.17194	0.294967	0.425127	1.25705	0.456004	0.762559	1.09905	0.932289	0.386812	0.693833	0.362756
Deide_13260	conserved hypothetical protein Deide_13260	-4					1618284	+	99	50	463	264	397	154	0.479116	1.25293	0.169046	0.442071	1.26975	0.448004	0.389192	1.01778	0.986756	0.43435	0.382395	0.352828
Deide_13261	conserved hypothetical protein Deide_13261	1					1620296	+	126	198	1499	378	579	930	1.49074	1.53251	0.802104	0.824581	3.51177	1.88954	0.445981	0.458479	0.436392	1.79851	0.972741	0.538059
Deide_13280	ABC transporter permease	1					1622675	-	71	76	473	426	649	863	1.01546	1.8642	1.3209	2.42494	1.19607	1.55584	0.887146	1.62864	1.5586	1.48893	0.544715	1.3008
Deide_13290	conserved hypothetical protein Deide_13290	1					1622924	+	9	29	299	154	104	132	3.05676	1.12529	1.59386	0.586752	1.2625	0.658291	1.1215	0.412862	0.891326	1.42118	2.71641	0.521421
Deide_13320	glutamate 5-kinase (gamma-glutamyl kinase)	1					1627042	-	18	25	183	39	132	146	1.31757	1.585	0.881452	1.06036	4.29762	2.8751	0.711722	0.85618	0.368808	1.23848	0.831275	0.668999
Deide_13340	hypothetical protein Deide_13340	1					1628980	+	19	13	46	10	16	8	0.649076	3.27888	0.0457567	0.231145	8.71557	0.614405	0.0817288	0.412862	0.376209	0.55986	0.197957	0.0704951
Deide_13350	alanine--tRNA ligase	-1					1630908	-	71	27	365	177	262	180	0.360754	0.858243	0.275507	0.655438	1.02269	0.781024	0.358139	0.852022	0.839204	0.769273	0.42034	0.763697
Deide_13360	3-ketoacyl-(acyl-carrier-protein) reductase	-54					1631016	+	20	78	1237	344	105	190	3.69973	0.731584	1.03239	0.204144	1.52016	0.42419	0.509528	0.100754	0.481256	2.02616	5.05715	0.279043
Deide_13370	conserved hypothetical protein Deide_13370	-68					1634445	-	25	97	464	132	39	155	3.68076	2.42546	0.673767	0.443982	4.92663	0.901826	0.151403	0.0997675	0.492315	4.45017	1.51755	0.183051
Deide_13420	MarR family transcriptional regulator	-29	ATG	10	MSKTVSRLQV		1640568	-	22	42	175	111	310	288	1.81106	2.78452	1.42262	2.18729	2.53676	1.99267	1.36756	2.10265	1.09767	1.04026	0.650402	0.785517
Deide_13450	zinc finger motif protein	1					1642320	-	269	152	1553	912	1318	688	0.53604	1.13556	0.277942	0.588801	1.11738	0.579373	0.475523	1.00736	1.01627	0.584497	0.472047	0.51851
Deide_13480	TrkA-C domain-containing protein	1					1644315	+	124	74	760	513	787	438	0.56613	1.12969	0.383858	0.765971	0.96709	0.655725	0.615973	1.22915	1.16813	0.623173	0.501139	0.678039
Deide_13520	Radical SAM domain-containing protein	-58					1650797	-	92	43	104	191	332	460	0.443391	4.79705	0.543361	5.87863	1.50934	1.84965	0.350235	3.7892	3.17824	1.55142	0.0924298	1.22547
Deide_13540	conserved hypothetical protein Deide_13540	1					1652019	-	421	271	2284	362	610	672	0.610651	1.37662	0.173462	0.391043	5.01895	1.42569	0.140623	0.317012	0.274283	1.23353	0.443589	0.284061
Deide_13550	L-aspartate oxidase (Quinolinate synthetase B)	1					1652078	+	9	2	27	10	29	6	0.210811	0.859421	0.0724481	0.295352	1.34086	0.460804	0.312726	1.2749	0.640949	0.231666	0.245294	0.343664
Deide_13560	nicotinate-nucleotide diphosphorylase	-37					1653614	+	31	17	93	27	126	112	0.520227	2.12083	0.392622	1.60062	4.22122	3.1858	0.394473	1.60816	0.502421	0.995307	0.245294	0.754712
Deide_13580	Isocitrate dehydrogenase	-3					1656810	-	443	498	6589	1465	2729	4613	1.06643	0.876899	1.13161	0.930499	2.279	2.4183	0.597872	0.491616	0.384773	1.89273	1.21614	1.06112
Deide_13590	conserved hypothetical protein Deide_13590	-37					1657007	+	894	6762	37645	6067	1091	8719	7.17536	2.08405	1.05986	0.30783	7.47229	1.10372	0.118439	0.0344001	0.278903	8.94852	3.44299	0.147708
Deide_13600	sugar ABC transporter permease	1					1657359	+	131	108	1065	749	863	494	0.782093	1.17656	0.409802	0.616495	0.966706	0.506536	0.639364	0.961842	1.21708	0.640952	0.664729	0.523981
Deide_13660	N-acetylmannosamine kinase sugar kinases	1					1663362	+	34	25	179	90	164	104	0.697536	1.62042	0.332409	0.772204	1.8623	0.887474	0.468138	1.08751	0.870115	0.710066	0.430468	0.476547
Deide_13670	1-pyrroline-5-carboxylate dehydrogenase	-17					1664381	+	2601	1652	17095	5215	5628	6153	0.602526	1.12119	0.257078	0.478376	2.12377	0.906145	0.210002	0.390776	0.527925	1.22417	0.537397	0.426667
Deide_13710	glycosyl transferase	-3					1669302	-	581	309	3803	1864	3916	2002	0.504531	0.942696	0.374461	0.699664	1.11139	0.824865	0.654147	1.22225	0.848216	0.572441	0.535201	0.742195
Deide_13720	Crp/Fnr family transcriptional regulator	1					1669397	+	375	240	2011	779	1533	903	0.607136	1.38465	0.261683	0.596798	2.06551	0.890257	0.396752	0.904841	0.670367	0.659561	0.438477	0.431012
Deide_13740	cell division protein FtsY, signal recognition particle-docking protein FtsY	1					1672762	-	555	388	4027	1152	2378	2256	0.6632	1.11787	0.441738	0.744577	2.25804	1.50401	0.415841	0.700927	0.49506	1.06227	0.593274	0.66607
Deide_13750	serine/threonine protein kinase	-46					1675237	-	214	251	4311	675	1941	1289	1.11267	0.675515	0.654572	0.397399	2.493	1.46661	0.880279	0.534429	0.270965	0.743596	1.64714	0.58829
Deide_13760	conserved hypothetical protein Deide_13760	-67	GTG	18	VNVVLPWCAGRACAELSA		1675328	+	571	306	3988	1099	3451	1383	0.508383	0.890237	0.263211	0.460913	1.86671	0.966472	0.586567	1.02715	0.476902	0.448732	0.571065	0.517742
Deide_13770	glycosyl transferase	1					1677262	+	566	495	2800	470	1966	1574	0.829649	2.0511	0.302208	0.747134	7.0609	2.572	0.337113	0.833428	0.290487	0.89646	0.40449	0.36426
Deide_13780	pyrroline-5-carboxylate reductase	1					1678857	-	577	494	4486	1098	3715	3002	0.812189	1.27764	0.565396	0.889413	3.01632	2.09978	0.624873	0.982974	0.423575	0.904818	0.635696	0.696139
Deide_13790	ribosomal protein L11 methyltransferase	1					1678945	+	76	67	501	465	749	705	0.83631	1.55159	1.00808	1.87027	0.965994	1.1644	0.956482	1.77454	1.60621	1.05394	0.539002	1.20539
Deide_13810	DNA repair protein RecO (Recombination protein O)	-119	GTG	40	VRRTLPRLILSGRKPQDTAHWTLGASCGEPGLHCSLLGVR		1681458	-	111	138	755	365	438	998	1.1794	2.12066	0.97707	1.75685	2.53477	2.09992	0.382966	0.688604	0.836629	2.55133	0.556148	0.828445
Deide_13820	conserved hypothetical protein Deide_13820	-1					1681553	+	101	73	793	565	693	795	0.685658	1.06804	0.85539	1.33243	0.866217	1.08065	0.665918	1.0373	1.233	1.28453	0.641975	1.24755
Deide_13821	conserved hypothetical protein Deide_13821	-27					1682128	+	19	11	33	39	70	46	0.549218	3.86739	0.263101	1.85266	1.89095	0.905854	0.357563	2.51783	2.04521	0.735816	0.142013	0.479046
Deide_13830	GntR family transcriptional regulator	-1					1682624	+	325	102	573	623	1276	1139	0.29773	2.06531	0.380854	2.64193	1.09765	1.40411	0.381045	2.64325	1.88157	0.999499	0.144158	1.27919
Deide_13870	adenine phosphoribosyltransferase	1					1689111	-	88	62	543	194	424	249	0.668367	1.32474	0.307493	0.609469	2.14261	0.98574	0.467619	0.926848	0.618285	0.657572	0.504526	0.460066
Deide_13880	adenine phosphoribosyltransferase	1					1689808	-	1545	870	11384	5092	14323	6656	0.534191	0.886674	0.468169	0.777088	1.14547	1.0039	0.899734	1.49342	0.77407	0.520342	0.602466	0.876408
Deide_13890	conserved hypothetical protein Deide_13890	-2					1690296	+	20	28	1762	2406	2008	936	1.32811	0.184371	5.08586	0.706028	0.0780216	0.298776	9.74412	1.3527	2.36307	0.521941	7.20348	3.8294
Deide_13970	MATE efflux family protein (Na+-driven multidrug efflux pump)	-2					1699501	-	62	145	660	881	1262	1268	2.21862	2.54896	2.22252	2.55345	1.10343	1.10537	1.9755	2.26964	2.31004	1.12504	0.870399	1.00176
Deide_13990	Phenazine biosynthesis PhzC/PhzF protein	1					1701185	+	115	76	736	346	956	459	0.626934	1.19805	0.433744	0.828871	1.47262	1.01883	0.806805	1.54178	0.813552	0.537606	0.523295	0.691849
Deide_14010	ribosomal RNA large subunit methyltransferase N	1					1703286	+	214	249	2842	1237	2393	2573	1.1038	1.01652	1.3066	1.20328	1.34953	1.59748	1.08527	0.99945	0.753239	1.20394	1.08587	1.18373
Deide_14020	conserved hypothetical protein Deide_14020; Tetratricopeptide repeat family protein (TPR domain protein)	-26					1704422	+	267	109	1507	356	1289	787	0.387276	0.839175	0.320318	0.694086	2.05272	1.69781	0.468544	1.01527	0.408812	0.683646	0.461496	0.827105
Deide_14040	bifunctional 2',3'-cyclic nucleotide 2'-phosphodiesterase/3'-nucleotidase periplasmic protein	1					1711833	-	86	46	275	126	231	239	0.507417	1.94073	0.302007	1.15509	2.4476	1.45677	0.260689	0.997061	0.792912	1.1585	0.261457	0.595186
Deide_14060	glycolate oxidase iron-sulfur subunit	-14	ATG	5	MRSGL		1715487	-	137	131	961	221	744	567	0.907103	1.58157	0.44976	0.784172	3.97403	1.97041	0.527061	0.91895	0.397975	0.853335	0.573547	0.49582
Deide_14070	major facilitator superfamily protein	-2					1717053	-	266	224	3525	1016	1917	1213	0.798863	0.737273	0.495561	0.457355	1.47811	0.916921	0.699438	0.645514	0.498794	0.708514	1.08354	0.620333
Deide_14071	conserved hypothetical protein Deide_14071	1					1717153	+	91	183	1668	536	417	664	1.90772	1.2729	0.792948	0.529083	2.28896	0.951411	0.444737	0.296744	0.556104	1.78296	1.49872	0.415652
Deide_14110	phosphoribosylaminoimidazole synthetase	-41					1721170	-	3831	2278	18167	20639	30517	29867	0.564089	1.45482	0.847223	2.18504	0.739976	1.11139	0.773105	1.99389	1.96604	1.09587	0.387737	1.50193
Deide_14120	conserved hypothetical protein Deide_14120	1					1721900	-	97	80	525	537	648	548	0.782391	1.76795	0.613942	1.38731	0.998776	0.783739	0.648354	1.46507	1.77012	0.946924	0.442541	0.784699
Deide_14140	indole-3-glycerol-phosphate synthase	1					1723566	-	38	9	252	147	155	53	0.22468	0.414363	0.151569	0.279529	0.410466	0.2769	0.395874	0.730085	1.00949	0.382872	0.54223	0.674599
Deide_14150	hypoxanthine phosphoribosyltransferase	-3					1723643	+	713	411	5530	2982	5525	4051	0.546837	0.862296	0.617435	0.973619	0.924031	1.04332	0.752058	1.1859	0.933189	0.820993	0.634165	1.1291
Deide_14170	leucyl-tRNA synthetase	-112	ATG	13	MIRSALTIRGRLD	Deide_14169	1724650	+	183	136	1497	1769	2059	1436	0.705007	1.05404	0.85275	1.27492	0.515423	0.623435	1.09198	1.63259	2.045	0.780922	0.668863	1.20956
Deide_14190	hypothetical protein Deide_14190	-154					1727662	+	35	18	155	41	142	101	0.487877	1.34735	0.313597	0.866047	2.94335	1.89192	0.393758	1.08742	0.457761	0.796421	0.362101	0.642778
Deide_14200	conserved hypothetical protein Deide_14200	-3					1727925	+	189	88	964	185	290	358	0.441699	1.05912	0.205845	0.49358	3.18907	1.4862	0.148917	0.357078	0.33211	1.38228	0.417044	0.466029
Deide_14220	conserved hypothetical protein Deide_14220	1					1730794	-	204	111	623	355	960	455	0.516177	2.06716	0.242381	0.970678	2.09627	0.984346	0.45672	1.82905	0.986114	0.530701	0.249703	0.46957
Deide_14221	hypothetical protein Deide_14221	1					1731574	-	214	202	1754	762	1207	666	0.895454	1.33617	0.338204	0.504657	1.77725	0.67125	0.547397	0.816808	0.751817	0.617841	0.670166	0.37769
Deide_14240	N-formylglutamate amidohydrolase	1					1734038	-	76	53	500	224	381	194	0.661558	1.22983	0.2774	0.515684	1.58628	0.665149	0.486542	0.904477	0.775291	0.570146	0.537926	0.419313
Deide_14250	recombination protein F (RecF)	1					1734119	+	35	43	310	63	204	263	1.16548	1.60933	0.816594	1.12758	4.57594	3.20612	0.56568	0.781108	0.351695	1.44356	0.724202	0.700648
Deide_14270	Molybdenum cofactor biosynthesis protein B	1					1736802	+	91	80	1022	287	510	307	0.833978	0.908194	0.366619	0.399245	1.86879	0.821526	0.543923	0.592327	0.48598	0.674028	0.918282	0.439603
Deide_14290	tRNA pseudouridine synthase D	-3					1738388	+	583	759	6442	2108	3476	3936	1.23503	1.36697	0.733677	0.812057	2.41392	1.434	0.578655	0.640474	0.566287	1.2679	0.90348	0.594054
Deide_14310	transcriptional regulator	-3					1740307	+	105	231	1773	3061	1334	2255	2.08703	1.51162	2.33386	1.6904	0.505943	0.565781	1.23303	0.893078	2.98773	1.89278	1.38066	1.11827
Deide_14320	sugar ABC transporter periplasmic protein	-75					1742133	+	584	772	14014	2546	1909	2186	1.25404	0.639138	0.406776	0.207319	2.03288	0.659412	0.31725	0.161691	0.314401	1.28219	1.96207	0.324373
Deide_14330	sugar ABC transporter permease	-97					1743609	+	36	179	3692	1101	256	618	4.7169	0.562511	1.86554	0.222474	1.08998	0.431088	0.690154	0.0823039	0.516075	2.70307	8.38543	0.395501
Deide_14350	conserved hypothetical protein Deide_14350	1					1746712	-	143	891	13734	6078	1255	2693	5.91082	0.752697	2.04653	0.26061	0.98281	0.340283	0.851758	0.108465	0.765862	2.40271	7.85285	0.346235
Deide_14380	RNA polymerase sigma factor, sigma-70 family	-85					1752267	-	345	206	1261	2261	1821	1194	0.56644	1.89536	0.3761	1.25846	0.610828	0.405573	0.512271	1.7141	3.10293	0.734182	0.298856	0.663972
Deide_14390	rRNA (guanine-N(2)-)-methyltransferase	-2					1753577	-	193	88	543	136	367	135	0.432545	1.88028	0.0760142	0.330435	4.33807	0.762359	0.184551	0.802248	0.433437	0.411886	0.230043	0.175737
Deide_14460	branched-chain amino acid ABC transporter ATP-binding protein	-78					1762158	-	295	291	13176	1698	394	318	0.935787	0.256241	0.117145	0.0320771	1.14897	0.143832	0.129623	0.035494	0.223019	0.903734	3.65198	0.125183
Deide_14470	o-succinylbenzoate--CoA ligase	-38					1762293	+	52	38	936	373	90	42	0.693244	0.471029	0.0877737	0.0596383	0.68301	0.0864779	0.167976	0.114132	0.689636	0.522536	1.47177	0.126613
Deide_14480	conserved hypothetical protein Deide_14480; GGDEF domain and Tetratricopeptide repeats-containing protein	1					1763906	+	47	28	265	93	162	44	0.565153	1.22589	0.101736	0.220678	2.01849	0.363358	0.334523	0.725624	0.607329	0.304122	0.461014	0.180014
Deide_14490	ribonuclease HII	1					1765557	+	83	37	491	120	204	121	0.422892	0.874299	0.158426	0.327534	2.06715	0.774407	0.23854	0.493164	0.422948	0.664148	0.483693	0.374624
Deide_14500	Elongation factor 4 (Ribosomal back-translocase LepA)	1					1766591	+	588	291	2486	954	2912	1956	0.469485	1.3581	0.361501	1.04573	2.04502	1.57465	0.480643	1.39038	0.664101	0.75212	0.345693	0.769996
Deide_14510	histidine kinase	1					1768512	+	949	582	8141	3173	4221	2389	0.581785	0.82944	0.27357	0.390023	1.22972	0.578244	0.431676	0.615432	0.674496	0.633739	0.70142	0.470225
Deide_14540	conserved hypothetical protein Deide_14540	1					1773949	+	161	109	1141	442	877	587	0.642253	1.10836	0.396215	0.683761	1.65332	1.01995	0.528667	0.912339	0.670384	0.749459	0.579464	0.616913
Deide_14550	Undecaprenyldiphospho-muramoylpentapeptide beta-N- acetylglucosaminyltransferase	-1					1774813	+	75	31	566	201	426	262	0.392109	0.635455	0.379628	0.615229	1.03399	1.00108	0.551261	0.893379	0.614563	0.688654	0.617052	0.968171
Deide_14560	UDP-N-acetylmuramate--L-alanine ligase	-160					1775855	+	230	140	1308	529	643	436	0.577439	1.24182	0.206005	0.443027	1.77429	0.632988	0.271326	0.583506	0.699898	0.75925	0.464993	0.356756
Deide_14580	cell division protein FtsA	-59					1779062	+	4744	2581	35885	15706	28731	23746	0.516118	0.834477	0.543956	0.879487	1.10173	1.16115	0.58778	0.950343	0.757425	0.925442	0.618493	1.05394
Deide_14590	cell division protein FtsZ	-55					1780548	+	627	354	3612	1262	3454	3548	0.535601	1.13709	0.614942	1.30553	1.8806	2.15918	0.534643	1.13506	0.604642	1.15019	0.471028	1.14813
Deide_14640	conserved hypothetical protein Deide_14640	-65	ATG	22	MKTATCIWCPALGCGAACWRCF		1786002	-	829	828	6215	1898	3718	3765	0.947505	1.54571	0.493547	0.805148	2.92474	1.52347	0.435275	0.710085	0.528496	1.13387	0.612989	0.520891
Deide_14650	conserved hypothetical protein Deide_14650	1					1786064	+	171	139	835	260	572	321	0.771125	1.93138	0.203999	0.510941	3.58421	0.948193	0.324645	0.813115	0.538857	0.628374	0.399261	0.264547
Deide_14660	acetyltransferase	1					1786595	+	85	73	489	409	474	285	0.814723	1.73202	0.364371	0.774619	1.19661	0.535163	0.541213	1.15057	1.44744	0.673249	0.470388	0.447234
Deide_14670	conserved hypothetical protein Deide_14670	1					1787281	+	53	29	149	49	225	124	0.519072	2.25814	0.254252	1.10608	3.96784	1.94353	0.412017	1.79242	0.569111	0.61709	0.229867	0.489819
Deide_14680	phospho-N-acetylmuramoyl-pentapeptide-transferase	-44					1787984	+	379	174	1359	520	1689	1192	0.435528	1.48549	0.341787	1.16576	2.24336	1.76051	0.432513	1.47521	0.662172	0.790235	0.293188	0.784765
Deide_14690	putative S-adenosylmethionine-dependent methyltransferase	1					1789038	+	25	20	160	76	144	69	0.75892	1.45027	0.299935	0.573167	1.76429	0.697269	0.559025	1.06828	0.822017	0.536533	0.523295	0.395213
Deide_14700	conserved hypothetical protein Deide_14700	1					1790084	+	591	835	4121	3782	4221	4196	1.34031	2.35084	0.771554	1.35327	1.48019	0.852077	0.693165	1.21578	1.5882	1.11309	0.57014	0.575654
Deide_14741	ArsR family transcriptional regulator	-39					1795037	-	298	169	556	177	553	714	0.537993	3.52656	0.260376	1.70677	6.40127	3.09806	0.180102	1.18057	0.550916	1.44571	0.152554	0.483976
Deide_14760	GTP diphosphokinase	-24					1798551	-	1388	854	2482	641	2404	1498	0.583679	3.99205	0.117284	0.802162	8.93208	1.79481	0.168095	1.14967	0.446934	0.697729	0.146211	0.20094
Deide_14810	branched-chain amino acid ABC transporter periplasmic protein	-4					1803653	-	16	12	274	50	42	86	0.711487	0.508125	0.584113	0.417157	1.60903	1.32097	0.254764	0.181945	0.315796	2.29276	1.40022	0.820974
Deide_14820	homoserine O-acetyltransferase	-40	GTG	4	VTGP		1803714	+	78	33	354	56	171	115	0.401352	1.08156	0.160222	0.431764	3.95074	1.57716	0.21277	0.57337	0.273761	0.753028	0.371086	0.399205
Deide_14830	Alpha/beta hydrolase fold protein	-64					1804756	+	30	29	186	69	140	73	0.917028	1.80894	0.264436	0.521629	2.81774	0.812529	0.452914	0.893424	0.641982	0.583854	0.506942	0.288361
Deide_14840	3-oxoacid CoA-transferase subunit A	-2					1805603	+	196	163	1106	273	160	503	0.788928	1.70991	0.278888	0.604456	4.00293	1.41505	0.0792269	0.171715	0.427164	3.52012	0.461387	0.353503
Deide_14850	3-oxoacid CoA-transferase subunit B	-246					1806208	+	185	117	1166	265	1083	862	0.599957	1.1642	0.506353	0.982563	2.96001	2.49819	0.568153	1.10248	0.393309	0.891227	0.515339	0.843983
Deide_14860	transcription elongation factor	-73					1808256	-	12	71	855	1203	113	466	5.61284	0.963456	4.2201	0.724389	0.395681	0.297499	0.913915	0.156875	2.43493	4.61761	5.82574	0.751865
Deide_14870	conserved hypothetical protein Deide_14870	-52					1808361	+	349	2032	15262	2989	850	6303	5.52337	1.54473	1.96264	0.548893	4.55775	1.61952	0.236375	0.0661074	0.338923	8.30305	3.57563	0.355333
Deide_14880	propionyl-CoA carboxylase	-4					1809171	+	389	434	2310	1402	337	901	1.05839	2.1798	0.251706	0.5184	2.07536	0.493562	0.0840793	0.173165	1.05032	2.99367	0.485544	0.237819
Deide_14910	3-hydroxybutyrate dehydrogenase	1					1815295	+	17	19	141	72	116	100	1.06026	1.56341	0.639248	0.942612	1.76919	1.06668	0.662244	0.97652	0.883691	0.965276	0.678167	0.602919
Deide_14920	conserved hypothetical protein Deide_14920	-2					1816637	-	859	339	7685	1170	2775	1772	0.37438	0.511794	0.224176	0.306459	1.94252	1.16317	0.31353	0.428609	0.263469	0.715007	0.731505	0.598793
Deide_14930	oligopeptidase A	-1					1818774	-	142	177	1676	976	1560	1305	1.18247	1.22529	0.998712	1.03488	1.21584	1.02689	1.06622	1.10482	1.00777	0.936689	0.965055	0.844597
Deide_14970	conserved hypothetical protein Deide_14970	1					1822248	+	258	126	1681	478	1523	675	0.463294	0.869646	0.284317	0.533689	1.76724	1.08453	0.572913	1.07541	0.492093	0.496265	0.532739	0.613685
Deide_14990	conserved hypothetical protein Deide_14990	1					1825375	-	266	276	2526	2486	3887	2528	0.984313	1.2677	1.03279	1.33013	0.744321	0.780982	1.41821	1.82652	1.70316	0.728236	0.776458	1.04925
Deide_15000	signal peptidase I	1					1826068	-	116	57	376	86	432	275	0.466147	1.75884	0.257628	0.972068	4.44354	2.45583	0.361439	1.36376	0.39582	0.712785	0.265031	0.552676
Deide_15010	peptidylprolyl isomerase	1					1826199	+	3020	5283	27240	10242	11726	15539	1.65951	2.25016	0.559158	0.758172	3.45819	1.16521	0.376835	0.510958	0.650676	1.48382	0.737508	0.336942
Deide_15020	conserved hypothetical protein Deide_15020	1					1826816	-	374	1774	10015	2642	992	3767	4.49974	2.05514	1.09457	0.499915	4.50167	1.09503	0.257424	0.117572	0.456529	4.252	2.1895	0.243251
Deide_15040	Mov34/MPN/PAD-1 family protein	-5					1828310	-	46	27	253	135	113	82	0.556816	1.23818	0.19372	0.43077	1.34086	0.466493	0.238413	0.530152	0.923422	0.81254	0.449706	0.347906
Deide_15050	cell division protein FtsK	1					1828398	+	2184	1637	13517	3554	10204	7444	0.711053	1.4051	0.370401	0.731944	3.08805	1.60862	0.453447	0.896051	0.455013	0.816856	0.506051	0.520919
Deide_15070	Fasciclin domain-containing protein	-73					1831729	+	24	18	145	38	112	112	0.711487	1.44027	0.507137	1.0266	3.17571	2.2636	0.452914	0.916838	0.453526	1.11972	0.493996	0.712784
Deide_15071	metallophosphoesterase	-3					1834321	-	27	17	132	42	102	107	0.597298	1.49422	0.430664	1.07736	2.71364	1.95659	0.366644	0.91721	0.550633	1.17461	0.399739	0.72102
Deide_15090	sodium ABC transporter ATP-binding protein NatA	-51					1836584	-	46	39	251	33	152	100	0.80429	1.80273	0.236244	0.529515	7.92325	2.32729	0.320697	0.718807	0.227524	0.736658	0.446151	0.29373
Deide_15100	conserved hypothetical protein Deide_15100	-115					1836719	+	161	102	254	935	1345	1727	0.601008	4.65914	1.16569	9.03671	0.731377	1.41855	0.810784	6.28537	6.37037	1.43774	0.128995	1.93957
Deide_15110	pullulanase	-75					1841166	-	320	197	4697	425	901	845	0.584012	0.486615	0.286962	0.239105	3.10763	1.52698	0.273265	0.227691	0.156587	1.05013	1.20015	0.491363
Deide_15120	conserved hypothetical protein Deide_15120	1					1841213	+	2066	1303	13150	2614	12458	5592	0.598301	1.14963	0.294141	0.565188	3.34188	1.64296	0.58523	1.12451	0.344007	0.502607	0.520429	0.491626
Deide_15130	DNA polymerase I	1					1844378	-	181	209	1233	791	1819	1280	1.0954	1.96663	0.76851	1.37974	1.77142	1.24279	0.975355	1.7511	1.1102	0.787928	0.556994	0.701578
Deide_15140	phosphoglucosamine mutase	-3					1845806	-	1364	627	13278	2379	9572	4487	0.436073	0.547866	0.357487	0.449133	1.76696	1.44853	0.681078	0.855682	0.310062	0.524883	0.795948	0.819787
Deide_15170	NAD synthetase	1					1848493	+	133	102	1393	478	1058	702	0.727536	0.849549	0.573593	0.669789	1.43062	1.12791	0.772045	0.901523	0.593832	0.742952	0.856379	0.788405
Deide_15180	short-chain dehydrogenase	1					1850317	-	59	128	2620	756	246	309	2.05809	0.566824	0.569147	0.156751	1.13512	0.313907	0.404661	0.111449	0.499353	1.40648	3.63091	0.276542
Deide_15190	histidine triad protein	1					1850404	+	261	142	1488	746	1558	785	0.516124	1.1072	0.326849	0.701162	1.27615	0.808157	0.579343	1.24282	0.867607	0.564172	0.466153	0.633277
Deide_15210	L-serine ammonia-lyase (L-serine dehydratase)(L-serine deaminase)	-61					1853870	-	49	35	604	241	200	236	0.677607	0.672312	0.523401	0.51931	0.973652	0.752073	0.396134	0.393039	0.690505	1.32127	1.00788	0.772425
Deide_15250	urocanate hydratase	-27					1859389	-	856	331	4657	4487	4054	1512	0.366826	0.824634	0.191954	0.431517	0.494566	0.258798	0.459641	1.03328	1.66739	0.417616	0.444835	0.523282
Deide_15251	IclR family transcriptional regulator	-59					1859407	+	11	17	324	148	26	36	1.46609	0.608756	0.355654	0.147676	0.770087	0.186812	0.229398	0.0952513	0.790503	1.55038	2.40834	0.242586
Deide_15252	L-serine dehydratase subunit beta	1					1861646	-	369	436	2440	797	1042	1720	1.1209	2.07318	0.506548	0.936894	3.66759	1.65743	0.274063	0.506898	0.565269	1.84829	0.540667	0.451912
Deide_15270	conserved hypothetical protein Deide_15270	1					1861878	-	2038	11374	159351	24344	9695	59584	5.29438	0.828129	3.17719	0.496966	3.13238	1.87976	0.461692	0.0722163	0.264377	6.88163	6.39318	0.600107
Deide_15280	alpha/beta hydrolase	1					1862509	+	155	448	3456	3087	990	2217	2.7419	1.50399	1.55436	0.852597	0.972958	0.551562	0.619887	0.34002	1.54579	2.50749	1.82309	0.566892
Deide_15290	conserved hypothetical protein Deide_15290	1					1863447	+	97	73	723	312	610	422	0.713932	1.17145	0.47278	0.775758	1.56863	1.03878	0.610333	1.00146	0.746798	0.774626	0.609443	0.66222
Deide_15310	conserved hypothetical protein Deide_15310	1					1865474	+	1167	1438	15686	6099	9989	7721	1.16894	1.06362	0.718987	0.654204	1.58071	0.972254	0.83073	0.755879	0.672873	0.865488	1.09903	0.615074
Deide_15311	hypothetical protein Deide_15311	1					1867186	-	32	45	540	223	112	278	1.33404	0.966848	0.944089	0.684231	1.35288	0.957425	0.339685	0.246188	0.714658	2.77931	1.37978	0.707693
Deide_15330	signal transduction histidine kinase regulating citrate/malate	-5					1869574	-	9	71	42	12	447	220	7.48379	19.6132	2.65643	6.96186	39.667	14.0801	4.8203	12.6328	0.494446	0.551093	0.381569	0.354958
Deide_15340	Bug family protein	-59					1869718	+	14	947	144	30	1146	1339	64.1694	76.3004	10.3937	12.3586	211.632	34.2787	7.94448	9.44636	0.360534	1.30829	0.841009	0.161973
Deide_15350	conserved hypothetical protein Deide_15350	-3					1870813	+	85	28	535	298	496	185	0.312496	0.607217	0.236522	0.459589	0.629933	0.476783	0.566332	1.10045	0.963939	0.417638	0.514637	0.756878
Deide_15450	ribosome-binding factor A	-41	ATG	14	MKFSLPAVCLAGPA		1879244	-	149	189	2661	1714	2175	1300	1.20332	0.824055	0.948146	0.649307	0.739271	0.582502	1.41671	0.97019	1.11469	0.669258	1.46024	0.787941
Deide_15470	conserved hypothetical protein Deide_15470	-2					1881159	-	225	253	2422	1150	1947	1213	1.0667	1.21195	0.585864	0.665639	1.47494	0.81008	0.839831	0.954189	0.821695	0.697597	0.880153	0.549228
Deide_15490	DNA topoisomerase	-88					1883489	+	754	8732	3257	8384	16541	63513	10.9862	31.1054	9.15397	25.9177	6.98257	5.81803	2.12912	6.02818	4.45472	4.29942	0.353194	0.833223
Deide_15510	copper binding protein	-12					1887495	+	489	673	5015	892	1711	2501	1.30561	1.55698	0.555806	0.662819	5.05828	2.15335	0.339586	0.404969	0.307809	1.63672	0.838549	0.425707
Deide_15520	cyclase	1					1889019	+	83	57	501	288	440	190	0.651482	1.32001	0.248768	0.504043	1.32689	0.506671	0.514498	1.04246	0.994814	0.483516	0.493544	0.381849
Deide_15531	transcriptional coactivator/pterin dehydratase	1					1890642	-	146	178	1473	1429	1094	1012	1.15657	1.40203	0.753262	0.913124	0.835104	0.543893	0.727232	0.88157	1.67887	1.03579	0.824928	0.651288
Deide_15540	DNA mismatch repair protein MutS	1					1891006	+	532	476	2227	701	1793	1650	0.848792	2.47985	0.337047	0.984726	4.55241	1.80772	0.327098	0.955658	0.544734	1.03042	0.342275	0.39709
Deide_15550	conserved hypothetical protein Deide_15550	-161	ATG	53	MPASRPTLTLAAGLWLADLGEPPVKQFRWTTFQGQNRSSGSGGQMRHRPVAES		1894263	+	661	2504	7840	1789	1428	3665	3.59367	3.70559	0.602547	0.621312	9.38375	1.57336	0.20967	0.216199	0.394895	2.87379	0.969797	0.167669
Deide_15590	D-lactate dehydrogenase	1					1898960	+	33	12	161	35	78	55	0.344964	0.864759	0.18112	0.454034	2.29861	1.20687	0.229398	0.575057	0.376209	0.789546	0.398913	0.525042
Deide_15640	glutamyl-tRNA synthetase	1					1906710	+	235	114	1658	839	2027	1057	0.460196	0.797737	0.488793	0.84731	0.910952	0.96756	0.837133	1.45115	0.875718	0.58389	0.576877	1.06214
Deide_15670	hypothetical protein Deide_15670	-131					1910160	+	73	64	476	127	311	375	0.831693	1.55996	0.558247	1.04707	3.37854	2.26774	0.413472	0.775525	0.461725	1.35014	0.533151	0.671218
Deide_15680	hypothetical protein Deide_15680	1					1910605	+	200	192	3249	675	1091	462	0.910704	0.685632	0.251033	0.188992	1.907	0.525658	0.529424	0.398582	0.359535	0.474162	1.32827	0.275647
Deide_15690	putative arsenical pump membrane protein; putative citrate transporter	-263					1911293	+	58	85	362	63	355	531	1.39026	2.72427	0.994912	1.94957	9.04547	6.4732	0.594031	1.16402	0.301175	1.67485	0.510325	0.715629
Deide_15720	glycerol-3-phosphate acyltransferase	1					1914898	+	85	55	760	198	410	351	0.613832	0.839631	0.448752	0.613826	1.8623	1.36147	0.468138	0.640343	0.450857	0.95859	0.731073	0.731066
Deide_15730	conserved hypothetical protein Deide_15730	-46					1915554	+	167	221	9892	1684	456	849	1.2554	0.259208	0.552471	0.114071	0.879838	0.387196	0.265007	0.0547171	0.294608	2.08474	4.84322	0.440076
Deide_15740	aspartate-semialdehyde dehydrogenase	-104	ATG	10	MSALVETITP	Deide_15739	1915973	+	1024	914	9502	5379	7606	4626	0.846744	1.11602	0.490935	0.647057	1.13919	0.660494	0.720883	0.950131	0.979656	0.681018	0.75872	0.579791
Deide_15750	rhomboid-like protein	1					1917168	+	183	227	1475	352	172	177	1.17674	1.78556	0.105109	0.15949	4.3235	0.386185	0.0912192	0.138414	0.412988	1.15227	0.659033	0.0893223
Deide_15760	diguanylate cyclase	-74					1919144	-	239	207	3403	468	893	655	0.821634	0.705745	0.297825	0.255818	2.96536	1.07488	0.362629	0.311481	0.237997	0.821295	1.16421	0.362479
Deide_15780	Amine oxidase (Flavin containing amine oxidoreductase)	1					1921416	-	1	2	20	4	5	2	1.8973	1.16022	0.217344	0.132908	3.35214	0.384003	0.485265	0.296744	0.346112	0.447888	1.6353	0.114555
Deide_15820	major facilitator superfamily protein	-23	ATG	8	MPRLLVAS		1925387	-	55	37	283	98	174	56	0.638182	1.51689	0.110648	0.262999	2.53121	0.438861	0.30704	0.729802	0.599276	0.36037	0.420717	0.17338
Deide_15830	Thiamine ABC transporter periplasmic protein	-143					1925423	+	29	98	140	33	139	216	3.20578	8.12152	0.80942	2.05058	19.9097	5.02695	0.465185	1.1785	0.407918	1.74	0.394727	0.252488
Deide_15840	conserved hypothetical protein Deide_15840	-4					1926714	+	1	6	35	28	26	28	5.6919	1.98894	3.04282	1.06327	1.43663	0.768007	2.52338	0.881755	1.38445	1.20585	2.86177	0.534588
Deide_15870	conserved hypothetical protein Deide_15870	-13					1931544	+	102	25	256	32	153	85	0.232512	1.13303	0.0905601	0.441297	5.23772	2.04002	0.145579	0.709404	0.21632	0.622067	0.205214	0.389486
Deide_15890	Thiamine pyrophosphokinase	1					1933343	+	116	68	477	131	277	244	0.556105	1.65398	0.228586	0.679866	3.48009	1.43049	0.231756	0.689293	0.475269	0.986324	0.336222	0.411049
Deide_15900	conserved hypothetical protein Deide_15900	1					1934007	+	1563	2603	28151	4064	7620	9119	1.57987	1.0728	0.634025	0.430532	4.29411	1.72329	0.473156	0.321295	0.249831	1.33999	1.47266	0.401315
Deide_15910	glutamate-1-semialdehyde aminotransferase	-1					1934866	+	198	305	9571	10378	3680	2814	1.4613	0.369728	1.54446	0.390768	0.197033	0.208245	1.80381	0.456387	1.87648	0.856221	3.95238	1.05691
Deide_15930	homoserine dehydrogenase	1					1937650	-	47	25	350	247	639	306	0.504601	0.828727	0.707525	1.162	0.678571	0.951457	1.31951	2.16708	1.22128	0.536204	0.608887	1.40215
Deide_15940	peptide chain release factor 1	-77	ATG	26	MFVSRSGSPPGWLPGWIVSGP		1937770	+	458	364	9777	4728	5185	2970	0.753949	0.431952	0.704708	0.403741	0.516151	0.482441	1.09873	0.629485	0.836872	0.641383	1.74545	0.93469
Deide_15960	NADH dehydrogenase	1					1940121	-	132	274	877	3062	1649	2330	1.96917	3.62485	1.91823	3.53109	0.599926	0.584407	1.21243	2.23184	6.04216	1.58214	0.54324	0.974132
Deide_15970	HxlR family transcriptional regulator	1					1940210	+	660	782	8145	5449	8645	5769	1.12401	1.11392	0.949893	0.941372	0.962149	0.813109	1.27125	1.25984	1.15774	0.747214	1.00905	0.845096
Deide_15980	hypothetical protein Deide_15980	1					1940631	+	166	654	6672	987	610	1260	3.73745	1.13726	0.824861	0.250996	4.44235	0.980434	0.35664	0.108522	0.256005	2.31286	3.28635	0.220701
Deide_16000	bifunctional phosphoribosylaminoimidazolecarboxamide formyltransferase/IMP cyclohydrolase	-172	ATG	48	MSGGQLALIVGQPRGSHPNFKLDRAPGSEGRLHMQAGFRPVICRKPAP		1941750	+	54	83	1097	310	752	441	1.45811	0.877831	0.887489	0.534298	1.79502	1.09255	1.35155	0.81368	0.489037	0.656644	1.66104	0.608657
Deide_16020	lipopolysaccharide biosynthesis protein	-17					1944359	+	153	64	598	348	730	316	0.396821	1.2417	0.224447	0.702324	1.23297	0.697385	0.463063	1.44899	1.00708	0.484701	0.319577	0.565613
Deide_16040	O-acetylhomoserine aminocarboxypropyltransferase	-249					1948152	-	1053	1094	5382	1501	5235	5254	0.985587	2.35838	0.542225	1.29747	4.8864	2.68828	0.4825	1.15456	0.482641	1.12378	0.417909	0.550155
Deide_16041	ferric uptake regulator	1					1948609	-	402	278	2582	1266	1859	1671	0.656031	1.24919	0.451719	0.860146	1.47219	1.0137	0.44881	0.854605	0.848525	1.00648	0.525166	0.688564
Deide_16060	conserved hypothetical protein Deide_16060	-41					1950229	-	2738	5663	63142	24508	16804	28797	1.96209	1.04056	1.14296	0.606151	1.54914	0.902411	0.595646	0.315891	0.671702	1.91886	1.88561	0.582523
Deide_16070	succinate-semialdehyde dehydrogenase (NAD(P)(+))	1					1950389	+	95	101	1551	665	811	709	1.00856	0.755525	0.811037	0.607556	1.01824	0.818822	0.828526	0.620657	0.741988	0.978892	1.33492	0.80415
Deide_16080	acylglycerol lipase	1					1952757	-	241	120	763	336	727	470	0.472357	1.82472	0.211933	0.818701	2.39439	1.07429	0.29277	1.13097	0.762082	0.723891	0.258865	0.448672
Deide_16090	osmotically-inducible protein C	1					1952838	+	226	948	8818	2837	1612	2751	3.97929	1.24732	1.32282	0.414641	2.24028	0.744725	0.692254	0.216989	0.55677	1.91089	3.19027	0.332426
Deide_16091	conserved hypothetical protein Deide_16091	1					1954201	-	327	213	1013	927	1270	588	0.617928	2.43955	0.19541	0.771471	1.54047	0.48715	0.376933	1.48812	1.58364	0.518422	0.253296	0.316235
Deide_16093	acylphosphatase	-2					1954696	-	341	426	2986	1563	2149	1548	1.18512	1.65523	0.493327	0.689022	1.82727	0.760636	0.611633	0.854258	0.90585	0.806574	0.715981	0.416269
Deide_16100	conserved hypothetical protein Deide_16100	-123					1954825	+	392	729	10315	2268	3262	3058	1.7642	0.81997	0.847754	0.394022	2.15495	1.03552	0.807619	0.375368	0.380505	1.04969	2.15154	0.480532
Deide_16110	conserved hypothetical protein Deide_16110	1					1966127	-	1293	720	12769	6987	11233	4746	0.52825	0.654207	0.398885	0.493995	0.690867	0.521677	0.843152	1.04419	0.946936	0.473088	0.807467	0.755105
Deide_16120	conserved hypothetical protein Deide_16120	1					1967048	-	18	23	55	24	37	42	1.21216	4.85182	0.253568	1.01494	6.42494	1.34401	0.199498	0.798512	0.755154	1.27103	0.249837	0.209187
Deide_16130	ABC transporter ATP-binding protein	1					1969222	-	70	139	287	119	199	247	1.88375	5.61917	0.383457	1.14384	7.83106	1.5941	0.275908	0.823026	0.71755	1.3898	0.335236	0.203561
Deide_16140	cytochrome c	-70					1969853	-	442	436	9140	2719	4110	2984	0.935772	0.553452	0.73366	0.433915	1.07505	0.842858	0.902461	0.53375	0.514814	0.812955	1.69079	0.784016
Deide_16150	UPF0176 protein Deide_16150 (Rhodanese domain-containing protein)	-3					1969911	+	43	33	405	236	598	414	0.728033	0.945363	1.04629	1.35862	0.937464	1.34727	1.34971	1.75262	1.00843	0.775191	0.77011	1.43714
Deide_16180	exonuclease sbcCD subunit D	1					1976005	-	267	339	570	183	1649	1609	1.20447	6.90024	0.654882	3.75174	12.4194	6.75258	0.599402	3.4339	0.555601	1.09256	0.174554	0.543712
Deide_16190	Type I phosphodiesterase / nucleotide pyrophosphatase	1					1977288	-	49	47	465	126	183	116	0.909929	1.17269	0.257265	0.331556	2.50081	0.707054	0.362463	0.467133	0.468926	0.709768	0.775931	0.28273
Deide_16200	acetyltransferase	-5					1977986	-	515	334	5863	1457	2450	925	0.615241	0.660946	0.195188	0.209688	1.53688	0.487581	0.461708	0.496008	0.430058	0.422751	0.930848	0.317254
Deide_16210	exodeoxyribonuclease V subunit alpha	1					1978174	+	546	899	3987	1729	4659	6770	1.56197	2.61609	1.34745	2.25681	3.48592	3.00717	0.82815	1.38704	0.750474	1.62707	0.597063	0.862663
Deide_16220	peptidase_S8 Subtilase family protein	-44					1982427	-	50	67	3532	999	143	134	1.27119	0.220087	0.291241	0.0504238	0.449637	0.103016	0.277571	0.0480571	0.489476	1.04925	5.77586	0.229109
Deide_16230	CTP synthetase	-79					1982697	+	223	288	1908	2626	2611	2378	1.22516	1.75127	1.15884	1.65648	0.735276	0.695476	1.13635	1.62432	2.38179	1.0198	0.699584	0.945871
Deide_16240	formamidopyrimidine-DNA glycosylase	1					1985386	-	130	202	773	261	524	591	1.47406	3.03188	0.49404	1.01615	5.18876	1.73905	0.391198	0.804626	0.584316	1.26289	0.486186	0.335157
Deide_16250	pyrrolidone-carboxylate peptidase	1					1985442	+	49	45	750	612	707	357	0.871209	0.696131	0.791754	0.632643	0.492962	0.448004	1.40034	1.11892	1.41214	0.565403	1.2515	0.9088
Deide_16270	conserved hypothetical protein Deide_16270	1					1987432	-	18	17	135	40	81	144	0.895947	1.46101	0.869377	1.41769	2.84932	2.76482	0.436738	0.712186	0.512759	1.99061	0.613236	0.970345
Deide_16290	MoxR-like ATPase	-2					1991270	-	86	105	1125	592	370	322	1.15824	1.08287	0.406889	0.380413	1.1891	0.417733	0.417553	0.390384	0.91066	0.974459	1.0696	0.351301
Deide_16310	glyoxalase/bleomycin resistance protein/dioxygenase superfamily protein	1					1992163	-	192	96	1664	333	1208	605	0.474325	0.669356	0.34243	0.48323	1.93277	1.39533	0.610625	0.8617	0.34632	0.560787	0.708628	0.721932
Deide_16320	conserved hypothetical protein Deide_16320	1					1992691	-	30	18	151	70	137	85	0.56919	1.38304	0.307904	0.748159	1.72396	0.932579	0.443208	1.07693	0.802247	0.694717	0.411549	0.540952
Deide_16350	conserved hypothetical protein Deide_16350	1					1993791	-	31	36	285	16	82	43	1.10166	1.46554	0.150739	0.200528	15.0846	2.06402	0.256721	0.341516	0.0971543	0.58717	0.751709	0.136829
Deide_16370	Succinyl-diaminopimelate desuccinylase	1					1995819	-	304	197	3328	1877	2736	1733	0.61475	0.686788	0.619503	0.692097	0.703646	0.709086	0.873477	0.975832	0.976041	0.709238	0.895109	1.00773
Deide_16380	MerR family transcriptional regulator	-5					1995945	+	358	287	1461	614	1269	660	0.76051	2.27914	0.200345	0.600407	3.13376	0.825544	0.344023	1.03099	0.727286	0.58236	0.333683	0.263436
Deide_16391	conserved hypothetical protein Deide_16391	1					1998274	-	58	37	1252	96	55	55	0.605173	0.342876	0.103051	0.0583862	2.58394	0.440004	0.092033	0.0521436	0.132695	1.11972	1.76499	0.170284
Deide_16400	LysR family transcriptional regulator	1					1998391	+	69	42	571	86	59	42	0.577439	0.8534	0.0661483	0.0977609	3.27419	0.375073	0.0829873	0.122647	0.260645	0.797089	0.676633	0.114555
Deide_16410	cysteinyl-tRNA synthetase	-121	ATG	10	MTALCCPSTR	Deide_16409	1999353	+	1078	764	7642	6021	7084	3496	0.672327	1.15991	0.352428	0.608018	0.850702	0.445931	0.637776	1.10031	1.36348	0.552589	0.579635	0.524192
Deide_16420	conserved hypothetical protein Deide_16420	1					2001088	+	451	804	8350	2415	2198	2436	1.69116	1.11714	0.586974	0.387742	2.23199	0.774685	0.472999	0.312452	0.500516	1.24096	1.51383	0.347083
Deide_16430	conserved hypothetical protein Deide_16430	1					2001748	+	1663	2641	9600	5028	6042	9044	1.50654	3.19181	0.590999	1.25211	3.52148	1.38143	0.352612	0.747054	0.906381	1.67606	0.472004	0.392288
Deide_16440	thiamine biosynthesis enzyme ThiH-like protein	1					2003238	-	117	103	952	617	1189	1456	0.835136	1.25528	1.35236	2.03271	1.11919	1.81235	0.98629	1.48247	1.12159	1.37116	0.6653	1.61933
Deide_16450	6-phosphogluconate dehydrogenase-like protein	-47	ATG	16	MSRVDPGSGSTPGGSP		2003354	+	243	128	1781	674	1409	828	0.4997	0.833845	0.37029	0.6179	1.27322	0.943486	0.562747	0.939052	0.654912	0.658004	0.599272	0.741025
Deide_16480	pyrazinamidase/nicotinamidase	1					2008065	-	58	43	520	296	406	390	0.703309	0.959411	0.730726	0.996812	0.973933	1.0119	0.679371	0.926755	0.985089	1.07559	0.733064	1.03898
Deide_16490	Uncharacterized Fe-S protein; putative epoxyqueuosine reductase	1					2009821	+	1	7	41	25	16	17	6.64055	1.98086	1.84743	0.551083	1.8772	0.522244	1.55285	0.463211	1.05522	1.1897	3.35236	0.278204
Deide_16500	glutamine cyclotransferase	-2					2011021	+	404	564	4465	4094	1274	1494	1.32435	1.46554	0.401872	0.444714	0.9236	0.280264	0.306053	0.338681	1.58677	1.31308	0.903663	0.303448
Deide_16520	conserved hypothetical protein Deide_16520 (UPF0135 protein Deide_16520)	1					2013346	-	304	172	3005	1624	2160	1107	0.536736	0.664085	0.395724	0.489615	0.71006	0.523512	0.689587	0.853202	0.935252	0.573857	0.808234	0.737278
Deide_16540	nitrate/sulfonate/bicarbonate ABC transporter periplasmic protein	1					2014117	+	24	45	2236	1118	2119	1129	1.77872	0.233496	5.11212	0.67108	0.269851	0.775563	8.56897	1.12487	0.865281	0.596585	7.61775	2.87405
Deide_16551	conserved hypothetical protein Deide_16551	1					2015187	+	246	138	1702	988	1156	643	0.532169	0.940717	0.28405	0.502115	0.936429	0.499826	0.45607	0.806196	1.00458	0.62282	0.565706	0.533758
Deide_16570	malto-oligosyltrehalose synthase	-192					2018455	+	59	205	3484	3196	1024	1598	3.29616	0.682677	2.94336	0.609608	0.430031	0.384003	1.68444	0.34887	1.58751	1.74738	4.82828	0.892967
Deide_16590	aldo/keto reductase family protein	-86					2023694	-	138	110	806	56	201	125	0.75617	1.58342	0.0984349	0.206123	13.1691	1.7143	0.14136	0.296008	0.120238	0.696343	0.477554	0.130176
Deide_16600	phosphoglycolate phosphatase (PGPase	1					2024419	-	92	482	7608	2534	426	1429	4.9701	0.735049	1.68796	0.24964	1.27524	0.433102	0.449397	0.0664632	0.576399	3.75606	6.76159	0.339623
Deide_16610	conserved hypothetical protein Deide_16610	1					2024686	+	637	628	8279	4500	4848	2985	0.935246	0.880078	0.509241	0.479202	0.93562	0.509444	0.738638	0.695068	0.940636	0.689432	1.06269	0.544499
Deide_16630	metallophosphoesterase	1					2027289	-	15	12	128	13	81	34	0.75892	1.0877	0.246324	0.353037	6.18857	2.00863	0.524086	0.751134	0.17576	0.470006	0.697726	0.324571
Deide_16640	deoxycytidine triphosphate deaminase	1					2027319	+	676	862	9060	3485	4335	3167	1.20967	1.10387	0.509119	0.464592	1.65828	0.697927	0.622374	0.567941	0.665674	0.818029	1.09584	0.420875
Deide_16650	conserved hypothetical protein Deide_16650	1					2028493	+	394	1987	29496	9195	2940	5124	4.78418	0.781581	1.41329	0.230886	1.44877	0.427979	0.724202	0.118311	0.53948	1.95151	6.12115	0.295409
Deide_16670	acetyl-CoA acetyltransferase	1					2028885	+	154	123	1154	363	484	647	0.757688	1.23663	0.456564	0.745161	2.2717	1.36887	0.305024	0.497831	0.544362	1.49682	0.612705	0.602576
Deide_16690	conserved hypothetical protein Deide_16690	1					2030827	+	59	565	23039	11680	700	2050	9.08453	0.284528	3.7759	0.118261	0.324308	0.134796	1.15148	0.0360642	0.877336	3.27918	31.9285	0.41564
Deide_16730	inositol-phosphate phosphatase	1					2033891	+	169	143	1068	334	872	554	0.802704	1.55348	0.356239	0.68943	2.8704	1.27388	0.50077	0.969142	0.541205	0.711382	0.516715	0.443799
Deide_16740	hypothetical protein Deide_16740	-14					2034924	+	8	35	30	10	37	186	4.15034	13.5359	2.52663	8.24031	23.465	14.2849	0.44887	1.46394	0.576854	5.62886	0.306618	0.608776
Deide_16760	conserved hypothetical protein Deide_16760	1					2036330	+	440	573	1475	253	2145	2996	1.2354	4.50715	0.739958	2.69961	15.184	9.09465	0.473133	1.72615	0.296835	1.56395	0.274098	0.598962
Deide_16790	ribosomal large subunit pseudouridine synthase D	1					2039711	+	86	44	379	110	265	145	0.485356	1.34695	0.183226	0.508488	2.68171	1.01237	0.299058	0.829944	0.502274	0.612677	0.360336	0.377509
Deide_16800	DEAD-box ATP-dependent RNA helicase 3	-116	GTG	23	VRPAGKTRKAGECPPTQGRAFKD		2040972	+	1444	426	689	1059	6590	5763	0.279865	7.17348	0.43371	11.1168	2.69691	4.17944	0.442922	11.3529	2.65989	0.979203	0.0390138	1.54971
Deide_16810	acetolactate synthase large subunit	-117	ATG	17	MSANLVVVILSIGGVRG	Deide_16809	2043037	+	183	153	1057	492	2292	1086	0.793133	1.67941	0.644907	1.36555	2.08487	1.69523	1.21555	2.57384	0.805521	0.530548	0.47227	0.813113
Deide_16830	ketol-acid reductoisomerase	1					2045579	+	54	30	537	286	574	234	0.527028	0.648166	0.470913	0.579153	0.703247	0.628369	1.03164	1.26876	0.921677	0.456471	0.813105	0.893526
Deide_16850	transposase (with copies elsewhere)	-6					2047517	+	0	0	0	0	0	0	#DIV/0!	#DIV/0!	#DIV/0!	#DIV/0!	#DIV/0!	#DIV/0!	#DIV/0!	#DIV/0!	#DIV/0!	#DIV/0!	#DIV/0!	#DIV/0!
Deide_16860	c-di-GMP phosphodiesterase A	-54					2051789	-	66	54	846	233	160	219	0.776168	0.740565	0.360594	0.344053	1.55378	0.72186	0.23528	0.224487	0.47662	1.53262	1.04808	0.464582
Deide_16870	2-isopropylmalate synthase	-144	ATG	14	MFVYSLLLGVPPVE	Deide_16869	2051961	+	23676	24496	51338	11090	60109	71572	0.981505	5.536	0.328513	1.85292	14.8087	4.95652	0.2464	1.38977	0.373835	1.33325	0.177295	0.334704
Deide_16890	conserved hypothetical protein Deide_16890	1					2054723	+	281	183	1508	657	1331	776	0.617804	1.40796	0.300105	0.683931	1.8674	0.907113	0.459706	1.04766	0.753965	0.65282	0.438795	0.485761
Deide_16900	vanW protein	-1					2056959	-	76	203	3401	1321	527	1022	2.53389	0.692515	1.46135	0.399389	1.03026	0.594173	0.672986	0.183927	0.672176	2.17145	3.65897	0.576723
Deide_16910	acetylornithine aminotransferase	-149					2058505	-	397	379	6398	1137	3242	5040	0.905638	0.687281	1.37962	1.04698	2.23476	3.40436	0.792558	0.601466	0.307541	1.74071	1.31771	1.52336
Deide_16940	hypothetical protein Deide_16940	1					2059181	+	479	577	5532	1189	2793	1472	1.14274	1.21013	0.333957	0.353653	3.25347	0.950804	0.565906	0.599282	0.371952	0.590128	0.944307	0.292243
Deide_16970	cob(I)yrinic acid a,c-diamide adenosyltransferase	1					2062260	-	96	91	1031	358	722	555	0.899241	1.02405	0.628261	0.715461	1.70416	1.19062	0.729919	0.831229	0.600913	0.860727	0.87812	0.698657
Deide_16980	4-alpha-glucanotransferase	-67					2063910	-	625	829	9298	4110	2824	2526	1.25829	1.03444	0.439209	0.361074	1.35228	0.472016	0.438524	0.36051	0.764961	1.00156	1.2164	0.349053
Deide_16990	N-acetylmuramoyl-L-alanine amidase	-37					2065135	-	470	328	4698	1081	2758	1404	0.662036	0.810029	0.324629	0.397197	2.03423	0.997485	0.569515	0.696825	0.398199	0.57001	0.8173	0.490349
Deide_17000	conserved hypothetical protein Deide_17000	1					2065249	+	56	45	424	326	255	218	0.762308	1.23136	0.423045	0.683349	0.925438	0.513575	0.441938	0.713866	1.33057	0.957251	0.619076	0.554953
Deide_17010	Rrf2 family transcriptional regulator	1					2066504	-	620	555	2228	540	1359	1422	0.849194	2.89013	0.249245	0.848274	6.89052	2.02242	0.212734	0.724013	0.419436	1.17163	0.293826	0.293507
Deide_17020	conserved hypothetical protein Deide_17020	1					2067442	-	99	69	1003	633	944	434	0.66118	0.798156	0.476401	0.575096	0.730799	0.526564	0.925434	1.11716	1.09217	0.514787	0.828385	0.720532
Deide_17040	branched-chain amino acid ABC transporter periplasmic protein	1					2068791	+	546	583	15396	1894	1139	1331	1.01294	0.439339	0.264913	0.114901	2.06367	0.539713	0.20246	0.0878129	0.212892	1.30847	2.30559	0.26153
Deide_17060	phosphoenolpyruvate synthase	-63					2073714	-	76	60	1545	398	151	186	0.748934	0.45057	0.265961	0.160006	1.0107	0.358918	0.192829	0.116009	0.445802	1.37926	1.66219	0.355119
Deide_17070	conserved hypothetical protein Deide_17070	1					2073781	+	39	26	209	37	67	70	0.632433	1.44333	0.195053	0.445147	4.71112	1.45299	0.166732	0.380514	0.306367	1.16986	0.438175	0.308416
Deide_17080	glucose-6-phosphate isomerase	1					2076243	-	738	768	12892	7521	4118	2246	0.987213	0.691163	0.330728	0.231548	0.684602	0.22935	0.54155	0.379148	1.00958	0.610707	1.42834	0.335012
Deide_17090	beta-ketoadipyl CoA thiolase	-43					2076439	+	852	270	2290	2271	2979	1304	0.300628	1.36794	0.166324	0.756822	0.797075	0.440987	0.339344	1.54411	1.7162	0.490136	0.219767	0.553256
Deide_17120	conserved hypothetical protein Deide_17120	1					2079749	+	310	169	2065	411	1384	939	0.517167	0.949524	0.329171	0.604362	2.75675	1.75464	0.433294	0.795533	0.344436	0.759695	0.544659	0.63649
Deide_17150	TetR family transcriptional regulator	-103					2083903	-	340	307	2436	655	3274	2646	0.856575	1.46218	0.845725	1.44366	3.14231	3.10251	0.934563	1.59531	0.465319	0.904942	0.585821	0.987333
Deide_17160	sigma 54 modulation protein/ribosomal protein S30EA	-47					2083988	+	342	404	6162	1351	1816	1487	1.12063	0.760675	0.472501	0.320731	2.00483	0.845319	0.515345	0.349813	0.37942	0.916863	1.4732	0.42164
Deide_17170	butyrate kinase	-3					2084752	+	1090	763	4790	3310	6526	5956	0.664055	1.84811	0.593809	1.65261	1.54543	1.38195	0.581071	1.61716	1.19586	1.02192	0.359315	0.894216
Deide_17190	N-methyl-transferase-like protein	-103					2087067	-	268	1377	2883	1653	2946	4967	4.87422	5.54152	2.01408	2.28982	5.58488	2.30774	1.06686	1.21292	0.992236	1.88786	0.879582	0.413212
Deide_17200	DNA-binding/iron metalloprotein/AP endonuclease	-2					2087177	+	43	28	319	146	275	227	0.617725	1.01837	0.573688	0.945773	1.28575	1.19409	0.620687	1.02326	0.792044	0.924278	0.606581	0.92871
Deide_17210	preprotein translocase subunit SecA	-2					2088289	+	538	541	4034	1648	3398	4505	0.95394	1.55597	0.909978	1.48426	2.20086	2.09944	0.612985	0.999839	0.706982	1.4845	0.613084	0.953916
Deide_17220	cysteine desulfurase	1					2091012	+	91	57	557	214	376	221	0.594209	1.1873	0.263918	0.527338	1.78572	0.793128	0.40101	0.801263	0.664883	0.658133	0.500472	0.44415
Deide_17230	conserved hypothetical protein Deide_17230	1					2093431	-	98	74	258	132	223	196	0.716327	3.32776	0.217344	1.00969	3.75846	1.14037	0.220845	1.02595	0.885403	0.984149	0.215258	0.303415
Deide_17261	conserved hypothetical protein Deide_17261	-30					2098750	+	15	113	2096	545	103	329	7.14649	0.625499	2.38354	0.20862	1.39006	0.463622	0.66643	0.0583295	0.449979	3.57658	11.4253	0.333526
Deide_17290	S-layer-like protein array-like protein	1					2102437	-	75	292	4287	1649	411	944	3.69341	0.790258	1.36782	0.292665	1.18717	0.439659	0.53185	0.113797	0.665663	2.57181	4.67368	0.370341
Deide_17300	hypothetical protein Deide_17300	-59					2103085	-	377	314	2442	714	2116	808	0.790122	1.49184	0.23291	0.439762	2.94838	0.869117	0.544732	1.02852	0.505987	0.427568	0.529628	0.294777
Deide_17340	starch synthase (glycogen synthase)	1					2108681	+	304	209	1587	492	1007	793	0.652197	1.52795	0.283477	0.664122	2.84796	1.23786	0.321488	0.753173	0.536507	0.881766	0.426844	0.43465
Deide_17350	alpha/beta hydrolase fold protein	-86					2110815	-	134	136	2509	2060	1961	1383	0.962809	0.628894	1.12159	0.732611	0.442613	0.515608	1.4203	0.927725	1.42087	0.789685	1.53095	1.16492
Deide_17370	glyoxalase/bleomycin resistance protein/dioxygenase	-58					2112594	-	31	17	341	109	148	90	0.520227	0.578408	0.3155	0.350784	1.04562	0.634134	0.46335	0.515169	0.553171	0.680911	0.899413	0.606465
Deide_17390	MarR family transcriptional regulator	-26					2113622	-	824	521	6402	6404	10081	9049	0.599814	0.944195	1.19342	1.87861	0.54543	1.08521	1.18737	1.86909	1.7311	1.00509	0.635265	1.98964
Deide_17400	conserved hypothetical protein Deide_17400	1					2113761	+	40	80	1061	295	211	485	1.8973	0.874811	1.31765	0.607545	1.81811	1.26265	0.511954	0.236053	0.481165	2.57376	2.16881	0.694487
Deide_17410	tRNA/rRNA methyltransferase	1					2114618	+	60	42	431	129	461	255	0.664055	1.13061	0.461857	0.786348	2.18279	1.51815	0.74569	1.2696	0.517964	0.619368	0.587344	0.69551
Deide_17440	ApaG	1					2119414	-	541	391	4296	1059	3535	1778	0.685623	1.05597	0.357152	0.550072	2.47533	1.28944	0.634163	0.976714	0.426598	0.563186	0.649282	0.520916
Deide_17450	bifunctional peptidase M42/cellulase	-1					2119505	+	92	91	2215	753	1041	626	0.938338	0.476658	0.739443	0.375623	0.810213	0.638476	1.09818	0.557852	0.588313	0.673338	1.96858	0.788035
Deide_17470	conserved hypothetical protein Deide_17470	1					2122123	-	348	1725	18868	3205	1523	5407	4.70236	1.06072	1.68848	0.380875	3.60839	1.29567	0.424746	0.0958112	0.293961	3.97526	4.43316	0.35907
Deide_17480	uvrD/rep helicase family protein	1					2124366	-	35	54	91	153	380	394	1.46363	6.88481	1.22334	5.75449	2.36622	1.97774	1.05372	4.95661	2.90962	1.16097	0.212588	0.835824
Deide_17490	glucose-1-phosphate adenylyltransferase	1					2125674	-	3	19	160	40	9	46	6.00811	1.37776	1.66631	0.382111	3.18454	0.883208	0.291159	0.0667675	0.43264	5.72301	4.36079	0.277343
Deide_17500	glycyl-tRNA synthetase	-254					2125863	+	1217	1969	5905	803	2275	3887	1.53483	3.8687	0.34709	0.874876	16.4393	3.71761	0.181426	0.457303	0.235333	1.91312	0.396731	0.226142
Deide_17505	conserved hypothetical protein Deide_17505	1					2129080	-	31	30	181	34	127	102	0.918048	1.92301	0.357566	0.748986	5.91555	2.30402	0.397604	0.832851	0.325078	0.899303	0.477401	0.389486
Deide_17510	conserved hypothetical protein Deide_17510	1					2130756	-	79	334	3113	1915	370	964	4.01075	1.24482	1.32608	0.411576	1.16931	0.38661	0.454552	0.14108	1.06458	2.91733	3.22195	0.330631
Deide_17520	conserved hypothetical protein Deide_17520	-2					2131623	-	93	117	1159	194	454	347	1.19346	1.17123	0.405476	0.397922	4.04331	1.3737	0.473785	0.464959	0.289671	0.855821	1.01898	0.339747
Deide_17540	oxidoreductase	1					2132828	-	32	114	910	482	130	283	3.37956	1.45346	0.961069	0.41333	1.58566	0.450925	0.394278	0.169568	0.916627	2.43754	2.32519	0.284377
Deide_17550	conserved hypothetical protein Deide_17550	-75					2132970	+	181	99	907	809	1892	1691	0.518875	1.26639	1.01527	2.47793	0.820426	1.60531	1.0145	2.47603	1.54358	1.00076	0.409727	1.95668
Deide_17560	leucyl aminopeptidase (Cytosol aminopeptidase, Leucine aminopeptidase)	-1					2135373	-	37	53	610	63	107	118	1.35888	1.00806	0.346576	0.257101	5.64011	1.43849	0.280667	0.208207	0.17873	1.23483	1.34801	0.255046
Deide_17570	conserved hypothetical protein Deide_17570	-3					2135449	+	563	559	5333	1432	2556	3318	0.94191	1.21613	0.640451	0.826907	2.61711	1.7795	0.440617	0.568894	0.464685	1.45353	0.774514	0.67995
Deide_17580	Dak phosphatase	-119					2135658	+	79	110	978	225	487	463	1.3209	1.30495	0.636901	0.629208	3.27765	1.58039	0.598288	0.591061	0.398135	1.06454	1.01223	0.482171
Deide_17590	UDP-N-acetylmuramoyl-tripeptide--D-alanyl-D-alanine ligase	1					2137466	+	38	11	144	56	89	33	0.274609	0.886277	0.0943732	0.304581	1.31691	0.452575	0.227308	0.733618	0.672996	0.415177	0.309846	0.343664
Deide_17591	conserved hypothetical protein Deide_17591	1					2139015	+	9	10	39	33	55	37	1.05406	2.97492	0.446763	1.26092	2.0316	0.861098	0.593101	1.67394	1.46432	0.753266	0.354314	0.423852
Deide_17600	Type IV pilus assembly protein PilM	-15					2140153	+	367	100	877	241	1400	613	0.258488	1.32294	0.181515	0.928994	2.78186	1.95348	0.370229	1.89483	0.475559	0.490277	0.195389	0.702219
Deide_17650	chorismate synthase	-1					2146152	+	52	25	310	102	487	323	0.456082	0.935659	0.675021	1.38482	1.64321	2.43202	0.908938	1.8647	0.56941	0.742648	0.487444	1.48004
Deide_17660	shikimate kinase	1					2147438	+	523	382	3895	1717	3442	2354	0.692895	1.13788	0.489129	0.80325	1.49158	1.05293	0.638731	1.04893	0.762869	0.765782	0.608937	0.70592
Deide_17680	3-dehydroquinate dehydratase	1					2149119	+	508	292	2815	892	2689	1522	0.545287	1.20349	0.325589	0.718602	2.19468	1.31043	0.513731	1.13385	0.54837	0.633772	0.453086	0.597096
Deide_17690	deoxyguanosinetriphosphate triphosphohydrolase-like protein 1	1					2150940	-	47	37	381	81	165	112	0.746809	1.12672	0.258963	0.390701	3.06245	1.06193	0.340718	0.514045	0.367915	0.760052	0.662817	0.34676
Deide_17700	NUDIX hydrolase	1					2151018	+	257	141	1884	1076	2858	910	0.520465	0.868316	0.384792	0.641967	0.878536	0.649522	1.07929	1.80063	0.988367	0.356524	0.599396	0.739324
Deide_17720	conserved hypothetical protein Deide_17720	1					2152584	+	291	215	1948	977	1597	776	0.700892	1.28053	0.289792	0.52945	1.47535	0.610003	0.532624	0.973102	0.867946	0.544084	0.547346	0.413462
Deide_17730	ABC transporter ATP-binding protein	1					2153531	+	225	113	835	198	1180	403	0.476433	1.57012	0.194644	0.641461	3.82618	1.56316	0.508989	1.6774	0.410361	0.382413	0.303438	0.408544
Deide_17760	roadblock/LC7	-3					2156435	-	634	504	11222	4431	5941	5518	0.754132	0.521074	0.945825	0.653527	0.762573	0.956412	0.90945	0.628393	0.683311	1.04	1.44726	1.25419
Deide_17770	conserved hypothetical protein Deide_17770	1					2156561	+	143	162	440	132	252	374	1.07469	4.27171	0.284219	1.12972	8.22799	2.17602	0.17103	0.679814	0.519168	1.66181	0.251584	0.264465
Deide_17790	DNA polymerase III subunit epsilon	1					2160607	-	777	630	5649	1237	3788	2600	0.769175	1.29392	0.363639	0.611721	3.41447	1.61424	0.473149	0.795941	0.378953	0.768551	0.594452	0.472765
Deide_17801	hypothetical protein Deide_17801	1					2162401	-	145	166	1529	378	811	860	1.08604	1.25962	0.644538	0.747554	2.94421	1.74732	0.542827	0.629587	0.42783	1.18737	0.862196	0.593475
Deide_17820	serine recombinase family	-36					2165319	-	99	90	617	618	1358	717	0.862409	1.69238	0.78705	1.54449	0.976352	0.891037	1.33129	2.6125	1.73337	0.591192	0.509585	0.912618
Deide_17821	hypothetical protein Deide_17821	1					2165480	+	22	7	302	125	192	72	0.301843	0.268925	0.355654	0.316867	0.37544	0.442372	0.847008	0.754635	0.716292	0.419895	1.12241	1.17828
Deide_17832	hypothetical protein Deide_17832	1					2167327	-	336	121	2227	1061	1346	666	0.341627	0.630383	0.215404	0.397471	0.764579	0.482085	0.388789	0.71741	0.824484	0.554037	0.541935	0.630523
Deide_17823	hypothetical protein Deide_17823	-93					2168961	+	70	67	990	192	440	216	0.907993	0.785198	0.335331	0.289982	2.33952	0.864007	0.610047	0.527545	0.335624	0.549681	1.15639	0.36931
Deide_17825	Mrr restriction endonuclease	-53	GTG	18	VARRQPKDNGYRFSGVLS		2170059	+	259	177	1250	133	515	419	0.648305	1.64287	0.175806	0.445508	8.92225	2.41951	0.192982	0.489035	0.184132	0.910996	0.394618	0.271177
Deide_17826	resolvase	1					2171678	-	32	36	320	198	418	442	1.06723	1.30524	1.50103	1.83579	1.21896	1.71444	1.26775	1.55049	1.07078	1.18401	0.817648	1.40648
Deide_17831	hypothetical protein Deide_17831	1					2171768	+	210	152	1054	341	1148	647	0.686642	1.67318	0.334814	0.81586	2.98842	1.45719	0.530556	1.29284	0.559887	0.631062	0.410381	0.487611
Deide_17828	hypothetical protein Deide_17828	1					2173016	-	115	48	1364	366	1046	616	0.395958	0.408288	0.582105	0.600231	0.879251	1.2926	0.88276	0.910248	0.464359	0.659415	0.969802	1.47012
Deide_17829	hypothetical protein Deide_17829	1					2174182	-	469	273	1502	214	1032	805	0.552199	2.10878	0.186527	0.712324	8.55266	2.889	0.213558	0.815553	0.246565	0.873425	0.261857	0.337789
Deide_17830	conserved hypothetical protein Deide_17830	1					2175106	-	184	568	3071	677	465	683	2.92844	2.14589	0.403386	0.295592	5.62487	0.774813	0.24527	0.179728	0.381501	1.64466	1.36467	0.137748
Deide_17840	response regulator CheY	-34					2175630	-	245	88	490	219	1713	870	0.340739	2.08366	0.385897	2.3598	2.69396	3.05098	0.678578	4.14958	0.773455	0.568685	0.16353	1.13253
Deide_17850	imidazole glycerol phosphate synthase subunit HisF	1					2175775	+	117	46	828	267	872	586	0.372973	0.644565	0.54429	0.940631	1.15505	1.68559	0.723335	1.25005	0.558043	0.752473	0.578643	1.45933
Deide_17870	conserved hypothetical protein Deide_17870	-48					2177402	+	6	45	195	114	36	166	7.11487	2.67743	3.0066	1.13142	2.64643	1.11833	0.582318	0.219134	1.01171	5.16315	2.65736	0.422579
Deide_17880	metallophosphoesterase; cAMP phosphodiesterase	-30					2179337	+	87	69	983	207	353	228	0.752377	0.814395	0.284796	0.308271	2.23476	0.84592	0.39379	0.426249	0.364421	0.723219	0.923848	0.378528
Deide_17890	5-formyltetrahydrofolate cyclo-ligase	-183					2179975	+	46	22	257	35	108	64	0.453702	0.993183	0.151196	0.330978	4.21412	1.40435	0.227863	0.498808	0.23568	0.663538	0.456816	0.33325
Deide_17900	conserved hypothetical protein Deide_17900	1					2180750	+	429	407	4001	1486	2064	1880	0.900001	1.18023	0.476232	0.624513	1.83623	0.971637	0.46694	0.612327	0.642743	1.0199	0.762566	0.529146
Deide_17910	serine/threonine protein kinase	-2					2182027	+	90	72	654	74	228	212	0.75892	1.2773	0.255983	0.430834	6.52309	2.20023	0.245867	0.413809	0.195813	1.04114	0.594157	0.3373
Deide_17920	Twin-arginine translocation protein, TatA/E family	-52					2184028	+	345	354	2470	713	1727	2283	0.973397	1.66282	0.719126	1.22846	3.32864	2.45913	0.485827	0.829923	0.499551	1.48021	0.585389	0.73878
Deide_17930	Mg2+ chelatase family protein	-47	GTG	15	VTLAGRCAPTRRLEH		2184485	+	82	41	177	52	195	116	0.474325	2.68751	0.153731	0.871037	5.28607	1.71325	0.230797	1.30769	0.508413	0.66609	0.176492	0.324106
Deide_17940	conserved hypothetical protein Deide_17940	1					2186329	-	69	355	2766	345	146	581	4.88073	1.48907	0.915051	0.279175	6.89861	1.29337	0.205358	0.0626532	0.215851	4.45587	3.2777	0.187482
Deide_17950	conserved hypothetical protein Deide_17950	-17					2186473	+	883	1089	8119	4651	4023	2575	1.16997	1.5562	0.316909	0.421528	1.56976	0.425203	0.442179	0.588152	0.991359	0.716699	0.75181	0.270871
Deide_17971	conserved hypothetical protein Deide_17971	1					2190923	-	9136	10896	139186	26359	53104	79183	1.1314	0.908262	0.941877	0.756116	2.77135	2.30711	0.564131	0.452871	0.327733	1.66961	1.24568	0.832487
Deide_17980	major facilitator superfamily protein	1					2192274	-	517	385	1830	2794	3310	2641	0.706441	2.4409	0.555132	1.91809	0.923819	0.72595	0.621364	2.14694	2.64218	0.893408	0.289419	0.785815
Deide_17990	NLP/P60	-62					2192376	+	608	200	5449	859	1739	624	0.312056	0.425846	0.111532	0.152202	1.56095	0.5579	0.277591	0.378813	0.272812	0.401786	0.73279	0.35741
Deide_18000	conserved hypothetical protein Deide_18000	-52					2193771	-	6224	1171	23359	3409	28945	16766	0.178481	0.581624	0.292737	0.953953	2.30294	3.77718	0.451349	1.47083	0.252557	0.648583	0.306868	1.64016
Deide_18010	UDP-N-acetylglucosamine 1-carboxyvinyltransferase	-71					2193916	+	1420	173	4631	3163	9723	2098	0.115575	0.433422	0.160559	0.602119	0.36669	0.509414	0.664539	2.49211	1.18198	0.24161	0.266657	1.38922
Deide_18030	AsnC family transcriptional regulator	-4					2196645	+	88	59	749	1201	1010	787	0.636026	0.913923	0.971875	1.39651	0.329353	0.503265	1.1139	1.6006	2.77491	0.872495	0.69593	1.52804
Deide_18040	peptidylprolyl isomerase	1					2197182	+	16	55	972	335	205	190	3.26098	0.656502	1.29048	0.2598	1.1007	0.435586	1.24349	0.25034	0.596438	1.03779	4.96721	0.395734
Deide_18060	diguanylate cyclase	-2					2199113	+	252	154	3251	540	1926	887	0.57973	0.549596	0.382509	0.362626	1.91196	1.26152	0.741762	0.703205	0.287451	0.515676	1.05483	0.659805
Deide_18080	response regulator cheY	-76					2203742	+	1546	752	4941	2512	7652	3360	0.461439	1.7658	0.236183	0.903808	2.00702	1.02727	0.480368	1.83824	0.879816	0.49167	0.261319	0.51184
Deide_18090	heat shock protein	-64					2205253	-	311	230	313	162	453	398	0.701574	8.52556	0.139072	1.69002	9.51843	1.88683	0.141367	1.71789	0.89569	0.983772	0.0822906	0.198229
Deide_18100	bifunctional pyrimidine regulatory protein PyrR uracil phosphoribosyltransferase	-165					2205399	+	393	154	722	1205	1874	637	0.371735	2.4747	0.176143	1.17261	0.856813	0.405992	0.462792	3.08088	2.88826	0.380609	0.150214	0.473839
Deide_18130	conserved hypothetical protein Deide_18130	-16					2208572	-	3054	14109	140659	29305	12777	28645	4.38261	1.16377	1.01929	0.270666	3.2278	0.75071	0.40604	0.107821	0.360546	2.51032	3.76587	0.232576
Deide_18190	dihydroorotate dehydrogenase 2	-1					2217244	-	73	39	476	124	247	142	0.506813	0.950599	0.21139	0.396491	2.10861	0.879491	0.328385	0.615931	0.450818	0.643726	0.533151	0.417096
Deide_18200	sulfate transporter	-283					2219156	-	149	96	1357	361	1866	1492	0.611211	0.820788	1.08818	1.4613	1.78286	3.17414	1.21544	1.6322	0.460378	0.895296	0.744663	1.78037
Deide_18210	Rff2 family transcriptional regulator	1					2219682	-	1199	1326	7242	3961	7615	7556	1.04913	2.12434	0.684843	1.38671	2.24435	1.46505	0.616395	1.24811	0.946528	1.11104	0.493862	0.652771
Deide_18220	anthranilate synthase	1					2219870	+	102	54	352	63	235	175	0.502226	1.77988	0.186447	0.660765	5.74653	2.13335	0.223602	0.792442	0.309731	0.833834	0.282169	0.371242
Deide_18240	hypothetical protein Deide_18240	1					2223124	-	4394	2792	23926	6309	15278	11500	0.602783	1.35389	0.284417	0.638822	2.96693	1.39992	0.337454	0.757947	0.456328	0.842832	0.445222	0.47184
Deide_18250	octaprenyl-diphosphate synthase	1					2223230	+	394	426	3920	1583	3459	6155	1.0257	1.26085	1.69766	2.08686	1.80419	2.98615	0.852046	1.04739	0.698847	1.99245	0.813497	1.65513
Deide_18260	glutamate dehydrogenase	-41					2224496	+	255	206	2030	608	677	860	0.76636	1.17736	0.366502	0.56306	2.27152	1.08633	0.257666	0.395854	0.518316	1.42239	0.650912	0.478237
Deide_18280	3-methyl-2-oxobutanoate hydroxymethyltransferase	1					2228376	-	232	191	3276	1180	3172	1627	0.781	0.67644	0.76211	0.660078	1.08519	1.05894	1.32695	1.1493	0.62334	0.574333	1.15458	0.975813
Deide_18290	conserved hypothetical protein Deide_18290	-3					2228924	-	829	561	6435	3286	6638	8188	0.641969	1.01147	1.07335	1.69115	1.14458	1.91371	0.777126	1.22442	0.883702	1.38118	0.634688	1.67197
Deide_18300	cytochrome c oxidase assembly factor	-59					2229041	+	109	102	423	453	883	875	0.887727	2.79769	0.872368	2.74928	1.50957	1.48346	0.786218	2.47778	1.8533	1.10958	0.317307	0.982698
Deide_18320	cytochrome-c oxidase subunit 2	-79					2231215	+	142	214	450	112	148	369	1.42966	5.51748	0.282395	1.08985	12.81	2.53031	0.101154	0.390384	0.430717	2.79173	0.259114	0.197526
Deide_18340	electron transport protein SCO1/SenC	1					2235072	+	163	191	1698	1702	3159	3875	1.11161	1.30507	2.58346	3.03309	0.752361	1.74855	1.88092	2.20828	1.73464	1.37351	0.851758	2.32408
Deide_18350	Holliday junction DNA helicase RuvB	1					2235845	+	143	3657	569	293	3424	24100	24.2602	74.5679	18.3147	56.2933	83.6777	63.1705	2.32384	7.14272	0.891133	7.88121	0.325344	0.754926
Deide_18390	MarR family transcriptional regulator	-19					2239924	-	143	73	597	372	811	710	0.484276	1.41869	0.539561	1.58065	1.31563	1.46582	0.550419	1.61246	1.07834	0.980273	0.341354	1.11416
Deide_18400	arsenate reductase	1					2240019	+	458	307	2593	394	2170	1209	0.635885	1.37365	0.286866	0.619692	5.2239	2.35665	0.459836	0.993344	0.262955	0.623844	0.462917	0.451129
Deide_18410	molybdopterin oxidoreductase	1					2242903	-	428	388	2184	1127	2124	1739	0.859991	2.06119	0.441544	1.05828	2.30813	1.18506	0.481637	1.15437	0.893014	0.916758	0.41723	0.513429
Deide_18430	bacillolysin	-3					2244998	-	34	36	709	225	153	120	1.00445	0.589109	0.383549	0.22495	1.07269	0.409603	0.436738	0.256146	0.549191	0.878212	1.70504	0.381849
Deide_18440	polynucleotide phosphorylase/polyadenylase	1					2245534	+	297	225	3688	1149	2161	2152	0.718674	0.707834	0.787416	0.775538	1.31285	1.43842	0.706166	0.695515	0.539158	1.11506	1.01531	1.09565
Deide_18450	peptidoglycan glycosyltransferase	-74	ATG	24	MWAFPPSPDSGHTVRSHQSPVEWR		2250289	-	211	427	10986	2425	2042	2926	1.91978	0.450949	1.50699	0.353986	1.18051	0.926675	0.939252	0.220627	0.381996	1.60446	4.25719	0.78498
Deide_18470	phospho-2-dehydro-3-deoxyheptonate aldolase	-158	ATG	16	MKLRSAFFYWFGVPRA	Deide_18471	2252629	-	1642	3611	15667	3651	29184	29238	2.08622	2.67412	1.93505	2.48035	6.63083	6.15036	1.72497	2.21106	0.403286	1.12179	0.780152	0.92754
Deide_18480	conserved hypothetical protein Deide_18480	1					2253160	-	303	439	5390	1195	1827	2655	1.37445	0.944964	0.952226	0.654678	2.46291	1.70632	0.5852	0.402339	0.383677	1.62718	1.4545	0.692807
Deide_18490	conserved hypothetical protein Deide_18490	1					2253880	-	459	567	5931	1503	3177	1614	1.17186	1.10916	0.382128	0.361682	2.52916	0.824726	0.671759	0.635816	0.438549	0.568847	1.05653	0.326087
Deide_18500	GTP-binding protein Era	1					2254296	+	683	546	5203	2491	3154	2741	0.758364	1.21753	0.436121	0.700176	1.46951	0.845085	0.448177	0.719532	0.828527	0.973099	0.622873	0.575081
Deide_18530	pyrophosphatase	1					2256637	-	216	200	1484	531	1275	898	0.878379	1.56364	0.451794	0.804256	2.52515	1.29881	0.572882	1.01981	0.619224	0.788634	0.561754	0.51435
Deide_18540	conserved hypothetical protein Deide_18540	1					2257227	-	59	55	341	253	201	158	0.884334	1.87132	0.29102	0.615821	1.45745	0.479625	0.330638	0.699655	1.28396	0.880178	0.472573	0.329084
Deide_18550	cell division protease FtsH	1					2257322	+	110	146	2011	316	446	333	1.25912	0.842326	0.32898	0.220082	3.09755	0.809323	0.393506	0.263248	0.271933	0.836024	1.49481	0.261279
Deide_18590	conserved hypothetical protein Deide_18590	1					2262591	-	37	22	165	18	78	59	0.564062	1.54696	0.173288	0.475248	8.19413	2.51735	0.204598	0.561117	0.188788	0.846968	0.364627	0.307215
Deide_18600	Thioredoxin	1					2262682	+	10400	11111	89861	78812	68407	50653	1.0135	1.43457	0.529286	0.749179	0.945177	0.493603	0.638375	0.903591	1.51778	0.829114	0.706487	0.522233
Deide_18610	conserved hypothetical protein Deide_18610	1					2263650	-	112	59	835	143	719	462	0.499735	0.819795	0.448273	0.735373	2.7661	2.48125	0.623045	1.02208	0.296372	0.719486	0.609586	0.89702
Deide_18680	translation initiation factor IF-1	-40					2267282	-	468	131	809	1184	3768	1872	0.265541	1.87872	0.434689	3.07545	0.741775	1.21428	0.781401	5.52847	2.53274	0.556294	0.141341	1.63699
Deide_18730	conserved hypothetical protein Deide_18730; putative SWIM zinc finger domain protein	-30					2274739	-	72	989	270	132	1017	14210	13.0308	42.4983	21.4477	69.9491	50.2314	82.6771	1.37087	4.47095	0.846052	15.6453	0.306618	1.64593
Deide_18740	adenylate kinase	-165					2275625	-	848	1114	9340	8060	14431	9645	1.24622	1.38381	1.23602	1.37248	0.926622	0.919035	1.65162	1.83397	1.4934	0.748368	0.90057	0.991812
Deide_18810	30S ribosomal protein S8	-235					2279832	-	1173	1701	5451	2130	7126	14585	1.37566	3.62049	1.35122	3.55617	5.35399	5.25886	0.589599	1.55172	0.676224	2.29177	0.379966	0.982233
Deide_18820	30S ribosomal protein S14	-109					2280140	-	757	368	1647	516	1083	1694	0.461167	2.59235	0.243184	1.36701	4.78135	2.52132	0.138849	0.780508	0.542179	1.75144	0.177895	0.527325
Deide_18870	50S ribosomal protein L29	-215					2282090	-	37	92	706	372	515	597	2.3588	1.5119	1.75344	1.12388	1.65805	1.23253	1.35087	0.865854	0.911854	1.29801	1.56016	0.743359
Deide_18970	elongation factor Tu	-187					2287840	-	576	411	2351	1302	2869	6805	0.676901	2.02828	1.28388	3.84705	2.11633	4.01404	0.483411	1.44851	0.958397	2.65587	0.333731	1.8967
Deide_18980	conserved hypothetical protein Deide_18980	-3					2288353	-	162	155	3727	3258	1500	915	0.907659	0.482516	0.613796	0.326297	0.318958	0.215692	0.898638	0.477721	1.51279	0.683029	1.88109	0.676241
Deide_19010	30S ribosomal protein S12	-60					2291757	-	474	291	4927	2146	3318	3362	0.582399	0.685251	0.770793	0.906916	0.909109	1.20319	0.679371	0.799349	0.753762	1.13457	0.849905	1.32348
Deide_19020	hypothetical protein Deide_19020	1					2293666	-	38	42	306	130	235	280	1.04851	1.59246	0.800742	1.21615	2.166	1.65417	0.600196	0.911567	0.735206	1.33413	0.658422	0.763697
Deide_19040	GTP-binding protein, HflX subfamily	-246					2294403	+	2222	9506	36879	27016	24825	65373	4.05844	2.9906	3.19722	2.35598	2.35901	1.85841	1.08431	0.799011	1.26774	2.94862	1.35707	0.787795
Deide_19055	conserved hypothetical protein Deide_19055	-19					2297417	+	150	465	6519	6599	555	983	2.94081	0.827583	0.712165	0.200412	0.472419	0.114404	0.359096	0.101054	1.7518	1.98322	3.5535	0.242166
Deide_19060	conserved hypothetical protein Deide_19060	-75					2299448	-	24	58	1581	620	193	316	2.29257	0.425633	1.43085	0.265648	0.627175	0.391436	0.780467	0.1449	0.678651	1.83332	5.38626	0.624125
Deide_19080	ABC transporter permease	-28					2302292	-	175	58	1039	653	1642	526	0.31441	0.647667	0.326637	0.672856	0.59548	0.618639	0.910634	1.87586	1.08764	0.358692	0.485449	1.03889
Deide_19090	ABC transporter periplasmic protein	1					2303383	-	145	42	1550	572	1711	706	0.274781	0.314382	0.529121	0.605376	0.492273	0.947924	1.14522	1.31027	0.638633	0.462024	0.874037	1.92561
Deide_19100	D-alanyl-alanine synthetase A	1					2304482	-	646	389	2355	1185	2445	1788	0.571246	1.91645	0.300783	1.00909	2.20082	1.15881	0.367329	1.23234	0.870792	0.818838	0.298074	0.526539
Deide_19110	peptide ABC transporter periplasmic protein	-78					2304656	+	490	570	10300	5173	1468	2167	1.10353	0.642062	0.480597	0.279623	0.738729	0.321722	0.290763	0.169173	0.869145	1.65288	1.71873	0.435508
Deide_19120	peptide/oligopeptide/nickel ABC transporter permease	-92					2306461	+	116	97	146	127	303	308	0.793267	7.7083	0.288543	2.80382	5.1206	1.86257	0.253509	2.46338	1.50535	1.1382	0.102911	0.36374
Deide_19140	putative Glycine cleavage T protein (aminomethyltransferase); putative folate-binding protein YgfZ	1					2310059	-	78	101	774	308	655	634	1.22838	1.51398	0.883309	1.08868	2.19848	1.5809	0.814996	1.00448	0.688647	1.08382	0.811358	0.719085
Deide_19160	precorrin-2 dehydrogenase	-1					2312100	-	223	121	2924	2152	6413	2909	0.514738	0.480117	1.41761	1.32226	0.37696	1.03816	2.79103	2.60331	1.27366	0.507916	1.07211	2.75404
Deide_19170	conserved hypothetical protein Deide_19170	1					2313293	-	104	257	2550	538	281	479	2.34426	1.16932	0.500519	0.249659	3.20261	0.683783	0.26223	0.1308	0.365114	1.9087	2.00481	0.213508
Deide_19180	porphyrin biosynthesis protein hemD	1					2314892	-	126	78	457	83	484	266	0.587259	1.98024	0.229419	0.773602	6.30041	2.46132	0.372807	1.2571	0.314303	0.615383	0.29656	0.39066
Deide_19192	helix-turn-helix transcriptional regulator	-203					2316236	-	92	117	2597	578	492	366	1.20643	0.522701	0.432326	0.18731	1.3571	0.486316	0.519022	0.224872	0.385161	0.832963	2.30808	0.35835
Deide_19191	hypothetical protein Deide_19191	-15					2316704	-	108	64	546	511	708	496	0.562163	1.35996	0.499087	1.20737	0.839676	0.745462	0.636236	1.53916	1.61963	0.784437	0.413366	0.887798
Deide_19210	response regulator OmpR	-103					2318633	-	3236	5935	90482	39028	17832	46033	1.73988	0.761023	1.54589	0.676175	1.01952	0.905853	0.534811	0.233927	0.746451	2.89054	2.28623	0.888507
Deide_19220	proline iminopeptidase	1					2318752	+	139	171	2079	1020	1537	1102	1.16704	0.954292	0.861559	0.704497	1.12395	0.829748	1.07317	0.87753	0.849049	0.802818	1.22294	0.73824
Deide_19230	glucose-1-phosphate thymidylyltransferase	-6					2319773	+	130	170	1735	262	647	989	1.24054	1.13681	0.826744	0.757615	4.35011	2.89908	0.483025	0.442636	0.26133	1.7116	1.09125	0.666438
Deide_19231	conserved hypothetical protein Deide_19231	1					2320928	+	1417	4245	65675	22464	11747	27754	2.84193	0.749924	2.1285	0.561665	1.2669	0.948863	0.804574	0.212309	0.591935	2.6455	3.78963	0.748963
Deide_19240	conserved hypothetical protein Deide_19240	-59					2321149	+	1236	552	2400	794	3241	2715	0.423669	2.6685	0.238709	1.50352	4.66091	2.62612	0.254489	1.60291	0.572527	0.937995	0.158767	0.563434
Deide_19250	amidohydrolase	1					2323569	-	120	85	762	390	774	480	0.67196	1.29421	0.434689	0.837217	1.46119	0.945239	0.625991	1.20567	0.88572	0.6944	0.519206	0.646896
Deide_19260	response regulator, SarP	-2					2323634	+	598	1035	14836	7760	3692	5208	1.64189	0.8094	0.946429	0.466558	0.894193	0.515435	0.599196	0.295384	0.905174	1.5795	2.02853	0.576425
Deide_19270	alanyl-tRNA synthetase	1					2327420	+	367	262	2854	1914	2714	1612	0.677238	1.06509	0.477328	0.750694	0.917724	0.646827	0.717716	1.12875	1.16058	0.665066	0.635849	0.704817
Deide_19290	conserved hypothetical protein Deide_19290	1					2331239	-	89	73	902	232	489	283	0.778106	0.938979	0.345553	0.416996	2.10954	0.936836	0.533246	0.643494	0.445111	0.648018	0.828672	0.444095
Deide_19300	hypothetical protein Deide_19300	1					2331547	-	15	55	1074	298	109	246	3.47838	0.594152	1.78222	0.304427	1.23737	0.633992	0.705251	0.120466	0.480174	2.52707	5.85436	0.512371
Deide_19320	conserved hypothetical protein Deide_19320	1					2333234	-	437	224	3779	1885	2075	897	0.486264	0.687718	0.223064	0.315477	0.79669	0.365465	0.460835	0.651754	0.86322	0.484043	0.707069	0.45873
Deide_19330	hypothetical protein Deide_19330	-3					2333681	-	23	18	128	19	84	52	0.742421	1.63156	0.245694	0.53994	6.35143	2.10191	0.354454	0.778954	0.25688	0.69316	0.455039	0.330935
Deide_19340	thiosulfate sulfurtransferase (Rhodanese)	-39					2334661	-	475	207	3468	2183	3942	1466	0.413412	0.692518	0.335397	0.561832	0.635725	0.515757	0.805437	1.34921	1.08934	0.416415	0.596969	0.81129
Deide_19350	sufE-like protein	1					2334755	+	201	141	1806	1330	1552	939	0.665471	0.905818	0.507677	0.691035	0.710755	0.542224	0.749384	1.02004	1.27444	0.67746	0.734663	0.762885
Deide_19360	Non-canonical purine NTP pyrophosphatase	-3					2336007	-	201	305	6528	4253	3027	3306	1.43949	0.542075	1.78741	0.673092	0.480792	0.596997	1.46159	0.550395	1.12746	1.22293	2.65553	1.2417
Deide_19390	conserved hypothetical protein Deide_19390	-45					2339019	-	135	167	706	517	628	635	1.17351	2.74442	0.511162	1.19542	2.1656	0.943296	0.451476	1.05584	1.26728	1.1322	0.4276	0.435582
Deide_19410	conserved hypothetical protein Deide_19410	1					2339729	+	157	314	2700	1322	469	1124	1.8973	1.34929	0.778009	0.553292	1.59239	0.65298	0.289922	0.206182	0.847334	2.68351	1.40615	0.410062
Deide_19425	conserved cysteine-rich protein of unknown function; putative ferredoxin-like protein	1					2340484	+	48	207	1837	906	529	1254	4.09105	1.30738	2.83906	0.907278	1.53177	1.063	1.0696	0.341813	0.853505	2.65431	3.12921	0.693968
Deide_19430	CinA-like protein	-9					2340980	+	29	897	134	27	365	3317	29.3427	77.6653	12.4298	32.8997	222.731	94.351	1.22153	3.23318	0.348695	10.1756	0.37781	0.423609
Deide_19451	hypothetical protein Deide_19451	-83					2344138	+	2781	867	22329	4546	17102	7541	0.295749	0.450494	0.294677	0.448861	1.27862	1.27399	0.596835	0.909117	0.352328	0.493732	0.6565	0.996374
Deide_19470	bifunctional biotin operon repressor/biotin--acetyl-CoA-carboxylase ligase	1					2349664	-	63	95	646	200	436	518	1.4305	1.7062	0.893526	1.06573	3.18454	1.98914	0.671668	0.801118	0.535777	1.33031	0.838414	0.624624
Deide_19480	transcriptional regulator ferric uptake regulator, Fur family	1					2349792	+	484	316	605	167	254	184	0.619366	6.05998	0.0413134	0.404217	12.686	0.846187	0.0509327	0.498334	0.477692	0.811136	0.102206	0.0667027
Deide_19481	conserved hypothetical protein Deide_19481	1					2350288	+	36	43	248	349	431	629	1.13311	2.01167	1.89874	3.37094	0.82603	1.38417	1.16194	2.06285	2.43535	1.63412	0.563269	1.67569
Deide_19490	hypothetical protein Deide_19490	1					2351234	+	272	5495	151789	26192	2608	18843	19.1648	0.420017	7.52834	0.164992	1.40654	0.552518	0.930566	0.0203943	0.298618	8.09006	45.6287	0.392821
Deide_19500	multiple antibiotic resistance (MarC)-like proteins	1					2351498	+	76	44	614	190	470	391	0.549218	0.831426	0.55909	0.84637	1.55257	1.58048	0.600196	0.908598	0.535516	0.931512	0.660573	1.01797
Deide_19510	HNH endonuclease	1					2352298	+	581	1641	19423	5996	4440	10900	2.6794	0.980239	2.03877	0.745868	1.83485	1.39614	0.741678	0.271337	0.534235	2.74886	2.73342	0.760905
Deide_19520	hydrolase	1					2353027	+	128	178	1865	987	1446	946	1.31922	1.10734	0.803155	0.674162	1.20908	0.736104	1.09639	0.920305	0.915852	0.732542	1.19134	0.608812
Deide_19530	conserved hypothetical protein Deide_19530	-48					2353737	+	3198	3731	45916	32292	20823	14536	1.10676	0.942759	0.493952	0.420758	0.77461	0.345712	0.631937	0.538297	1.21708	0.781648	1.17396	0.446305
Deide_19540	response regulator CheY	-93					2355065	-	2304	1572	7871	2748	8601	7675	0.647256	2.31719	0.362005	1.29599	3.8352	2.145	0.362306	1.29706	0.60419	0.999169	0.279328	0.559292
Deide_19550	response regulator OmpR	1					2355988	-	712	199	1838	877	4055	1135	0.265142	1.25617	0.173234	0.820734	1.52127	0.993942	0.552738	2.61871	0.825736	0.313411	0.211073	0.653364
Deide_19560	beta-lactamase-like protein	-145					2356224	+	719	535	2882	3515	4841	3124	0.70588	2.15377	0.472172	1.44068	1.02042	0.682575	0.653454	1.99381	2.11066	0.722579	0.327741	0.668913
Deide_19570	ATP-dependent Clp protease proteolytic subunit	1					2358466	+	4038	2959	28024	14903	27250	20772	0.69516	1.22505	0.559024	0.985145	1.33114	1.07046	0.654951	1.15419	0.920302	0.853535	0.567453	0.804166
Deide_19590	ATP-dependent protease La	-33					2360371	+	129	200	1754	517	763	1201	1.47077	1.32294	1.01175	0.91005	2.59353	1.78409	0.574042	0.516342	0.510091	1.7625	1.11175	0.6879
Deide_19630	conserved hypothetical protein Deide_19630	-4					2368319	-	162	161	1240	566	1123	1110	0.942794	1.50641	0.744605	1.18974	1.90705	1.50616	0.672781	1.07498	0.789917	1.10676	0.625854	0.789786
Deide_19640	enoyl-[acyl-carrier-protein] reductase (NADH)	1					2368433	+	698	473	4179	1459	3463	2750	0.642853	1.31319	0.42815	0.874606	2.17349	1.44758	0.481511	0.983609	0.604185	0.88918	0.489534	0.666015
Deide_19650	isochorismatase family protein	1					2369310	+	823	516	2905	596	2090	1751	0.594779	2.06083	0.231209	0.80111	5.80438	2.25634	0.246465	0.85397	0.355048	0.9381	0.288611	0.388731
Deide_19660	IclR family transcriptional regulator	1					2369782	+	149	103	1073	233	1002	552	0.655778	1.11372	0.402597	0.68374	2.9637	1.81948	0.652665	1.10844	0.375788	0.616852	0.588816	0.613923
Deide_19670	conserved hypothetical protein Deide_19670	-2					2372209	-	171	382	7063	2649	1202	1879	2.11921	0.6275	1.19412	0.353581	0.966794	0.544766	0.682208	0.202003	0.649052	1.75038	3.37722	0.563476
Deide_19680	acetyltransferase	1					2372335	+	87	86	724	276	1271	838	0.937746	1.37816	1.04675	1.53836	2.08902	2.33185	1.41787	2.08377	0.659717	0.738258	0.680433	1.11624
Deide_19690	metal-dependent hydrolase	-26					2374001	-	643	550	7917	4472	5035	3410	0.811442	0.806012	0.576317	0.572461	0.824543	0.585622	0.759971	0.754886	0.977526	0.758341	1.00674	0.710238
Deide_19700	conserved hypothetical protein Deide_19700	-52					2374049	+	437	278	1092	1018	2237	1566	0.603489	2.95367	0.389429	1.90599	1.83084	1.18143	0.496813	2.43156	1.61329	0.783854	0.204318	0.645297
Deide_19720	putative metal dependent phosphohydrolase	-32	ATG	10	MMWSSGHISA		2376081	+	2221	3104	18512	6043	11071	14457	1.3258	1.9454	0.707372	1.03795	3.44367	1.83734	0.483779	0.709865	0.564919	1.46218	0.681508	0.533542
Deide_19730	LytR/CspA/Psr family transcriptional regulator	-129					2376673	+	624	386	3667	4109	5812	3358	0.586825	1.22128	0.584809	1.21709	0.629802	0.627638	0.903961	1.8813	1.93915	0.646941	0.480499	0.996565
Deide_19740	iojap-like protein	-170	ATG	57	MDARQSLAALGKLAASPSASGAQITPEAPPQTTPSQISPAQLPTAPSDAPSQTLETP		2378008	+	163	80	1077	1180	1140	418	0.465595	0.861814	0.278681	0.515837	0.454528	0.272057	0.678775	1.25641	1.89607	0.410564	0.54025	0.598548
Deide_19750	conserved hypothetical protein Deide_19750	1					2379499	-	832	494	2660	1214	1711	1268	0.563261	2.15469	0.165621	0.633563	2.7281	0.802168	0.199588	0.763503	0.789813	0.82981	0.261411	0.294039
Deide_19760	conserved hypothetical protein Deide_19760	-2					2379549	+	15	30	343	78	50	69	1.8973	1.01477	0.499892	0.267366	2.57857	0.67939	0.32351	0.173029	0.393539	1.54521	1.86969	0.263475
Deide_19780	phosphopantetheine adenylyltransferase	-2					2380475	+	108	37	413	99	592	348	0.325	1.03942	0.350166	1.1199	2.50564	2.69966	0.531994	1.70143	0.414832	0.658214	0.312675	1.07743
Deide_19790	S-adenosylmethionine synthetase	-103					2382455	-	320	176	937	372	797	490	0.521757	2.17928	0.166404	0.695038	3.17192	1.01162	0.241722	1.00963	0.687053	0.68841	0.239418	0.31893
Deide_19800	response regulator CheY	-1					2382584	+	202	100	1089	247	1545	839	0.469629	1.0654	0.451366	1.02397	2.71429	2.60873	0.742311	1.684	0.392515	0.608055	0.440801	0.961113
Deide_19830	ABC transporter ATP-binding protein/permease	1					2385059	+	101	728	1893	1657	1107	2935	6.83779	4.4619	3.15795	2.06067	2.94552	1.36035	1.06374	0.694128	1.51481	2.96873	1.53248	0.461837
Deide_19850	orotate phosphoribosyltransferase	-3					2389826	-	892	488	11419	4776	11288	6052	0.518992	0.495828	0.737314	0.704405	0.685028	0.973194	1.22818	1.17336	0.723808	0.600332	1.04672	1.42066
Deide_19880	Superoxide dismutase	-184					2391108	+	644	228	7872	991	3414	1360	0.335857	0.336039	0.229494	0.229618	1.54246	1.05397	0.514501	0.514779	0.217859	0.446051	0.99946	0.683308
Deide_19890	conserved hypothetical protein Deide_19890	-1					2392643	-	426	120	1511	591	2600	702	0.267225	0.921417	0.179079	0.617482	1.36128	0.912251	0.592342	2.04245	0.676877	0.302324	0.290015	0.670144
Deide_19900	N-acetyltransferase	-13					2393614	-	124	49	305	60	206	134	0.37487	1.86396	0.117436	0.583925	5.47517	1.71521	0.161233	0.801696	0.340438	0.728362	0.201115	0.313272
Deide_19920	GCN5-related N-acetyltransferase	1					2395576	-	60	397	687	333	654	1595	6.2769	6.70461	2.88887	3.08572	7.9928	3.67859	1.05788	1.12996	0.838831	2.73082	0.936207	0.460238
Deide_19930	lmbE-like protein	1					2395780	+	200	119	1001	535	869	461	0.564447	1.37928	0.250489	0.612095	1.49123	0.661778	0.421695	1.03045	0.924925	0.594006	0.409233	0.443779
Deide_19940	conserved hypothetical protein Deide_19940	-27					2396797	-	332	262	1990	884	1824	1167	0.748633	1.52752	0.381989	0.779417	1.98702	1.01387	0.533207	1.08796	0.768752	0.7164	0.490096	0.510249
Deide_19950	hypothetical protein Deide_19950	-3					2396898	+	183	708	9675	3685	1200	2432	3.67019	0.849028	1.44421	0.334091	1.2881	0.506863	0.636413	0.147222	0.659134	2.2693	4.32281	0.393498
Deide_19960	glutamate carboxypeptidase	1					2400143	-	87	52	795	388	645	464	0.567009	0.758885	0.579585	0.775716	0.898513	0.918441	0.71953	0.963019	0.844601	0.805504	0.747161	1.02218
Deide_19965	conserved hypothetical protein Deide_19965	-85					2400515	-	293	2527	28057	7620	1337	4793	8.1817	1.04497	1.7777	0.227048	2.22332	0.483078	0.442866	0.056563	0.470003	4.01408	7.82961	0.217277
Deide_19970	dipeptidyl aminopeptidase/acylaminoacyl-peptidase	1					2400651	+	253	306	2376	656	1015	1088	1.14738	1.49422	0.467333	0.608603	3.1273	1.27377	0.389363	0.507063	0.477798	1.20025	0.767878	0.407305
Deide_19975	conserved hypothetical protein Deide_19975	-44	ATG	7	MSDRERS		2403485	-	86	65	483	73	384	274	0.717003	1.56137	0.346234	0.753972	5.96957	2.88265	0.433353	0.943684	0.261555	0.798967	0.459214	0.482892
Deide_19972	conserved hypothetical protein Deide_19972	-33					2404529	-	1969	1940	10331	11993	13221	14179	0.934678	2.17871	0.782561	1.82413	1.08449	0.907993	0.651669	1.51902	2.00897	1.20086	0.429006	0.837252
Deide_19990	RIO-like kinase	-171					2404930	+	4771	12412	72028	22769	58856	87618	2.46796	1.99931	1.99573	1.61675	3.65469	2.95539	1.19726	0.969911	0.547053	1.66691	1.23441	0.808656
Deide_20020	bifunctional citrate (pro-3S)-lyase/citryl-CoA lyase	-100	ATG	36	MSRPLKFFLALLPFLLVSSAAQRHKPHRQTETGNAH		2406397	+	170	126	2346	1326	1811	913	0.703117	0.623135	0.583633	0.517243	0.637059	0.528801	1.0339	0.91629	0.978143	0.564497	1.12835	0.830066
Deide_20050	bifunctional nicotinamide mononucleotide adenylyltransferase/ADP-ribose pyrophosphatase	-66					2410829	-	79	48	287	84	210	192	0.576395	1.94043	0.264115	0.889142	3.83102	1.75544	0.257989	0.86852	0.506506	1.02374	0.297044	0.458218
Deide_20060	conserved hypothetical protein Deide_20060	1					2410883	+	29	45	1247	545	132	120	1.47204	0.418683	0.449678	0.127899	0.553565	0.169102	0.441758	0.125646	0.75634	1.01793	3.51589	0.305479
Deide_20070	conserved hypothetical protein Deide_20070	-57					2411456	+	64	209	2404	571	268	504	3.09793	1.00868	0.855793	0.278643	2.45393	0.67789	0.406409	0.132325	0.411044	2.10574	3.07129	0.276246
Deide_20090	putative serine/threonine protein phosphatase, family 2C	1					2412923	+	620	519	3078	859	2402	2588	0.794112	1.95631	0.453619	1.1175	4.05067	2.31385	0.376002	0.92629	0.48296	1.20643	0.405923	0.571228
Deide_20100	endoribonuclease L-PSP	1					2414136	+	723	436	4921	2293	4070	2820	0.572076	1.02795	0.423866	0.761636	1.27478	0.944517	0.546342	0.98171	0.806376	0.775826	0.556521	0.740926
Deide_20110	pSP1-like protein	1					2414640	+	167	200	311	68	185	283	1.13611	7.46121	0.184157	1.20942	19.7185	3.19626	0.107514	0.70608	0.378386	1.71287	0.152269	0.162095
Deide_20120	peptidase M3 oligoendopeptidase F	-1					2415553	+	138	75	766	177	533	560	0.51557	1.13598	0.440988	0.971653	2.8408	2.42985	0.374849	0.825925	0.399882	1.17644	0.453854	0.855341
Deide_20140	N-acetyltransferase	1					2418612	+	275	3215	5220	8993	6775	14900	11.0906	7.14579	5.88805	3.79374	2.39678	1.27247	2.39103	1.54057	2.98141	2.46256	1.55204	0.530906
Deide_20150	conserved hypothetical protein Deide_20150	1					2419659	+	15	8	202	85	117	48	0.505946	0.459492	0.347751	0.315822	0.630992	0.433698	0.757013	0.687507	0.728206	0.459372	1.1011	0.687327
Deide_20160	malate dehydrogenase	-3					2422119	-	269	158	1163	1689	2018	1146	0.557199	1.57622	0.462968	1.30965	0.627162	0.521099	0.728077	2.0596	2.51326	0.635877	0.353504	0.830883
Deide_20170	conserved hypothetical protein Deide_20170	1					2422636	-	101	63	378	167	518	305	0.591732	1.9337	0.328168	1.07241	2.52916	1.40265	0.497757	1.6266	0.76456	0.659295	0.306011	0.55459
Deide_20180	ribonuclease BN	-48					2424724	+	73	269	3271	2036	498	857	3.49571	0.954138	1.27578	0.348219	0.885782	0.323272	0.662087	0.180714	1.07717	1.92691	3.66373	0.364956
Deide_20190	1-(5-phosphoribosyl)-5-	1					2427042	-	364	216	3045	2103	3774	1863	0.562935	0.823012	0.556198	0.813163	0.6886	0.68036	1.00626	1.47115	1.1952	0.552739	0.683994	0.988033
Deide_20200	glycosyltransferase	-3					2427101	+	70	74	568	172	280	309	1.00286	1.51155	0.47971	0.72304	2.8844	1.37973	0.388212	0.58513	0.524043	1.23569	0.663463	0.478343
Deide_20210	prolyl oligopeptidase	1					2431327	-	41	23	427	48	92	69	0.532169	0.624942	0.182887	0.21477	3.21247	1.10401	0.217777	0.255742	0.194536	0.83979	0.85155	0.343664
Deide_20220	methenyltetrahydrofolate cyclohydrolase	1					2432008	-	61	41	462	208	433	250	0.637617	1.02963	0.445378	0.7192	1.32152	0.923085	0.688917	1.11247	0.779127	0.64649	0.619268	0.698503
Deide_20230	esterase	1					2433147	-	22	38	122	48	58	52	1.63858	3.61379	0.256861	0.566494	5.30756	0.832007	0.255867	0.564301	0.680877	1.00389	0.453423	0.156759
Deide_20240	malate dehydrogenase	-41					2434253	-	218	119	1722	606	1379	1616	0.517841	0.801776	0.80557	1.24727	1.31652	2.04802	0.613927	0.950547	0.609013	1.31216	0.645867	1.55563
Deide_20250	enoyl-CoA hydratase	1					2435137	-	65	63	633	232	253	209	0.91946	1.15472	0.349423	0.438828	1.82056	0.691868	0.37776	0.474416	0.634266	0.924986	0.796263	0.38003
Deide_20251	O-Antigen polymerase	1					2435315	+	275	126	1672	1361	2194	799	0.434654	0.874327	0.315742	0.63513	0.620676	0.450872	0.774306	1.55755	1.40867	0.407774	0.49713	0.726421
Deide_20252	hypothetical protein Deide_20252	-56					2436782	+	434	250	2242	849	2291	1509	0.546457	1.29373	0.377849	0.894552	1.97417	1.36504	0.512323	1.21292	0.655328	0.73752	0.422389	0.691451
Deide_20260	capsular polysaccharide biosynthesis protein capD	-125					2440331	-	927	377	7121	12211	18657	8106	0.385805	0.614243	0.950266	1.51293	0.206987	0.509824	1.95331	3.10988	2.96754	0.48649	0.628098	2.46307
Deide_20290	putative UDP-glucuronate 4-epimerase; NAD dependent epimerase/dehydratase family protein	-264					2444208	-	1191	1062	4087	1452	4972	5203	0.845899	3.01481	0.474745	1.692	4.90355	2.75202	0.405161	1.44401	0.614821	1.17174	0.280582	0.561231
Deide_20300	UDP-glucose/GDP-mannose dehydrogenase	-154					2445378	-	100	63	742	690	945	464	0.597649	0.985091	0.504239	0.831124	0.61213	0.516457	0.91715	1.51172	1.60928	0.549789	0.606695	0.843703
Deide_20316	glucose-1-phosphate thymidylyltransferase	-34					2453202	-	264	172	1439	1372	3051	1426	0.61806	1.38678	0.586994	1.31708	0.840479	0.798234	1.12162	2.51666	1.64999	0.523343	0.44568	0.949737
Deide_20321	tyrosine kinase	-102					2455917	-	1475	657	10032	3739	9753	8765	0.422551	0.759832	0.64577	1.16122	1.17805	1.80037	0.641734	1.15397	0.644993	1.00629	0.556111	1.52827
Deide_20340	transposase, partial	-46					2456792	-	15	32	149	344	352	474	2.02379	2.49174	3.43404	4.22809	0.623655	1.05824	2.27751	2.80413	3.99539	1.50781	0.812197	1.69684
Deide_20360	conserved hypothetical protein Deide_20360	1					2458644	-	146	122	2685	1892	1182	1005	0.792707	0.527175	0.748051	0.497478	0.432306	0.407953	0.78573	0.522535	1.21945	0.952046	1.50369	0.943667
Deide_20380	sulfite oxidase subunit YedY	-62					2460591	-	140	202	1391	931	588	915	1.36877	1.68486	0.71025	0.874271	1.45464	0.754808	0.407622	0.501756	1.15827	1.74242	0.812392	0.518898
Deide_20390	HD superfamily hydrolase	1					2460863	+	41	40	294	159	252	152	0.925512	1.57853	0.402882	0.687145	1.68661	0.734195	0.596521	1.01741	0.935916	0.675387	0.586313	0.435307
Deide_20410	acyl-CoA hydrolase	-96	GTG	8	VPMCIRRR		2462690	-	67	30	464	354	1082	300	0.424768	0.750141	0.486592	0.85932	0.56816	0.650853	1.56733	2.76791	1.3203	0.310458	0.566252	1.14555
Deide_20430	conserved hypothetical protein Deide_20430	-20					2463566	+	132	294	4172	2042	2086	3424	2.1129	0.817603	2.81889	1.09079	0.96526	1.28778	1.53373	0.593489	0.847029	1.83793	2.58426	1.33413
Deide_20440	basic membrane protein family protein	1					2467721	-	20	9	154	201	199	82	0.426892	0.678049	0.445556	0.707693	0.300192	0.313316	0.965677	1.53382	2.25872	0.461392	0.629589	1.04372
Deide_20450	branched-chain amino acid ABC transporter periplasmic protein	-83					2467959	+	131	147	11312	626	242	287	1.06452	0.150771	0.238083	0.0337205	1.57433	0.352105	0.179289	0.0253933	0.0957683	1.32793	7.06048	0.223654
Deide_20500	quaternary ammonium compound-resistance protein sugE	-83					2472737	+	61	56	361	68	370	308	0.870891	1.79978	0.548705	1.13395	5.52118	3.47862	0.588682	1.21657	0.325978	0.932091	0.483887	0.63005
Deide_20520	signal transduction histidine kinase regulating citrate/malate	-3					2474805	+	234	174	1796	657	1027	738	0.705406	1.12404	0.342735	0.546137	1.77556	0.862692	0.425955	0.678745	0.633062	0.804629	0.627562	0.485869
Deide_20550	conserved hypothetical protein Deide_20550	1					2478926	+	637	487	7979	4486	5523	2512	0.725263	0.708141	0.428547	0.41843	0.727817	0.430056	0.841481	0.821616	0.972966	0.509277	1.02418	0.590885
Deide_20560	conserved hypothetical protein Deide_20560	-2					2480133	+	142	297	2101	472	1134	1258	1.98415	1.6401	0.962743	0.795805	4.21859	2.04693	0.775057	0.640663	0.388779	1.24216	1.20977	0.485218
Deide_20570	XRE family transcriptional regulator	-131					2482469	-	438	3743	533	317	126784	339126	8.10684	81.4765	84.1405	845.64	79.1613	821.612	28.0931	282.345	1.02925	2.99506	0.0994992	10.379
Deide_20580	conserved hypothetical protein Deide_20580	-78					2482564	+	676	8629	810	965	47136	68383	12.1093	123.599	10.9931	112.206	59.9495	54.4234	6.76729	69.0733	2.06172	1.62444	0.0979726	0.907821
Deide_20590	carboxypeptidase Taq (Thermostable carboxypeptidase 1)	1					2484658	-	159	185	584	91	855	787	1.10377	3.67535	0.537893	1.79108	13.6296	6.64199	0.521888	1.73778	0.269659	1.03067	0.300318	0.487321
Deide_20591	tetrahydrofolate synthase (folylpolyglutamate synthase)	1					2486119	-	273	181	2274	677	2843	1640	0.628958	0.92348	0.652829	0.958529	1.79243	1.86046	1.0107	1.48398	0.515211	0.645917	0.681074	1.03795
Deide_20600	manganese-dependent inorganic pyrophosphatase	1					2487157	-	1514	974	11209	5120	16114	11396	0.610294	1.00816	0.817984	1.35126	1.27539	1.70941	1.03297	1.70639	0.790479	0.791879	0.605351	1.34031
Deide_20610	S-layer protein	-163					2490062	-	406	325	1887	1014	1444	1665	0.759387	1.99826	0.445663	1.17272	2.14881	1.26108	0.345183	0.908317	0.929936	1.29109	0.380025	0.586872
Deide_20612	queuine tRNA-ribosyltransferase	1					2491389	-	325	251	2012	767	3065	2985	0.732649	1.44739	0.998112	1.97182	2.19397	2.98892	0.915284	1.80819	0.659712	1.09049	0.506187	1.36233
Deide_20615	molybdenum cofactor biosynthesis protein, small and large subunit	1					2494992	+	333	278	1290	449	793	1044	0.791966	2.50031	0.340702	1.07563	4.15098	1.78574	0.23112	0.729669	0.602343	1.47413	0.316746	0.430198
Deide_20630	crossover junction endodeoxyribonuclease (Holliday junction resolvase)	1					2496964	-	422	373	3786	907	2606	2299	0.838498	1.14306	0.592031	0.807068	2.75711	1.94669	0.599336	0.817027	0.414585	0.987811	0.733558	0.706061
Deide_20640	Iron-sulfur cluster biosynthesis protein IscA HesB/YadR/YfhF protein family	1					2497476	-	962	1367	8480	3374	6637	10657	1.34803	1.8703	1.20387	1.67029	2.71629	2.4258	0.669585	0.929006	0.688551	1.79793	0.720754	0.893056
Deide_20641	conserved hypothetical protein Deide_20641	1					2497615	+	5293	8302	10927	3183	9311	11128	1.48794	8.81498	0.228472	1.35353	17.4863	2.68501	0.170727	1.01143	0.504107	1.33823	0.168797	0.153549
Deide_20645	conserved hypothetical protein Deide_20645	1					2498250	-	889	858	5430	2410	5554	3986	0.91557	1.83327	0.487252	0.975639	2.38684	1.27024	0.606335	1.21408	0.768076	0.803602	0.499418	0.532185
Deide_20670	cytochrome c	-71					2501301	-	1467	1094	11981	4535	12205	11757	0.707446	1.05941	0.870933	1.30423	1.61731	1.99106	0.807451	1.20917	0.655045	1.07862	0.667774	1.2311
Deide_20700	response regulator NarL	1					2503126	-	866	752	7657	3991	5970	5467	0.82377	1.13946	0.68604	0.948948	1.26325	1.05204	0.66906	0.925461	0.902007	1.02538	0.722948	0.832806
Deide_20710	conserved hypothetical protein Deide_20710	1					2503235	+	235	148	1359	364	1120	871	0.597447	1.26352	0.402781	0.851825	2.72592	1.83773	0.46255	0.97823	0.46352	0.870782	0.472844	0.674169
Deide_20720	conserved hypothetical protein Deide_20720	-1					2504683	-	221	128	1473	711	1558	1105	0.549444	1.0082	0.543361	0.997037	1.20696	1.1936	0.684201	1.25547	0.835322	0.794153	0.544975	0.988928
Deide_20730	DeoR family transcriptional regulator	-2					2505526	-	23	14	83	62	498	551	0.577439	1.95699	2.60341	8.82319	1.51387	6.82535	2.10141	7.12186	1.29271	1.23889	0.295064	4.50854
Deide_20780	putative SAM dependent methyltransferase	1					2511362	+	120	86	619	178	315	252	0.679866	1.61193	0.228211	0.54108	3.23915	1.08729	0.254764	0.604035	0.497641	0.895776	0.42177	0.335672
Deide_20790	conserved hypothetical protein Deide_20790	1					2512248	+	228	243	4225	1822	1815	771	1.01106	0.667297	0.367483	0.242538	0.89415	0.324991	0.772593	0.509909	0.746292	0.47565	1.51516	0.363463
Deide_20800	O-acetylhomoserine aminocarboxypropyltransferase	1					2514330	-	133	74	968	306	1532	676	0.52782	0.886943	0.552349	0.928161	1.6213	1.69664	1.11793	1.87856	0.547058	0.49408	0.5951	1.04647
Deide_20821	conserved hypothetical protein Deide_20821	1					2516955	+	65	45	474	209	315	236	0.656757	1.10147	0.394563	0.661737	1.44351	0.867223	0.470334	0.788814	0.763053	0.838901	0.596254	0.600775
Deide_20831	transposase, partial	-90					2519545	-	39	28	255	59	121	100	0.681082	1.27396	0.278647	0.521209	3.1817	1.30171	0.301113	0.563232	0.400404	0.925389	0.534616	0.409123
Deide_20842	hypothetical protein Deide_20842	-10					2521042	+	71	60	1523	488	828	569	0.801676	0.457079	0.870908	0.496551	0.824297	0.895483	1.13183	0.645317	0.554507	0.76947	1.75391	1.08636
Deide_20843	transposase, partial	1					2521782	+	31	29	243	45	134	74	0.887446	1.38462	0.259411	0.404741	4.32054	1.26294	0.419519	0.654547	0.320474	0.618353	0.64093	0.292312
Deide_20870	conserved hypothetical protein Deide_20870	1					2523153	+	14	67	186	213	379	330	4.53997	4.17928	2.56156	2.35805	2.10886	1.18987	2.62736	2.41863	1.98177	0.974954	1.0863	0.564224
Deide_20900	phenylalanyl-tRNA synthetase subunit alpha	-126	ATG	19	MTPRAGTPSPFFRSGVSLA	Deide_20901	2527985	-	1342	857	2908	1667	3539	3423	0.605807	3.41921	0.277187	1.56446	3.44665	1.57702	0.255939	1.44454	0.992038	1.08302	0.177177	0.45755
Deide_20910	conserved hypothetical protein Deide_20910	1					2528088	+	90	44	528	332	590	191	0.463784	0.966848	0.230626	0.480785	0.88852	0.441835	0.636236	1.32636	1.08816	0.362486	0.479687	0.497271
Deide_20920	hypothetical protein Deide_20920	-2					2528686	+	51	71	1786	1479	1072	564	1.32067	0.461229	1.20179	0.41971	0.321842	0.292871	2.04001	0.712452	1.43309	0.589107	2.86337	0.909983
Deide_20930	serine hydroxymethyltransferase	1					2530252	+	528	229	2969	1082	3128	2171	0.411441	0.89488	0.446832	0.971855	1.41893	1.54098	0.574965	1.25054	0.630673	0.777146	0.459772	1.08602
Deide_20950	glutamate synthase large subunit	-173					2538264	-	36	116	218	303	393	785	3.05676	6.17364	2.36966	4.78592	2.56666	1.98972	1.05949	2.13983	2.40532	2.23659	0.495131	0.775218
Deide_20960	hypothetical protein Deide_20960	1					2538353	+	29	38	474	223	319	237	1.24306	0.930132	0.888114	0.664541	1.14243	0.816222	1.06758	0.798831	0.814167	0.831892	1.33643	0.714459
Deide_20970	hypothetical protein Deide_20970	-132					2539228	+	33	43	348	95	159	103	1.23612	1.4336	0.339189	0.393378	3.03457	0.832681	0.467619	0.542326	0.472423	0.725353	0.862247	0.274398
Deide_20980	phosphohydrolase	1					2540766	-	16	7	42	25	49	24	0.415034	1.9337	0.163008	0.759476	1.8772	0.737286	0.297225	1.38481	1.0301	0.548434	0.214633	0.392758
Deide_20990	conserved hypothetical protein Deide_20990	1					2540910	+	151	323	2574	789	1435	1630	2.02923	1.45591	1.17308	0.841649	2.74459	1.58663	0.922324	0.661737	0.530463	1.27188	1.39379	0.578093
Deide_21010	conserved hypothetical protein Deide_21010	1					2542113	+	86	122	743	372	765	966	1.34576	1.90507	1.22067	1.72799	2.19872	1.99434	0.86332	1.22212	0.866445	1.41392	0.70641	0.907047
Deide_21020	conserved hypothetical protein Deide_21020	-13					2543349	-	13	31	176	61	107	90	2.26216	2.04357	0.752346	0.679644	3.4071	1.13312	0.79882	0.721628	0.599797	0.941821	1.10697	0.332578
Deide_21040	ABC transporter ATP-binding protein	1					2545234	-	21	7	62	31	54	15	0.316217	1.30992	0.077623	0.321552	1.51387	0.371616	0.249565	1.03382	0.865281	0.311033	0.241401	0.245474
Deide_21050	aldo/keto reductase family protein	1					2546296	-	702	801	5943	3817	5761	5065	1.08243	1.56375	0.78408	1.13273	1.4069	1.01911	0.79647	1.15063	1.11148	0.984444	0.692205	0.724368
Deide_21060	peptidase family M48	1					2546389	+	98	16	137	19	214	155	0.154882	1.355	0.171879	1.50371	5.64571	6.26532	0.211932	1.85411	0.240005	0.811012	0.114304	1.10975
Deide_21100	septum site-determining, cell division inhibitor	-2					2550383	-	2341	826	7581	1224	9676	4842	0.334722	1.26413	0.224772	0.848888	4.5243	3.03814	0.401147	1.515	0.27941	0.560323	0.264784	0.671517
Deide_21110	ribosomal protein S12 methylthiotransferase	-84					2550599	+	627	200	869	2755	6022	2487	0.3026	2.67024	0.431049	3.80371	0.4867	0.693297	0.932142	8.22552	5.48642	0.462428	0.113323	1.42449
Deide_21120	2-Nitropropane dioxygenase	-63					2553763	-	1025	1574	14437	23223	7370	6984	1.45676	1.26493	0.740455	0.642953	0.454401	0.230967	0.697834	0.605945	2.78374	1.06108	1.15165	0.50829
Deide_21130	Prepilin peptidase	1					2553884	+	86	55	831	412	668	287	0.606695	0.767894	0.362662	0.459021	0.89499	0.534995	0.753853	0.954153	0.857992	0.481077	0.790076	0.597767
Deide_21140	NAD-dependent aldehyde dehydrogenase	-38					2555230	+	57	82	986	576	535	353	1.36472	0.964887	0.673005	0.475828	0.95443	0.470671	0.910936	0.64405	1.01096	0.738806	1.41439	0.493143
Deide_21160	major facilitator superfamily protein	-107	ATG	6	MLFPPW		2557605	+	1858	1548	33168	4850	10872	7964	0.790371	0.541491	0.465805	0.319127	2.13984	1.26111	0.567901	0.389074	0.253052	0.820222	1.45962	0.589349
Deide_21170	osmC-like protein	-22					2559102	+	177	209	5182	1569	1214	1445	1.12016	0.467938	0.887182	0.370614	0.89305	0.70731	0.665663	0.278076	0.523977	1.33278	2.39381	0.792016
Deide_21200	DNA protection during starvation protein Dps	1					2561181	-	1934	5404	45918	5311	1849	4723	2.65073	1.36544	0.265387	0.136706	6.82168	0.682978	0.0927874	0.0477965	0.200161	2.86016	1.9413	0.100119
Deide_21210	metallo-beta-lactamase family protein	1					2562155	-	45	53	271	84	206	169	1.1173	2.26906	0.408124	0.828837	4.23009	1.54516	0.444287	0.902278	0.53641	0.918605	0.492406	0.365278
Deide_21220	major facilitator superfamily protein	1					2562188	+	177	83	892	651	1787	824	0.444847	1.07957	0.505909	1.22776	0.854771	0.9721	0.979851	2.37795	1.263	0.516312	0.412058	1.13726
Deide_21230	peptidase	-4					2564754	-	98	254	2848	2584	1255	2521	2.45874	1.03474	2.79554	1.17648	0.659013	0.749282	1.24287	0.523054	1.57014	2.24925	2.37618	1.13698
Deide_21240	peptidase	-1					2566037	-	475	462	4293	2240	1911	1678	0.922687	1.24859	0.383899	0.519497	1.38276	0.575319	0.390459	0.528375	0.902972	0.983198	0.738982	0.416066
Deide_21250	conserved hypothetical protein Deide_21250	-58					2566668	-	17	72	300	432	121	366	4.01781	2.78452	2.33965	1.62148	1.11738	0.650672	0.690789	0.478747	2.49201	3.38692	1.44291	0.582319
Deide_21260	conserved hypothetical protein Deide_21260; putative Sirohydrochlorin cobaltochelatase (CbiX protein	-2					2566811	+	112	126	1618	340	562	701	1.06723	0.903507	0.680171	0.575826	2.48453	1.58345	0.486998	0.412288	0.363653	1.39666	1.18121	0.637323
Deide_21270	phosphoribosylaminoimidazole-succinocarboxamide synthase	-197					2568301	+	207	192	1474	939	1801	2006	0.879907	1.51127	1.05312	1.80878	1.37084	1.6407	0.844408	1.4503	1.10244	1.24717	0.582229	1.19686
Deide_21330	amidophosphoribosyltransferase	-54					2573197	+	6	77	360	404	191	561	12.1743	2.48158	10.1608	2.07115	1.2778	1.06646	3.08952	0.629757	1.94207	3.28881	4.90589	0.834612
Deide_21340	conserved hypothetical protein Deide_21340	-54					2574839	+	1101	2994	31746	23989	7176	14040	2.57971	1.09421	1.38579	0.587801	0.836743	0.44949	0.632563	0.268309	1.30771	2.19076	2.35759	0.53719
Deide_21341	conserved hypothetical protein Deide_21341	1					2575332	+	32	25	354	73	152	64	0.741133	0.819363	0.217344	0.240286	2.29599	0.673321	0.461001	0.509663	0.356867	0.471461	0.904523	0.29326
Deide_21370	alpha,alpha-trehalose-phosphate synthase	-113					2579214	-	196	585	8507	2387	903	856	2.83143	0.797846	0.474609	0.133736	1.64307	0.275414	0.447137	0.125995	0.485582	1.06144	3.54884	0.167622
Deide_21390	conserved hypothetical protein Deide_21390	-115					2580645	-	58	282	5585	1545	502	888	4.6124	0.585822	1.66381	0.211321	1.22369	0.441417	0.84001	0.10669	0.478732	1.9807	7.87339	0.360725
Deide_21400	conserved hypothetical protein Deide_21400	1					2581386	-	1727	3160	54448	11966	8581	14046	1.7358	0.673356	0.88385	0.342865	1.77048	0.901506	0.48223	0.187068	0.380324	1.83284	2.57784	0.509188
Deide_21410	gluconolactonase	1					2582303	-	77	387	4739	2679	594	1549	4.76789	0.947466	2.18614	0.434427	0.96848	0.444062	0.748694	0.148779	0.978302	2.91994	5.03225	0.458514
Deide_21420	conserved hypothetical protein Deide_21420	-12					2582432	+	1	37	600	84	17	82	35.1	0.715468	8.91112	0.181641	2.95308	0.749721	1.6499	0.033631	0.242279	5.401	49.0589	0.253878
Deide_21430	2-oxoglutarate dehydrogenase E1 component	-3					2582841	+	380	311	4310	2042	5335	5833	0.776395	0.837187	1.66812	1.79873	1.02107	2.19382	1.36257	1.46926	0.819909	1.22424	0.927385	2.14854
Deide_21440	dihydrolipoyllysine-residue succinyltransferase	-3					2585843	+	1667	1351	17887	5278	19959	17062	0.768822	0.876309	1.11228	1.26778	1.71608	2.48271	1.16202	1.32447	0.510645	0.957196	0.877341	1.44673
Deide_21450	metallo-beta-lactamase family protein	1					2587272	+	23	17	177	73	150	135	0.701176	1.11433	0.637858	1.01371	1.56127	1.42029	0.632954	1.00591	0.713734	1.00775	0.629233	0.909698
Deide_21470	conserved hypothetical protein Deide_21470	1					2589159	+	728	488	5611	1970	3482	2188	0.635908	1.00906	0.326614	0.518273	1.66076	0.852994	0.464201	0.736599	0.607593	0.703604	0.630195	0.513618
Deide_21510	regulator protein	-125					2592880	-	345	297	2709	669	1756	1657	0.816664	1.272	0.521941	0.812953	2.97634	1.90222	0.493985	0.76941	0.42737	1.05659	0.642031	0.639114
Deide_21520	glucosamine--fructose-6-phosphate aminotransferase	-73					2594956	-	1813	3589	71332	10464	8325	10879	1.87794	0.583752	0.652093	0.202701	2.29947	0.798466	0.445651	0.138529	0.253864	1.46324	3.21701	0.347239
Deide_21530	methionine gamma-lyase (L-methioninase)	1					2596460	-	77	110	2193	299	142	218	1.35521	0.581961	0.307669	0.13212	2.46646	0.559951	0.178981	0.0768585	0.23595	1.71901	2.3287	0.227026
Deide_21540	conserved hypothetical protein Deide_21540	-34					2596564	+	1354	1707	22218	17778	12549	11117	1.19597	0.891391	0.892251	0.66502	0.643729	0.480252	0.899496	0.670419	1.38473	0.991946	1.34169	0.746047
Deide_21560	deoxyadenosine kinase	-3					2597967	+	397	308	831	155	823	902	0.73598	4.30021	0.246907	1.44264	13.3221	4.4693	0.201195	1.17555	0.322788	1.2272	0.17115	0.335481
Deide_21580	UDP-N-acetylmuramoylalanyl-D-glutamate--2,6-diaminopimelate ligase	1					2599311	+	118	72	358	101	284	269	0.578837	2.3334	0.247736	0.998668	4.77929	2.04548	0.233585	0.941624	0.488231	1.06058	0.248066	0.427989
Deide_21600	conserved hypothetical protein Deide_21600; RtcB family protein	-73					2601536	+	37	438	747	482	838	3046	11.23	6.80288	8.94636	5.41952	6.09228	4.85342	2.19812	1.33158	1.11664	4.07001	1.65076	0.796651
Deide_21610	histidine kinase	1					2606223	-	164	235	917	1610	1005	1421	1.35935	2.9733	0.941604	2.05957	0.978576	0.677849	0.594745	1.30089	3.03839	1.58321	0.457185	0.692689
Deide_21620	hydrolase	1					2606989	-	43	62	1255	484	569	445	1.36782	0.573175	1.12463	0.471268	0.858814	0.706122	1.28426	0.538159	0.667404	0.875704	2.38639	0.822206
Deide_21630	conserved hypothetical protein Deide_21630	1					2607088	+	237	352	2239	855	764	1350	1.40896	1.82401	0.619019	0.801367	2.76013	1.21264	0.312863	0.405025	0.660844	1.97856	0.772453	0.439343
Deide_21650	kanamycin kinase (aminoglycoside 3-phosphotransferase, neomycin-kanamycin phosphotransferase)	1					2610993	-	21	28	174	100	167	58	1.26487	1.86702	0.300142	0.443027	1.8772	0.445444	0.771802	1.13923	0.994575	0.388885	0.67748	0.237292
Deide_21660	conserved hypothetical protein Deide_21660	-1					2611229	+	879	534	7444	3730	7968	8118	0.576313	0.832289	1.00364	1.44942	0.959809	1.6715	0.87977	1.27053	0.86714	1.1408	0.692443	1.74149
Deide_21680	conserved hypothetical protein Deide_21680	-20	ATG	6	MKARLS		2613353	-	932	258	3615	793	6983	2616	0.262609	0.828039	0.305028	0.961792	2.18122	2.53355	0.727168	2.29285	0.379622	0.419474	0.317146	1.16153
Deide_21690	peptidase	-45					2613493	+	118	135	1540	677	564	600	1.08532	1.01707	0.55257	0.517824	1.3369	0.680656	0.46388	0.434711	0.760773	1.19119	1.0671	0.509131
Deide_21700	conserved hypothetical protein Deide_21700	1					2615688	-	142	90	1527	435	1525	780	0.601257	0.683822	0.596931	0.678903	1.38709	1.37712	1.04229	1.18542	0.492989	0.572709	0.879259	0.992806
Deide_21720	phosphoesterase	1					2617433	-	1242	1128	9691	5471	13793	9197	0.861576	1.35045	0.804716	1.26133	1.38228	1.29105	1.07782	1.6894	0.976979	0.746615	0.637989	0.934006
Deide_21730	conserved hypothetical protein Deide_21730	1					2618531	-	5	93	385	168	130	428	17.6449	2.8026	9.30234	1.47753	3.7113	1.95659	2.52338	0.400798	0.755154	3.68646	6.29589	0.527197
Deide_21810	nitrilase superfamily protein	1					2625779	-	155	258	1501	524	1112	1841	1.57904	1.99425	1.29074	1.63014	3.30097	2.69828	0.696277	0.87936	0.60414	1.85378	0.7918	0.817422
Deide_21820	putative 5-formyltetrahydrofolate cyclo-ligase family protein	1					2625814	+	174	138	1331	296	1136	532	0.752377	1.20293	0.332262	0.531234	3.12565	1.38034	0.633633	1.01308	0.384858	0.524376	0.625454	0.441616
Deide_21830	conserved hypothetical protein Deide_21830	-2					2626429	+	210	1017	12572	3305	906	3278	4.59417	0.938547	1.69632	0.346542	2.06301	0.761732	0.418714	0.0855394	0.45494	4.05126	4.89499	0.369233
Deide_21840	Twitching mobility protein	-3					2627070	+	168	120	1810	739	1227	829	0.677607	0.769205	0.536245	0.608734	1.08865	0.861539	0.708833	0.804653	0.706566	0.756518	0.880918	0.791381
Deide_21850	putative diguanylate cyclase/phosphodiesterase	1					2630756	-	626	534	7598	1225	1622	2050	0.809231	0.81542	0.355875	0.358597	2.92252	1.28524	0.251469	0.253393	0.279013	1.41518	0.99241	0.439769
Deide_21851	conserved hypothetical protein Deide_21851	-79					2631060	+	53	80	1567	532	417	322	1.43192	0.592326	0.660235	0.273111	1.00816	0.464846	0.763605	0.315871	0.587529	0.864628	2.41746	0.461082
Deide_21853	hypothetical protein Deide_21853	1					2632492	-	1326	2098	3495	2680	4354	8341	1.50096	6.96463	0.683585	3.17192	5.24836	2.39028	0.318679	1.47871	1.32701	2.14506	0.215511	0.455434
Deide_21860	conserved hypothetical protein Deide_21860	-354					2634969	-	1365	891	4612	18	19	74	0.619228	2.24144	0.00589138	0.0213253	331.862	3.15736	0.00135092	0.00488998	0.00675414	4.36102	0.276263	0.00951407
Deide_21870	conserved hypothetical protein Deide_21870	1					2635464	+	12	30	122	93	102	147	2.37162	2.85299	1.33123	1.60144	2.16267	1.21395	0.82495	0.992391	1.3192	1.61371	0.831275	0.561317
Deide_21930	ABC transporter periplasmic protein	-23					2643456	+	75	23	778	83	497	244	0.290919	0.342995	0.353547	0.416833	1.85781	2.25775	0.643138	0.758262	0.184623	0.549722	0.848173	1.21527
Deide_21950	DNA polymerase III subunit alpha	-2					2650484	-	281	305	3315	5828	3611	2913	1.02967	1.06747	1.12655	1.16791	0.350859	0.383871	1.24718	1.29296	3.04245	0.90328	0.964592	1.09409
Deide_21960	signal transduction protein	1					2650781	+	886	985	7612	2743	7872	7309	1.05465	1.50133	0.896484	1.27618	2.40748	2.04643	0.862303	1.22752	0.623611	1.03964	0.702476	0.85003
Deide_21970	molecular chaperone DnaK	-55					2651810	+	4291	3618	6375	8979	22983	9743	0.799864	6.58458	0.246747	2.03125	2.70143	0.833354	0.519825	4.27926	2.43744	0.474674	0.121475	0.308487
Deide_21980	HSP-70 cofactor GrpE	-22					2653884	+	59	25	329	123	373	122	0.40197	0.881624	0.224712	0.492851	1.36266	0.761763	0.613572	1.34572	0.646988	0.366236	0.455943	0.559026
Deide_22010	conserved hypothetical protein	1					2656286	-	33	124	2090	411	299	729	3.56462	0.688359	2.40067	0.463589	2.0227	1.36223	0.879359	0.169812	0.340316	2.73002	5.17844	0.67347
Deide_22040	peptidase S8	1					2658995	-	114	443	11424	4024	1438	3264	3.68642	0.449909	3.11145	0.379738	0.738071	0.622956	1.22423	0.149411	0.609574	2.54156	8.19369	0.844032
Deide_22060	fructose-bisphosphate aldolase	-17					2660840	-	217	123	1995	658	2140	1172	0.537714	0.715322	0.58693	0.780794	1.25323	1.36794	0.957112	1.27325	0.570782	0.61323	0.751709	1.09153
Deide_22070	aminotransferase	1					2660916	+	167	134	2329	1368	1989	1302	0.761192	0.667536	0.847252	0.743008	0.656706	0.730954	1.15592	1.0137	1.01649	0.732969	1.1403	1.11306
Deide_22090	glutamate racemase	-1					2662429	+	396	215	2666	452	1069	1052	0.51505	0.935659	0.288695	0.524454	3.18899	1.78748	0.261994	0.475948	0.293403	1.10191	0.550467	0.560518
Deide_22100	tRNA nucleotidyltransferase	-59					2663219	+	609	314	8543	4193	7846	3321	0.489123	0.426441	0.592611	0.516667	0.502062	0.608288	1.25037	1.09013	0.849379	0.473947	1.14699	1.21158
Deide_22110	conserved hypothetical protein Deide_22110	-34					2664066	+	902	1808	41625	11357	4799	7108	1.90151	0.503946	0.856365	0.226958	1.0673	0.480672	0.51636	0.136848	0.472168	1.65846	3.77324	0.450362
Deide_22120	regulator protein	-1					2665873	-	253	114	1942	512	1015	456	0.427455	0.681075	0.195868	0.312081	1.49275	0.684006	0.389363	0.620382	0.456255	0.503047	0.627617	0.458218
Deide_22130	magnesium transport protein	-148					2667361	-	812	509	5526	2397	6406	4649	0.594658	1.06868	0.622188	1.11815	1.42365	1.48955	0.765666	1.376	0.750661	0.81261	0.556444	1.04629
Deide_22131	ferredoxin	1					2667694	-	12494	12722	58828	64261	69990	52748	0.965961	2.50906	0.458799	1.19172	1.32727	0.63041	0.54368	1.41219	1.89039	0.843878	0.38499	0.474967
Deide_22140	conserved hypothetical protein Deide_22140	1					2668582	-	492	420	4348	1020	3054	2282	0.809823	1.12073	0.504044	0.697554	2.76059	1.71823	0.602438	0.833723	0.405973	0.836674	0.722588	0.622413
Deide_22160	response regulator OmpR	1					2670670	-	69	34	221	70	163	118	0.467451	1.78495	0.185845	0.709646	3.25637	1.29464	0.22927	0.875463	0.548142	0.810595	0.261884	0.397572
Deide_22170	conserved hypothetical protein Deide_22170	1					2671043	-	27	26	302	74	132	59	0.913514	0.998863	0.237469	0.259655	2.35556	0.61233	0.474481	0.518811	0.424045	0.500481	0.914554	0.259951
Deide_22180	50S ribosomal protein L21	-138					2671376	+	235	341	1654	2869	2239	4834	1.37655	2.39198	2.23541	3.88439	0.79685	1.29402	0.924687	1.6068	3.0018	2.41748	0.575485	1.62392
Deide_22200	GTPase ObgE	-26					2672169	+	58	35	243	43	159	73	0.572461	1.6711	0.136777	0.399272	5.45698	1.30383	0.266059	0.776664	0.306231	0.514085	0.342566	0.238928
Deide_22210	peptidylprolyl isomerase	-2					2674374	-	273	177	3329	1374	1841	1164	0.615059	0.616878	0.463349	0.46472	0.863653	0.650626	0.654485	0.656421	0.714266	0.70796	0.997051	0.753342
Deide_22220	cytidylate kinase	1					2674448	+	116	110	649	279	863	855	0.899582	1.96647	0.800989	1.75095	2.64327	2.35357	0.72204	1.57837	0.743955	1.10934	0.45746	0.890401
Deide_22240	conserved hypothetical protein Deide_22240	-133					2679831	-	1316	1913	35807	4830	942	1210	1.379	0.61985	0.0999189	0.0449127	2.65534	0.192399	0.069471	0.0312266	0.233435	1.43828	2.22474	0.0724574
Deide_22250	TatD deoxyribonuclease (Sec-independent protein translocase protein TatD)	1					2680791	-	39	24	388	120	384	170	0.583784	0.71766	0.473699	0.58233	1.34086	1.08801	0.955598	1.17474	0.535225	0.495709	0.813455	0.811428
Deide_22260	conserved hypothetical protein Deide_22260	1					2680856	+	52	37	751	142	448	265	0.675001	0.571612	0.55381	0.468984	1.74689	1.43325	0.836148	0.708077	0.327217	0.662334	1.18087	0.820458
Deide_22300	universal stress protein	1					2684797	-	36	149	3401	549	214	397	3.92636	0.508299	1.19841	0.155144	1.81956	0.555371	0.576926	0.0746878	0.279353	2.07724	7.7245	0.305223
Deide_22310	beta-lactamase	1					2684900	+	624	1323	25816	5006	1814	4752	2.01132	0.59458	0.82758	0.244647	1.77183	0.729039	0.282138	0.0834047	0.335574	2.93325	3.38276	0.411461
Deide_22320	conserved hypothetical protein Deide_22320	-1					2686460	+	451	259	3451	1997	5015	2603	0.54479	0.870752	0.627214	1.00249	0.869509	1.00106	1.0792	1.72492	1.00143	0.581183	0.625655	1.1513
Deide_22360	ABC transporter ATP-binding protein	-277					2690817	-	1816	4176	19962	18311	41194	80413	2.18148	2.42715	4.81203	5.35395	1.52898	3.37271	2.20154	2.44947	1.58743	2.18576	0.898782	2.20586
Deide_22380	conserved hypothetical protein Deide_22380	-1					2692603	-	21	14	226	160	258	94	0.632433	0.718719	0.486437	0.552804	0.586625	0.451204	1.19236	1.35504	1.22518	0.40796	0.879945	0.769152
Deide_22390	RNA pseudouridine synthase	1					2692670	+	13	11	66	11	48	29	0.802704	1.9337	0.242422	0.583991	6.70429	2.02474	0.358349	0.863256	0.288427	0.676498	0.415114	0.302007
Deide_22400	serine proteinase	-87					2693780	+	63	76	1147	615	262	297	1.1444	0.768758	0.512312	0.344148	0.828497	0.370891	0.403617	0.271132	0.927895	1.2693	1.48864	0.447667
Deide_22420	conserved hypothetical protein Deide_22420	1					2696844	-	127	86	507	150	395	199	0.642393	1.96802	0.170282	0.521671	3.84379	1.01889	0.301858	0.924765	0.512	0.564112	0.326415	0.265074
Deide_22430	protease	-165	GTG	36	VPDISTFVLQSGGAVSSSDGRAVWRIPAAPGCLPTC		2696985	+	147	166	1588	431	998	668	1.07126	1.21282	0.49383	0.559085	2.58216	1.19032	0.658904	0.745972	0.469693	0.749472	0.883282	0.460979
Deide_22450	conserved hypothetical protein Deide_22450	1					2700003	+	17	23	153	56	129	57	1.28347	1.74412	0.364371	0.495148	2.75355	0.781721	0.736461	1.00078	0.633408	0.49476	0.735883	0.283896
Deide_22460	conserved hypothetical protein Deide_22460	1					2700750	+	655	457	6126	5281	7505	8288	0.661882	0.865523	1.37508	1.79814	0.580166	1.20531	1.11203	1.45417	1.49185	1.23654	0.764719	2.07752
Deide_22500	peptidase M16	1					2705957	-	18	14	84	80	68	43	0.737839	1.9337	0.259606	0.680364	1.17325	0.412804	0.366644	0.960886	1.64815	0.708058	0.381569	0.351846
Deide_22510	peptidase M23	1					2706043	+	9	30	342	85	145	192	3.16217	1.01773	2.31834	0.746151	2.36622	1.73479	1.56363	0.503251	0.43011	1.48266	3.10706	0.733149
Deide_22520	acetyltransferase	1					2707119	-	151	62	714	482	1411	510	0.389512	1.00747	0.367038	0.949345	0.862377	0.812621	0.906899	2.34569	1.16825	0.404718	0.386623	0.942304
Deide_22570	diguanylate cyclase	-95					2712477	-	17	73	362	145	29	200	4.07361	2.33967	1.2785	0.7343	3.37526	1.05932	0.165561	0.0950893	0.693181	7.72221	1.74111	0.313848
Deide_22580	co-chaperonin GroES	-77					2712618	+	202	183	222	110	399	329	0.85942	9.56396	0.176996	1.96968	11.1535	2.29704	0.191704	2.13335	0.857485	0.923278	0.0898603	0.205948
Deide_22591	kinase	1					2714872	+	50	24	387	155	486	222	0.455352	0.719515	0.482504	0.762419	1.03808	1.09998	0.943355	1.49062	0.693119	0.511477	0.632859	1.05963
Deide_22610	o-succinylbenzoate--CoA ligase	-39					2717797	-	16	50	587	226	171	189	2.96453	0.98826	1.28369	0.427933	1.48325	0.642271	1.03725	0.34578	0.666281	1.23759	2.99975	0.433016
Deide_22620	conserved hypothetical protein Deide_22620	-40					2718508	-	26	66	1475	341	130	249	2.40811	0.519148	1.04074	0.224367	1.2976	0.560802	0.485265	0.104615	0.400082	2.14469	4.63858	0.432183
Deide_22650	cofactor-independent phosphoglycerate mutase	1					2721725	-	124	74	792	334	804	480	0.56613	1.08404	0.420666	0.805504	1.48538	1.10372	0.629279	1.20496	0.729807	0.66849	0.52224	0.743057
Deide_22660	conserved hypothetical protein Deide_22660	-4					2722664	-	1863	2114	17234	7633	36003	28662	1.07646	1.42318	1.67191	2.21041	1.85679	2.88387	1.87558	2.47968	0.766472	0.89141	0.756379	1.55315
Deide_22680	conserved hypothetical protein Deide_22680	-78					2724162	-	1476	1601	22180	27146	2751	10074	1.02899	0.83747	0.741709	0.60366	0.395401	0.285011	0.180889	0.147222	2.11803	4.10035	1.22869	0.720814
Deide_22690	conserved hypothetical protein Deide_22690	1					2724313	+	103	111	1182	493	951	713	1.02233	1.08954	0.752264	0.801722	1.50948	1.11073	0.896091	0.955005	0.721799	0.839496	0.938311	0.735832
Deide_22700	coproporphyrinogen dehydrogenase	1					2725068	+	28	32	246	53	217	190	1.08417	1.50923	0.737418	1.02653	4.04787	2.75323	0.75216	1.04705	0.372844	0.9804	0.718362	0.680168
Deide_22710	dihydrolipoyl dehydrogenase (E3 component of alpha-ketoacid dehydrogenase complexes)	1					2726329	+	53	45	694	174	226	311	0.805457	0.752303	0.63768	0.595597	1.73387	1.3727	0.413848	0.386537	0.433887	1.54085	1.07066	0.791699
Deide_22740	glycine C-acetyltransferase (2-amino-3-ketobutyrate coenzyme A ligase)	1					2729280	+	74	48	904	507	954	442	0.61534	0.616045	0.649096	0.649839	0.634725	0.669544	1.2512	1.25263	0.970569	0.51878	0.998856	1.05486
Deide_22750	Ubiquinone/Menaquinone biosynthesis methyltransferase	1					2730677	+	65	74	267	73	303	413	1.08	3.21558	0.690486	2.05585	6.79613	4.34502	0.452416	1.34702	0.47315	1.52622	0.335865	0.639338
Deide_22760	cytochrome c	1					2732549	-	443	721	8312	4171	5099	6486	1.54396	1.0064	1.59108	1.03711	1.1589	1.19427	1.11709	0.728152	0.868404	1.4243	1.53415	1.03051
Deide_22780	N-acetylmuramoyl-L-alanine amidase	-2					2734716	-	422	190	1414	1482	4664	2951	0.427117	1.55899	0.759932	2.77378	0.859524	1.52928	1.07264	3.91518	1.81378	0.708468	0.27397	1.77921
Deide_22781	conserved hypothetical protein Deide_22781	1					2735735	-	153	422	5275	1846	819	2279	2.61654	0.928174	1.61872	0.574214	1.53262	0.948151	0.519519	0.184291	0.605614	3.1158	2.81901	0.618649
Deide_22800	agmatine deiminase	1					2738006	-	329	361	3396	2380	3109	2829	1.04092	1.23333	0.934448	1.10718	1.01691	0.912895	0.917136	1.08666	1.21282	1.01888	0.843992	0.897714
Deide_22810	conserved hypothetical protein Deide_22810	1					2738718	-	3417	3255	29271	6657	15310	15518	0.903674	1.29019	0.493525	0.704612	3.27812	1.79028	0.434849	0.62084	0.393575	1.13493	0.700421	0.546131
Deide_22820	ribonuclease	1					2740328	-	253	174	3388	1942	3441	1864	0.652431	0.595862	0.800652	0.731231	0.600693	0.73716	1.32	1.20555	0.991957	0.606556	1.09494	1.22718
Deide_22830	conserved hypothetical protein Deide_22830	-11					2740509	+	89	200	484	143	278	1340	2.1318	4.79429	1.63619	3.67969	9.37662	7.1967	0.303154	0.681776	0.511302	5.39721	0.444653	0.767516
Deide_22850	conserved hypothetical protein Deide_22850	1					2742580	+	108	65	536	223	510	290	0.570947	1.40698	0.291805	0.719093	1.95416	0.998753	0.458306	1.1294	0.719991	0.636704	0.405796	0.51109
Deide_22870	Crp family transcriptional regulator	-4					2745439	-	93	57	1107	402	835	686	0.58143	0.597402	0.801603	0.823623	0.950608	1.31058	0.871389	0.895326	0.628442	0.919914	0.973265	1.37867
Deide_22880	acyl-CoA dehydrogenase	-60					2745568	+	154	131	1573	1411	631	538	0.806968	0.966233	0.379647	0.454575	0.622439	0.292833	0.397665	0.476149	1.55233	0.95469	0.835169	0.470461
Deide_22890	conserved hypothetical protein Deide_22890	1					2748157	-	20	21	241	229	164	248	0.996082	1.01098	1.34753	1.36769	0.614804	0.831728	0.795834	0.807736	1.64439	1.69324	0.985266	1.35283
Deide_22900	hydrolase	1					2748262	+	619	1301	10196	6034	3775	7065	1.99385	1.48043	1.24034	0.920946	1.44552	0.899232	0.591882	0.43947	1.02415	2.09558	1.34681	0.622081
Deide_22930	tRNA-pseudouridine synthase I	-1					2751983	-	16	10	213	69	117	47	0.592906	0.544703	0.319224	0.293272	0.971636	0.523135	0.7097	0.652002	0.560604	0.449802	1.08849	0.538406
Deide_22940	putative exported metalloendopeptidase with LysM domains	-2					2752053	+	327	303	3725	1856	2523	1584	0.879024	0.943748	0.526412	0.565172	1.0945	0.655454	0.748821	0.803958	0.862261	0.702987	0.931419	0.598859
Deide_22950	stationary phase survival protein SurE	-2					2754168	-	66	199	4441	1003	480	1212	2.86032	0.51989	1.99562	0.362722	1.33016	0.92804	0.70584	0.128293	0.390847	2.82729	5.50178	0.697689
Deide_22951	hypothetical protein Deide_22951	1					2754425	+	30	14	317	72	134	112	0.442703	0.512399	0.405709	0.469581	1.30361	1.19468	0.433503	0.501751	0.393061	0.935886	0.863981	0.916436
Deide_22970	sulfurtransferases (Thiosulfate, 3-mercaptopyruvate)	1					2754984	+	239	127	2705	1038	1981	700	0.504094	0.544723	0.318287	0.34394	0.820274	0.517923	0.804443	0.86928	0.664075	0.395661	0.925413	0.631403
Deide_22980	exodeoxyribonuclease VII large subunit	-108					2757295	-	14	15	150	16	54	110	1.01641	1.16022	0.853853	0.97466	6.28527	5.28004	0.374347	0.427312	0.184593	2.28091	0.876051	0.840067
Deide_22990	Protein CrcB homolog	1					2757567	-	205	143	749	210	480	303	0.661741	2.2151	0.160623	0.537666	4.5653	1.10812	0.227246	0.76068	0.485204	0.706823	0.298741	0.242727
Deide_23000	CorA-like Mg2+ transporter protein	1					2757601	+	59	35	297	63	188	114	0.562758	1.36726	0.209977	0.510153	3.7246	1.38973	0.309253	0.751353	0.367089	0.678979	0.411596	0.373121
Deide_23040	thymidylate synthase	1					2761412	-	146	100	912	357	800	536	0.64976	1.27217	0.398961	0.781127	1.87795	1.15309	0.531797	1.04121	0.677424	0.750213	0.51075	0.614012
Deide_23050	fumarate hydratase	-2					2761590	+	213	148	1697	380	1324	855	0.659156	1.01186	0.436219	0.669632	2.61114	1.72801	0.603277	0.92608	0.387515	0.723082	0.651431	0.661785
Deide_23080	conserved hypothetical protein Deide_23080	1					2767003	-	163	278	2019	297	884	794	1.61794	1.59753	0.52936	0.52268	6.27539	2.05319	0.526348	0.519707	0.25457	1.00572	1.01278	0.327181
Deide_23100	peptide deformylase	-3					2768644	-	220	136	1942	1948	2325	1116	0.586438	0.812511	0.551264	0.763777	0.468061	0.439987	1.02567	1.42107	1.73591	0.537466	0.72176	0.940021
Deide_23135	conserved hypothetical protein Deide_23135	1					2773351	+	98	36	503	102	330	218	0.348484	0.830375	0.24174	0.576024	2.36622	1.64143	0.326811	0.778733	0.350929	0.739694	0.41967	0.693692
Deide_23150	RNA polymerase sigma factor, ECF subfamily	-4					2774005	+	16	6	145	42	105	37	0.355744	0.48009	0.251304	0.339145	0.957755	0.676577	0.63691	0.859535	0.501266	0.394568	0.740993	0.70642
Deide_23170	phytanoyl-CoA dioxygenase	-69					2776051	-	146	346	2697	2423	2526	3613	2.24817	1.48845	2.68926	1.78049	0.95736	1.1452	1.67915	1.11172	1.55475	1.60156	1.51041	1.1962
Deide_23180	Appr-1-p processing phosphatase	1					2776722	-	41	71	870	268	128	217	1.64278	0.946844	0.575167	0.331507	1.77614	0.621856	0.302995	0.174636	0.533092	1.89828	1.73501	0.350117
Deide_23190	guanylate kinase	-4					2777487	-	465	364	5429	996	2223	2279	0.742599	0.777895	0.53261	0.557926	2.45016	1.75732	0.463976	0.486029	0.317487	1.14793	0.954626	0.717225
Deide_23200	conserved hypothetical protein Deide_23200	1					2777922	-	123	118	1136	305	1122	591	0.910087	1.20516	0.522156	0.69145	2.59379	1.48817	0.885312	1.17235	0.464631	0.589799	0.755161	0.573744
Deide_23210	conserved hypothetical protein Deide_23210	1					2778013	+	145	89	1579	817	1540	534	0.582275	0.653954	0.400213	0.449481	0.730332	0.501977	1.03077	1.15766	0.89542	0.388267	0.89039	0.687327
Deide_23220	acetate kinase	1					2778700	+	34	23	282	160	129	135	0.641734	0.946277	0.431492	0.636263	0.963741	0.648006	0.36823	0.542979	0.981879	1.1718	0.678167	0.672385
Deide_23240	hypothetical protein Deide_23240	1					2782072	+	13	28	597	84	89	120	2.04325	0.544156	1.00313	0.267152	2.23476	1.09715	0.664439	0.176953	0.243496	1.50974	3.75489	0.490948
Deide_23250	cyclopropane-fatty-acyl-phospholipid synthase	-3					2784425	-	48	73	1928	889	368	362	1.44274	0.439294	0.819569	0.249548	0.550521	0.312732	0.744073	0.22656	0.797961	1.10146	3.28422	0.568065
Deide_23270	membrane protein; permease	-2					2786894	-	295	206	3017	1164	2078	1107	0.662447	0.792194	0.407797	0.487668	1.1865	0.730398	0.683648	0.817547	0.667674	0.596502	0.836218	0.615592
Deide_23280	DNA damage response protein C (DdrC)	1					2787675	-	170	15336	460	1196	6806	220563	85.5794	386.807	140.994	637.275	85.9673	141.634	3.88554	17.5621	4.49946	36.2869	0.221246	1.64753
Deide_23290	GTP-binding protein EngA	-208					2788036	+	1037	1555	5357	19198	24394	34722	1.42252	3.36782	3.63868	8.6146	0.543034	1.38904	2.28304	5.4051	6.20185	1.59379	0.422386	2.55792
Deide_23310	cell division protease FtsH	-26	ATG	9	MSVTKERRL		2792183	+	465	1623	16094	4453	1641	4880	3.31109	1.17002	1.14047	0.403002	2.44353	0.841651	0.342503	0.121028	0.478824	3.32982	2.82994	0.34444
Deide_23320	conserved hypothetical protein Deide_23320	1					2794734	+	87	77	1042	338	941	759	0.839609	0.857359	0.948071	0.968113	1.52731	1.72461	1.04973	1.07192	0.561353	0.903154	0.979298	1.12918
Deide_23330	conserved hypothetical protein Deide_23330	-26	GTG	9	VRLAARTSG		2796780	-	10	9	39	11	24	29	0.853785	2.67743	0.315149	0.988292	5.48532	2.02474	0.232927	0.730448	0.488107	1.353	0.318883	0.36912
Deide_23340	elongation factor G	-71					2799348	-	602	644	17647	7349	4318	2436	1.01483	0.423404	0.439743	0.183467	0.587503	0.254574	0.696137	0.290438	0.720683	0.63169	2.39685	0.433315
Deide_23350	putative serine-threonine phosphatase; putative Bis(5'-nucleosyl)-tetraphosphatase (asymmetrical)	-3					2799421	+	41	32	256	65	146	105	0.740409	1.45027	0.278307	0.545131	3.30057	1.24063	0.345603	0.676948	0.4394	0.805278	0.510531	0.375882
Deide_23360	putative thioredoxin reductase (putative pyridine nucleotide-disulphide oxidoreductase family protein)	1					2800736	+	598	394	3701	1464	3478	1187	0.62503	1.23514	0.215709	0.426269	1.8043	0.622694	0.564465	1.11546	0.684556	0.382147	0.506039	0.345117
Deide_23370	VanW like protein	1					2801889	+	368	324	3130	2866	3180	2336	0.835224	1.20099	0.689832	0.991929	0.757916	0.625982	0.838664	1.20594	1.5846	0.822537	0.695445	0.825924
Deide_23430	cysteine desulfurase	1					2807968	+	79	51	826	344	542	388	0.612419	0.716357	0.533732	0.624315	0.993949	0.86624	0.665857	0.778864	0.720718	0.801571	0.854908	0.871513
Deide_23440	pyruvate dehydrogenase subunit alpha	-82					2810585	+	149	135	2468	875	365	996	0.859515	0.634641	0.726426	0.536372	1.03438	0.874211	0.237747	0.175546	0.61355	3.05546	1.35433	0.845158
Deide_23480	conserved hypothetical protein Deide_23480	-87					2814697	+	138	273	1808	1467	2151	2574	1.87668	1.75188	2.02697	1.89218	1.24763	1.34755	1.51276	1.41216	1.40417	1.33992	1.07124	1.08009
Deide_23500	histidine kinase	-68	ATG	23	MMLPCLRRLPKSWKRRSDVGERS		2815917	+	83	496	9544	1576	1486	3115	5.66904	0.602963	4.07848	0.43379	2.10998	1.51798	1.7376	0.184812	0.285767	2.34719	9.40197	0.71943
Deide_23511	conserved hypothetical protein Deide_23511	1					2818800	-	335	496	3487	512	1488	1729	1.40457	1.65032	0.560878	0.659014	6.49478	2.59352	0.431089	0.506516	0.2541	1.30107	0.851086	0.399324
Deide_23520	NAD dependent epimerase/dehydratase	1					2818840	+	119	135	1721	408	1744	1295	1.0762	0.910107	1.18261	1.00009	2.21833	2.43767	1.42236	1.20284	0.410267	0.831444	1.1825	1.09888
Deide_1p00010	ATPase involved in plasmid/chromosome partitioning	-1					203	+	86	71	583	147	432	284	0.783187	1.41296	0.358871	0.647443	3.23812	1.48377	0.487522	0.879544	0.436351	0.736112	0.554289	0.458218
Deide_1p00021	conserved hypothetical protein Deide_1p00021	1					2056	+	156	117	564	550	948	716	0.711487	2.40683	0.498777	1.68727	1.42618	0.999805	0.589783	1.99513	1.6876	0.845696	0.295611	0.701035
Deide_1p00071	plasmid replication initiator protein	-4					7514	+	221	354	2837	766	1937	1678	1.51956	1.44772	0.825122	0.786112	3.09833	1.6824	0.850641	0.810425	0.467258	0.97	1.04962	0.543002
Deide_1p00090	conserved hypothetical protein Deide_1p00090	1					9165	+	702	2550	21303	8120	2993	5932	3.44595	1.3888	0.918295	0.370094	2.10541	0.561061	0.413788	0.166766	0.659633	2.21924	2.48125	0.266485
Deide_1p00092	pH-dependent sodium/proton antiporter	-96					11280	-	36	34	476	294	516	334	0.895947	0.828727	1.00824	0.932591	0.775326	0.872497	1.39109	1.28672	1.06888	0.72478	1.08111	1.12533
Deide_1p00099	diguanylate-cyclase	-41					22482	-	187	174	1376	503	919	1252	0.882701	1.46714	0.72758	1.20931	2.31918	1.91162	0.476961	0.792756	0.632611	1.52545	0.601649	0.824266
Deide_1p00110	hypothetical protein Deide_1p00110	-39					22863	+	56	17	159	155	242	119	0.287983	1.24048	0.230928	0.994722	0.735309	0.589631	0.419407	1.80659	1.68703	0.550606	0.232154	0.801882
Deide_1p00121	DNA/RNA endonuclease G	-21					23917	+	20	29	491	368	136	97	1.37554	0.685261	0.52706	0.262568	0.528327	0.202437	0.65996	0.328776	1.29704	0.798624	2.00733	0.383165
Deide_1p00131	hypothetical protein Deide_1p00131	1					27130	+	374	573	5602	1981	2432	3243	1.45341	1.18673	0.94231	0.769406	1.9392	1.25727	0.631104	0.515303	0.611967	1.49311	1.22472	0.648343
Deide_1p00140	cellulase; peptidase	1					28853	+	85	94	515	240	381	334	1.04909	2.11768	0.427018	0.861968	2.62585	1.06881	0.435026	0.878133	0.806475	0.981592	0.495398	0.407034
Deide_1p00160	mercuric reductase	-210					31227	+	13	23	169	21	38	48	1.67838	1.57899	0.401251	0.377491	7.34279	1.75544	0.283693	0.266894	0.21504	1.41438	1.06294	0.23907
Deide_1p00150	acetyltransferase	1					31256	-	53	177	464	390	612	699	3.16813	4.42583	1.43324	2.00222	3.04271	1.3765	1.12069	1.56558	1.45457	1.2789	0.715828	0.452393
Deide_1p00170	hypothetical protein Deide_1p00170	1					33119	+	76	51	484	161	399	351	0.636594	1.22254	0.501894	0.963859	2.12372	1.67435	0.509528	0.97852	0.575662	0.985017	0.520713	0.788405
Deide_1p00200	histidine kinase	-8					41257	-	311	362	2726	905	2135	1967	1.10422	1.54071	0.687325	0.959026	2.68171	1.66925	0.666264	0.929639	0.574526	1.03161	0.716691	0.622455
Deide_1p00220	RNA polymerase sigma factor, sigma-70 family	-36					42180	+	392	365	2756	2423	3053	1534	0.883309	1.53657	0.425263	0.739772	1.00993	0.486225	0.755874	1.31489	1.52146	0.562611	0.574857	0.481443
Deide_1p00230	transcriptional regulator, gntR family	-2					44433	-	504	416	3868	3190	5976	3191	0.783012	1.2478	0.688041	1.09646	0.874289	0.768247	1.15077	1.83386	1.42722	0.597896	0.627512	0.878711
Deide_1p00240	histidine kinase	1					44748	+	186	105	912	278	745	333	0.535528	1.33578	0.194558	0.48529	2.53219	0.91995	0.388734	0.969625	0.527518	0.500492	0.400911	0.363302
Deide_1p00250	diguanylate cyclase domain protein; membrane protein	-20					49431	+	683	1011	8955	2234	3166	2860	1.40422	1.30986	0.455055	0.424475	3.03403	0.983213	0.449882	0.41965	0.431722	1.0115	1.07204	0.324061
Deide_1p00270	transcriptional regulator, LuxR family	1					51404	+	18	59	272	21	59	53	3.10946	2.51665	0.319979	0.258976	18.8359	1.9383	0.318118	0.257469	0.13361	1.00585	1.23556	0.102905
Deide_1p00280	hypothetical protein Deide_1p00280	-55					54290	-	18	21	104	73	97	96	1.10676	2.34275	0.579585	1.22685	1.92863	1.00998	0.523008	1.10708	1.21472	1.10818	0.472419	0.523678
Deide_1p00350	proline racemase	-298					63827	-	56	62	254	37	152	155	1.05029	2.83203	0.300789	0.811054	11.2342	3.21732	0.263429	0.710317	0.25209	1.14182	0.370862	0.286386
Deide_1p00380	transposase	-74					67479	+	13	15	134	15	54	62	1.0946	1.29875	0.518283	0.614949	6.70429	3.17443	0.403143	0.478334	0.19372	1.2856	0.842806	0.473492
Deide_1p00400	threonine ammonia-lyase (L-threonine dehydratase)	1					72986	+	146	107	580	102	265	169	0.695243	2.1404	0.125792	0.387267	7.03293	1.27248	0.176158	0.542326	0.30434	0.714086	0.324819	0.180932
Deide_1p00410	endoribonuclease L-PSP	1					73928	+	70	52	599	470	917	323	0.704711	1.0072	0.501444	0.716684	0.741751	0.5278	1.27139	1.81713	1.35787	0.394405	0.699673	0.71156
Deide_1p00460	histidine kinase-like ATPase	1					79118	+	13	54	964	224	108	261	3.94054	0.649915	2.1818	0.359845	1.61621	0.894865	0.806286	0.132981	0.402122	2.70599	6.06317	0.55368
Deide_1p00471	DsrE/DsrF-like family protein	-113					81874	+	141	207	2320	486	381	320	1.3927	1.03519	0.246632	0.183322	2.85553	0.505683	0.262249	0.19493	0.362523	0.940447	1.34535	0.177089
Deide_1p00480	aldo/keto reductase	1					82798	+	32	7	219	60	114	39	0.207517	0.370846	0.132444	0.236686	0.782167	0.499204	0.345751	0.617879	0.474126	0.383062	0.559578	0.638233
Deide_1p00490	hypothetical protein Deide_1p00490	-9					84486	-	59	40	270	57	203	142	0.643152	1.71884	0.26155	0.698999	4.70476	1.91328	0.333928	0.892431	0.365341	0.783253	0.374178	0.406669
Deide_1p00500	hypothetical protein Deide_1p00500	-1					84992	-	100	34	749	385	652	310	0.322541	0.526668	0.336884	0.550087	0.592067	0.618395	0.632785	1.03326	0.889541	0.532382	0.612418	1.04447
Deide_1p00502	polysaccharide deacetylase, precursor	-427					85010	+	17	13	119	104	128	131	0.725438	1.26746	0.837415	1.46311	0.838036	0.967393	0.730752	1.27675	1.51242	1.14596	0.572354	1.15436
Deide_1p00503	hypothetical protein Deide_1p00503	-60					87121	-	17	28	193	78	132	131	1.56248	1.68322	0.837415	0.902123	2.40667	1.28986	0.753588	0.811819	0.699398	1.11124	0.928271	0.535952
Deide_1p00510	flavoredoxin	-1					87779	-	74	44	607	230	480	324	0.564062	0.841015	0.475808	0.709428	1.28256	1.08189	0.629533	0.938631	0.655732	0.755811	0.670692	0.843538
Deide_1p00512	response regulator, OmpR	-173					88811	-	114	80	929	371	950	424	0.665719	0.999111	0.404184	0.606599	1.44567	0.877722	0.808775	1.21381	0.691107	0.499749	0.666311	0.607139
Deide_1p00530	Alpha-mannosidase	-89					92677	-	102	59	1097	483	886	357	0.548729	0.624	0.380352	0.432527	0.81895	0.567657	0.843029	0.958671	0.761952	0.451174	0.879372	0.693152
Deide_1p00540	hypothetical protein Deide_1p00540	-2					93564	+	833	877	8891	2366	6618	3888	0.998758	1.14443	0.507224	0.581203	2.48506	1.26205	0.771064	0.883524	0.460523	0.657823	0.872714	0.507854
Deide_1p00580	conserved hypothetical protein Deide_1p00580	1					101377	+	161	208	4049	3077	1634	1432	1.22558	0.596012	0.966575	0.470053	0.453198	0.357421	0.984997	0.479012	1.31512	0.981297	2.05631	0.788664
Deide_1p00590	TerC family protein; membrane protein	-207					103475	-	1486	626	2993	1136	6746	4046	0.399633	2.42665	0.295887	1.79668	3.69444	2.73535	0.440592	2.67536	0.656838	0.671567	0.164685	0.740396
Deide_1p00592	glycosyl hydrolase family 43	-9					104208	+	0	0	19	3	6	3	#DIV/0!	0	#DIV/0!	0.209855	0	0.768007	#DIV/0!	0.374835	0.273247	0.55986	#DIV/0!	#DIV/0!
Deide_1p00671	transcriptional regulator, ROK family	-33					112863	-	88	62	7842	641	402	328	0.668367	0.0917285	0.405051	0.0555903	0.648464	0.392989	0.443356	0.0608473	0.141455	0.913603	7.28636	0.606031
Deide_1p00681	hypothetical protein Deide_1p00681	-242	ATG	64	MTSEEGSSARFLRLREQSVPAAADPTGDQVQSAPAHRLRWHQSSAEQEQADFLRDQEPKVTRTQ		113548	-	88	206	3345	566	340	374	2.2207	0.714514	0.461857	0.148603	2.44008	0.507481	0.374977	0.120649	0.292824	1.23169	3.10799	0.207978
Deide_1p00710	HTH-type transcriptional regulator rutR, transcriptional regulator, TetR family	-24					117175	-	269	222	1039	325	2137	2029	0.7829	2.479	0.819687	2.59548	4.57954	4.79472	0.771012	2.44136	0.541321	1.06313	0.315813	1.04699
Deide_1p00730	peptidase S8, precursor	-50					120912	-	16	254	2461	481	101	426	15.0598	1.19746	2.8934	0.230065	3.54031	0.680189	0.612647	0.0487138	0.338236	4.72278	12.5764	0.192127
Deide_1p00760	chloride peroxidase	-64					126293	-	11	47	417	266	64	185	4.05332	1.30768	1.82767	0.589641	1.18459	0.53414	0.564672	0.182174	1.10391	3.23669	3.09963	0.450906
Deide_1p00790	conserved hypothetical protein Deide_1p00790	-86					130865	+	568	639	8910	2140	2576	2843	1.06723	0.832075	0.543935	0.424083	2.00189	1.0203	0.440156	0.343171	0.415645	1.23578	1.28261	0.509669
Deide_1p00830	conserved hypothetical protein Deide_1p00830	-24					136997	+	339	1062	9427	4517	1192	1796	2.97188	1.30704	0.575738	0.253212	1.57626	0.305366	0.34126	0.150088	0.829208	1.6871	2.27374	0.193729
Deide_1p00850	hypothetical protein Deide_1p00850	1					141109	+	8	56	327	75	31	146	6.64055	1.98692	1.98327	0.593413	5.00587	1.49505	0.37608	0.112527	0.396918	5.27352	3.34214	0.29866
Deide_1p00870	endoribonuclease L-PSP	1					143810	-	76	77	1586	734	486	235	0.961132	0.563284	0.336026	0.196932	0.703311	0.245888	0.620628	0.363727	0.800903	0.541428	1.7063	0.349615
Deide_1p00890	response regulator, OmpR	-53	ATG	18	MPDTPVSPLSPCPTRRPE		146114	-	30	20	267	104	245	111	0.632433	0.869077	0.402087	0.55254	1.28929	0.819699	0.792599	1.08917	0.674076	0.507302	0.727707	0.635778
Deide_1p00914	hypothetical protein Deide_1p00914	-1					148404	+	361	403	8968	2125	4636	2733	1.05902	0.521374	0.822717	0.405038	1.27145	0.987747	1.24636	0.613607	0.410063	0.660094	2.03121	0.776868
Deide_1p00915	hypothetical protein Deide_1p00915	1					150203	+	275	606	2187	3627	1572	3641	2.09048	3.21487	1.43882	2.21271	1.12015	0.770971	0.55479	0.853191	2.87003	2.59345	0.650253	0.688273
Deide_1p00918	hypothetical protein Deide_1p00918	-48					151458	-	22	61	1030	467	422	698	2.63035	0.687119	3.44787	0.900679	0.87572	1.1479	1.86165	0.486315	0.784633	1.85205	3.82808	1.3108
Deide_1p00920	response regulator, OmpR	-118					154179	-	656	1201	10939	3551	4802	8662	1.73678	1.27381	1.43494	1.05243	2.26749	1.87341	0.710439	0.521059	0.561772	2.01979	1.36345	0.826204
Deide_1p00930	peptidase S8, subtilase family, precursor	-53					154748	+	705	1681	16041	5304	5605	5872	2.26196	1.21584	0.905139	0.486526	2.12479	0.850252	0.771605	0.41475	0.572215	1.17306	1.86041	0.400157
Deide_1p00950	metal dependent phosphohydrolase	-54					157434	+	221	130	2646	4606	1698	769	0.558029	0.570024	0.37814	0.386268	0.189222	0.128223	0.745683	0.761711	3.01246	0.507105	0.978958	0.677634
Deide_1p00960	conserved hypothetical protein Deide_1p00960	-115	GTG	23	VPDCILLPLTQQKLLTLLRIPGL		162296	+	76	62	427	137	457	323	0.773898	1.68463	0.461857	1.00537	3.03406	1.8107	0.583595	1.27037	0.555239	0.7914	0.459389	0.596792
Deide_1p00970	transposase	-346					164909	+	9	38	1149	462	43	179	4.00541	0.38371	2.16137	0.207055	0.551435	0.297561	0.463697	0.0444213	0.695839	4.66116	10.4386	0.539612
Deide_1p00992	rhodanese domain protein	-101					168501	+	82	94	566	180	224	378	1.08748	1.92686	0.500952	0.88762	3.50113	1.61281	0.26512	0.469758	0.550355	1.88953	0.564376	0.460656
Deide_1p00993	transposase, partial	-267					169246	+	46	37	278	14	71	145	0.763044	1.54417	0.342553	0.693226	17.7185	7.95435	0.149799	0.303149	0.0871506	2.28675	0.494144	0.44893
Deide_1p00994	hypothetical protein Deide_1p00994	-95					170272	+	18	14	180	38	20	50	0.737839	0.902392	0.301867	0.36919	2.47	1.01053	0.107837	0.131886	0.365341	2.7993	0.817648	0.409123
Deide_1p00996	peptidase M23	-36					171385	+	27	13	64	15	79	86	0.456757	2.35669	0.346141	1.78595	5.81038	4.40324	0.28397	1.46518	0.4056	1.21894	0.193813	0.757822
Deide_1p01022	FAD-dependent oxidoreductase	-98					178760	-	9	14	179	16	23	15	1.47568	0.907433	0.18112	0.111376	5.86625	0.720006	0.248024	0.152517	0.154687	0.730252	1.62621	0.122737
Deide_1p01030	conserved hypothetical protein Deide_1p01030	-128					180053	+	424	235	1745	833	1552	904	0.525785	1.56247	0.231697	0.688533	1.89137	0.833467	0.35525	1.0557	0.826107	0.652208	0.336508	0.440669
Deide_1p01070	major facilitator superfamily MFS_1; membrane protein	-12					186316	-	144	91	1169	917	1295	736	0.599494	0.903164	0.555435	0.836788	0.665311	0.616415	0.872803	1.31491	1.35751	0.636382	0.663771	0.926507
Deide_1p01073	hypothetical protein Deide_1p01073	-64					187956	+	28	14	206	44	193	70	0.474325	0.788498	0.27168	0.45163	2.13318	1.22183	0.668972	1.11207	0.369634	0.406116	0.601555	0.572773
Deide_1p01072	hypothetical protein Deide_1p01072	-227					188111	-	72	92	653	174	276	361	1.21216	1.63461	0.54487	0.734761	3.54479	1.59339	0.372036	0.501693	0.46113	1.46456	0.741561	0.449502
Deide_1p01080	conserved hypothetical protein Deide_1p01080	-76					188977	+	44	52	653	84	154	154	1.12113	0.92391	0.380352	0.313444	4.15027	1.40801	0.339685	0.27993	0.222614	1.11972	1.21346	0.339258
Deide_1p01090	conserved hypothetical protein Deide_1p01090	-4					193766	-	126	96	892	385	748	348	0.722781	1.24866	0.300142	0.518521	1.67172	0.694198	0.576156	0.995358	0.746935	0.520939	0.578843	0.41526
Deide_1p01100	threonine aldolase	1					196580	-	93	64	457	360	390	255	0.652834	1.62481	0.297972	0.74161	1.19187	0.544005	0.406996	1.01296	1.36324	0.732125	0.40179	0.456428
Deide_1p01110	hypothetical protein Deide_1p01110	1					198987	-	33	15	129	26	72	57	0.431204	1.34909	0.187706	0.587269	3.86786	1.68371	0.211752	0.662499	0.348795	0.886445	0.319626	0.435307
Deide_1p01120	dehydrogenase	-80					199181	+	130	86	1233	226	776	363	0.627568	0.809235	0.303446	0.391287	2.55119	1.23357	0.579331	0.747035	0.317199	0.523787	0.775508	0.483527
Deide_1p01150	conserved hypothetical protein Deide_1p01150	-5					204427	+	73	44	873	351	344	179	0.571789	0.58476	0.26647	0.272515	0.840423	0.391661	0.457345	0.467721	0.695793	0.582645	0.977817	0.466029
Deide_1p01160	saccharopine dehydrogenase	1					206458	-	17	14	134	30	76	68	0.781241	1.21217	0.434689	0.67446	3.12867	1.74081	0.433884	0.673211	0.387439	1.00185	0.644499	0.556408
Deide_1p01180	hypothetical protein Deide_1p01180, partial	1					207598	+	23	14	184	48	65	30	0.577439	0.882774	0.141746	0.216698	1.95542	0.480004	0.27428	0.419313	0.451451	0.516794	0.654118	0.245474
Deide_1p01240	peptidase	-57					214703	-	33	29	1992	45	44	72	0.833662	0.168907	0.237103	0.0480391	4.32054	1.22881	0.129404	0.0262184	0.039094	1.83227	4.93562	0.284411
Deide_1p01241	transcriptional regulator, iclR family	-5					214721	+	36	56	892	194	284	318	1.47568	0.728388	0.959937	0.473821	1.93526	1.2589	0.76564	0.377917	0.376378	1.25377	2.02595	0.650506
Deide_1p01250	licheninase	-160					217084	-	2178	4916	29564	19915	29752	31569	2.14121	1.92925	1.57515	1.41922	1.65495	1.21743	1.32577	1.19453	1.16575	1.1881	1.10987	0.735633
Deide_1p01253	conserved hypothetical protein Deide_1p01253	-1					218907	+	929	204	2734	935	2737	1181	0.208315	0.865707	0.13815	0.574121	1.46275	0.97007	0.285935	1.18828	0.591834	0.483153	0.24063	0.663181
Deide_1p01260	recombinase A	-57					220803	+	49	981	204	226	1199	8911	18.9924	55.7928	19.7628	58.0561	29.1013	30.2819	2.37483	6.9764	1.91719	8.32179	0.340409	1.04057
Deide_1p01271	conserved hypothetical protein Deide_1p01271	1					223311	+	314	126	2602	1672	1949	566	0.380668	0.561827	0.195887	0.289109	0.505227	0.259983	0.602408	0.889092	1.11203	0.325173	0.677554	0.514586
Deide_1p01280	ATP-dependent DNA helicase recQ	-87					226284	-	18	177	4256	915	192	898	9.32839	0.482515	5.42153	0.280431	1.29689	0.753738	1.03523	0.0535478	0.372054	5.23702	19.3328	0.581186
Deide_1p01282	hypothetical protein Deide_1p01282	-11					226801	-	21	18	181	37	34	47	0.813128	1.15381	0.243219	0.345121	3.26154	0.975576	0.157133	0.222968	0.353761	1.54785	0.704735	0.299115
Deide_1p01350	3-dehydroquinate dehydratase	-46					236371	+	293	151	1800	620	1772	672	0.488895	0.973294	0.249241	0.496191	1.63282	0.83242	0.586955	1.16851	0.596082	0.424634	0.502309	0.509806
Deide_1p01370	putative Pectate lyase superfamily protein precursor	-119					240234	-	59	26	129	36	195	138	0.418049	2.33842	0.254182	1.42181	4.84198	2.94403	0.320768	1.79427	0.482947	0.792417	0.178774	0.60802
Deide_1p01380	transcriptional regulator, IclR family	-6					241964	-	27	19	242	28	69	88	0.667568	0.910915	0.354191	0.483303	4.54934	2.41373	0.248024	0.338436	0.20023	1.42805	0.732855	0.530568
Deide_1p01400	shikimate 5-dehydrogenase	-96					244867	-	25	14	444	149	183	79	0.531244	0.365834	0.343404	0.236481	0.629933	0.407198	0.710428	0.489227	0.580751	0.483376	1.45214	0.646415
Deide_1p01410	transcriptional regulator, IclR family; Pca regulon regulatory protein	-4					245770	-	25	33	316	296	357	301	1.25222	1.21162	1.30841	1.26599	0.747437	0.78098	1.38592	1.34098	1.62103	0.944078	1.03351	1.04488
Deide_1p01420	conserved hypothetical protein Deide_1p01420	-93					245866	+	58	30	818	309	207	134	0.490681	0.425508	0.25107	0.217723	0.650902	0.333051	0.346379	0.300372	0.653721	0.724843	1.15317	0.511677
Deide_1p01450	conserved hypothetical protein Deide_1p01450	-22					250571	-	52	57	2656	827	251	190	1.03987	0.248993	0.397071	0.0950774	0.462085	0.176446	0.468467	0.112173	0.538846	0.847597	4.17629	0.381849
Deide_1p01460	phosphatase	-2					250809	+	129	87	1138	302	496	424	0.639787	0.886985	0.357186	0.495194	1.93137	1.07826	0.373165	0.517347	0.459253	0.95718	0.721305	0.558289
Deide_1p01461	transcriptional regulator, FadR family	-69					251716	+	310	479	4832	3759	2878	2911	1.46582	1.15013	1.02047	0.800695	0.85431	0.59475	0.901027	0.706979	1.34627	1.13256	1.27448	0.696176
Deide_1p01490	dipeptide/oligopeptide/nickel ABC transporter, permease component	-230					253840	+	220	173	1125	510	908	903	0.745984	1.78416	0.44605	1.06681	2.2742	1.35982	0.400564	0.958023	0.784521	1.11355	0.418115	0.597935
Deide_1p01550	serine carboxypeptidase	-237					263134	-	17	12	164	14	61	71	0.669635	0.84894	0.453866	0.575395	5.74653	3.89489	0.348249	0.441498	0.147731	1.30328	0.78879	0.677781
Deide_1p01560	hypothetical protein Deide_1p01560	1					263525	-	66	258	5447	1491	486	2299	3.70836	0.549543	3.78541	0.560962	1.1601	1.1842	0.714663	0.105906	0.473704	5.29678	6.74807	1.02078
Deide_1p01570	hydrolase	-68					265001	-	108	107	1138	278	415	365	0.939866	1.09089	0.367272	0.426287	2.58043	1.00835	0.372935	0.432861	0.422756	0.984814	0.861559	0.39077
Deide_1p01581	hypothetical protein Deide_1p01581	1					267525	+	65	61	307	276	238	208	0.890271	2.30532	0.347751	0.900486	1.48174	0.578788	0.355363	0.920197	1.55581	0.978579	0.386181	0.390612
Deide_1p01583	hypothetical protein Deide_1p01583	-165					269764	+	14	16	253	36	51	40	1.08417	0.733735	0.310492	0.210132	2.97968	0.853341	0.35355	0.239272	0.246246	0.878212	1.47761	0.286386
Deide_1p01584	conserved hypothetical protein, precursor	-10					270375	+	54	157	758	601	521	606	2.75811	2.40309	1.21954	1.06256	1.75137	0.774396	0.936381	0.815851	1.37212	1.3024	1.14774	0.442166
Deide_1p01585	hypothetical protein Deide_1p01585	-341					273887	-	152	207	935	194	396	598	1.29191	2.56861	0.427539	0.850044	7.15354	2.36736	0.252848	0.50272	0.359068	1.69089	0.502961	0.330935
Deide_1p01590	transcriptional regulator, RpiR family; HTH-type transcriptional regulator hexR	-62					274696	+	39	93	1071	257	92	105	2.26216	1.00747	0.292579	0.130302	2.42606	0.313777	0.228945	0.101963	0.41527	1.27794	2.24539	0.129336
Deide_1p01700	copper-exporting ATPase; membrane protein	-29					287888	-	70	96	254	174	304	696	1.30101	4.38507	1.08051	3.64189	3.69892	3.07203	0.421487	1.42063	1.1855	2.56357	0.296689	0.830521
Deide_1p01705	conserved hypothetical protein Deide_1p01705; Heavy-metal-associated domain protein	1					288002	+	762	568	5651	2486	3901	6668	0.70713	1.16617	0.950953	1.56827	1.53179	2.05996	0.496855	0.819394	0.761312	1.91394	0.606369	1.34481
Deide_1p01720	hydroxypyruvate reductase, precursor	-229					290641	-	235	146	2461	896	1226	993	0.589374	0.688305	0.459198	0.536277	1.09244	0.85115	0.506327	0.591318	0.630062	0.906919	0.856269	0.779128
Deide_1p01730	chromate transport; membrane protein	1					292259	-	62	34	496	54	206	210	0.520227	0.795311	0.368083	0.562716	4.22122	2.98669	0.322466	0.492978	0.188408	1.14146	0.654118	0.707543
Deide_1p01733	transposase	-87					295633	+	2	3	21	1	9	11	1.42297	1.65745	0.597697	0.696186	20.1129	8.44807	0.436738	0.508705	0.0824077	1.36855	0.85853	0.420033
Deide_1p01736	hypothetical protein Deide_1p01736	1					296510	+	103	39	555	363	747	293	0.359197	0.815288	0.309135	0.70166	0.720295	0.619906	0.703869	1.59761	1.13188	0.439194	0.440577	0.860628
Deide_1p01737	transcriptional regulator, marR family	-140	ATG	31	MGNRVTRLTPCSWVALSNSDSVRSNIQVSVR		296967	+	508	309	3447	1108	7734	2918	0.577033	1.04006	0.624223	1.12511	1.8697	2.0226	1.47757	2.66321	0.55627	0.422465	0.55481	1.08178
Deide_1p01738	hypothetical protein Deide_1p01738	1					297942	+	74	39	188	38	179	132	0.499964	2.40683	0.193848	0.933185	6.88071	2.66781	0.234763	1.13015	0.349794	0.825715	0.207727	0.387723
Deide_1p01751	Diguanylate cyclase (GGDEF domain) with GAF sensor	1					298849	+	959	513	4500	1155	1971	1060	0.507463	1.32265	0.120117	0.313073	2.97775	0.704837	0.19947	0.519896	0.444177	0.602183	0.383672	0.236701
Deide_1p01752	hypothetical protein Deide_1p01752	1					300974	-	64	119	1179	226	314	312	1.7639	1.17104	0.529777	0.351716	3.53013	1.06026	0.476166	0.316125	0.331728	1.11259	1.50626	0.300345
Deide_1p01770	universal stress protein family	-93					301575	+	55	23	716	84	616	208	0.396708	0.372696	0.410978	0.386102	1.8357	1.90173	1.08699	1.0212	0.203027	0.378087	1.06443	1.03597
Deide_1p01780	acetylornithine deacetylase	-215					303242	+	51	104	1222	317	320	498	1.9345	0.987419	1.06115	0.541639	2.19951	1.20652	0.60896	0.310829	0.448926	1.74256	1.95915	0.54854
Deide_1p01800	plasmid replication initiator protein	-14					307363	+	451	554	6208	1555	3443	4975	1.1653	1.03537	1.19877	1.06511	2.38854	2.45713	0.740916	0.658306	0.433477	1.61795	1.12549	1.02872
Deide_1p01810	polysaccharide deacetylase	-78					310685	-	123	528	2947	5931	718	2636	4.07225	2.07871	2.32894	1.18882	0.596841	0.341336	0.566537	0.289192	3.48285	4.11084	1.95903	0.571905
Deide_1p01811	hypothetical protein Deide_1p01811	1					311872	-	17	146	1711	370	152	469	8.14723	0.990016	2.99807	0.364313	2.64548	0.9735	0.867768	0.105447	0.37423	3.45493	8.22939	0.367987
Deide_1p01820	transglutaminase/protease-like protein	1					312938	-	258	578	5343	3226	2100	4096	2.12527	1.25511	1.72528	1.01889	1.2012	0.975125	0.789966	0.466527	1.04488	2.18399	1.69329	0.811791
Deide_1p01830	conserved hypothetical protein Deide_1p01830	-16					313229	+	93	216	1401	770	396	496	2.20332	1.78877	0.579585	0.470539	1.88068	0.494716	0.413258	0.335505	0.951129	1.40248	1.23175	0.263051
Deide_1p01860	response regulator, CheY	-112					317482	-	11	385	48	638	69	3915	33.2027	93.0591	38.6774	108.403	4.04569	4.71277	0.608787	1.70628	23.002	63.5319	0.356792	1.16489
Deide_1p01870	repressor lexA	-42					317529	+	25	300	373	3465	80	857	11.3838	9.33151	3.72528	3.05368	0.580458	0.189951	0.310569	0.25458	16.0761	11.995	1.21993	0.327244
Deide_1p01910	aryl-alcohol dehydrogenase (NADP(+))	1					324466	-	84	141	806	390	568	716	1.59238	2.02966	0.926301	1.18067	2.42386	1.40998	0.656263	0.83648	0.837368	1.41148	0.784553	0.58171
Deide_2p00002	ParB-like partition protein	-211					893	+	215	154	2475	646	942	1133	0.679498	0.721913	0.572677	0.608424	1.59824	1.34698	0.425227	0.451771	0.451694	1.34675	0.941246	0.842794
Deide_2p00010	Plasmid replication initiator protein	-23					3687	+	673	1070	11583	3138	3504	6278	1.50825	1.07177	1.01374	0.720364	2.28604	1.5365	0.50531	0.359075	0.468834	2.00617	1.40725	0.672125
Deide_2p00020	conserved hypothetical protein Deide_2p00020	1					6540	-	42	26	358	90	264	178	0.587259	0.842616	0.460563	0.660829	1.93679	1.51895	0.610047	0.875313	0.435057	0.754963	0.696948	0.784258
Deide_2p00090	Fumarylacetoacetate (FAA) hydrolase, reated to	-33					14198	-	60	46	1155	902	490	371	0.727298	0.462078	0.671956	0.426917	0.341904	0.315887	0.792599	0.503566	1.35149	0.847788	1.57397	0.923907
Deide_2p00101	transcriptional regulator, ArsR family	1					15697	+	45	41	453	837	565	395	0.864325	1.05009	0.9539	1.15891	0.328406	0.36244	1.21855	1.48045	3.19753	0.782813	0.823099	1.10364
Deide_2p00130	branched-chain amino acid ABC transporter, periplasmic component	-35					18184	+	133	209	6587	1344	387	442	1.49074	0.368127	0.361151	0.0891839	1.04256	0.252574	0.282402	0.0697374	0.353101	1.27885	4.04951	0.242264
Deide_2p00160	branched-chain amino acid ABC transporter, permease component	-56					23033	-	79	91	1745	298	385	428	1.09275	0.605042	0.588755	0.325987	2.04728	1.10304	0.47298	0.261883	0.295534	1.24478	1.80607	0.538784
Deide_2p00170	Phenylacetate-CoA ligase	-63					23121	+	89	60	935	411	282	234	0.639539	0.744525	0.285722	0.332626	0.978728	0.437259	0.307516	0.357997	0.760707	0.92913	0.85899	0.446763
Deide_2p00180	conserved hypothetical protein Deide_2p00180	1					24526	+	615	249	3090	346	1913	1036	0.384087	0.934933	0.183064	0.445608	4.82476	2.29958	0.30189	0.73485	0.193778	0.606393	0.410818	0.476621
Deide_2p00190	hypothetical protein Deide_2p00190	1					25189	+	285	246	4072	1551	2653	1759	0.818834	0.700917	0.670717	0.57413	1.06335	0.871002	0.903444	0.773342	0.65916	0.7424	1.16823	0.819112
Deide_2p00200	Glucose-1-phosphate thymidylyltransferase (dTDP-glucose pyrophosphorylase)	-1					26776	-	332	670	20154	10266	2802	2599	1.91444	0.385703	0.85072	0.171395	0.437548	0.194433	0.819103	0.165025	0.881509	1.0386	4.96352	0.444369
Deide_2p00230	glycerol uptake facilitator protein, aquaporin; membrane protein	-104					31103	-	4108	1708	199	72	2147	2331	0.394424	99.5805	0.0616638	15.5683	159.041	24.8642	0.0507236	12.8062	0.626133	1.21568	0.00396086	0.156339
Deide_2p00240	transcriptional regulator, DeoR family	1					31223	+	327	207	1419	483	1094	740	0.600521	1.6925	0.245925	0.693108	2.87327	1.17666	0.324697	0.915118	0.589049	0.757398	0.354814	0.409519
Deide_2p00250	N-acetylglucosamine kinase	-21					33145	-	36	37	344	79	181	125	0.975001	1.24791	0.377334	0.482951	3.13998	1.2152	0.487961	0.624543	0.397425	0.773287	0.781308	0.387009
Deide_2p00290	dipeptide ABC transporter, periplasmic component	-49					38991	-	2812	1817	28965	15783	4225	4001	0.612979	0.727815	0.154622	0.183589	0.771823	0.19469	0.145821	0.173139	0.942981	1.06036	0.842218	0.252247
Deide_2p00300	transcriptional regulator, GntR family	-1					39067	+	206	216	3586	841	1145	1791	0.994701	0.698848	0.944815	0.6638	1.72191	1.63555	0.539445	0.378999	0.405857	1.75146	1.42334	0.949848
Deide_2p00330	catalase	-65					42074	+	1818	3423	24791	29641	22006	38861	1.78615	1.60196	2.32294	2.0834	0.774224	1.0069	1.17478	1.05363	2.06912	1.97734	1.11498	1.30053
Deide_2p00340	Ferric uptake regulator	-45					43867	+	458	225	3086	2686	4879	2047	0.46604	0.845914	0.485703	0.881605	0.561603	0.585298	1.03389	1.87662	1.50625	0.469782	0.55093	1.04219
Deide_2p00350	metal dependent phosphohydrolase	-33					47293	-	33	333	5147	3385	816	2385	9.57274	0.750636	7.85403	0.615866	0.659535	0.541121	2.39985	0.188182	1.13813	3.27271	12.7528	0.820458
Deide_2p00360	bifunctional protein: glycosyl hydrolase family 1; dTDP-4-dehydrorhamnose reductase	-65	ATG	22	MLSRACSQKYATARSASLKEVL		47822	+	84	470	7613	2682	1160	2526	5.30792	0.716278	3.26793	0.440991	1.17487	0.723335	1.34025	0.180861	0.609663	2.43829	7.41042	0.61567
Deide_2p00361	sucrase/ferredoxin-like protein	-77	GTG	26	VTCPERLNPLPQWAKMSLPAVGRCAE		50199	+	26	6	193	29	350	105	0.218919	0.360689	0.438868	0.723076	1.38709	2.78071	1.30648	2.15255	0.260033	0.335916	0.606946	2.0047
Deide_2p00410	hypothetical protein Deide_2p00410	1					56422	-	46	121	430	206	148	371	2.49536	3.2648	0.876464	1.14672	3.93795	1.38316	0.312257	0.408541	0.82906	2.80687	0.764323	0.351238
Deide_2p00420	Thiol-disulfide oxidoreductases ResA/TlpA/DsbE (Cytochrome c biogenesis protein CcmG), precursor	1					56620	+	18	12	121	28	65	54	0.632433	1.15063	0.326016	0.593144	2.87327	1.48116	0.350469	0.637632	0.40046	0.930229	0.549641	0.515496
Deide_2p00451	hypothetical protein Deide_2p00451	-157					59530	-	167	167	4035	743	1523	1299	0.94865	0.480189	0.8453	0.427876	1.50689	1.34272	0.8851	0.448021	0.318663	0.955034	1.97557	0.891056
Deide_2p00460	histidine kinase, classic	-45					62152	-	21	13	121	91	132	105	0.587259	1.24651	0.543361	1.15334	0.957755	0.886161	0.610047	1.29488	1.3015	0.890687	0.471121	0.925248
Deide_2p00490	Cold shock protein	-85					63572	+	701	1369	3423	1041	705	1840	1.85264	4.64019	0.285245	0.714435	8.81668	1.35748	0.0976067	0.244469	0.526297	2.92239	0.399259	0.153967
Deide_2p00500	aldehyde dehydrogenase	-139					65932	-	26	37	1068	234	447	307	1.35	0.401948	1.28317	0.382049	1.06008	1.0076	1.66856	0.496797	0.379168	0.769025	3.35865	0.950493
Deide_2p00510	trypsin-like serine protease	-224					67145	-	399	400	3155	1567	2997	2819	0.951027	1.47096	0.767786	1.18754	1.71137	1.38163	0.728992	1.12753	0.859521	1.05322	0.646536	0.807323
Deide_2p00540	response regulator with GAF and GGDEF domains	-137	ATG	46	MFLALRLHAVTLAQGLACGPGVQWRRRDCSGALAAFSGRLHQDGLV		71193	+	446	384	2766	1323	1932	3396	0.816775	1.61071	0.827468	1.6318	1.94592	1.97139	0.420418	0.829082	0.827741	1.9682	0.507088	1.01309
Deide_2p00570	beta-lactamase	1					75276	+	49	33	630	135	412	187	0.638886	0.607733	0.414728	0.394505	1.63883	1.06383	0.816037	0.776245	0.370835	0.508223	1.05126	0.649143
Deide_2p00580	5-nucleotidase, precursor	1					76313	+	94	82	692	449	383	293	0.827545	1.37482	0.338733	0.562747	1.22439	0.501171	0.395439	0.656954	1.12286	0.856601	0.601928	0.409323
Deide_2p00600	response regulator, CheY	1					80150	-	41	40	377	60	208	193	0.925512	1.231	0.511554	0.680406	4.46952	2.47042	0.492366	0.654884	0.275421	1.03897	0.751837	0.552726
Deide_2p00610	hypothetical protein Deide_2p00610	1					80250	+	379	476	6470	1464	2167	2584	1.19144	0.853576	0.74092	0.530811	2.17981	1.35555	0.554918	0.397555	0.391583	1.33519	1.39583	0.621868
Deide_2p00630	sugar efflux transporter; membrane protein	-116					84162	+	196	270	867	2873	1901	3290	1.30681	3.61313	1.82414	5.04346	0.630058	0.879478	0.941315	2.60259	5.7346	1.93786	0.361684	1.39587
Deide_2p00650	conserved hypothetical protein Deide_2p00650	-264	ATG	8	MGIQWRSA		87480	-	689	882	6673	1560	3270	3047	1.21438	1.53351	0.480586	0.606881	3.7905	1.50007	0.460614	0.58166	0.404567	1.04336	0.791896	0.395746
Deide_2p00651	conserved hypothetical protein Deide_2p00651	-147					87588	+	12832	8063	89953	39183	74986	38597	0.596085	1.03997	0.326872	0.570282	1.37959	0.756521	0.567146	0.98948	0.753822	0.576345	0.573176	0.548364
Deide_2p00690	glycoside hydrolase family 2, beta-galactosidase/beta-glucuronidase	1					93947	+	48	36	431	251	311	180	0.711487	0.969091	0.407521	0.555069	0.961571	0.550762	0.628822	0.856496	1.00782	0.64807	0.73418	0.572773
Deide_2p00730	transposase (copies elsewhere)	-6					99435	+	0	0	0	0	0	0	#DIV/0!	#DIV/0!	#DIV/0!	#DIV/0!	#DIV/0!	#DIV/0!	#DIV/0!	#DIV/0!	#DIV/0!	#DIV/0!	#DIV/0!	#DIV/0!
Deide_2p00732	ribonuclease Z	-58					100595	+	142	110	2083	210	517	411	0.734869	0.612693	0.314537	0.262243	3.51177	1.5031	0.353355	0.294607	0.174468	0.890145	1.19941	0.428017
Deide_2p00740	metal dependent phosphohydrolase	-52					106721	-	168	131	887	494	689	329	0.739721	1.71351	0.212816	0.492974	1.77786	0.511486	0.398033	0.922015	0.963807	0.53467	0.431699	0.287698
Deide_2p00760	conserved hypothetical protein Deide_2p00760	-91					109251	+	1014	461	7201	2516	10150	4079	0.431289	0.742758	0.437154	0.752858	1.22841	1.24511	0.971487	1.67308	0.604651	0.449984	0.580659	1.0136
Deide_2p00910	conserved hypothetical protein Deide_2p00910	1					133170	-	9	9	126	92	46	51	0.94865	0.828727	0.615809	0.537962	0.655854	0.425743	0.496048	0.433341	1.26358	1.24143	1.14471	0.649143
Deide_2p00940	transcriptional regulator, PurR family	-29					136040	+	887	760	12434	5939	6624	6138	0.812823	0.709157	0.752006	0.656097	0.857932	0.79374	0.724779	0.632342	0.826589	1.03757	1.14618	0.925179
Deide_2p00960	phage integrase	1					140784	+	904	944	4144	1184	2749	4145	0.990625	2.64297	0.498281	1.3294	5.34531	2.68867	0.295131	0.787404	0.494446	1.68834	0.374816	0.502996
Deide_2p00980	conserved hypothetical protein Deide_2p00980	1					142376	-	10	139	3009	841	62	393	13.1862	0.53596	4.27082	0.173589	1.10808	0.35889	0.601728	0.0244575	0.483683	7.09758	24.603	0.323884
Deide_2p00990	erythromycin esterase	-175					144009	-	14	8	148	27	88	52	0.542086	0.627145	0.403639	0.466975	1.98646	1.47912	0.610047	0.70577	0.31571	0.661653	0.864371	0.744605
Deide_2p01010	histidine kinase, hybrid	-58					144890	+	199	192	1972	957	1630	1028	0.91528	1.12962	0.561382	0.692848	1.34506	0.824985	0.794956	0.981122	0.839831	0.706179	0.810252	0.613344
Deide_2p01030	histidine kinase, hybrid	-179					150538	+	168	138	1177	327	1020	536	0.779248	1.36032	0.346716	0.605258	2.82933	1.25887	0.58925	1.02865	0.480793	0.588402	0.57284	0.444937
Deide_2p01040	diguanylate-cyclase	-31					152563	+	215	285	1551	387	670	1131	1.25751	2.13193	0.571666	0.969176	4.93726	2.24448	0.302444	0.51275	0.431803	1.89015	0.589847	0.454601
Deide_2p01080	response regulator, OmpR; phosphate regulon transcriptional regulatory protein phoB	1					157685	-	78	75	470	44	232	210	0.912163	1.85141	0.292579	0.593845	11.4278	3.66549	0.28867	0.585912	0.16201	1.01354	0.492685	0.320753
Deide_2p01100	conserved hypothetical protein Deide_2p01100	1					158907	+	99	32	192	300	433	274	0.306634	1.9337	0.300769	1.89671	0.715124	0.701446	0.424484	2.67688	2.704	0.708553	0.158574	0.980873
Deide_2p01110	histidine kinase, classic	1					159896	+	239	347	6020	1783	1087	1283	1.37733	0.668763	0.583374	0.283258	1.30476	0.552637	0.441408	0.214326	0.512557	1.32162	2.05951	0.423555
Deide_2p01140	heme oxygenase	-5					164554	-	117	85	727	628	1076	717	0.68919	1.35651	0.665965	1.3108	0.907427	0.876848	0.892555	1.75679	1.4949	0.746133	0.50806	0.966301
Deide_2p01160	phytoene synthase	-37					165541	+	155	172	2792	1712	1069	764	1.0527	0.714747	0.535648	0.363689	0.673561	0.342732	0.669352	0.454469	1.06115	0.800249	1.47282	0.508835
Deide_2p01170	phytoene dehydrogenase	-3					166561	+	45	48	474	118	405	851	1.01189	1.1749	2.05511	2.38618	2.72717	5.53876	0.873477	1.01419	0.430815	2.35279	0.861256	2.03096
Deide_2p01220	FAD dependent oxidoreductase, phytoene dehydrogenase	-2					174889	-	15	16	241	78	146	106	1.01189	0.770269	0.76795	0.584576	1.37524	1.0437	0.944649	0.719082	0.560099	0.812948	1.31369	0.758924
Deide_2p01230	conserved hypothetical protein Deide_2p01230	-88					175173	+	1306	3277	42634	77411	35247	39146	2.38034	0.891784	3.25734	1.22035	0.283809	0.388374	2.61931	0.981315	3.1422	1.24358	2.66919	1.36843
Deide_2p01251	conserved hypothetical protein Deide_2p01251	-18					178495	+	427	365	3565	485	904	934	0.810907	1.18788	0.237704	0.348208	5.04549	1.47901	0.20547	0.300989	0.235434	1.15688	0.68265	0.293134
Deide_2p01290	4-alpha-D-((1->4)-alpha-D-glucano)trehalose trehalohydrolase (Malto-oligosyltrehalose trehalohydrolase)	1					184366	+	30	135	2029	812	248	461	4.26892	0.771954	1.66993	0.301975	1.11463	0.436023	0.802304	0.145081	0.692566	2.08142	5.53003	0.391183
Deide_2p01321	metal ABC transporter, periplasmic component, manganese ABC transporter, periplasmic component	1					189181	+	32	62	3390	1184	279	361	1.83801	0.212193	1.22596	0.141534	0.351069	0.234164	0.84618	0.0976893	0.60442	1.44881	8.66196	0.667003
Deide_2p01380	DNA repair protein PprA	-97					196027	-	197	1886	973	494	3241	11605	9.082	22.4889	6.40173	15.852	25.5957	18.0419	1.59669	3.95374	0.87862	4.00937	0.403843	0.704881
Deide_2p01400	glutaryl-CoA dehydrogenase	-41					197646	+	76	66	1467	437	370	336	0.823827	0.521979	0.480445	0.304411	1.01255	0.590504	0.472495	0.299374	0.515511	1.01683	1.57828	0.583187
Deide_2p01410	ornithine aminotransferase	-72					200344	+	277	230	2996	606	1495	2111	0.787687	0.890688	0.828184	0.93648	2.54453	2.67535	0.523806	0.5923	0.35004	1.58109	0.884359	1.05141
Deide_2p01420	nitrilase	-98	GTG	33	VNCTMRQVSGCQPADTTVRKSFLADTCHGWSAT		201901	+	41	40	327	94	252	216	0.925512	1.41923	0.572517	0.877926	2.85289	1.76478	0.596521	0.914735	0.49747	0.95976	0.652124	0.618595
Deide_2p01450	kynureninase (L-kynurenine hydrolase)	-190					207483	-	984	582	1521	297	571	491	0.561092	4.43949	0.0542256	0.429046	13.1377	1.26967	0.0563183	0.445604	0.33792	0.962842	0.126386	0.0966431
Deide_2p01460	cobalamin synthase	-52					207734	+	34	20	572	83	213	124	0.558029	0.405671	0.396334	0.288123	1.61549	1.14738	0.608008	0.442004	0.251113	0.651856	1.37557	0.710238
Deide_2p01470	Exodeoxyribonuclease III	-44	ATG	15	MNMSGVSACREGRFQ		209155	+	2501	1436	24438	4905	14074	8121	0.544686	0.681755	0.352869	0.441668	1.96276	1.27156	0.546151	0.683588	0.347344	0.646103	0.798948	0.64784
Deide_2p01520	formate dehydrogenase, alpha subunit	-29					217562	-	148	385	8667	3401	931	1243	2.46777	0.515385	0.912699	0.190614	0.758939	0.280692	0.610515	0.127504	0.679086	1.49496	4.78821	0.369848
Deide_2p01530	mannose-6-phosphate isomerase	1					219297	-	358	281	4055	1238	2849	1795	0.74461	0.803998	0.544878	0.588336	1.52173	1.11355	0.772357	0.833958	0.528344	0.705475	0.926135	0.731763
Deide_2p01550	vitamin B12-binding protein btuF, precursor	-295					221261	+	2697	5361	25488	5040	14740	13358	1.88569	2.44034	0.538243	0.696558	7.13129	2.03552	0.530427	0.686442	0.342201	1.01474	0.772718	0.285436
Deide_2p01720	transcriptional regulator, HTH-type transcriptional repressor purR, LacI family	-4					242577	+	88	98	853	246	517	547	1.05645	1.33296	0.675496	0.852295	2.67081	1.70772	0.570186	0.719422	0.499083	1.18469	0.792561	0.639401
Deide_2p01750	peptidase C39A, precursor	1					248100	-	31	181	1608	866	177	756	5.53889	1.30597	2.6502	0.624867	1.40124	0.670454	0.554141	0.130656	0.932006	4.78253	4.24122	0.478471
Deide_2p01760	aminobenzoyl-glutamate utilization protein B	-326					249085	+	290	210	2769	699	1682	1181	0.686953	0.879905	0.442558	0.566864	2.01416	1.29759	0.562907	0.721017	0.436859	0.786201	0.780713	0.644233
Deide_2p01790	hypothetical protein Deide_2p01790	-25					253441	-	52	39	732	676	573	344	0.711487	0.618149	0.718908	0.624596	0.386786	0.39082	1.06945	0.92915	1.59817	0.672223	1.151	1.01043
Deide_2p01810	conserved hypothetical protein Deide_2p01810	-64					254938	+	14	10	49	30	58	37	0.677607	2.36779	0.287205	1.00359	2.23476	0.947208	0.402076	1.40499	1.05953	0.714304	0.286177	0.423852
Deide_2p01820	cobyric acid synthase	1					256122	+	113	52	220	85	427	214	0.436547	2.74233	0.205804	1.29283	4.10145	1.93357	0.36674	2.30381	0.668626	0.561171	0.159188	0.471436
Deide_2p01840	nicotinate-nucleotide--dimethylbenzimidazole phosphoribosyltransferase	-181					257891	+	63	37	700	121	350	209	0.557143	0.613258	0.360516	0.396826	2.05007	1.32656	0.539183	0.593489	0.29914	0.668633	0.908498	0.647078
Deide_2p01850	peptidoglycan-binding domain 1 protein, partial	-127					259188	+	71	98	2335	584	367	223	1.3094	0.486944	0.341322	0.126932	1.12503	0.293263	0.501668	0.186561	0.432826	0.680375	2.68903	0.26067
Deide_2p01880	phosphate ABC transporter, periplasmic component, PstS	1					262898	+	45	14	293	263	757	179	0.295135	0.55437	0.432274	0.811965	0.356882	0.522712	1.63265	3.0667	1.55337	0.264769	0.53238	1.46466
Deide_2p01890	phosphate ABC transporter, permease component, PstC	-27					264065	+	294	55	492	998	2950	825	0.177468	1.29699	0.304947	2.22864	0.369475	0.634875	0.973831	7.11704	3.51037	0.313142	0.136831	1.71832
Deide_2p01920	glutamine amidotransferase	1					267550	-	22	15	256	105	202	61	0.646807	0.679815	0.301318	0.316695	0.957755	0.446175	0.891122	0.936599	0.709801	0.338133	0.951445	0.465855
Deide_2p01930	long-chain-fatty-acid--CoA ligase	-63					269325	-	39	19	980	196	112	76	0.462163	0.22494	0.211771	0.103072	0.649905	0.297798	0.278716	0.135655	0.346112	0.75981	2.0546	0.458218
Deide_2p01940	DNA-binding protein HU (Histone-like protein)	1					269546	+	1516	408	4015	561	1805	569	0.255309	1.179	0.0407879	0.188356	4.87584	0.778959	0.115554	0.533622	0.241804	0.352976	0.216547	0.159759
Deide_2p02030	response regulator, cheY	-2					276393	+	1228	400	2498	1173	13236	5126	0.309006	1.85783	0.453627	2.72733	2.2862	3.35618	1.04609	6.28936	0.812629	0.433642	0.166326	1.46802
Deide_2p02060	UvrABC system protein A ( UvrA protein	1					280180	-	49	147	3568	1341	475	896	2.84595	0.478005	1.98715	0.333761	0.734922	0.51315	0.940819	0.15802	0.650416	2.11215	5.95381	0.698237
Deide_2p02070	major facilitator superfamily; membrane protein	1					281517	-	14	17	136	23	42	35	1.15193	1.45027	0.27168	0.342043	4.95534	1.16871	0.291159	0.366566	0.292668	0.9331	0.794287	0.235848
Deide_2p02090	acyl-CoA dehydrogenase	-71					284252	-	19	57	724	245	21	58	2.84595	0.913431	0.331736	0.106473	1.55977	0.181814	0.107269	0.0344289	0.585618	3.09256	3.11567	0.116564
Deide_2p02100	NADPH:quinone reductase (Quinone oxidoreductase)	-47					284270	+	66	69	790	1250	400	369	0.99177	1.01335	0.607576	0.620799	0.370077	0.226716	0.5882	0.601001	2.73823	1.03294	0.9787	0.612618
Deide_2p02121	molybdate ABC transporter, periplasmic component	-35					287371	-	344	243	2719	988	2245	1537	0.670122	1.0369	0.48555	0.751305	1.64893	1.19476	0.633383	0.980053	0.628832	0.766597	0.646275	0.724569
Deide_2p02122	hypothetical protein Deide_2p02122	1					287826	+	13	38	652	55	28	131	2.77298	0.676201	1.09508	0.26704	4.63205	1.82925	0.209037	0.0509745	0.145983	5.23869	4.10082	0.394912
Deide_2p02130	histidine kinase, classic	-48					288392	+	1092	806	17032	6430	7849	4702	0.700194	0.549046	0.467927	0.366918	0.840382	0.561612	0.69759	0.547005	0.65333	0.670776	1.27529	0.668282
Deide_2p02131	conserved hypothetical protein Deide_2p02131	1					291068	+	87	120	1405	748	639	651	1.30848	0.990933	0.813167	0.615824	1.07555	0.668412	0.712837	0.539842	0.921324	1.14075	1.32045	0.621458
Deide_2p02140	diguanylate cyclase with PAS/PAC and GAF	-70					296005	-	686	438	7028	2556	3375	2405	0.605698	0.723073	0.380986	0.454815	1.14886	0.722635	0.477484	0.570013	0.629385	0.797904	0.837672	0.629004
Deide_2p02150	response regulator, CheY	1					296492	+	177	1531	29438	4991	772	7043	8.20555	0.603402	4.32417	0.317981	2.05655	1.08376	0.423304	0.031128	0.293404	10.2153	13.5988	0.526981
Deide_2p02160	diguanylate-cyclase; membrane protein	-47					297220	+	110	70	356	191	335	216	0.603686	2.28133	0.213393	0.80641	2.45707	0.868531	0.29557	1.11696	0.928475	0.721969	0.264621	0.353483
Deide_2p02170	Hypothetical protein; membrane protein	1					298479	+	130	89	640	807	1031	653	0.64946	1.61343	0.545869	1.35608	0.739382	0.621448	0.769705	1.91215	2.18213	0.709192	0.402534	0.840496
Deide_2p02180	transcriptional regulator	1					301715	-	703	573	6781	3240	4961	5402	0.773224	0.980393	0.83506	1.0588	1.18567	1.28048	0.684893	0.868396	0.826872	1.21926	0.788687	1.07997
Deide_2p02200	peptidase S8, precursor, Subtilase family	-88					301833	+	13	39	750	735	224	272	2.84595	0.603313	2.27376	0.482014	0.355738	0.284215	1.6723	0.354511	1.69595	1.35966	4.7172	0.798945
Deide_2p02210	aldose 1-epimerase	-204					303793	+	51	39	523	157	401	225	0.725438	0.865172	0.479436	0.571785	1.6654	1.10065	0.763103	0.910092	0.519499	0.628272	0.83849	0.660892
Deide_2p02230	galactokinase	-322					306054	+	314	200	2728	506	1492	1608	0.604235	0.8506	0.556512	0.783418	2.64992	2.44062	0.461156	0.649183	0.320991	1.20678	0.710364	0.921019
Deide_2p02252	dipeptidase E	-2					311984	+	71	245	719	1229	1126	1263	3.27351	3.95345	1.93314	2.33467	1.33649	0.789253	1.53918	1.85888	2.95808	1.25596	0.828012	0.59054
Deide_3p00030	histidine kinase, classic	-72					2561	+	39	33	237	105	147	93	0.802704	1.61549	0.259141	0.521539	2.10706	0.680234	0.365815	0.736226	0.766704	0.708394	0.496878	0.322836
Deide_3p00050	beta-lactamase	1					7107	-	14	13	139	70	104	43	0.880889	1.0851	0.333779	0.411155	1.24508	0.471775	0.720965	0.888098	0.871506	0.462961	0.811808	0.378911
Deide_3p00052	conserved hypothetical protein Deide_3p00052	1					8299	-	20	127	245	111	228	607	6.02393	6.01419	3.2982	3.29287	7.67067	4.19982	1.1064	1.10462	0.78405	2.98101	1.00162	0.547517
Deide_3p00060	DNA-binding protein HU (Histone-like protein)	1					8604	+	181	101	987	277	801	363	0.529357	1.18725	0.217945	0.488811	2.44452	1.00645	0.429499	0.963292	0.485679	0.507439	0.445867	0.411716
Deide_3p00061	conserved hypothetical protein Deide_3p00061	-62					9736	+	181	129	3140	1370	1075	537	0.676109	0.47665	0.322414	0.227298	0.631279	0.301036	0.576419	0.40637	0.755054	0.559339	1.41846	0.476867
Deide_3p00080	transcriptional regulator, GntR family	1					11568	-	20	6	287	104	113	102	0.284595	0.242554	0.554228	0.472357	0.386786	0.753237	0.548349	0.467346	0.627102	1.01072	1.17332	1.94743
Deide_3p00090	sugar ABC transporter, periplasmic component	-94					11738	+	24	6	210	53	29	48	0.237162	0.331491	0.217344	0.30379	0.758976	0.695553	0.117272	0.163916	0.436761	1.85333	0.715442	0.916436
Deide_3p00150	xylulokinase	-272					18340	+	26	31	361	64	164	64	1.13108	0.996309	0.267501	0.235627	3.24739	0.768007	0.61218	0.539236	0.306803	0.436964	1.13527	0.2365
Deide_3p00160	amino acid ABC transporter, periplasmic component	-26					21173	-	952	427	16718	12244	19119	5904	0.425497	0.296335	0.67395	0.469368	0.233807	0.370329	1.94911	1.35745	1.26744	0.345773	1.43587	1.58391
Deide_3p00161	SAM dependent methyltransferase, ubiquinone/menaquinone biosynthesis methyltransferase ubiE	-72					21479	+	302	286	3628	1000	1332	1525	0.89839	0.914615	0.548758	0.558669	1.91743	1.17121	0.428061	0.435792	0.477001	1.28196	0.98226	0.610824
Deide_3p00170	diguanylate cyclase	-194					22908	+	140	401	2559	262	220	342	2.7172	1.81808	0.265471	0.177626	10.2611	1.00251	0.152512	0.102046	0.177181	1.74066	1.49454	0.0976999
Deide_3p00171	transcriptional regulator, GntR	-1					25353	+	136	101	1012	307	1046	730	0.704512	1.15792	0.583314	0.958725	2.20564	1.8262	0.746451	1.22686	0.524983	0.781449	0.608426	0.827969
Deide_3p00180	phosphosugar isomerase	-24					26152	+	164	200	9704	387	346	324	1.15689	0.239122	0.214694	0.0443758	3.46475	0.642982	0.204758	0.0423221	0.0690156	1.04852	4.83808	0.185578
Deide_3p00232	N-acyl-D-amino-acid deacylase	-14					37202	-	56	6	130	40	199	109	0.101641	0.535485	0.211523	1.11438	1.00564	2.09282	0.344885	1.81699	0.53248	0.613314	0.189811	2.08107
Deide_3p00233	hydrolase, precursor	-38					38204	-	50	61	612	168	341	321	1.15735	1.15643	0.697675	0.697117	2.43429	1.46744	0.661901	0.661371	0.475056	1.05405	1.0008	0.60282
Deide_3p00240	metal dependent phosphohydrolase	-57					43751	-	390	411	3328	525	1818	1991	0.999731	1.43284	0.554785	0.795133	5.2485	2.91257	0.452416	0.648415	0.273	1.22627	0.697726	0.554935
Deide_3p00260	hypothetical protein Deide_3p00260	-13					45050	-	233	212	932	488	698	584	0.863149	2.63912	0.27238	0.832816	2.91252	0.91909	0.290742	0.888959	0.906131	0.936843	0.327059	0.315565
Deide_3p00271	hypothetical protein Deide_3p00271	-4					46922	+	198	144	2192	2132	1390	959	0.689927	0.762187	0.526346	0.581474	0.452822	0.345459	0.681331	0.752691	1.68319	0.772526	0.905194	0.762902
Deide_3p00273	universal stress family protein	-179					48748	-	6	46	619	190	128	407	7.27298	0.862197	7.37159	0.873888	1.62314	1.64515	2.07046	0.245449	0.53119	3.56036	8.4354	1.01356
Deide_3p00295	hypothetical protein Deide_3p00295	-13					50359	-	156	632	2367	5986	3302	9046	3.84325	3.09784	6.30159	5.07937	0.707836	1.16061	2.05429	1.65585	4.37648	3.06753	1.24062	1.63965
Deide_3p00320	cysteine synthase	-272					53790	-	41	32	192	44	37	58	0.740409	1.9337	0.153731	0.401494	4.87584	1.01237	0.0875844	0.22874	0.396587	1.75524	0.382899	0.20763
Deide_3p00340	conserved hypothetical protein Deide_3p00340	-67					56069	+	80	53	389	191	468	276	0.62848	1.58076	0.374919	0.942999	1.86035	1.10979	0.56776	1.42803	0.84971	0.660348	0.397581	0.596548
Deide_3p00360	ATP-grasp enzyme-like protein	-169					59275	-	31	26	267	197	320	226	0.795642	1.1298	0.792255	1.12499	0.88483	0.881063	1.00184	1.42259	1.27686	0.790802	0.704232	0.995743
Deide_3p00370	aspartate racemase	-197					60031	-	61	77	540	132	163	276	1.19748	1.65438	0.491697	0.679309	3.91083	1.60583	0.259338	0.358291	0.423026	1.89597	0.723819	0.410611
Deide_3p00380	D-cysteine desulfhydrase	-241					61067	-	8	52	1202	458	52	264	6.16622	0.501924	3.58618	0.291912	0.761185	0.442694	0.630844	0.0513501	0.659399	5.68473	12.2852	0.581585
Deide_3p00382	conserved hypothetical protein Deide_3p00382	-167					63396	-	134	96	1938	549	1030	480	0.67963	0.574721	0.389273	0.329184	1.17233	0.671481	0.746004	0.63085	0.490236	0.521811	1.18254	0.572773
Deide_3p00393	response regulator, CheY	1					65182	+	137	328	8300	3503	961	1143	2.27122	0.458496	0.906659	0.183029	0.627749	0.250594	0.680787	0.137432	0.73038	1.33178	4.95363	0.399195
Deide_3p00410	homoserine O-acetyltransferase	-56	ATG	19	MSRPSQDQPSFQSTLPRLT		67546	-	134	102	866	296	656	422	0.722106	1.36654	0.342236	0.647659	2.31026	1.09493	0.475125	0.899142	0.591508	0.720308	0.52842	0.473941
Deide_3p00420	alpha-mannosidase	-3					70413	-	358	193	2668	1072	2524	1417	0.511423	0.839288	0.430135	0.705888	1.20702	1.01517	0.68425	1.12291	0.695338	0.628623	0.609353	0.841056
Deide_3p00474	conserved hypothetical protein Deide_3p00474, partial	-269					78350	-	39	45	293	29	131	149	1.0946	1.7819	0.415183	0.675881	10.4032	3.94596	0.325998	0.530696	0.171284	1.27357	0.614284	0.379303
Deide_3p00473	hypothetical protein Deide_3p00473	-291					79136	-	18	14	310	232	428	329	0.737839	0.523969	1.98629	1.41054	0.404569	1.08911	2.3077	1.63879	1.29513	0.860719	1.40817	2.69203
Deide_3p00530	histidine kinase, classic	1					85325	+	18	15	29	10	16	9	0.790541	6.00113	0.0543361	0.412474	10.0564	0.691206	0.0862693	0.654884	0.596745	0.629843	0.131732	0.0687327
Deide_3p00552	hypothetical protein Deide_3p00552	1					89691	-	11	3	68	15	45	24	0.258723	0.511861	0.237103	0.469088	1.34086	1.22881	0.397035	0.7855	0.381741	0.597184	0.505455	0.916436
Deide_3p00553	hypothetical protein Deide_3p00553	-200					90478	-	31	16	138	20	85	58	0.489626	1.34518	0.203322	0.5586	5.36343	2.22722	0.266113	0.731109	0.250806	0.764044	0.363985	0.41526
Deide_3p00562	Conserved hypothetical protein; ISDds6 passenger product	1					93069	+	42	28	296	72	268	136	0.632433	1.0975	0.351891	0.610659	2.60722	1.45068	0.61929	1.0747	0.420947	0.568216	0.576247	0.556408
Deide_3p00565	short-chain dehydrogenase	1					96424	-	36	34	593	53	96	69	0.895947	0.665218	0.208288	0.154649	4.30086	0.999858	0.258808	0.192158	0.154671	0.804799	1.34685	0.232478
Deide_3p00580	dipeptide/oligopeptide/nickel ABC transporter, permease component	-144					98061	+	21	51	146	69	112	277	2.30386	4.05282	1.43344	2.52162	4.95534	3.08316	0.517616	0.910558	0.817868	2.76931	0.56846	0.622188
Deide_3p00720	hypothetical protein Deide_3p00720	-120					114129	-	5	5	38	66	56	35	0.94865	1.5266	0.760705	1.22415	0.5079	0.407276	1.08699	1.74923	3.00571	0.699825	0.621412	0.801882
Deide_3p00722	dipeptide ABC transporter, periplasmic component	-368					114413	+	103	89	1635	258	301	381	0.819707	0.631556	0.401981	0.309713	2.31272	1.13415	0.283621	0.21852	0.273079	1.41732	1.29792	0.490396
Deide_3p00730	hypothetical protein Deide_3p00730, partial	-153					117007	+	21	20	219	81	126	76	0.903476	1.05956	0.39329	0.461234	1.65538	0.720599	0.582318	0.682918	0.640071	0.675387	0.85269	0.435307
Deide_3p00770	transcriptional regulator, AsnC/Lrp family	-19					122813	-	140	174	3401	1137	938	1330	1.17904	0.593584	1.03239	0.519753	1.02599	0.898372	0.650255	0.32737	0.57855	1.58766	1.9863	0.875618
Deide_3p00780	dipeptide ABC transporter, periplasmic component	-144					123071	+	380	220	7872	1504	534	506	0.549218	0.324248	0.144706	0.0854314	0.98068	0.258385	0.136385	0.080519	0.330636	1.06101	1.69382	0.263475
Deide_3p00831	Transposase	-289					132140	+	71	39	639	264	648	267	0.521089	0.708114	0.408668	0.555344	0.990406	0.776734	0.885779	1.2037	0.714974	0.461366	0.735883	0.784258
Deide_3p00840	cold shock protein	-85					133270	+	367	717	3010	762	683	1396	1.85336	2.76371	0.413369	0.616412	6.30836	1.407	0.180619	0.269337	0.438102	2.28862	0.670605	0.223038
Deide_3p00903	putative Barstar, RNAse (barnase) inhibitor	-157					144682	-	94	138	873	80	953	464	1.3927	1.83402	0.536424	0.706408	11.5649	4.45444	0.983952	1.29575	0.158585	0.545173	0.759369	0.385169
Deide_3p00901	hypothetical protein Deide_3p00901	1					145519	-	133	127	756	152	664	665	0.905853	1.94904	0.543361	1.1691	5.60161	3.36003	0.484535	1.04253	0.347944	1.12141	0.464768	0.599833
Deide_3p00902	conserved hypothetical protein Deide_3p00902	-57					146000	-	193	256	1029	678	1290	1101	1.25831	2.88645	0.619938	1.42208	2.53141	1.24716	0.648696	1.48805	1.14025	0.955668	0.435938	0.492674
Deide_3p00910	filamentation induced by cAMP protein Fic	1					147238	-	20	25	139	59	103	96	1.18581	2.08672	0.521626	0.917927	2.8408	1.24964	0.499823	0.879559	0.734555	1.04362	0.568265	0.43989
Deide_3p00930	Von Willebrand factor type A domain protein, precursor	-65	ATG	7	MQRPALG		150285	-	48	39	322	63	275	205	0.770778	1.40523	0.464121	0.846155	4.15027	2.49907	0.556033	1.01372	0.338588	0.8347	0.548505	0.602146
Deide_3p01000	transcriptional regulator, ROK family	-36					158782	-	2002	996	7226	4827	6162	4524	0.471956	1.59919	0.245571	0.832102	1.38336	0.719797	0.298721	1.0122	1.15602	0.822073	0.295121	0.520326
Deide_3p01020	conserved hypothetical protein Deide_3p01020	-126					160771	-	183	274	1463	366	776	989	1.42038	2.17293	0.587305	0.898471	5.01906	2.0753	0.411547	0.629593	0.432936	1.42707	0.653672	0.413483
Deide_3p01060	transcriptional regulator, GntR family	-46					164444	-	21	21	148	69	92	38	0.94865	1.64625	0.196645	0.341251	2.04043	0.42296	0.425184	0.737851	0.806816	0.462493	0.576247	0.207289
Deide_3p01200	transcriptional regulator, MarR family, multiple antibiotic resistance protein marR	1					180579	-	176	82	752	217	698	455	0.441984	1.26513	0.280942	0.804166	2.53342	1.61034	0.384903	1.10174	0.499377	0.729904	0.349359	0.635638
Deide_3p01210	transcriptional regulator,Rrf2 family	-23	ATG	8	MLSGDPRA		181044	+	518	408	2519	2269	2632	2868	0.747199	1.87919	0.601683	1.51322	1.20553	0.970755	0.493134	1.24022	1.55881	1.22012	0.397617	0.805251
Deide_3p01240	transcriptional regulator, LysR family	1					183878	-	7	14	43	7	13	33	1.8973	3.77745	0.512312	1.01999	13.4086	3.6206	0.180241	0.358854	0.281719	2.84237	0.502269	0.270021
Deide_3p01250	thiosulfate sulfurtransferase (Rhodanese)	-30					183984	+	120	178	125	145	147	118	1.40716	16.5215	0.106861	1.25465	8.23009	0.624998	0.11889	1.39589	2.00745	0.898823	0.0851717	0.0759407
Deide_3p01310	thiosulfate sulfurtransferase (Rhodanese)	-157					189028	+	555	970	1653	949	894	1045	1.658	6.8083	0.204617	0.840224	6.85264	0.845697	0.156334	0.641959	0.993529	1.30885	0.243526	0.123412
Deide_3p01340	transcriptional regulator, Rrf2 family	-21					192081	-	86	65	143	311	267	257	0.717003	5.27372	0.324753	2.38863	1.40122	0.634655	0.301316	2.21624	3.76367	1.07778	0.135958	0.452931
Deide_3p01360	transcriptional regulator, IclR family	-29					192983	+	47	93	812	361	158	298	1.87712	1.32882	0.689028	0.487767	1.72714	0.633978	0.326263	0.230964	0.769375	2.11188	1.41262	0.367067
Deide_3p01450	PaaI thioesterase	-117					202095	-	27	23	300	151	487	331	0.808109	0.8895	1.33224	1.46642	1.02118	1.68351	1.75055	1.92686	0.871049	0.761042	0.908498	1.64859
Deide_3p01460	transcriptional regulator, TetR family	-163					202114	+	100	60	390	217	638	413	0.56919	1.78495	0.448816	1.40746	1.85372	1.46169	0.619198	1.94177	0.962902	0.724835	0.318883	0.788517
Deide_3p01520	conserved hypothetical protein Deide_3p01520	-46					209875	-	24	28	231	221	254	319	1.10676	1.40632	1.44443	1.8354	0.849412	1.10857	1.02714	1.30516	1.65565	1.40626	0.786986	1.3051
Deide_3p01530	transcriptional regulator, DeoR family	1					209951	+	5	10	21	32	78	104	1.8973	5.52485	2.26038	6.58212	2.09509	2.49602	1.51403	4.40877	2.63705	1.49296	0.343412	1.19137
Deide_3p01610	conserved hypothetical protein Deide_3p01610	1					219775	-	139	68	837	515	884	323	0.464088	0.94259	0.252526	0.512896	0.885226	0.481682	0.617229	1.25363	1.0648	0.409129	0.492353	0.544134
Deide_3p01670	prolyl aminopeptidase	-62					227630	-	40	19	220	186	155	125	0.450609	1.00201	0.3396	0.75516	0.684846	0.516133	0.37608	0.836279	1.46311	0.903	0.449706	0.753648
Deide_3p01680	hypothetical protein Deide_3p01680	-114					228159	+	182	184	5855	1144	1242	1336	0.959074	0.364612	0.797725	0.303271	1.07831	0.896903	0.662306	0.251789	0.338132	1.20447	2.6304	0.831766
Deide_3p01690	transaldolase B	-15					229286	+	18	13	195	43	86	63	0.685136	0.773479	0.380352	0.429396	2.02688	1.12522	0.463697	0.523487	0.381611	0.82026	0.885785	0.555149
Deide_3p01700	isoamylase, precursor	-86					232861	-	68	144	6910	946	395	422	2.00891	0.241782	0.674407	0.0811683	1.02053	0.342599	0.563763	0.0678518	0.236919	1.19626	8.30875	0.335709
Deide_3p01711	phosphoesterase	1					233841	+	283	498	5396	1101	883	1317	1.66936	1.07077	0.505729	0.324389	3.03246	0.918678	0.302819	0.194237	0.353104	1.67007	1.55902	0.302949
Deide_3p01712	Predicted mannose-6-phosphate isomerase	-57					234974	+	433	362	4609	969	3014	1727	0.793097	0.911258	0.433434	0.498009	2.50459	1.36878	0.67556	0.776209	0.363835	0.641591	0.870332	0.546508
Deide_3p01740	conserved hypothetical protein Deide_3p01740	1					237967	+	47	268	523	253	466	745	5.40932	5.94528	1.72257	1.89324	7.10177	2.26152	0.96227	1.05761	0.837155	1.79011	0.909851	0.318445
Deide_3p01760	putative GAF domain-containing protein	-152	ATG	46	MKGDVHLRKNGRASGRAGGCPDWFEASLPLHLQGPDEAYLFSYAVP		239701	+	22	105	2011	199	97	323	4.52765	0.605783	1.5955	0.213473	3.53744	1.24656	0.427915	0.0572535	0.171249	3.72855	7.47405	0.352392
Deide_3p01800	transcriptional regulator, ROK family	-36					242431	+	486	227	11762	2474	1268	457	0.443094	0.223916	0.102188	0.0516401	0.615147	0.141867	0.253216	0.127962	0.364003	0.403558	1.97884	0.230623
Deide_3p01860	hypothetical protein Deide_3p01860	-79					251226	-	17	23	246	52	136	105	1.28347	1.08476	0.67121	0.567291	2.96536	1.55078	0.776424	0.656215	0.36581	0.86449	1.18318	0.522966
Deide_3p01870	RNA polymerase, sigma-24 subunit, ECF subfamily	-90	ATG	5	MAFDD		252835	-	144	91	2810	495	1012	925	0.599494	0.375729	0.698068	0.437509	1.23251	1.43516	0.682067	0.427481	0.30485	1.02346	1.59555	1.16443
Deide_3p01900	hemolysin; membrane protein	-94					259632	+	295	215	1759	1275	2408	2672	0.691389	1.41812	0.984312	2.01894	1.13053	1.6095	0.792215	1.62492	1.25439	1.24248	0.48754	1.42367
Deide_3p01960	sugar ABC transporter, periplasmic component	-77					268642	-	28	26	2454	113	148	198	0.880889	0.122924	0.768467	0.107236	1.54258	1.34571	0.512994	0.0715862	0.0796876	1.498	7.1661	0.872377
Deide_3p01970	conserved hypothetical protein Deide_3p01970	1					269005	+	134	66	852	337	788	455	0.467245	0.89876	0.368999	0.70978	1.31301	1.03692	0.570729	1.09781	0.684506	0.646539	0.519878	0.789732
Deide_3p01971	transposase	-236					270675	-	34	30	123	13	143	101	0.837044	2.8298	0.32282	1.09136	15.4714	5.96682	0.408193	1.37998	0.182905	0.790851	0.295796	0.385667
Deide_3p01990	conserved hypothetical protein Deide_3p01990	-280					274868	-	32	25	702	123	208	171	0.741133	0.413183	0.580717	0.323751	1.36266	1.06772	0.630844	0.351697	0.303218	0.920539	1.79372	0.783553
Deide_3p02000	transcriptional regulator, AraC family	1					276996	-	18	28	545	254	302	292	1.47568	0.596075	1.7629	0.712095	0.739055	0.882905	1.62833	0.657738	0.806537	1.08264	2.47566	1.19464
Deide_3p02010	conserved hypothetical protein Deide_3p02010	1					277109	+	92	64	435	237	293	252	0.65993	1.70699	0.297667	0.769951	1.81044	0.816615	0.309093	0.799504	0.942857	0.963036	0.386605	0.451059
Deide_3p02021	iron dependent repressor	1					280488	-	567	720	2826	797	3059	2339	1.20463	2.95597	0.448297	1.10004	6.05657	2.25391	0.523607	1.28484	0.48806	0.85617	0.407526	0.372143
Deide_3p02040	response regulator, cheY	1					283445	-	117	107	1554	753	783	333	0.867568	0.798863	0.309298	0.284803	0.952667	0.339636	0.649508	0.598072	0.838554	0.476203	1.086	0.356511
Deide_3p02070	O-Glycosyl hydrolase	1					286979	-	48	38	487	188	504	242	0.751014	0.905303	0.547889	0.660447	1.35512	0.988604	1.01906	1.22841	0.668061	0.537643	0.829572	0.729532
Deide_3p02080	transcriptional regulator, LacI family	1					288350	-	47	26	1135	304	148	96	0.524785	0.265777	0.221969	0.112416	0.573393	0.242528	0.305614	0.154778	0.463516	0.726305	1.97453	0.422971
Deide_3p02090	sugar ABC transporter, periplasmic component	-108					288477	+	71	31	9104	397	124	89	0.414199	0.0395065	0.136223	0.012993	0.523508	0.172173	0.169501	0.0161671	0.0754649	0.80367	10.4843	0.328882
Deide_3p02140	UDP-N-acetylmuramoylalanyl-D-glutamate--2,6-diaminopimelate ligase (MurE synthetase) (UDP-N-acetylmuramyl-tripeptide synthetase); Mur ligase family protein; Cyanophycin synthetase	-213					295749	+	37	28	544	166	228	131	0.717897	0.597171	0.384758	0.320055	1.13084	0.606077	0.598056	0.497483	0.528076	0.643348	1.20216	0.535952
Deide_3p02170	transcriptional regulator, XRE Family	-2					300548	-	63	1564	706	460	2662	11003	23.5506	25.7023	18.9797	20.7137	22.7946	18.3704	4.10087	4.47554	1.12756	4.6282	0.916285	0.80591
Deide_3p02181	ornithine cyclodeaminase/mu-crystallin	-107	ATG	37	MRSLILPAFVSAPALGQGPSTGTDLSIIHSMGGLASC		301458	+	38	29	137	42	143	99	0.723969	2.45594	0.28312	0.960432	4.62915	1.8103	0.365226	1.23896	0.530537	0.775191	0.294784	0.391066
Deide_3p02190	histidine kinase, classic	1					305864	-	401	336	8193	3340	3393	1970	0.794878	0.475812	0.533876	0.319577	0.674443	0.452986	0.821199	0.491568	0.705489	0.650118	1.67057	0.671644
Deide_3p02220	conserved hypothetical protein Deide_3p02220	-251					307015	+	19	17	1354	187	100	86	0.848792	0.14567	0.491884	0.0844173	0.609481	0.353201	0.510805	0.0876645	0.239007	0.962959	5.82682	0.579511
Deide_3p02261	metal-dependent amidase/aminoacylase/carboxypeptidase	-135					311885	+	25	22	1057	150	93	182	0.834812	0.241483	0.791133	0.228849	0.983295	0.931848	0.361037	0.104436	0.245586	2.19128	3.45702	0.947679
Deide_3p02270	dipeptide ABC transporter, periplasmic component	-208					313330	+	7	12	231	69	69	22	1.62626	0.602711	0.341541	0.126579	1.16596	0.244872	0.956665	0.354552	0.516921	0.357012	2.69824	0.210017
Deide_3p02291	permease; membrane protein	-42					318383	-	32	84	2276	276	167	237	2.49021	0.4282	0.804853	0.138397	2.04043	0.659484	0.506495	0.0870937	0.209857	1.58906	5.81552	0.323208
Deide_3p02310	5,10-methylenetetrahydromethanopterin reductase	-243					320630	+	31	113	1602	269	134	243	3.45798	0.818381	0.851849	0.201602	2.8163	0.693775	0.419519	0.0992852	0.290587	2.03054	4.22539	0.246343
Deide_3p02320	transcriptional regulator, LuxR family	1					325410	-	72	51	664	94	244	88	0.67196	0.891131	0.132822	0.176143	3.63743	0.718985	0.328902	0.436178	0.244989	0.403834	0.754053	0.197663
Deide_3p02330	conserved hypothetical protein Deide_3p02330	1					326375	-	50	33	447	150	348	183	0.626109	0.856537	0.39774	0.544121	1.47494	0.936968	0.675489	0.92409	0.580725	0.588818	0.730977	0.635257
Deide_3p02340	response regulator, OmpR	-19					327222	-	751	318	3312	924	3033	1726	0.401692	1.11398	0.249758	0.692632	2.30732	1.43461	0.391959	1.08699	0.482802	0.637203	0.360593	0.621765
Deide_3p02351	response regulator	1					331695	-	112	74	838	597	821	759	0.626786	1.02454	0.736448	1.20379	0.831017	0.97641	0.711433	1.1629	1.23287	1.03516	0.611776	1.17496
Deide_3p02353	transcriptional regulator, TetR family	-67					332526	-	52	45	230	15	98	97	0.820947	2.26999	0.202715	0.560526	20.1129	4.96644	0.182907	0.505756	0.112863	1.10829	0.361652	0.246929
Deide_3p02360	response regulator, CheY	1					334068	-	211	195	1197	418	1260	810	0.876714	1.89008	0.417177	0.899379	3.1276	1.48824	0.579558	1.24945	0.604323	0.71982	0.463851	0.475842
Deide_3p02370	histidine kinase, classic, bacteriophytochrome	-248					334187	+	179	53	539	94	723	381	0.280885	1.14084	0.231308	0.939481	3.78008	3.11288	0.392007	1.59218	0.301805	0.59006	0.246208	0.823496
Deide_3p02433	hypothetical protein Deide_3p02433	1					342846	+	38	473	5352	7899	474	2463	11.8082	1.02538	7.04367	0.611646	0.401459	0.239473	1.21061	0.105125	2.55413	5.81829	11.5159	0.596507
Deide_3p02450	MIP family protein (Major Intrinsic Protein) (aquaporin); membrane protein	-22					345631	+	321	176	3830	2127	3036	1519	0.520132	0.533155	0.514246	0.527122	0.554751	0.548473	0.917921	0.940904	0.961071	0.560229	0.975574	0.988684
Deide_3p02470	histidine kinase, classic	-65	ATG	10	MTVDQVRPFS		350179	-	55	68	1414	397	551	457	1.17288	0.557955	0.902967	0.429555	1.14834	0.884078	0.972294	0.462535	0.485879	0.928697	2.1021	0.769874
Deide_3p02480	Response regulator, CheY	-2					350884	-	428	242	4426	1321	1392	790	0.536386	0.634371	0.200586	0.237229	1.22819	0.459292	0.315649	0.373311	0.51651	0.635473	0.84554	0.373959
Deide_3p02491	NAD(P)H dehydrogenase (quinone)	-86					351669	+	50	33	557	329	800	936	0.626109	0.687382	2.03434	2.23343	0.672466	2.18497	1.55285	1.70481	1.02218	1.31007	0.91086	3.24918
Deide_3p02530	Transcriptional regulator, MerR family	1					355898	+	47	39	424	73	286	167	0.787177	1.06718	0.386133	0.523483	3.58174	1.75695	0.590577	0.80065	0.29795	0.653823	0.737623	0.490528
Deide_3p02550	dienelactone hydrolase	1					357261	+	27	92	195	207	100	875	3.23244	5.47385	3.52178	5.96383	2.97968	3.2464	0.359455	0.608706	1.83706	9.79755	0.590523	1.08951
Deide_3p02551	conserved hypothetical protein Deide_3p02551	-62					358516	-	72	383	4897	2441	422	2597	5.04629	0.90742	3.91974	0.704845	1.05192	0.817088	0.568838	0.102288	0.86263	6.89079	5.56114	0.776758
Deide_3p02560	tRNA-binding-domain-containing CsaA-like protein (Secretion chaperone CsaA)	-2					359316	-	80	63	1077	111	259	211	0.747062	0.678679	0.286623	0.260387	3.80514	1.4599	0.314209	0.285448	0.178359	0.912204	1.10076	0.383667
Deide_3p02570	sugar uptake ABC transporter, periplasmic component	-126					359867	+	159	59	4262	199	212	215	0.352015	0.160612	0.146947	0.0670466	1.9877	0.829756	0.129404	0.0590425	0.0808028	1.13557	2.19171	0.417445
Deide_3p02590	ribose/xylose/arabinose/galactoside ABC transporter, permease component	-50	ATG	17	MAHGAAGHSGLPIGGQA		362641	+	41	47	199	36	158	111	1.08748	2.74021	0.29421	0.741347	8.75282	2.36802	0.374009	0.942424	0.313066	0.786639	0.396858	0.270544
Deide_3p02621	transposase	-44					365874	+	55	20	576	89	374	183	0.344964	0.402853	0.361582	0.422261	1.50658	1.57916	0.65996	0.770711	0.267396	0.547884	0.8563	1.04817
Deide_3p02622	transcriptional regulator, DeoR family	-43					367272	-	26	13	126	18	134	57	0.474325	1.19705	0.238243	0.601252	4.84198	2.43202	0.500196	1.26234	0.247223	0.476299	0.396245	0.502278
Deide_3p02640	Major Facilitator Superfamily protein; membrane protein	1					367593	+	85	46	1043	601	680	360	0.513387	0.511697	0.460258	0.458744	0.51314	0.460037	0.776424	0.773868	0.997188	0.592793	1.0033	0.896514
Deide_3p02660	GAF/PAS/PAC domains-containing metal dependent phosphohydrolase	1					371061	-	60	113	1750	513	322	269	1.78662	0.749169	0.487213	0.204299	1.47677	0.402717	0.520851	0.218404	0.507302	0.935418	2.38481	0.272701
Deide_3p02680	plasmid replication initiator protein	-3					373460	+	70	67	686	115	215	192	0.907993	1.13316	0.298072	0.371988	3.90598	1.28224	0.298091	0.372012	0.290109	0.999936	0.801295	0.328276
Deide_3p02710	Oxidoreductase, aldo/keto reductase family	-32					378033	-	1	13	456	36	6	24	12.3324	0.330764	2.60813	0.0699517	2.42099	0.512004	0.582318	0.0156181	0.136623	4.47888	37.2847	0.211485
Deide_3p02720	metal ion ABC transporter, periplasmic component/surface adhesin	-4					378346	+	40	52	2276	4882	637	2181	1.23324	0.265076	5.92535	1.27361	0.0714098	0.343102	1.54557	0.332208	3.71204	3.83377	4.65242	4.80468
Deide_3p02780	hypothetical protein Deide_3p02780	-107					386238	+	76	42	352	111	296	236	0.524254	1.38435	0.337456	0.891089	2.53676	1.63288	0.377996	0.99814	0.545717	0.89275	0.3787	0.643688
Deide_3p02781	hypothetical protein Deide_3p02781, partial	-200					388129	-	30	25	198	25	93	106	0.790541	1.46492	0.383975	0.711529	6.70429	3.25635	0.300864	0.55752	0.218505	1.27624	0.539648	0.485711
Deide_3p02790	hypothetical protein Deide_3p02790	1					389710	+	71	122	1184	313	316	447	1.63007	1.19549	0.684175	0.501773	2.61317	1.0968	0.431954	0.316795	0.457488	1.58391	1.36351	0.41972
Deide_3p02810	plasmid replication initiator protein	-69					393910	-	881	660	6948	1019	3832	3431	0.71068	1.10211	0.423217	0.656316	4.34232	2.5859	0.422142	0.654648	0.253806	1.00255	0.644837	0.59551
