# Supplementary material for: Conservation and diversity of the IrrE/DdrO‐controlled radiation response in radiation‐resistant Deinococcus bacteria
Source: Microbiologyopen. 2017 Apr 11;6(4):e00477. doi: 10.1002/mbo3.477 (PMC5552922; doi:10.1002/mbo3.477)
Supplement: Supplementary file 5 [file MBO3-6-na-s005.xlsx]

## Sheet: all 4 replicons
Table S4. Comparisons of read numbers at orphan TSSs. For fold change calculation, the number of reads starting at a TSS was normalized for the total number of reliable reads in a sample. RD19, wild-type; RD42, ΔirrE; RD62, ΔddrOc; NI, non-irradiated; IR, irradiated.
								Number of reads that start at the TSS						Fold change of normalised read counts at TSS
			Predicted peptide when ATG or GTG											RD19 IR and RD62 IR versus				RD19 IR and RD62 IR		RD62 NI versus
			at 5'end of RNA (AUG or GUG in RNA)											RD19 NI and RD42 NI				versus RD42 IR		RD19 NI and RD42 NI
replicon	TSS position	strand	5'ATG or GTG	peptide length (aa)	peptide sequence	new gene label	comment	RD19-NI	RD19-IR	RD42-NI	RD42-IR	RD62-NI	RD62-IR	RD19 IR / RD19 NI	RD19 IR / RD42 NI	RD62 IR / RD19 NI	RD62 IR / RD42 NI	RD19 IR / RD42 IR	RD62 IR / RD42 IR	RD62 NI / RD19 NI	RD62 NI / RD42 NI	RD42 IR / RD42 NI	RD62 IR / RD62 NI	RD42 NI / RD19 NI	RD62 IR / RD19 IR
chromosome	8860	+						13	12	45	5	125	87	0.875677	3.09391	0.727267	2.56956	16.0903	13.3633	0.933201	3.29716	0.192285	0.779325	0.283032	0.830521
chromosome	10828	-					2nd gTSS for Deide_00080	292	203	3587	206	988	957	0.659506	0.656605	0.356162	0.354595	6.60665	3.56788	0.328385	0.32694	0.0993855	1.08459	1.00442	0.540043
chromosome	10857	+						364	175	4043	617	3649	3863	0.456082	0.502197	1.1533	1.26991	1.90154	4.80844	0.972929	1.0713	0.2641	1.18539	0.908173	2.52871
chromosome	14866	-					2nd gTSS at -140 for Deide_00131?	567	313	6582	4255	6089	1963	0.523681	0.551729	0.376232	0.396382	0.493171	0.354312	1.04225	1.09807	1.11874	0.360981	0.949164	0.718436
chromosome	19062	-					2nd gTSS at -249 for Deide_00143?	116	254	341	94	169	391	2.07722	8.64209	0.3663	1.52396	18.1158	3.19458	0.141396	0.588267	0.477046	2.5906	0.24036	0.176342
chromosome	40422	-					2nd gTSS at -91 for Deide_00370	1499	978	13116	3557	7849	6810	0.618932	0.865121	0.493701	0.690077	1.84335	1.47038	0.508185	0.710322	0.46932	0.971499	0.715428	0.797665
chromosome	70257	-					2nd gTSS at -181 for Deide_00600 (tkt)? Or novel transcript?	301	73457	320	197	9731	245966	231.511	2663.32	88.8028	1021.59	2499.88	958.901	3.13762	36.0952	1.06538	28.3027	0.086926	0.383579
chromosome	70331	+					2nd gTSS at -123 for Deide_00610?	9	141	220	13	247	593	14.8622	7.43594	7.16029	3.58248	72.7157	35.0329	2.66356	1.33265	0.10226	2.68824	1.99869	0.481779
chromosome	78249	+						45	78	527	57	289	87	1.64433	1.71721	0.210099	0.219412	9.17429	1.17222	0.623296	0.650923	0.187176	0.337078	0.957557	0.127772
chromosome	78280	-	ATG	63	MTDKGNEAEQMQEAYAERQEQEQATGKTSAGGAGSTGTPGNQHTGTETTEENDNGPRSGPTEN	Deide_00694	gTSS at 1 for new Deide_00694	1348	4548	98701	35088	13822	22324	3.20064	0.534612	1.7997	0.300609	0.868989	0.488628	0.995153	0.166223	0.615211	1.80847	5.98684	0.562295
chromosome	79575	-						18	129	3301	498	114	441	6.79866	0.453402	2.66247	0.17756	1.73665	0.680102	0.614669	0.0409922	0.261078	4.33155	14.9948	0.391617
chromosome	82819	+						138	103	789	209	745	723	0.70805	1.51461	0.569348	1.2179	3.30403	2.65679	0.523945	1.12078	0.458412	1.08665	0.467481	0.804106
chromosome	82883	+						52	41	204	118	218	256	0.747974	2.33181	0.535001	1.66787	2.32946	1.66618	0.406876	1.26844	1.00101	1.3149	0.32077	0.715267
chromosome	83984	+					2nd gTSS at -152 for Deide_00720?	32	129	865	518	1287	1457	3.82424	1.73027	4.94798	2.2387	1.6696	2.1602	3.90335	1.76606	1.03634	1.26762	2.2102	1.29384
chromosome	91695	+					2nd gTSS for Deide_00810	306	303	3047	647	1211	2399	0.939349	1.15374	0.851975	1.04643	3.13972	2.84768	0.384089	0.471752	0.367467	2.21817	0.814174	0.906985
chromosome	93030	+						14	55	624	138	93	295	3.72684	1.02263	2.28988	0.628332	2.672	1.64175	0.644709	0.176905	0.38272	3.5518	3.64437	0.614429
chromosome	93267	+					2nd gTSS for Deide_00820	69	21	449	59	448	113	0.288719	0.542641	0.17797	0.334491	2.38627	1.47093	0.630141	1.18433	0.227401	0.282429	0.532064	0.616413
chromosome	96242	+						6	9	75	11	21	22	1.42297	1.39226	0.398465	0.389864	5.48532	1.53601	0.339685	0.332354	0.253816	1.17304	1.02206	0.280022
chromosome	96443	-						25	35	301	38	131	87	1.32811	1.34909	0.378179	0.384153	6.175	1.75833	0.508557	0.516591	0.218476	0.743631	0.984448	0.28475
chromosome	97769	-						111	71	829	232	684	445	0.606794	0.993673	0.435668	0.71344	2.05174	1.47312	0.598056	0.979364	0.484307	0.728473	0.610658	0.717983
chromosome	103092	-						83	56	457	228	291	237	0.640053	1.42171	0.310305	0.689262	1.64667	0.798323	0.34027	0.755821	0.863387	0.911937	0.450199	0.484811
chromosome	113494	-					2nd gTSS for Deide_01030	50	33	950	490	672	372	0.626109	0.403023	0.808521	0.520441	0.451513	0.583058	1.30439	0.83963	0.892605	0.619845	1.55353	1.29134
chromosome	116603	-						65	45	774	15	230	414	0.656757	0.674545	0.692158	0.710905	20.1129	21.197	0.343418	0.352719	0.033538	2.0155	0.97363	1.0539
chromosome	119450	+						673	510	7997	882	6215	5890	0.718888	0.739916	0.951083	0.978904	3.87663	5.12875	0.896262	0.922479	0.190866	1.06117	0.97158	1.32299
chromosome	130615	+				Deide_01206	gTSS for SRP RNA (new Deide_01206)	206	164	846	670	1242	1135	0.755236	2.24912	0.598752	1.78311	1.64105	1.30103	0.585144	1.74258	1.37054	1.02325	0.335791	0.792801
chromosome	138280	-						38	17	808	242	718	410	0.424396	0.244105	1.17252	0.674411	0.470962	1.30117	1.83379	1.05476	0.518312	0.639395	1.73858	2.76279
chromosome	138360	-						54	34	884	497	3124	1260	0.597298	0.446238	2.53568	1.89439	0.458643	1.94706	5.61469	4.1947	0.972951	0.451616	1.33852	4.24526
chromosome	138656	-						183	103	974	718	2250	1611	0.533939	1.22692	0.956671	2.19831	0.961757	1.7232	1.19327	2.74199	1.27571	0.80172	0.435185	1.79172
chromosome	149942	+						29	40	157	37	159	123	1.30848	2.95597	0.46092	1.04126	7.24788	2.5531	0.532118	1.2021	0.407839	0.866199	0.442658	0.352255
chromosome	162821	+					TSS at -241 of 16S (Deide_01429)?	34248	32364	146592	149649	355038	522305	0.896464	2.56148	1.65732	4.7355	1.44991	2.6805	1.00612	2.8748	1.76665	1.64725	0.349979	1.84873
chromosome	165473	-						197	73	812	193	1137	462	0.35153	1.04305	0.254855	0.756202	2.53582	1.83844	0.560148	1.66206	0.411328	0.454979	0.33702	0.724989
chromosome	166324	-	ATG	31	MLGLESAPDPLDQNSMIKTRLVHFPMLISGL			132	82	387	1276	1398	795	0.589313	2.45834	0.654503	2.73029	0.43084	0.478499	1.02788	4.28784	5.70593	0.636751	0.23972	1.11062
chromosome	169913	+					2nd gTSS for Deide_01480?	89	103	710	177	458	441	1.09788	1.68313	0.538477	0.825529	3.90136	1.91351	0.499441	0.765684	0.431422	1.07816	0.652281	0.490471
chromosome	173535	-						127	64	435	260	674	310	0.47806	1.70699	0.265263	0.947162	1.65029	0.9157	0.515068	1.83913	1.03436	0.515005	0.280061	0.554874
chromosome	173595	-						52	26	288	88	492	261	0.474325	1.04742	0.545451	1.20448	1.98081	2.27784	0.91827	2.02775	0.528783	0.593998	0.452851	1.14995
chromosome	211844	-	ATG	7	MAIPNSR			26	15	273	23	170	104	0.547298	0.637482	0.434689	0.506317	4.37236	3.47273	0.634577	0.739143	0.145798	0.685005	0.85853	0.794245
chromosome	216979	+					3rd gTSS for Deide_01960	76	10	244	111	407	113	0.124822	0.475499	0.161578	0.615518	0.60399	0.781844	0.519744	1.97992	0.787264	0.310881	0.262508	1.29447
chromosome	217010	+	GTG	25	VDLPPRAGSLLCSGTCPLCREVLLV		2nd gTSS for Deide_01960	220	291	1415	1033	2998	3370	1.2548	2.38603	1.66466	3.16538	1.88862	2.5055	1.32257	2.51488	1.26337	1.25866	0.525896	1.32663
chromosome	220862	-	ATG	109	MLLTCSIKIFFLICRSWMGSRFSSARLSVQLRSGQHFFHSPSNPRCPPGCLRAAFAPIGCTGCPLRSAGSAVSSLEILYLPNRRSRPWKSLKARRKSTRRNPGQYTSQK			115	38	339	89	1340	471	0.313467	1.30054	0.445083	1.8466	2.8625	4.06439	1.13088	4.69189	0.454336	0.393573	0.241028	1.41987
chromosome	235178	+					2nd gTSS for Deide_02040	120	73	1220	182	560	360	0.577095	0.694229	0.326016	0.392188	2.68908	1.51913	0.452914	0.544842	0.258166	0.71982	0.831275	0.564927
chromosome	238222	+					2nd gTSS for Deide_02050	4	5	25	3	61	37	1.18581	2.32044	1.00522	1.96704	11.1738	9.47208	1.48006	2.89622	0.207667	0.679175	0.51103	0.847704
chromosome	239972	+						3	1	17	6	14	6	0.316217	0.682481	0.217344	0.469088	1.11738	0.768007	0.452914	0.977511	0.610786	0.47988	0.463334	0.687327
chromosome	240256	+						9	6	40	3	53	41	0.632433	1.74033	0.495062	1.36231	13.4086	10.4961	0.571534	1.57274	0.129792	0.866199	0.363399	0.782789
chromosome	261928	+	ATG	4	MPLY			87	75	523	152	508	317	0.817801	1.66379	0.395966	0.805581	3.30804	1.6017	0.5667	1.15293	0.502955	0.698723	0.491529	0.484184
chromosome	276458	+					gTSS at -170 of Deide_02480?	9	12	62	25	49	150	1.26487	2.24558	1.8112	3.21552	3.21806	4.60804	0.528399	0.938095	0.697807	3.42771	0.563269	1.43193
chromosome	276830	-	GTG	75	VLDCRERRRQAAHSLVAAGSFSATSTTRVRSSLNTRSSAASTSRRSRSFLQFRVPIPSAAFVSSCSFIAGNALTP			95	45	512	179	372	217	0.44936	1.01972	0.24823	0.563302	1.68544	0.931047	0.380039	0.862413	0.60502	0.65317	0.440669	0.552408
chromosome	277053	+						176	127	483	83	385	416	0.684537	3.05068	0.256861	1.14472	10.2584	3.84929	0.212303	0.946141	0.297384	1.20988	0.224389	0.375234
chromosome	277483	+	ATG	85	MLILDGKYQVQQNKRLTILAEAGHLPKGTLQSDIDALHDDCQAHGRCDVQVNTQHGLMQGTLVEKKPLKFSLWQFEGHLSFPART	Deide_02488	gTSS at 1 for new Deide_02488 (homolog of new Deide_11736)	666	501	8868	6658	5424	4790	0.713624	0.655468	0.781591	0.717896	0.504483	0.552531	0.790413	0.726	1.29929	0.988838	1.08872	1.09524
chromosome	277933	+						44	41	243	58	158	136	0.883969	1.95757	0.335896	0.743849	4.73924	1.80084	0.348508	0.771779	0.413056	0.96381	0.451565	0.379986
chromosome	284174	-					2nd gTSS for Deide_02550	54	95	1322	489	204	403	1.66892	0.833742	0.811016	0.405159	1.30247	0.632938	0.366644	0.183164	0.640124	2.212	2.00172	0.485953
chromosome	284184	-					3rd gTSS for Deide_02550	102	178	1471	605	196	397	1.65549	1.40393	0.422969	0.358699	1.9725	0.503965	0.186494	0.158156	0.711754	2.268	1.17918	0.255495
chromosome	287535	-						25	53	356	65	190	262	2.01114	1.72729	1.13888	0.978145	5.46657	3.09566	0.737602	0.633499	0.315973	1.54404	1.16433	0.566289
chromosome	294765	-					2nd gTSS for Deide_02660	15	8	132	36	86	57	0.505946	0.703162	0.412954	0.573922	1.48984	1.21601	0.556437	0.773334	0.471971	0.74214	0.71953	0.816201
chromosome	295821	+	GTG	4	VPTG		2nd gTSS at -320 of Deide_02690?	682	343	3790	390	2126	1396	0.477107	1.05001	0.222443	0.489551	5.89633	2.74907	0.302543	0.665835	0.178079	0.735244	0.454382	0.466234
chromosome	303242	-					2nd gTSS for Deide_02730	84	109	617	509	554	601	1.23099	2.04966	0.777523	1.29462	1.43569	0.906821	0.640087	1.06578	1.42764	1.21471	0.600582	0.631627
chromosome	303406	-						18	23	465	163	214	131	1.21216	0.573871	0.790892	0.37443	0.946004	0.617232	1.15385	0.546265	0.606627	0.685436	2.11226	0.652463
chromosome	307031	-						1315	1294	7069	1080	3956	4517	0.9335	2.12381	0.373287	0.849267	8.03273	3.21212	0.291971	0.664264	0.264395	1.27851	0.43954	0.399879
chromosome	307183	-						200	124	1821	1583	1055	424	0.588163	0.790044	0.230385	0.309462	0.525162	0.205707	0.511954	0.687678	1.50438	0.450011	0.744468	0.391703
chromosome	307900	-						104	67	375	93	251	224	0.611149	2.07292	0.234063	0.793905	4.82997	1.84982	0.234234	0.794483	0.429179	0.999272	0.294825	0.382988
chromosome	307919	+						571	302	6305	1077	2241	1388	0.501738	0.555727	0.264163	0.292588	1.87994	0.98978	0.380903	0.42189	0.295609	0.693517	0.902849	0.526496
chromosome	308025	+						69	32	426	207	514	298	0.439953	0.871525	0.469338	0.929734	1.03641	1.10563	0.722974	1.43217	0.840907	0.649176	0.504809	1.06679
chromosome	311172	-						249	548	3551	768	1800	1757	2.08779	1.79048	0.766815	0.657617	4.78379	1.75701	0.701588	0.601678	0.374281	1.09297	1.16605	0.367285
chromosome	313418	-					gTSS at -76 of new Deide_02802?	114	30	394	321	959	398	0.249645	0.883415	0.379399	1.34258	0.626569	0.952232	0.816437	2.88911	1.40992	0.464701	0.282591	1.51976
chromosome	321060	-						208	196	2183	293	549	547	0.89392	1.0417	0.285787	0.333032	4.48478	1.43379	0.256164	0.298511	0.232274	1.11564	0.858137	0.319701
chromosome	332929	+					2nd gTSS at -338 of Deide_02971? (and at 332930)	3166	7555	82568	38512	13796	52222	2.26375	1.0616	1.79251	0.840608	1.3152	1.04141	0.422913	0.198328	0.807182	4.23848	2.13239	0.791829
chromosome	333499	-						465	237	5534	1590	4845	2005	0.483505	0.496877	0.468576	0.481534	0.999318	0.968461	1.01123	1.03919	0.497216	0.463372	0.973089	0.969122
chromosome	370990	-					2nd gTSS for Deide_03290	273	241	1409	562	697	543	0.837453	1.98447	0.21615	0.512201	2.87497	0.742042	0.247787	0.58717	0.690259	0.872321	0.422002	0.258104
chromosome	390859	+						139	130	919	848	1455	1108	0.887226	1.64122	0.86625	1.60242	1.02778	1.00348	1.01591	1.87927	1.59686	0.85268	0.540589	0.976357
chromosome	391476	-					at -402nt upstream of Deide_03490 (gTSS?)	636	465	914	1983	6315	6538	0.693588	5.90264	1.11714	9.50716	1.57211	2.53214	0.963663	8.20105	3.7546	1.15926	0.117505	1.61066
chromosome	391629	-						245	182	2095	486	1729	2317	0.704711	1.00792	1.02773	1.46992	2.51066	3.66146	0.684917	0.97961	0.401457	1.50052	0.699172	1.45837
chromosome	391809	+	ATG	11	MLWSALPKVRV			54	14	311	31	198	103	0.245946	0.522285	0.207282	0.440178	3.02774	2.55176	0.355861	0.755696	0.1725	0.582481	0.470905	0.842794
chromosome	391940	+						56	45	468	114	400	223	0.762308	1.11559	0.432748	0.633302	2.64643	1.50233	0.693235	1.01451	0.421547	0.624244	0.68332	0.567681
chromosome	391982	+						84	61	400	87	267	254	0.6889	1.76933	0.328604	0.843967	4.70071	2.24223	0.30849	0.792307	0.376397	1.0652	0.389356	0.476998
chromosome	395536	-						76	56	735	162	610	343	0.699005	0.883975	0.490455	0.620238	2.31753	1.62609	0.778978	0.98511	0.38143	0.629613	0.790752	0.701647
chromosome	404774	-					2nd gTSS at -272 of Deide_03600? or novel transcript?	8478	100711	64235	258377	39928	429940	11.2691	18.1905	5.51103	8.89586	2.61322	1.27796	0.457081	0.737816	6.96096	12.057	0.619505	0.489039
chromosome	408514	+						76	45	400	48	251	162	0.5617	1.30524	0.231643	0.538278	6.28527	2.59202	0.32053	0.744828	0.207667	0.722688	0.430341	0.412396
chromosome	408569	+	ATG	41	MAWTYRRVARRAGVGKVPLCHIRLRSLPGSRLSAGTKRNVL			66	87	592	106	446	303	1.25049	1.70505	0.498904	0.680257	5.50257	2.19534	0.655843	0.894243	0.309864	0.760707	0.733405	0.398966
chromosome	412999	+						2	18	76	5	54	93	8.53785	2.74788	5.05325	1.62638	24.1354	14.2849	2.62043	0.843379	0.113853	1.92841	3.10706	0.591865
chromosome	417177	-						241	271	1516	585	1731	1550	1.06674	2.074	0.698929	1.35889	3.10575	2.03489	0.69709	1.35532	0.667796	1.00264	0.514338	0.655201
chromosome	420889	+						189	226	1750	263	457	888	1.13436	1.49834	0.510587	0.674414	5.7611	2.59312	0.234673	0.309971	0.260079	2.17574	0.757081	0.450108
chromosome	427991	-					2nd gTSS for Deide_03760	83	69	846	180	561	375	0.788636	0.946277	0.490989	0.589132	2.56998	1.60001	0.655984	0.787109	0.368205	0.748476	0.83341	0.622579
chromosome	432299	+					2nd gTSS at -176 for Deide_03800	19	18	263	58	83	81	0.898721	0.794065	0.463286	0.409337	2.08064	1.07256	0.423968	0.374597	0.381645	1.09274	1.1318	0.515496
chromosome	438762	+					2nd gTSS for Deide_03840?	35	18	191	44	236	140	0.487877	1.0934	0.434689	0.974196	2.74266	2.44366	0.654414	1.46663	0.398663	0.664241	0.446202	0.89098
chromosome	457138	-					2nd gTSS for Deide_03980	258	180	1154	544	1691	1764	0.661849	1.8097	0.743014	2.03163	2.21833	2.49037	0.636111	1.73932	0.815793	1.16806	0.365723	1.12263
chromosome	468905	-						1	2	12	2	29	30	1.8973	1.9337	3.26016	3.32271	6.70429	11.5201	2.81454	2.86853	0.288427	1.15833	0.981178	1.71832
chromosome	489387	+					2nd gTSS at -108 for Deide_04300?	853	181	1530	1108	6664	3796	0.201296	1.37255	0.48361	3.29751	1.09519	2.63118	0.758219	5.16995	1.25324	0.637824	0.146659	2.40248
chromosome	502465	-					2nd gTSS for Deide_04400	66	103	640	643	334	721	1.48047	1.86723	1.18716	1.49729	1.07394	0.861171	0.491147	0.619454	1.73867	2.41712	0.792871	0.801882
chromosome	505628	-	ATG	58	MKRTIPLLIAALLLASCDDGAETETDTSTSTTTTTSTDQEDTTDTTQSTSTTTTEEEK	Deide_04426	gTSS at 1 for new Deide_04426	6834	23225	330751	199128	55578	66354	3.22394	0.814693	1.05514	0.266635	0.781944	0.255917	0.78929	0.199455	1.04188	1.33682	3.95724	0.327283
chromosome	513582	+					gTSS at -47 for new Deide_04493	13365	2061	28712	7436	53076	22763	0.14629	0.832826	0.185088	1.0537	1.85819	2.35101	0.385423	2.1942	0.448191	0.480221	0.175655	1.26521
chromosome	513712	-	GTG	20	VVQLAVFVTNQIGGIKRSGF		2nd gTSS at -234 for Deide_04490?	143	76	1012	346	717	490	0.504177	0.87131	0.372373	0.643528	1.47262	1.08764	0.486622	0.840971	0.591674	0.76522	0.578643	0.738575
chromosome	528641	+					TSS at -135 for 23S (Deide_04616)?	893	622	3483	12592	18442	8373	0.660762	2.07194	1.01894	3.19506	0.331168	0.510683	2.00431	6.28488	6.25645	0.508373	0.31891	1.54207
chromosome	533636	+						3	11	1	2	3	17	3.47838	127.624	0.615809	22.5944	36.8736	6.52806	0.0970529	3.56093	3.46112	6.34508	0.0272549	0.177039
chromosome	533829	-				Deide_04626	gTSS for tmRNA (new Deide_04626)	227	247	1992	1036	1760	1287	1.03223	1.43862	0.616128	0.858699	1.59842	0.954078	0.752481	1.04873	0.900031	0.818795	0.717513	0.59689
chromosome	535739	+						8	18	100	12	42	51	2.13446	2.08839	0.692785	0.677832	10.0564	3.26403	0.509528	0.49853	0.207667	1.35966	1.02206	0.324571
chromosome	535818	+						61	54	604	68	295	273	0.839788	1.03728	0.486352	0.600728	5.32399	3.08332	0.469354	0.579732	0.194831	1.03622	0.809605	0.579137
chromosome	538233	+	GTG	27	VHSSCRSIQTTWPPLLVMNRLERSAQM			43	92	866	96	149	231	2.02967	1.23256	0.583797	0.354524	6.42494	1.84802	0.3363	0.204226	0.191841	1.73594	1.6467	0.287632
chromosome	546703	+					2nd gTSS at -246 for Deide_04710?	26	29	109	28	47	22	1.05811	3.08682	0.0919534	0.268255	6.94372	0.603434	0.175442	0.511816	0.444548	0.524124	0.342783	0.0869035
chromosome	556452	-	ATG	36	MEFLLAGLTIVGSLILASIQHRPQQGRVSVRTSRKG	Deide_04802	gTSS at 1 for new Deide_04802	5673	1930	18000	3125	22925	10009	0.322738	1.24401	0.191733	0.739044	4.14057	2.45983	0.392198	1.51175	0.300445	0.488867	0.259434	0.594081
chromosome	569368	+	GTG	4	VTLD			42	28	177	48	232	205	0.632433	1.83537	0.530424	1.53933	3.91083	3.28003	0.536102	1.55581	0.469305	0.989408	0.34458	0.838703
chromosome	585178	+					2nd gTSS for Deide_05040	115	168	2011	1288	1947	1112	1.38585	0.969252	1.05081	0.734928	0.874472	0.663062	1.64315	1.1492	1.10839	0.639511	1.42982	0.758242
chromosome	591386	-						188	161	797	309	1161	1260	0.812407	2.34373	0.728335	2.10118	3.49317	3.13168	0.599354	1.72908	0.670945	1.2152	0.346631	0.896514
chromosome	591401	+					2nd gTSS for Deide_05090	19	10	164	14	22	25	0.499289	0.70745	0.14299	0.202604	4.78878	1.37144	0.112377	0.159229	0.147731	1.27241	0.705759	0.286386
chromosome	608170	+					2nd gTSS for Deide_05240	45	38	174	27	124	146	0.801082	2.53381	0.352581	1.11521	9.43566	4.15292	0.267435	0.845892	0.268535	1.31838	0.316157	0.440131
chromosome	617530	-					2nd gTSS for Deide_05301	252	95	320	261	1056	754	0.357626	3.4444	0.325154	3.13165	2.44026	2.21869	0.406698	3.91702	1.41149	0.799497	0.103828	0.909201
chromosome	618793	+					2nd gTSS for Deide_05311	218	142	1037	528	1250	593	0.617928	1.58873	0.295608	0.760025	1.80305	0.862553	0.556496	1.43078	0.881134	0.531195	0.388945	0.478386
chromosome	619807	+					2nd gTSS for Deide_05320	87	133	2690	359	522	536	1.45023	0.573639	0.66952	0.264828	2.48376	1.14666	0.582318	0.230335	0.230956	1.14975	2.52813	0.461663
chromosome	620752	+						11	3	148	73	103	49	0.258723	0.235179	0.484085	0.440034	0.275519	0.515511	0.908768	0.826072	0.853588	0.532682	1.10011	1.87106
chromosome	636349	-					2nd gTSS for Deide_05480	43	59	434	64	159	137	1.30164	1.57725	0.346234	0.419549	6.18051	1.64401	0.35887	0.43486	0.255198	0.96479	0.825254	0.266
chromosome	644938	+						26	11	128	78	216	93	0.401352	0.997062	0.388712	0.965661	0.945476	0.9157	0.806286	2.00302	1.05456	0.482102	0.402534	0.968507
chromosome	654995	-						44	105	2787	360	558	599	2.26382	0.437111	1.47942	0.285655	1.95542	1.27788	1.23081	0.237651	0.223539	1.20199	5.17906	0.653506
chromosome	658716	-	GTG	5	VVDTL		2nd gTSS for Deide_05670	20	73	679	276	82	179	3.46257	1.24736	0.972616	0.350377	1.77324	0.498091	0.397917	0.143346	0.703439	2.44427	2.77591	0.280894
chromosome	660047	+	ATG	49	MPLCACSRRRLGRRRQSSPGRALLKRRGSELLRELCVMEPPLPSGTPKC			24	56	213	46	145	135	2.21352	3.05034	0.611281	0.842376	8.16174	2.25393	0.586362	0.808036	0.373736	1.0425	0.725663	0.276158
chromosome	671180	+						216	254	1573	310	1402	1435	1.11554	1.87346	0.721965	1.21248	5.49319	3.55513	0.629946	1.05794	0.341051	1.14608	0.595445	0.647188
chromosome	671429	-						209	137	1031	255	880	628	0.621842	1.54171	0.326536	0.809567	3.60191	1.8914	0.408644	1.01313	0.428024	0.799073	0.403347	0.525111
chromosome	685922	-						24	57	316	85	121	136	2.25304	2.0928	0.615809	0.57201	4.49582	1.22881	0.489309	0.454507	0.465499	1.25853	1.07657	0.273323
chromosome	686112	-					gTSS at -6 for new Deide_05864	1683	620	3046	4477	12914	2880	0.349473	2.36157	0.185963	1.25665	0.928447	0.494049	0.744707	5.03238	2.54357	0.249713	0.147983	0.532124
chromosome	686418	-						59	60	613	85	153	124	0.964728	1.13561	0.228396	0.268852	4.73244	1.12039	0.25168	0.29626	0.239964	0.907486	0.849522	0.236746
chromosome	693905	-					2nd gTSS for Deide_05930	509	349	4500	1674	3665	1622	0.650449	0.899813	0.346299	0.47906	1.39773	0.74415	0.698819	0.966727	0.643769	0.495549	0.722871	0.5324
chromosome	714364	+						83	46	603	56	85	176	0.525758	0.885075	0.230437	0.387925	5.50709	2.41373	0.0993916	0.167319	0.160715	2.31848	0.594026	0.438296
chromosome	724562	+						33	301	5942	1166	602	1553	8.65283	0.587724	5.11418	0.347369	1.73069	1.02291	1.77048	0.120256	0.339588	2.88858	14.7226	0.591041
chromosome	780079	+					2nd gTSS at -430 of Deide_06510?	107	26	522	42	278	154	0.230513	0.577886	0.156407	0.392105	4.15027	2.81602	0.252156	0.632145	0.139241	0.620277	0.39889	0.678515
chromosome	795600	+	GTG	37	VHRVCTRVAKGWDFKGNRLFGEVKNAHFMGVSGKSLD			240	107	1385	308	829	613	0.42294	0.896342	0.277567	0.588251	2.32909	1.52853	0.335237	0.710472	0.384847	0.827972	0.471851	0.65628
chromosome	800037	-						544	458	6671	7369	4420	3771	0.798679	0.796552	0.753314	0.751307	0.416687	0.393018	0.788555	0.786455	1.91163	0.955309	1.00267	0.943199
chromosome	808299	+						7	11	49	5	29	39	1.49074	2.60457	0.605459	1.05784	14.7494	5.99045	0.402076	0.702497	0.176588	1.50583	0.572354	0.406148
chromosome	808425	+						55	33	388	53	113	91	0.56919	0.986783	0.179803	0.311718	4.17437	1.31865	0.1994	0.345692	0.236391	0.901722	0.576813	0.315893
chromosome	808562	-						102	76	915	264	164	104	0.706837	0.963678	0.110803	0.151065	1.93002	0.302548	0.156046	0.212748	0.499309	0.710066	0.733478	0.156759
chromosome	808765	+						28	10	99	25	85	61	0.338803	1.17194	0.23675	0.81893	2.68171	1.87394	0.294625	1.01912	0.43701	0.803564	0.289097	0.698783
chromosome	817608	-	ATG	16	MPQLAWWEGESRRHHH			82	77	294	109	327	250	0.890805	3.03867	0.331318	1.13017	4.73606	1.76148	0.387028	1.32021	0.641603	0.856055	0.293157	0.37193
chromosome	830517	+						48	51	334	21	182	220	1.00794	1.77159	0.498081	0.875443	16.2818	8.04578	0.367992	0.646796	0.108808	1.35351	0.568947	0.494157
chromosome	833930	+						321	263	4219	695	1437	834	0.777243	0.723245	0.282344	0.262729	2.53702	0.921608	0.434471	0.404287	0.285077	0.649858	1.07466	0.363264
chromosome	859830	+					2nd gTSS for Deide_06970	64	78	744	316	167	96	1.15617	1.21636	0.163008	0.171494	1.65486	0.233318	0.253248	0.266432	0.735023	0.643671	0.950516	0.14099
chromosome	861312	+						28	28	343	31	129	310	0.94865	0.947117	1.20316	1.20121	6.05548	7.68007	0.447137	0.446414	0.156406	2.6908	1.00162	1.26828
chromosome	876357	-	GTG	65	VRFRTAPPRAGQQQNTTPGGGVCVWCGALDWTRTSGLWLRRPTLYPPELRVQSSGNLAFRPKEIK			164	82	325	399	1317	399	0.474325	2.92732	0.264391	1.6317	1.37782	0.768007	0.779382	4.81	2.1246	0.339232	0.162034	0.557406
chromosome	884018	+					2nd gTSS at -455 for Deide_07180 (greA)?	895	1356	9070	1124	3558	3477	1.43728	1.73457	0.422182	0.509506	8.08809	2.37576	0.385826	0.46563	0.21446	1.09423	0.828611	0.293736
chromosome	891106	+					2nd gTSS at -146 of Deide_07250?	14	26	186	15	32	62	1.76178	1.62181	0.481262	0.443027	11.6208	3.17443	0.221835	0.204211	0.139561	2.16946	1.0863	0.273169
chromosome	900404	+	ATG	76	MSDRQYGRPSRVIMEWDEVETDTEHPTPAAAEATPAAQRIASPEPAAAGGSKDAENKGAGSSLLKNIFKGLRRTDK	Deide_07352	gTSS at 1 for new Deide_07352	1871	1345	8786	3739	5266	4210	0.681953	1.77611	0.244527	0.636858	2.41168	0.864752	0.273159	0.71143	0.736464	0.895181	0.383958	0.358569
chromosome	902102	-	ATG	36	MREFLNDWWRLGKLTAATLAIPVVLWGLLVLLGILR	Deide_07364	gTSS at 1 for new Deide_07364	728	1135	5073	3141	3999	6873	1.47901	2.5958	1.02597	1.80067	2.42259	1.68052	0.533125	0.935683	1.07149	1.92444	0.56977	0.693686
chromosome	906321	-					2nd gTSS for Deide_07400	87	84	408	113	352	192	0.915938	2.38868	0.239828	0.625451	4.98372	1.30493	0.392674	1.02406	0.479298	0.610756	0.383449	0.261839
chromosome	913873	-					gTSS at -57 for new Deide_07474	83	251	515	180	474	764	2.86881	5.65465	1.00031	1.97169	9.34875	3.25976	0.554254	1.09248	0.604856	1.80478	0.507336	0.348684
chromosome	925487	+	ATG	15	MTRQVQGWWWPGSPG	Deide_07578	gTSS at 1 for new Deide_07578	19	33	245	137	194	205	1.64765	1.56274	1.17252	1.11209	1.6149	1.14921	0.990962	0.939892	0.967702	1.18321	1.05434	0.711627
chromosome	929475	-					2nd gTSS for Deide_07600	28	28	313	47	169	96	0.94865	1.03789	0.37259	0.407642	3.99404	1.56869	0.585784	0.640892	0.259861	0.636054	0.914014	0.392758
chromosome	936321	+						93	52	214	48	172	244	0.530428	2.81922	0.285118	1.5154	7.26298	3.90403	0.179496	0.954019	0.388163	1.58844	0.188147	0.537525
chromosome	936649	-	ATG	5	MAQPF			164	69	842	182	510	421	0.399127	0.950772	0.278969	0.664541	2.54173	1.77654	0.301811	0.718953	0.374064	0.924318	0.419792	0.698949
chromosome	944683	+					2nd gTSS for Deide_07730	22	20	388	119	140	155	0.862409	0.59805	0.765645	0.530948	1.12677	1.00034	0.61761	0.428291	0.530765	1.23969	1.44203	0.887798
chromosome	951548	+						143	146	1109	1035	1833	2002	0.968551	1.52743	1.52141	2.3993	0.945725	1.48555	1.24404	1.96188	1.61509	1.22296	0.634106	1.57081
chromosome	964106	+	GTG	6	VRVTRM			73	37	164	43	108	93	0.480822	2.61756	0.138445	0.753687	5.7688	1.66104	0.143585	0.781668	0.453745	0.964203	0.183691	0.287934
chromosome	965104	+					2nd gTSS at -166 for Deide_07920	309	261	1265	358	1109	1144	0.801287	2.39381	0.402333	1.20195	4.88776	2.45419	0.348323	1.0406	0.489756	1.15506	0.334733	0.502109
chromosome	975068	-						169	77	452	90	318	222	0.432225	1.97648	0.142753	0.652779	5.73589	1.89442	0.18262	0.835086	0.344581	0.781691	0.218685	0.330274
chromosome	994702	-						137	45	171	39	211	127	0.3116	3.0532	0.10074	0.987096	7.73571	2.50094	0.149476	1.46463	0.394689	0.673955	0.102057	0.323298
chromosome	996112	-					2nd gTSS for Deide_08150	10	7	44	13	21	18	0.664055	1.8458	0.19561	0.543716	3.61	1.06339	0.203811	0.566512	0.511302	0.95976	0.359765	0.294569
chromosome	996282	-					3rd gTSS at -241 for Deide_08150?	375	273	2289	1448	2450	909	0.690617	1.38375	0.263421	0.527801	1.264	0.482126	0.634079	1.27046	1.09474	0.415439	0.499092	0.381429
chromosome	996530	-						3	4	41	5	4	10	1.26487	1.13192	0.36224	0.324166	5.36343	1.53601	0.129404	0.115803	0.211044	2.7993	1.11745	0.286386
chromosome	996702	-						22	9	19	1	44	28	0.388084	5.49577	0.13831	1.95865	60.3386	21.5042	0.194106	2.74879	0.0910822	0.712549	0.070615	0.356392
chromosome	1023252	+	ATG	23	MVLELQSGRLEQSLGVISSGGIR		2nd gTSS for Deide_08400	28	30	150	47	80	73	1.01641	2.32044	0.283324	0.64682	4.27933	1.19286	0.277294	0.633055	0.542243	1.02174	0.438026	0.278749
chromosome	1024248	+					2nd gTSS for Deide_08410	41	32	151	56	103	107	0.740409	2.45874	0.283608	0.9418	3.83102	1.46744	0.243816	0.80966	0.641798	1.1632	0.301134	0.383042
chromosome	1026493	+					3rd gTSS at -202 of Deide_08440?	47	45	269	96	158	137	0.908282	1.94088	0.316768	0.676893	3.14263	1.09601	0.326263	0.697184	0.617598	0.970897	0.467973	0.348755
chromosome	1026628	+					2nd gTSS for Deide_08440	48	61	254	63	217	252	1.20558	2.78635	0.570529	1.31862	6.49145	3.07203	0.43876	1.01407	0.429234	1.30032	0.432672	0.473242
chromosome	1034728	+						27	27	604	159	329	286	0.94865	0.51864	1.15112	0.629334	1.13846	1.38145	1.18261	0.646549	0.455562	0.973374	1.82911	1.21343
chromosome	1034852	+						46	40	183	22	177	129	0.824913	2.536	0.304754	0.936894	12.1896	4.50331	0.373443	1.14806	0.208046	0.816067	0.325282	0.369438
chromosome	1041163	-					2nd gTSS for Deide_08540	17	11	174	33	102	86	0.613832	0.733471	0.549753	0.656903	2.23476	2.00147	0.582318	0.695814	0.32821	0.944078	0.836887	0.895608
chromosome	1048304	-					2nd gTSS for Deide_08590	8	19	350	62	48	63	2.25304	0.629832	0.855793	0.239235	2.05454	0.780394	0.582318	0.162785	0.306557	1.46963	3.57721	0.379839
chromosome	1052841	+					2nd gTSS for Deide_08640	2	5	43	14	8	13	2.37162	1.34909	0.706369	0.401816	2.39439	0.713149	0.388212	0.220833	0.563439	1.81955	1.75794	0.297842
chromosome	1054045	+				Deide_08656	gTSS for new Deide_08656 (Rnase P RNA (rnpB))	340	433	1376	371	1072	2725	1.20813	3.65098	0.870975	2.63209	7.82468	5.64102	0.306002	0.924738	0.466598	2.8463	0.330907	0.720927
chromosome	1058512	-						450	601	7583	2090	2443	2838	1.26697	0.919545	0.685359	0.49742	1.92788	1.04287	0.52689	0.382406	0.476971	1.30076	1.37783	0.540941
chromosome	1087451	+					2nd gTSS for Deide_08960	99	52	408	86	373	180	0.498281	1.47871	0.197586	0.58636	4.05375	1.60746	0.365664	1.08515	0.364775	0.540348	0.33697	0.396535
chromosome	1102880	+					2nd gTSS for Deide_09052	14	23	79	13	75	41	1.5585	3.37785	0.318254	0.689777	11.8614	2.42217	0.519926	1.12688	0.284776	0.612114	0.461387	0.204206
chromosome	1113309	+						34	14	120	39	85	69	0.39062	1.35359	0.220541	0.764222	2.40667	1.35878	0.242632	0.840776	0.562432	0.908949	0.288582	0.56459
chromosome	1136767	+	ATG	15	MMFRFLSKMRMLRCS	Deide_09379	gTSS at 1 for new Deide_09379	197	378	973	166	763	1052	1.82025	4.50732	0.58032	1.43699	15.2664	4.86713	0.375895	0.930795	0.295245	1.54383	0.403843	0.318813
chromosome	1143652	-					gTSS at -358 of Deide_09420?	5	49	145	91	17	47	9.29677	3.92074	1.02152	0.430806	3.61	0.396663	0.32998	0.139163	1.08608	3.0957	2.37118	0.109879
chromosome	1144190	-						28	24	143	33	132	60	0.813128	1.94722	0.232869	0.557657	4.87584	1.39638	0.457535	1.09567	0.39936	0.508964	0.417584	0.286386
chromosome	1147664	+						166	54	188	37	260	459	0.308597	3.33254	0.300485	3.24494	9.78463	9.52743	0.152011	1.64156	0.340589	1.97674	0.0926011	0.973714
chromosome	1181113	-					2nd gTSS for Deide_09710	5	5	80	50	25	56	0.94865	0.725136	1.21713	0.930358	0.670429	0.860167	0.485265	0.37093	1.0816	2.50817	1.30824	1.28301
chromosome	1195945	-					2nd gTSS at -96 for Deide_09850?	54	108	820	545	632	698	1.8973	1.52809	1.40469	1.13134	1.32856	0.983612	1.13588	0.914841	1.15019	1.23665	1.24161	0.740362
chromosome	1199071	+					2nd gTSS for Deide_09900	26	10	82	24	73	62	0.364865	1.4149	0.259141	1.00492	2.79345	1.98402	0.272495	1.0567	0.506506	0.950995	0.257874	0.710238
chromosome	1201232	+					3rd gTSS at -336 of Deide_09940?	105	231	927	486	391	1472	2.08703	2.89116	1.52348	2.11047	3.18661	2.32614	0.361407	0.500656	0.907285	4.21542	0.721866	0.729975
chromosome	1201292	-					2nd gTSS at -91 for Deide_09930	187	663	7162	1941	897	2529	3.36339	1.07404	1.46969	0.469317	2.29003	1.00066	0.465543	0.148662	0.469006	3.15694	3.13155	0.436966
chromosome	1201386	+					2nd gTSS for Deide_09940	169	360	3753	1896	1101	2206	2.02079	1.11292	1.41853	0.78123	1.27297	0.893577	0.63228	0.348218	0.874272	2.24351	1.81576	0.701965
chromosome	1203266	-						37	40	812	198	356	260	1.02557	0.571536	0.763642	0.425568	1.3544	1.00849	0.933807	0.520399	0.421984	0.817773	1.79441	0.744605
chromosome	1211301	+	ATG	14	MFAALANNNDNDPH	Deide_10019	gTSS at 1 of new Deide_10019	32	137	339	299	562	490	4.06141	4.68879	1.66404	1.92109	3.07186	1.25861	1.70449	1.96779	1.52637	0.976268	0.866196	0.409721
chromosome	1247606	-					2nd gTSS for Deide_10331	7	34	371	147	57	155	4.60773	1.06327	2.40631	0.555277	1.55065	0.809803	0.790288	0.182366	0.685694	3.04485	4.33353	0.522234
chromosome	1247671	+					2nd gTSS for Deide_10332	9	9	72	21	17	26	0.94865	1.45027	0.313942	0.479946	2.87327	0.950865	0.183322	0.280259	0.504747	1.71251	0.654118	0.330935
chromosome	1269462	+					2nd gTSS for Deide_10500	436	243	1989	568	1507	820	0.52872	1.41746	0.204383	0.547937	2.86821	1.10874	0.335456	0.899334	0.494197	0.60927	0.373005	0.386563
chromosome	1281434	-					2nd gTSS for Deide_10600	7	7	22	3	9	14	0.94865	3.6916	0.217344	0.84578	15.6433	3.58403	0.124782	0.485582	0.235986	1.74179	0.256975	0.229109
chromosome	1301183	-						29	64	782	191	75	155	2.09357	0.949539	0.580834	0.263437	2.24646	0.623251	0.250999	0.113841	0.422682	2.31409	2.20483	0.277437
chromosome	1330432	+					3rd gTSS at -260 of Deide_11052?	161	146	662	304	437	552	0.860266	2.55879	0.37259	1.10824	3.21982	1.39454	0.263429	0.783548	0.794699	1.41438	0.336201	0.43311
chromosome	1330620	+					2nd gTSS at -72 for Deide_11052 (secG)	2960	1785	7615	18509	28129	12110	0.572074	2.71962	0.444601	2.11362	0.646558	0.502488	0.922298	4.38457	4.2063	0.482058	0.210351	0.777174
chromosome	1345519	-					2nd gTSS for Deide_11150	45	35	205	47	108	77	0.737839	1.98086	0.18595	0.499216	4.99255	1.25822	0.232927	0.625334	0.396763	0.798319	0.372484	0.25202
chromosome	1348470	-					2nd gTSS for Deide_11170	35	40	105	118	100	193	1.08417	4.41988	0.599249	2.44298	2.27264	1.25615	0.277294	1.13045	1.94482	2.16106	0.245294	0.552726
chromosome	1349751	+					gTSS at -200 of Deide_11190 (hyp. protein)?	66	53	890	136	852	553	0.761794	0.690916	0.910541	0.825823	2.6127	3.12285	1.25287	1.1363	0.264445	0.726767	1.10259	1.19526
chromosome	1349947	-						29	75	111	104	58	130	2.4534	7.83931	0.487151	1.55658	4.83482	0.960008	0.194106	0.620222	1.62143	2.50972	0.312962	0.198561
chromosome	1351720	-					2nd gTSS for Deide_11191	44	21	178	186	404	250	0.452765	1.3688	0.617455	1.86669	0.756936	1.03227	0.891122	2.69404	1.80834	0.692896	0.330776	1.36374
chromosome	1352142	-				Deide_11194	gTSS at -31 for new Deide_11194 (excisionase)	187	142	1759	377	530	674	0.720365	0.936617	0.391685	0.509267	2.52522	1.37304	0.27507	0.357645	0.370905	1.42395	0.769114	0.543731
chromosome	1352554	+	GTG	6	VQRPKE		2nd gTSS at -177 of Deide_11200?	12	12	89	13	28	96	0.94865	1.56434	0.869377	1.43362	6.18857	5.67143	0.226457	0.373431	0.252779	3.83904	0.606422	0.916436
chromosome	1356635	+						220	99	1267	667	1621	803	0.426892	0.906563	0.396653	0.842347	0.995089	0.924602	0.715104	1.51862	0.911037	0.554679	0.470891	0.929165
chromosome	1357046	-				Deide_11201	gTSS at -203 for new Deide_11201?	608	348	3527	452	1136	1048	0.542977	1.14476	0.187316	0.394919	5.16171	1.78069	0.181336	0.38231	0.221779	1.03298	0.474316	0.34498
chromosome	1357225	+		76		Deide_11206	gTSS at -6 for new Deide_11206	4948	972	3122	1262	8107	5691	0.186356	3.61221	0.124991	2.42274	5.16368	3.46333	0.159015	3.08226	0.699541	0.786028	0.0515905	0.67071
chromosome	1357729	-	ATG	70	MDISQVVRATAHHLFKLYWAMFANIENPEEALASAGQAVLLYLDDCGMPAQEAAMLRDEIMLSIPPTRKM	Deide_11207	gTSS at 1 for new Deide_11207	5	17	410	63	31	39	3.22541	0.481066	0.847643	0.126425	1.80909	0.475433	0.601728	0.0897471	0.265916	1.40868	6.70471	0.262802
chromosome	1360543	-	ATG	30	MEVFLAAGAVILPFMLLPVLYPARRSDEHQ			472	7843	122184	56310	4394	32546	15.7633	0.744745	7.49331	0.354026	0.93379	0.443892	0.903497	0.0426863	0.79755	8.29368	21.166	0.475366
chromosome	1366179	+						159	92	1098	449	1580	728	0.548904	0.972131	0.497568	0.881213	1.37371	1.24523	0.964425	1.70804	0.70767	0.515922	0.56464	0.906475
chromosome	1366562	-				Deide_11287	gTSS at -45 for new Deide_11287	807	669	5102	1980	3948	4286	0.786427	1.52134	0.577161	1.11651	2.26524	1.66246	0.474802	0.9185	0.671602	1.21558	0.516932	0.733903
chromosome	1381072	+						15	13	67	7	97	109	0.822163	2.25117	0.789684	2.16224	12.4508	11.959	0.627609	1.71846	0.180805	1.25824	0.365216	0.960496
chromosome	1381111	+						34	67	173	84	617	626	1.8694	4.49333	2.00085	4.80928	5.34747	5.72348	1.76123	4.23332	0.840273	1.13605	0.416039	1.07032
chromosome	1381149	+						34	73	384	56	75	90	2.03681	2.20562	0.287662	0.311504	8.73952	1.2343	0.214087	0.231831	0.252374	1.34366	0.923461	0.141232
chromosome	1387401	+				Deide_11446	gTSS at -26 (?) for new Deide_11446 (CDS or ncRNA?)	241	4190	2124	1604	1628	7391	16.4931	22.8875	3.33276	4.62488	17.5131	3.53886	0.655611	0.909792	1.30688	5.08345	0.720616	0.20207
chromosome	1389690	+						28	18	371	70	150	201	0.609846	0.562909	0.780111	0.720069	1.72396	2.20528	0.519926	0.47991	0.326521	1.50043	1.08338	1.27919
chromosome	1394572	-						33	18	324	88	122	305	0.517445	0.644565	1.00439	1.25114	1.37133	2.66184	0.358802	0.446948	0.470029	2.7993	0.802782	1.94106
chromosome	1397032	+					2nd gTSS for Deide_11520	52	50	369	173	477	573	0.912163	1.57211	1.19748	2.06386	1.93765	2.54374	0.890274	1.53439	0.811347	1.34507	0.580216	1.3128
chromosome	1415755	-	ATG	25	MIAVLTDSTSDFSPEAARRGHTTSK	Deide_11672	gTSS at 1 for new Deide_11672 (fragment) (three together seem pseudogene)	926	283	14040	2572	6238	1382	0.289922	0.233862	0.162187	0.130826	0.73768	0.412669	0.653797	0.527376	0.317023	0.248069	1.23972	0.559415
chromosome	1422693	-	ATG	86	MIILQGTYQVAPTKRLTILAESGHQGKGTLATDIDALSKGCAQGGGKCDITVTTQHGPMTGTLYEKKPRKLSLWQFEGHLSFPQRS	Deide_11736	gTSS at 1 for new Deide_11736 (homolog of new Deide_02488)	659	606	7248	10648	12415	8136	0.872355	0.97005	1.34166	1.49192	0.381555	0.586824	1.8284	2.03316	2.54236	0.733793	0.899289	1.53798
chromosome	1451462	-					2nd gTSS for Deide_11971	51	24	56	27	117	46	0.446423	4.97236	0.098018	1.09175	5.95937	1.30846	0.222651	2.47993	0.834378	0.440232	0.0897809	0.219563
chromosome	1470131	-	ATG	14	MGQNEQGLIPSPDS			1046	665	7661	2434	9042	4641	0.603109	1.00711	0.482168	0.805152	1.8317	1.46439	0.838961	1.40095	0.549822	0.57472	0.598853	0.79947
chromosome	1492932	-					2nd gTSS for Deide_12290	11	8	100	16	151	81	0.689927	0.928174	0.800222	1.07656	3.35214	3.88803	1.33227	1.79234	0.27689	0.600645	0.743316	1.15986
chromosome	1492956	+					2nd gTSS for Deide_12300	29	11	94	64	126	47	0.359833	1.3577	0.176124	0.664541	1.1523	0.564005	0.421678	1.59105	1.17825	0.417673	0.265031	0.48946
chromosome	1501994	-					2nd gTSS for Deide_12350	7	9	8	17	23	31	1.21969	13.0524	0.481262	5.15019	3.54933	1.40048	0.318888	3.41256	3.67744	1.50919	0.0934455	0.394577
chromosome	1502015	+						32	22	134	134	186	170	0.652197	1.90484	0.577321	1.68615	1.1007	0.974337	0.56412	1.6476	1.73056	1.0234	0.34239	0.885194
chromosome	1503115	-					2nd gTSS for Deide_12361	101	101	516	117	550	555	0.94865	2.27097	0.597159	1.42954	5.78746	3.64311	0.528506	1.26519	0.392395	1.1299	0.417729	0.629483
chromosome	1512537	+					2nd gTSS for Deide_12430	93	223	636	306	590	1261	2.27472	4.06806	1.4735	2.63518	4.8858	3.16489	0.615712	1.10113	0.832629	2.39316	0.559166	0.647773
chromosome	1519204	+					2nd gTSS at -139 for Deide_12520 (gyrA)	222	140	790	934	962	741	0.598248	2.05608	0.36273	1.24665	1.00493	0.609307	0.420563	1.44541	2.04601	0.862487	0.290965	0.606321
chromosome	1524250	+						84	93	371	77	348	411	1.05029	2.90836	0.531717	1.47238	8.09738	4.09936	0.402076	1.11339	0.359173	1.32243	0.361128	0.506257
chromosome	1528668	+					2nd gTSS for Deide_12580	15	8	101	50	35	27	0.505946	0.918984	0.19561	0.355299	1.07269	0.414724	0.226457	0.411329	0.856713	0.863784	0.55055	0.386622
chromosome	1540080	-	ATG	70	MTKLLKLLAFSAVLALPVNAGAQETNTTTETTNIEMNERGTDWGWLGLAGLLGLAGLAGRRHVETSTVRR	Deide_12656	gTSS at 1 for new Deide_12656	587	2021	10513	1603	1003	1593	3.26613	2.23038	0.294914	0.201391	8.4525	0.763215	0.165833	0.113244	0.263872	1.77838	1.46438	0.0902946
chromosome	1545578	+					2nd gTSS for Deide_12700	8	9	44	32	35	39	1.06723	2.37317	0.529777	1.17805	1.88558	0.936008	0.424607	0.944186	1.25859	1.24769	0.449706	0.496403
chromosome	1559288	+					2nd gTSS at -117 for Deide_12820?	146	139	1243	158	602	523	0.903166	1.29743	0.389284	0.55922	5.89807	2.5422	0.400177	0.574867	0.219975	0.97278	0.696121	0.431022
chromosome	1570018	+					2nd gTSS for Deide_12930	10	15	38	7	21	32	1.42297	4.57981	0.347751	1.11923	14.3663	3.51089	0.203811	0.655961	0.318788	1.70624	0.310706	0.244383
chromosome	1570128	-					2nd gTSS for Deide_12920	61	40	368	177	295	315	0.622065	1.26111	0.561176	1.13767	1.51509	1.36679	0.469354	0.951517	0.832362	1.19563	0.49327	0.902117
chromosome	1579865	+					2nd gTSS for Deide_13030	28	31	255	37	140	68	1.05029	1.41046	0.263918	0.354422	5.6171	1.41147	0.485265	0.651674	0.251101	0.543864	0.744644	0.251281
chromosome	1582341	+						10	50	128	93	149	613	4.74325	4.5321	6.6616	6.36506	3.60445	5.06224	1.44609	1.38172	1.25736	4.60663	1.04659	1.40444
chromosome	1587156	-	ATG	13	MVQVPLHNWIINR			213	142	1607	201	649	996	0.632433	1.02521	0.508157	0.82375	4.73636	3.80564	0.295715	0.47937	0.216455	1.7184	0.616883	0.803495
chromosome	1588616	+						221	174	5289	811	1431	1090	0.746901	0.381694	0.535985	0.273908	1.4384	1.03222	0.628429	0.32115	0.265359	0.852897	1.95681	0.717612
chromosome	1588825	-						39	24	237	60	187	108	0.583784	1.1749	0.300938	0.605658	2.68171	1.38241	0.465356	0.93656	0.438117	0.646683	0.496878	0.515496
chromosome	1589204	-	ATG	89	MSWADWGWVLLGGVAVLWYPLFIVLSPVVTLVKVWRMRGPKAAFQEAGAEAAGLVLIGLGFALLFGLITGAVMLFGWWAERADRLTVPY			58	44	317	135	198	127	0.719665	1.6104	0.237955	0.532471	2.1851	0.722495	0.331319	0.741393	0.73699	0.718204	0.446887	0.330646
chromosome	1589211	-	GTG	85	VRYVLGRLGMGFIGRRCSPVVPALHRAVTRRHLGEGVADAGAQSGLSRGWSRGCRSCSDWPWFCSTFWADNRCSHALWLVGGAGR			139	77	784	765	918	365	0.525511	1.1395	0.285362	0.618769	0.67481	0.366434	0.640968	1.38985	1.68862	0.445205	0.461177	0.543018
chromosome	1589780	-	ATG	90	MPILVVTTSKGGRHTYRGSQEVLQEYVDTYQIFSSSGGPNILEFNNSDPNQPSDQISMNIITSMVIHPDDLQSVPEPITDAMVDNAMDKK	Deide_13059	gTSS at 1 for new Deide_13059	90	73	441	72	189	115	0.76946	1.92054	0.138859	0.346586	6.7974	1.22668	0.203811	0.508705	0.282541	0.681311	0.400647	0.180463
chromosome	1589781	+						66	25	605	188	512	222	0.359337	0.479429	0.365534	0.487696	0.891527	0.906901	0.752896	1.00452	0.537761	0.485504	0.749511	1.01724
chromosome	1589791	+						53	32	209	56	104	80	0.57277	1.77641	0.164033	0.50874	3.83102	1.09715	0.190444	0.590649	0.463691	0.861323	0.322431	0.286386
chromosome	1592572	-						264	307	3445	1753	1787	1693	1.10316	1.03392	0.696901	0.65316	1.17411	0.74172	0.656946	0.615712	0.880602	1.06082	1.06697	0.631729
chromosome	1596253	+						74	46	479	97	296	203	0.589701	1.1142	0.298114	0.563265	3.17935	1.60727	0.388212	0.733497	0.350448	0.767916	0.529261	0.505534
chromosome	1597871	+						13	22	65	65	76	78	1.60541	3.92689	0.652033	1.5949	2.26914	0.921608	0.567386	1.38785	1.73056	1.14919	0.408824	0.406148
chromosome	1602960	+						103	104	681	148	490	557	0.95786	1.77185	0.587674	1.08708	4.71112	2.8904	0.461708	0.854066	0.376098	1.27282	0.5406	0.613528
chromosome	1603318	+						58	41	379	79	159	139	0.670597	1.25512	0.260438	0.487447	3.47944	1.3513	0.266059	0.497967	0.360724	0.978875	0.534291	0.388368
chromosome	1603519	-						16	28	192	40	43	129	1.66014	1.69198	0.876169	0.892977	4.693	2.47682	0.26083	0.265833	0.360534	3.35916	0.981178	0.527769
chromosome	1605692	+					2nd gTSS for Deide_13130	82	77	495	148	248	368	0.890805	1.80478	0.487699	0.988085	3.48804	1.90964	0.293526	0.594688	0.51742	1.66152	0.49358	0.547482
chromosome	1610558	+					2nd gTSS for Deide_13180	85	142	441	994	626	899	1.5848	3.73585	1.14937	2.7094	0.957755	0.694606	0.714766	1.68492	3.90063	1.60803	0.424215	0.725243
chromosome	1628787	+					2nd gTSS for Deide_13340	83	43	362	60	214	138	0.491469	1.37816	0.180684	0.506667	4.80474	1.76642	0.250233	0.701694	0.286833	0.722063	0.356613	0.36764
chromosome	1635028	+					At -521 of Deide_13380 (gTSS?)	736	376	10995	3474	5424	3920	0.484636	0.396764	0.578797	0.473852	0.725622	0.866605	0.715238	0.585554	0.546791	0.809237	1.22147	1.19429
chromosome	1635146	-						169	93	1601	420	1209	1030	0.522038	0.673955	0.662321	0.855062	1.48452	1.88344	0.694302	0.896349	0.453989	0.953939	0.774588	1.26872
chromosome	1637787	+						55	78	437	110	436	604	1.34536	2.07087	1.19342	1.83699	4.75395	4.21705	0.769365	1.18426	0.43561	1.55117	0.649658	0.887064
chromosome	1649192	-						217	124	655	82	436	665	0.542086	2.19644	0.333028	1.34937	10.1382	6.22835	0.195	0.79011	0.21665	1.70783	0.246802	0.614345
chromosome	1663122	+					2nd gTSS for Deide_13660	105	77	453	276	335	231	0.695676	1.97211	0.239079	0.677744	1.8704	0.642788	0.309645	0.877787	1.05438	0.772106	0.352757	0.343664
chromosome	1697730	-						62	60	469	344	406	573	0.918048	1.48429	1.00434	1.6238	1.16935	1.27927	0.63554	1.02753	1.26932	1.58029	0.618511	1.094
chromosome	1697865	+						26	50	203	40	42	100	1.82433	2.85768	0.41797	0.65472	8.38036	1.92002	0.156778	0.245581	0.340997	2.666	0.638394	0.229109
chromosome	1701090	+					2nd gTSS for Deide_13990	21	26	236	156	113	99	1.17452	1.27821	0.512312	0.557539	1.11738	0.487389	0.522237	0.568341	1.14393	0.980994	0.918881	0.436189
chromosome	1729464	+						45	39	347	112	239	205	0.822163	1.30399	0.495062	0.785193	2.33453	1.40573	0.515459	0.817543	0.558567	0.960429	0.630497	0.602146
chromosome	1729855	-						173	1247	9207	1872	3235	8566	6.83795	1.5714	5.38084	1.23655	4.46594	3.51429	1.81483	0.41706	0.351864	2.96492	4.35149	0.786908
chromosome	1730142	+						155	128	851	186	471	603	0.783401	1.7451	0.42277	0.941759	4.6137	2.48983	0.294916	0.656952	0.378243	1.43353	0.448915	0.539659
chromosome	1731898	+					gTSS at -204 of Deide_14230?	187	129	1268	435	1031	810	0.654416	1.18035	0.470719	0.849019	1.98817	1.43008	0.535089	0.965121	0.593686	0.879703	0.554427	0.719296
chromosome	1732011	-	ATG	56	MRIDDHMDLNELAQHMGGATIEQARRMRELLLEKPRARTEDFTGKEWAELVLEATR	Deide_14223	gTSS at 1 for new Deide_14223	57	244	2032	344	169	272	4.06089	1.39317	0.518576	0.177909	4.75537	0.607261	0.287753	0.0987201	0.292969	1.80215	2.91484	0.1277
chromosome	1736288	-						89	62	363	61	153	253	0.660857	1.98164	0.308922	0.92633	6.81419	3.18534	0.166844	0.500296	0.290811	1.85156	0.33349	0.467457
chromosome	1736747	+					2nd gTSS for Deide_14270	122	100	469	83	340	243	0.777582	2.47381	0.216454	0.688629	8.07745	2.2485	0.270475	0.860495	0.306261	0.800271	0.314325	0.278368
chromosome	1738334	+					2nd gTSS for Deide_14290	175	59	1117	351	1029	534	0.31983	0.612828	0.331605	0.635389	1.12693	1.16842	0.570671	1.09346	0.543802	0.581079	0.521893	1.03682
chromosome	1752326	-					2nd gTSS for Deide_14380	75	78	609	277	385	405	0.986596	1.48599	0.58683	0.883872	1.88785	1.1229	0.498205	0.750388	0.787135	1.17789	0.66393	0.594803
chromosome	1753555	+						1816	1295	11558	11682	15526	12494	0.676487	1.29995	0.74766	1.43672	0.743199	0.82139	0.82976	1.59448	1.74913	0.901055	0.520395	1.10521
chromosome	1753695	-					2nd gTSS for Deide_14390	50	52	460	115	164	91	0.986596	1.31155	0.197783	0.262927	3.0315	0.607727	0.318334	0.423183	0.43264	0.621308	0.752236	0.20047
chromosome	1770316	+						176	100	1202	92	259	232	0.539005	0.965239	0.14325	0.256528	7.28727	1.93671	0.142822	0.255763	0.132456	1.00299	0.558416	0.265767
chromosome	1770382	-						1966	1107	9716	11175	22513	16672	0.534158	1.3219	0.921557	2.28062	0.664129	1.14579	1.11137	2.75035	1.99043	0.829209	0.404083	1.72525
chromosome	1770633	+						268	190	1420	147	683	651	0.67255	1.5524	0.263976	0.609319	8.6654	3.40117	0.24734	0.570919	0.17915	1.06726	0.433231	0.3925
chromosome	1798801	-	ATG	34	MKGLGEFIEWLREVLKGASQPQPQPVPVRVRQRR	Deide_14766	gTSS at 1 for new Deide_14766	1743	9963	50468	14286	5384	15262	5.42249	2.29041	0.951551	0.401927	4.67554	0.820476	0.299789	0.126628	0.489871	3.17407	2.36747	0.175482
chromosome	1798815	-						168	180	3192	511	614	1144	1.01641	0.654258	0.740006	0.476338	2.36159	1.71937	0.354705	0.228322	0.277042	2.08625	1.55353	0.728058
chromosome	1805600	+					2nd gTSS for Deide_14840	60	52	598	108	37	115	0.822163	1.00889	0.208288	0.255593	3.22799	0.817785	0.0598493	0.0734417	0.312543	3.48021	0.814922	0.253342
chromosome	1828374	-					2nd gTSS for Deide_15040	8	19	86	14	27	45	2.25304	2.56327	0.611281	0.69545	9.09867	2.46859	0.327554	0.372656	0.281719	1.8662	0.878972	0.271313
chromosome	1845863	-					2nd gTSS for Deide_15140	96	59	587	63	152	138	0.583024	1.16615	0.156216	0.312459	6.27862	1.6823	0.153667	0.30736	0.185733	1.01659	0.499958	0.267941
chromosome	1845918	+	ATG	91	MSGFSGGGFSFSRSSHGRGGFFAHSRSSGHRGGMVGGLLGHSHSSGRRGHYVQGGHYRQAKRRRSGGCLGAFLVTAGLAGAGVMGLVSLIA	Deide_15148	gTSS at 1 for new Deide_15148	186	222	2846	663	1269	1045	1.13226	0.905019	0.61055	0.488015	2.24487	1.21051	0.662152	0.52926	0.403149	0.922071	1.25109	0.539232
chromosome	1848450	+					2nd gTSS for Deide_15170	18	12	258	88	93	54	0.632433	0.539636	0.326016	0.27818	0.914221	0.471277	0.50144	0.427864	0.590269	0.65016	1.17196	0.515496
chromosome	1860810	-						75	269	1788	947	301	593	3.40249	1.74552	0.859234	0.440797	1.90439	0.480916	0.389506	0.199821	0.916578	2.20596	1.94927	0.252531
chromosome	1862420	+					2nd gTSS for Deide_15280	31	106	655	280	100	470	3.24377	1.8776	1.64761	0.953693	2.53805	1.28915	0.313074	0.181218	0.739782	5.26268	1.72761	0.507931
chromosome	1862424	-						96	94	757	176	497	518	0.928886	1.44069	0.586377	0.909465	3.5807	2.26038	0.502451	0.779297	0.40235	1.16703	0.644749	0.631269
chromosome	1864450	+						54	39	260	44	232	125	0.685136	1.74033	0.251556	0.638982	5.94244	2.18184	0.416968	1.05915	0.292864	0.603298	0.393682	0.367162
chromosome	1864640	+						146	108	566	256	410	320	0.701741	2.21384	0.238186	0.751425	2.82837	0.960008	0.272546	0.859824	0.782727	0.873928	0.316979	0.339421
chromosome	1869699	-					2nd gTSS for Deide_15330	1	24	15	5	65	68	22.7676	18.5635	7.38971	6.02517	32.1806	10.4449	6.30844	5.14357	0.576854	1.1714	1.22647	0.324571
chromosome	1888971	-						40	35	347	82	276	188	0.830068	1.17025	0.510759	0.720079	2.86159	1.7608	0.669665	0.944109	0.408951	0.762708	0.70931	0.615322
chromosome	1890699	-						4	35	273	412	61	244	8.30068	1.48746	6.629	1.1879	0.569539	0.454839	1.48006	0.265222	2.61169	4.47888	5.58045	0.798609
chromosome	1890708	+					2nd gTSS at -298 for Deide_15540 (mutS)?	4559	997	7100	4454	12586	5769	0.207459	1.62921	0.137515	1.07993	1.50071	0.994753	0.267933	2.10413	1.08562	0.513242	0.127337	0.662854
chromosome	1893692	+						101	142	1558	634	894	748	1.33375	1.05745	0.804819	0.638096	1.50159	0.906102	0.859063	0.681102	0.704221	0.936858	1.26128	0.603428
chromosome	1893795	-						16	13	90	35	112	64	0.770778	1.67587	0.434689	0.945125	2.49016	1.40435	0.679371	1.47713	0.672996	0.63984	0.459927	0.563961
chromosome	1894018	-				Deide_15544	gTSS at -1 for new Deide_15544	65	52	596	249	515	204	0.75892	1.01227	0.341063	0.454921	1.40009	0.62921	0.768958	1.02566	0.723003	0.44354	0.74972	0.449406
chromosome	1897252	-						7	30	310	130	125	144	4.06564	1.12279	2.23554	0.61738	1.54714	0.850715	1.73309	0.47862	0.725719	1.28992	3.62101	0.549862
chromosome	1898887	-	ATG	15	MGAFPGKTRPFIGPK			81	38	368	57	209	174	0.445046	1.19805	0.233444	0.628425	4.46952	2.34444	0.250421	0.674126	0.268049	0.932207	0.371475	0.524539
chromosome	1910546	+					2nd gTSS at -59 for Deide_15680	277	288	2840	688	1264	1018	0.986322	1.17656	0.39938	0.476411	2.80645	1.13638	0.44287	0.528288	0.419235	0.9018	0.838311	0.404919
chromosome	1911119	-						160	186	3134	1904	693	1579	1.10281	0.688579	1.07246	0.66963	0.654936	0.636913	0.420361	0.262468	1.05137	2.55128	1.60157	0.972482
chromosome	1911282	+					2nd gTSS at -274 for Deide_15690	652	295	4771	1318	3412	1319	0.42922	0.717385	0.219844	0.367441	1.50058	0.768589	0.507891	0.848872	0.478072	0.432858	0.598313	0.512195
chromosome	1919149	+						149	129	1896	1038	1022	828	0.821314	0.789389	0.603896	0.580422	0.833192	0.612629	0.665692	0.639816	0.947428	0.907171	1.04044	0.73528
chromosome	1925398	+					2nd gTSS for Deide_15830 (TPP riboswitch)	87	180	820	460	1239	1471	1.96272	2.54682	1.83743	2.38424	2.62342	2.45595	1.38217	1.79349	0.970803	1.32939	0.770657	0.936165
chromosome	1925475	-					2nd gTSS for Deide_15820	10	17	274	70	80	119	1.6127	0.719843	1.2932	0.577229	1.62818	1.30561	0.776424	0.346563	0.442114	1.66558	2.24036	0.801882
chromosome	1940140	+					2nd gTSS at -70 for Deide_15970	5	41	230	168	96	241	7.77893	2.06821	5.238	1.39265	1.63617	1.10172	1.86342	0.495434	1.26406	2.81096	3.76118	0.673357
chromosome	1967228	-					2nd gTSS for Deide_16120	136	185	720	99	895	549	1.29044	2.98112	0.438684	1.01343	12.5282	4.25895	0.638694	1.47548	0.237952	0.686845	0.432872	0.339948
chromosome	1977451	-					2nd gTSS at -163 for Deide_16190?	127	76	654	157	635	479	0.567696	1.34827	0.409874	0.973441	3.24539	2.34315	0.485265	1.15249	0.415441	0.844639	0.421056	0.721995
chromosome	1985412	-					2nd gTSS for Deide_16240	50	57	359	112	401	314	1.08146	1.84213	0.682461	1.16248	3.412	2.15316	0.778365	1.32584	0.539897	0.876788	0.587071	0.631055
chromosome	2003334	-					2nd gTSS for Deide_16440	14	21	115	18	47	38	1.42297	2.11866	0.294967	0.439175	7.82167	1.62135	0.325821	0.485112	0.27087	0.905306	0.671639	0.207289
chromosome	2013365	+	GTG	6	VAPEAG			137	91	1012	163	591	457	0.630125	1.04328	0.362505	0.600188	3.74288	2.15325	0.418674	0.693185	0.278737	0.865841	0.603985	0.57529
chromosome	2046817	-						214	122	878	252	740	435	0.540819	1.61215	0.220899	0.658486	3.24573	1.32573	0.335604	1.00041	0.496699	0.658214	0.335465	0.408453
chromosome	2047389	+					2nd gTSS for Deide_16850	45	41	509	156	433	263	0.864325	0.934557	0.635128	0.686736	1.76202	1.29478	0.933865	1.00975	0.530388	0.680107	0.924851	0.734826
chromosome	2048677	+					gTSS at -36 for new Deide_16852	69	128	942	63	226	197	1.75981	1.57652	0.310267	0.27795	13.6214	2.40154	0.317884	0.284774	0.115738	0.976039	1.11627	0.176307
chromosome	2053811	+					gTSS at -60 for new Deide_16878	74	58	497	105	439	251	0.743536	1.35398	0.368604	0.671227	3.70332	1.8359	0.57576	1.04846	0.365612	0.640204	0.54915	0.495745
chromosome	2065159	+					2nd gTSS for Deide_17000	34	29	476	533	262	91	0.809142	0.706855	0.290858	0.254089	0.364774	0.131123	0.747879	0.653336	1.93779	0.38891	1.14471	0.359464
chromosome	2068779	+					2nd gTSS for Deide_17040	208	244	1611	337	366	532	1.11284	1.75725	0.27795	0.438902	4.85414	1.2124	0.170776	0.269667	0.362011	1.62757	0.633284	0.249766
chromosome	2081506	-						28	11	89	10	84	77	0.372684	1.43398	0.298848	1.14988	7.37471	5.91365	0.291159	1.12029	0.194445	1.02641	0.259895	0.801882
chromosome	2083068	-						163	264	1723	544	699	924	1.53646	1.7777	0.616031	0.712752	3.25355	1.30448	0.416196	0.481542	0.546387	1.48015	0.864299	0.400941
chromosome	2083964	-	ATG	51	MEVSREKLTAHTHVRRYRRGRNDRQCDSAMAGRASKSGDLLTTRHTDHTLR		2nd gTSS for Deide_17150	43	37	198	60	235	218	0.81628	2.16808	0.550942	1.46333	4.13431	2.79042	0.530406	1.40879	0.524412	1.03872	0.376498	0.674943
chromosome	2101507	-						4271	2386	33209	4775	17100	11706	0.529964	0.833593	0.29785	0.468495	3.35004	1.88278	0.388575	0.611199	0.248831	0.766517	0.635759	0.562018
chromosome	2107609	+	ATG	132	MELQMKQALALFAVALLSIASAACPTKPGYAANGLVKLPPGVNVTCEGAVYREYRSMVSGESWGEVLYVPRTSKGAASLTRVVKMITAKGYKEISRKKTDQMLIIRFRKNDAVLTSMRSEDREAMYMVLTGK	Deide_17333	gTSS at 1 for new Deide_17333	91	59	1605	358	611	314	0.615059	0.426497	0.374979	0.26002	1.1049	0.673615	0.651641	0.451865	0.386007	0.575437	1.44212	0.609663
chromosome	2110935	-					2nd gTSS for Deide_17350	91	269	719	117	301	1056	2.80425	4.34073	1.26107	1.95203	15.4141	6.93175	0.321021	0.496913	0.281607	3.92832	0.646032	0.449701
chromosome	2110971	-					3rd gTSS for Deide_17350	20	31	253	14	72	92	1.47041	1.42161	0.499892	0.483303	14.8452	5.0469	0.349391	0.337796	0.0957623	1.43075	1.03432	0.339968
chromosome	2132953	-					2nd gTSS at -125 for Deide_17540	432	560	3076	987	4255	4015	1.22973	2.11223	1.01	1.73481	3.80385	3.12416	0.955927	1.64193	0.555287	1.05656	0.582196	0.821315
chromosome	2140089	+					2nd gTSS for Deide_17600	269	120	3093	1364	2084	634	0.423189	0.450133	0.256127	0.272434	0.58982	0.356977	0.75189	0.799761	0.76317	0.340644	0.940143	0.60523
chromosome	2162217	+	ATG	5	MRSAG			138	71	1012	393	1105	503	0.488073	0.813987	0.396102	0.660601	1.21121	0.98297	0.777127	1.29606	0.672046	0.509701	0.599608	0.811563
chromosome	2162858	-	ATG	4	MNPA			123	50	359	201	497	269	0.38563	1.6159	0.237665	0.995886	1.66773	1.02783	0.392157	1.64325	0.968921	0.606046	0.238647	0.616304
chromosome	2165997	+						625	285	2382	316	1133	935	0.432584	1.38817	0.162574	0.521701	6.04659	2.27242	0.175938	0.564587	0.229579	0.924041	0.311622	0.375819
chromosome	2166108	-						102	78	1095	250	445	261	0.725438	0.826456	0.278073	0.316795	2.09174	0.801799	0.423417	0.482379	0.395105	0.656735	0.877769	0.383317
chromosome	2166373	+	GTG	77	VKLLLVIAALMLFSSCQRDLTMEQKYERYYSECIDFEVAATKRARDADTLDTETMDTISTNCNIRAKDMIYTEVGIK			33	17	215	40	255	97	0.488698	0.917381	0.31943	0.599632	2.84932	1.86242	0.749955	1.40781	0.321965	0.425933	0.53271	0.653635
chromosome	2166469	-						73	42	901	204	227	237	0.545798	0.540834	0.352812	0.349603	1.38029	0.892243	0.301795	0.29905	0.391825	1.16905	1.00918	0.646415
chromosome	2168756	+						53	17	632	554	1059	412	0.304284	0.312084	0.844772	0.866427	0.205727	0.571153	1.93923	1.98894	1.51698	0.435623	0.975007	2.77626
chromosome	2169326	-						331	150	2464	1085	2608	1940	0.429902	0.706301	0.63693	1.04644	0.92686	1.37321	0.764695	1.25635	0.762037	0.832921	0.608666	1.48157
chromosome	2169668	+						90	133	1774	823	438	745	1.40189	0.869836	0.899564	0.558155	1.08344	0.695219	0.472324	0.293064	0.802848	1.90455	1.61167	0.641678
chromosome	2174402	-					2nd gTSS for Deide_17829	151	201	5658	1310	714	1066	1.26277	0.412166	0.767182	0.250407	1.02867	0.624958	0.458913	0.149788	0.400678	1.67174	3.06374	0.607538
chromosome	2179843	+					2nd gTSS at -315 for Deide_17890?	457	469	1710	288	543	661	0.973559	3.18212	0.157182	0.513756	10.9177	1.76268	0.115317	0.376917	0.291463	1.36305	0.305947	0.161451
chromosome	2224390	+					2nd gTSS at -147 for Deide_18260	515	296	1488	114	276	440	0.545243	2.30796	0.0928461	0.393008	17.4076	2.96424	0.0520128	0.220165	0.132583	1.78506	0.236245	0.170284
chromosome	2231182	+	ATG	4	MTAA		3rd gTSS for Deide_18320	292	158	1490	267	873	733	0.51331	1.2303	0.272797	0.653837	3.96733	2.10842	0.290162	0.695457	0.310107	0.940155	0.417224	0.531446
chromosome	2231190	+					2nd gTSS for Deide_18320	177	134	623	234	573	1567	0.718187	2.49549	0.962086	3.34297	3.83921	5.14302	0.314188	1.09171	0.650002	3.06213	0.287794	1.3396
chromosome	2280145	-					2nd gTSS for Deide_18820	300	230	1315	903	2378	1795	0.727298	2.02928	0.650222	1.81422	1.70763	1.52666	0.769306	2.14649	1.18836	0.845205	0.358402	0.894024
chromosome	2291928	-					2nd gTSS at -231 for Deide_19010 (rpsL)	2268	1238	3071	6272	11626	10455	0.517826	4.67714	0.500956	4.52477	1.32333	1.28021	0.497503	4.49358	3.53438	1.00694	0.110714	0.967422
chromosome	2304636	-					2nd gTSS at -154 for Deide_19100?	127	209	3302	531	329	632	1.56116	0.73436	0.540794	0.254385	2.63879	0.914087	0.251421	0.118266	0.278294	2.15095	2.12588	0.346404
chromosome	2316174	+						78	55	641	130	431	375	0.66892	0.995507	0.522462	0.777544	2.83643	2.2154	0.53628	0.798108	0.350972	0.974234	0.671939	0.781054
chromosome	2316724	+						51	52	1069	177	185	299	0.967251	0.564372	0.637117	0.371745	1.96962	1.29737	0.352055	0.205417	0.286538	1.80971	1.71385	0.658689
chromosome	2327220	+					2nd gTSS at -200 of Deide_19270 (alaS)?	101	113	3713	1785	941	1229	1.06136	0.353096	1.32236	0.439925	0.424417	0.528784	0.904226	0.30082	0.831956	1.46242	3.00587	1.24591
chromosome	2330703	-						57	65	913	202	284	240	1.08179	0.826004	0.457567	0.349375	2.15732	0.912483	0.483562	0.369224	0.382884	0.946242	1.30967	0.422971
chromosome	2334710	-					2nd gTSS for Deide_19340	54	41	1891	533	1532	641	0.720271	0.251554	1.28998	0.450524	0.515714	0.923625	2.75343	0.961634	0.487778	0.468499	2.86328	1.79096
chromosome	2335332	-						1715	1295	10643	1470	8614	6008	0.716327	1.41171	0.380701	0.75027	5.90616	3.1389	0.487472	0.96069	0.239023	0.78097	0.507418	0.531462
chromosome	2340925	+	ATG	13	MSEAYLGWTCVSF		2nd gTSS at -64 for Deide_19430 (cinA)	535	523	4013	1087	2859	3162	0.927372	1.51207	0.642283	1.04724	3.22571	2.23407	0.518644	0.845644	0.468757	1.23839	0.613312	0.692584
chromosome	2351153	-						180	145	1943	466	705	641	0.76419	0.865834	0.386994	0.438467	2.0861	1.05642	0.380124	0.430684	0.41505	1.01807	0.882606	0.50641
chromosome	2355103	-					2nd gTSS for Deide_19540	658	282	2813	2133	9412	3665	0.406564	1.1631	0.605294	1.73163	0.886361	1.31962	1.38824	3.9715	1.31222	0.436015	0.349551	1.4888
chromosome	2355214	-					3rd gTSS for Deide_19540?	32	29	250	178	79	108	0.859714	1.34585	0.366768	0.574164	1.09227	0.465981	0.239599	0.375085	1.23216	1.53076	0.638787	0.426617
chromosome	2356212	-					2nd gTSS at -224 for Deide_19550?	132	118	603	257	791	525	0.848035	2.27041	0.432219	1.15716	3.07823	1.56888	0.581582	1.55705	0.737569	0.743177	0.373516	0.509671
chromosome	2358334	-					gTSS at -25 of new Deide_19564	2816	8554	43903	28366	12738	20183	2.88166	2.26055	0.778881	0.611003	2.02173	0.546453	0.439013	0.344389	1.11813	1.77416	1.27476	0.270289
chromosome	2360321	+					2nd gTSS at -83 for Deide_19590	771	2173	3612	1844	3744	9743	2.67369	6.97994	1.37327	3.58506	7.90044	4.05786	0.471292	1.23036	0.883487	2.91384	0.383054	0.513624
chromosome	2372297	-					2nd gTSS for Deide_19670	41	113	1389	582	581	928	2.61457	0.943878	2.4597	0.887969	1.30169	1.22459	1.37531	0.496497	0.725116	1.78847	2.77003	0.940767
chromosome	2389001	-						1034	783	16055	2783	5966	5522	0.718368	0.565837	0.580355	0.457128	1.88626	1.52387	0.559979	0.441078	0.299978	1.03639	1.26957	0.80788
chromosome	2404784	-						112	139	988	866	1065	704	1.17734	1.63229	0.683082	0.947038	1.07609	0.624338	0.92287	1.27948	1.51687	0.740172	0.721282	0.58019
chromosome	2404792	-	ATG	67	MDLDSWTPDDNARRLATLIATAVGVFTFVALWLGASLHALLGLVLGAVLGVVVWFIARRLLVSWFRR	Deide_19985	gTSS at 1 for new Deide_19985	68	56	538	336	670	704	0.781241	1.20766	1.12508	1.73917	1.11738	1.60916	0.956257	1.47821	1.0808	1.17654	0.646904	1.44011
chromosome	2404802	+						4	20	117	88	107	136	4.74325	1.98328	3.69485	1.54492	1.5237	1.18692	2.59617	1.08553	1.30162	1.4232	2.39162	0.778971
chromosome	2412784	+					2nd gTSS at -139 for Deide_20090?	86	40	135	76	309	433	0.441232	3.43768	0.547152	4.26291	3.52857	4.37562	0.348713	2.71686	0.974242	1.56906	0.128352	1.24005
chromosome	2422750	+						461	375	3395	981	2244	1517	0.771678	1.28154	0.357604	0.593879	2.5628	1.18763	0.472423	0.784559	0.500053	0.756959	0.602151	0.463411
chromosome	2428744	+						68	35	518	121	529	351	0.488276	0.783931	0.56094	0.900594	1.93926	2.22785	0.755015	1.21218	0.404243	0.742952	0.622855	1.14882
chromosome	2440384	-					2nd gTSS for Deide_20260	88	50	446	129	523	452	0.539005	1.30069	0.55818	1.34696	2.59856	2.691	0.576803	1.3919	0.500543	0.967712	0.414399	1.03557
chromosome	2455922	-					2nd gTSS at -107 for Deide_20321	854	1111	3565	1388	2460	3570	1.23413	3.61571	0.454285	1.33095	5.36633	1.97535	0.279567	0.819064	0.673778	1.62496	0.341325	0.368101
chromosome	2455966	-					3rd gTSS for Deide_20321	67	86	471	164	201	287	1.21767	2.11844	0.465506	0.809865	3.51566	1.34401	0.291159	0.506544	0.602573	1.5988	0.574794	0.382293
chromosome	2458663	+						121	122	266	60	279	280	0.95649	5.3213	0.251473	1.39903	13.632	3.58403	0.223783	1.24499	0.390352	1.12373	0.179747	0.262912
chromosome	2462961	-						86	69	1052	300	786	673	0.761126	0.760979	0.850423	0.850259	1.54199	1.72289	0.887019	0.886848	0.493506	0.958743	1.00019	1.11732
chromosome	2463147	-						54	34	229	46	137	90	0.597298	1.72259	0.18112	0.522347	4.95534	1.50262	0.246227	0.710113	0.347624	0.735583	0.346743	0.303233
chromosome	2463311	+					2nd gTSS at -275 of Deide_20430?	186	152	2232	1293	2520	1497	0.775241	0.790112	0.874635	0.891414	0.78813	0.889177	1.31491	1.34014	1.00252	0.665167	0.981178	1.12821
chromosome	2466323	+						38	28	155	52	187	120	0.699005	2.09588	0.343175	1.02897	3.61	1.77232	0.477603	1.43203	0.580575	0.718537	0.333514	0.490948
chromosome	2466468	-						74	56	443	100	422	339	0.717897	1.46664	0.497836	1.01706	3.7544	2.60354	0.553464	1.13071	0.390646	0.899491	0.489484	0.693464
chromosome	2480066	+					2nd gTSS for Deide_20560	101	179	1353	217	452	910	1.68127	1.53495	0.979125	0.893913	5.53026	3.22067	0.434336	0.396536	0.277555	2.2543	1.09532	0.582372
chromosome	2481871	+						527	329	8353	13591	8	18	0.592231	0.456976	0.00371176	0.00286406	0.162292	0.00101715	0.00147329	0.00113682	2.81576	2.51937	1.29598	0.00626742
chromosome	2494898	-					135nt upstream 23S (Deide_20619); gTSS?	8750	4756	14843	23314	48120	48718	0.515632	3.71757	0.605062	4.36234	1.36766	1.60486	0.533736	3.8481	2.7182	1.13364	0.138701	1.17344
chromosome	2501371	-					2nd gTSS at -141 for Deide_20670	389	378	1522	1342	2886	6419	0.921824	2.88149	1.79323	5.60537	1.88839	3.6735	0.720038	2.25073	1.5259	2.49047	0.319913	1.94531
chromosome	2518794	-	GTG	6	VTPLVA		gTSS at -35 for new Deide_20834 (remnant) (near transposase)	108	57	429	85	378	184	0.500676	1.54155	0.185145	0.570049	4.49582	1.66251	0.339685	1.04587	0.342885	0.545049	0.324788	0.36979
chromosome	2518804	-						22	9	197	19	62	57	0.388084	0.530049	0.28156	0.384557	3.17571	2.30402	0.273513	0.373566	0.166907	1.02942	0.732167	0.725512
chromosome	2518816	+						5865	5761	74174	15879	42981	34857	0.931828	0.901126	0.645863	0.624583	2.43236	1.6859	0.711242	0.687808	0.370475	0.908078	1.03407	0.693114
chromosome	2520875	-						668	991	5265	1768	7082	5202	1.40735	2.18381	0.846276	1.31318	3.75789	2.25971	1.02894	1.59661	0.581127	0.822477	0.644449	0.601325
chromosome	2520938	+					2nd gTSS for Deide_20842	151	87	2711	963	1896	856	0.546573	0.372331	0.616049	0.419659	0.605683	0.682672	1.21863	0.83014	0.614729	0.505528	1.46798	1.12711
chromosome	2521324	+						2175	3307	11938	926	4684	7268	1.44238	3.21397	0.36314	0.809162	23.9428	6.02794	0.20901	0.465723	0.134235	1.73743	0.448785	0.251764
chromosome	2523065	-	GTG	72	VPPATPGPEMPHSREWYARLARELGGYRLPWTRVLSGPDPELTFDQKAQCHRKWTEVGVVKRTAIPKAQLHI	Deide_20865	gTSS at 1 for new Deide_20865 (remnant)	190	1156	2870	1406	4302	5680	5.77178	4.67321	3.24873	2.63038	5.5122	3.10262	2.19748	1.77923	0.847794	1.47838	1.23508	0.562863
chromosome	2547583	+						68	45	1065	434	607	397	0.627783	0.490233	0.634454	0.495442	0.695145	0.702531	0.86634	0.676521	0.705224	0.732338	1.28058	1.01063
chromosome	2547706	+						122	115	1041	215	1089	644	0.894219	1.2817	0.573646	0.822218	3.58601	2.30045	0.866317	1.24171	0.357417	0.662167	0.697682	0.641506
chromosome	2547900	+						228	152	1993	415	1331	755	0.632433	0.884863	0.359857	0.503491	2.45555	1.39722	0.566568	0.792708	0.360353	0.635153	0.714725	0.569005
chromosome	2555091	+						10	20	166	12	48	89	1.8973	1.39785	0.967182	0.71258	11.1738	5.69605	0.465854	0.343222	0.125101	2.07615	1.3573	0.509768
chromosome	2555183	-						27	448	1693	242	796	2709	15.7406	3.07016	10.9034	2.12669	12.4112	8.59723	2.86126	0.558083	0.247369	3.81071	5.12696	0.692697
chromosome	2595028	+						53	65	514	104	495	530	1.16344	1.4672	1.08672	1.37045	4.19018	3.91388	0.906438	1.1431	0.350152	1.19889	0.792964	0.93406
chromosome	2595208	-					2nd gTSS at -325 for Deide_21520?	374	349	1424	330	1587	1419	0.885237	2.84351	0.412315	1.32442	7.09029	3.30243	0.411826	1.32285	0.401043	1.00119	0.311318	0.465768
chromosome	2606262	+	GTG	4	VKRP			453	252	905	515	1398	1289	0.527726	3.23066	0.309224	1.89302	3.28054	1.92225	0.299514	1.83358	0.984795	1.03242	0.163349	0.585956
chromosome	2631920	+						488	291	2089	323	2279	1431	0.565691	1.6162	0.318668	0.910444	6.04008	3.40253	0.453245	1.29494	0.267578	0.70308	0.350014	0.563325
chromosome	2632502	-					2nd gTSS for Deide_21853	859	125	2376	168	2704	1007	0.138046	0.610384	0.127396	0.563294	4.98831	4.60347	0.305508	1.35084	0.122363	0.416996	0.226162	0.922852
chromosome	2659177	-					2nd gTSS for Deide_22040	110	139	3396	967	822	803	1.19875	0.474883	0.793307	0.314268	0.963698	0.637755	0.72525	0.287307	0.492772	1.09384	2.5243	0.661779
chromosome	2663054	+					2nd gTSS for Deide_22100	179	94	978	284	956	765	0.498174	1.11514	0.464437	1.03962	2.21902	2.06875	0.518339	1.16028	0.502535	0.89601	0.446737	0.932279
chromosome	2667731	-					2nd gTSS at -37 for Deide_22131	1029	1926	13749	17836	17452	24253	1.77561	1.62527	2.56135	2.34448	0.723955	1.04432	1.64603	1.50666	2.24498	1.55607	1.0925	1.44252
chromosome	2671137	+					2nd gTSS at -377 for rplU (Deide_22180)?	3172	1820	8212	2581	10217	10352	0.544307	2.57135	0.354658	1.67543	4.72755	3.08036	0.312607	1.47678	0.543909	1.13452	0.211681	0.651576
chromosome	2679850	+						84	50	397	99	381	181	0.564672	1.46123	0.234163	0.605954	3.386	1.40413	0.440204	1.13914	0.431551	0.531941	0.386436	0.414688
chromosome	2679871	-					2nd gTSS for Deide_22240	594	471	10814	839	5509	6577	0.752212	0.505329	1.20326	0.808339	3.76367	6.02048	0.900109	0.604684	0.134265	1.33679	1.48856	1.59963
chromosome	2679920	+						761	665	9815	2581	5896	4233	0.828978	0.786087	0.60448	0.573205	1.72737	1.25958	0.751937	0.713033	0.455077	0.803897	1.05456	0.729187
chromosome	2692717	-					2nd gTSS for Deide_22380	42	26	295	43	304	165	0.587259	1.02256	0.426926	0.743385	4.05375	2.947	0.702478	1.22319	0.252251	0.607743	0.5743	0.726981
chromosome	2703226	+						62	54	413	43	313	334	0.826243	1.51699	0.585427	1.07485	8.41934	5.96545	0.489961	0.899574	0.180179	1.19485	0.544659	0.708541
chromosome	2706024	-					2nd gTSS for Deide_22500	5	8	69	59	35	23	1.51784	1.34518	0.499892	0.443027	0.909056	0.299392	0.679371	0.60209	1.47976	0.735816	1.12835	0.329344
chromosome	2707781	+						695	405	2819	516	4121	2714	0.55281	1.66686	0.424369	1.27958	5.26208	4.03948	0.575475	1.7352	0.316768	0.737423	0.331647	0.767657
chromosome	2708262	-						257	230	3750	367	709	935	0.848986	0.7116	0.395364	0.331385	4.2016	1.95664	0.267745	0.224418	0.169364	1.47664	1.19307	0.465689
chromosome	2708938	-					gTSS at -251 of Deide_22530?	130	43	647	228	495	389	0.313784	0.771088	0.32518	0.799093	1.2644	1.31033	0.369548	0.90812	0.609842	0.879942	0.406937	1.03632
chromosome	2716145	-						1114	719	3241	13680	16371	32648	0.612279	2.57389	3.18485	13.3884	0.352367	1.83289	1.42626	5.99568	7.30456	2.23301	0.237881	5.20164
chromosome	2731592	-						21	29	246	33	234	185	1.31004	1.36774	0.95735	0.999513	5.89165	4.30549	1.08145	1.12908	0.232148	0.885249	0.957816	0.730779
chromosome	2740353	+						11	12	105	5	16	28	1.03489	1.32596	0.27662	0.354422	16.0903	4.30084	0.141168	0.180873	0.0824077	1.95951	0.780482	0.267294
chromosome	2741842	-						55	57	290	24	200	184	0.983146	2.28043	0.363558	0.84328	15.9227	5.88805	0.35292	0.818605	0.143219	1.03014	0.431123	0.36979
chromosome	2754345	-					2nd gTSS at -179 of Deide_22950?	20	49	204	43	39	89	2.32419	2.7868	0.483591	0.579845	7.63977	1.58959	0.189253	0.226922	0.364775	2.55526	0.834001	0.208068
chromosome	2765377	+					2nd gTSS at -45 of new Deide_23068?	26	16	139	83	192	95	0.583784	1.3355	0.397071	0.908366	1.29239	0.879044	0.716699	1.63957	1.03336	0.554028	0.437127	0.680168
chromosome	2765422	+	ATG	61	MTDDQKKPQGHDPAEQSPAEGQSHAIPDAAQGKNPGVDPAAKGAPAEGGRDEVEGSSTPGQ	Deide_23068	gTSS at 1 for new Deide_23068	134	799	15940	5139	1508	2593	5.6565	0.581565	2.10289	0.216205	1.04237	0.387515	1.09221	0.112294	0.557927	1.92535	9.72635	0.371765
chromosome	2770140	-						150	87	676	131	340	392	0.550217	1.49318	0.283997	0.77071	4.45246	2.29816	0.219987	0.597	0.33536	1.29097	0.368487	0.516154
chromosome	2770189	+	ATG	30	MKHDWLQLTSHALMAVLTLGTLALLVYAFV	Deide_23115	gTSS at 1 for new Deide_23115	197	313	1135	94	373	539	1.50725	3.19954	0.297331	0.631168	22.3238	4.40378	0.18376	0.390082	0.143324	1.61804	0.471081	0.197268
chromosome	2770723	-						271	2630	29300	23277	3274	18124	9.20645	1.04142	7.2678	0.822126	0.757498	0.597987	1.17251	0.132634	1.37482	6.19848	8.84025	0.789425
chromosome	2770943	+	ATG	10	MQKSRLRRRP			115	94	1198	499	1229	806	0.775418	0.910355	0.76165	0.894191	1.26293	1.24051	1.0372	1.21769	0.720826	0.734332	0.851776	0.982244
chromosome	2770976	-						101	122	574	650	1481	1958	1.14589	2.46597	2.10673	4.5337	1.25834	2.31347	1.42312	3.06257	1.95969	1.48036	0.464683	1.83851
chromosome	2776083	+						130	95	771	189	691	456	0.693244	1.42958	0.381188	0.786072	3.36988	1.85297	0.515874	1.06381	0.424223	0.738918	0.484928	0.549862
chromosome	2787698	+	ATG	4	MLKT				30	6		3	132	#DIV/0!	58.0109	#DIV/0!	29.2398	#DIV/0!	#DIV/0!	#DIV/0!	0.593489	0	49.2677	#DIV/0!	0.50404
chromosome	2787709	+						1	423	9	18	112	6193	401.279	545.302	673.007	914.556	157.551	264.237	10.8699	14.7713	3.46112	61.9145	0.735883	1.67715
chromosome	2787714	+							180	6	3	74	2881	#DIV/0!	348.065	#DIV/0!	638.181	402.257	737.542	#DIV/0!	14.6394	0.865281	43.5934	#DIV/0!	1.83351
chromosome	2794283	+						42	28	193	58	155	101	0.632433	1.68322	0.261331	0.69553	3.23655	1.33739	0.358172	0.953272	0.520065	0.729624	0.375729	0.413215
chromosome	2794663	-	ATG	41	MTRRQTCLHLCLHPDGKHFARLSLTVGHTTYYGENVLEAAP	Deide_23318	gTSS at 1 for new Deide_23318	43	230	440	322	897	1174	5.07417	6.06477	2.967	3.54623	4.78878	2.80012	2.02457	2.41981	1.26646	1.4655	0.836663	0.584726
chromosome	2795786	+						30	19	116	41	135	117	0.600811	1.90036	0.423821	1.34054	3.10686	2.19163	0.436738	1.3814	0.611664	0.970424	0.316157	0.705415
chromosome	2795824	-						638	592	5484	1913	7581	10860	0.880252	1.25246	1.84981	2.63199	2.07472	4.35993	1.15323	1.64086	0.603677	1.60403	0.702818	2.10146
chromosome	2807860	+					2nd gTSS for Deide_23430	64	59	1213	372	602	598	0.874536	0.564327	1.01541	0.655228	1.06331	1.23459	0.912904	0.589085	0.530724	1.11228	1.5497	1.16108
chromosome	2809758	+						112	69	542	228	423	239	0.584436	1.47703	0.231899	0.586071	2.02893	0.805059	0.366548	0.926368	0.727985	0.632655	0.395683	0.39679
chromosome	2809944	+						114	128	716	623	668	1424	1.06515	2.07413	1.35745	2.64331	1.37745	1.75544	0.568696	1.1074	1.50578	2.38695	0.51354	1.27442
chromosome	2810109	+						108	73	497	315	539	578	0.641217	1.70414	0.581597	1.54569	1.55369	1.40923	0.484366	1.28729	1.09683	1.20074	0.376269	0.907021
chromosome	2810338	-						211	137	1799	1229	2088	1275	0.615948	0.883545	0.656668	0.941957	0.747345	0.796752	0.96041	1.37766	1.18225	0.683737	0.697132	1.06611
chromosome	2810362	+						324	250	4857	1385	1612	1639	0.731983	0.597188	0.549733	0.4485	1.21016	0.908854	0.482868	0.393948	0.493479	1.13847	1.22571	0.75102
chromosome	2810451	-						2151	1053	2551	719	2726	2654	0.464402	4.78914	0.134085	1.38275	9.81866	2.83489	0.122997	1.2684	0.487759	1.09015	0.0969698	0.288725
chromosome	2810567	-	ATG	26	MPGRPGGEACFLIGRSLSTMQRQAVV			475	429	1281	307	360	546	0.85678	3.88551	0.124916	0.566494	9.36853	1.3659	0.0735559	0.333577	0.41474	1.69824	0.220507	0.145797
plasmid P1	2038	-						40	22	207	35	76	138	0.521757	1.23308	0.374919	0.886055	4.21412	3.02814	0.184401	0.435798	0.292607	2.03318	0.423133	0.71857
plasmid P1	8966	+					2nd gTSS at -199 of Deide_1p00090?	976	924	8089	2102	4183	4384	0.898107	1.32531	0.488134	0.720324	2.94708	1.60178	0.415955	0.613812	0.449702	1.17352	0.677659	0.543514
plasmid P1	11303	+						19	12	187	151	139	130	0.599147	0.744525	0.743546	0.923961	0.532791	0.661198	0.710019	0.882299	1.39741	1.04722	0.804738	1.24101
plasmid P1	11532	-					2nd gTSS at -348 for Deide_1p00092	235	248	2182	466	1147	1203	1.00113	1.31867	0.556309	0.732762	3.56795	1.98264	0.473701	0.623952	0.369588	1.17439	0.759195	0.555682
plasmid P1	13355	+					at -773 upstream of 16S (Deide_1p00103)	809	457	7051	3985	10115	7337	0.535887	0.751978	0.985572	1.38299	0.768848	1.41402	1.21346	1.70278	0.978058	0.812198	0.712637	1.83914
plasmid P1	13475	+					at -653 upstream of 16S (Deide_1p00103)	1074	1052	1922	4013	14589	21618	0.929217	6.35041	2.18741	14.9491	1.75752	4.13725	1.31835	9.00979	3.61329	1.6592	0.146324	2.35403
plasmid P1	13890	+	GTG	77	VPAGNTPTAHGARASGSMTTEELEKQRAVRQGGTSGYSPEYLQTCEGHETTNGIQWIQPSASEASNTSTTLPLGGVC		at -238 upstream of 16S (Deide_1p00103)	588	1216	724	354	1042	1820	1.96183	19.4865	0.336366	3.34106	23.0294	3.94851	0.171988	1.70833	0.846158	1.95575	0.100676	0.171455
plasmid P1	15699	+						493	1121	5711	11104	12792	14016	2.15707	2.27737	3.08955	3.26185	0.676829	0.969415	2.51826	2.6587	3.36476	1.22686	0.947178	1.43229
plasmid P1	15794	+					and 15793; at -159 upstream of 23S (Deide_1p00104)	820	2227	4042	14101	20874	40709	2.57639	6.39239	5.39504	13.3859	1.05882	2.2172	2.47059	6.12988	6.03727	2.18371	0.403041	2.09403
plasmid P1	19104	+	ATG	14	MDRFLSALFIAWLK			141	91	1573	403	1695	1066	0.612249	0.6712	0.821592	0.9007	1.51387	2.0315	1.1667	1.27904	0.443367	0.704202	0.91217	1.34192
plasmid P1	19345	+						255	152	476	139	638	640	0.56547	3.7049	0.272746	1.787	7.33131	3.53615	0.242823	1.59095	0.505353	1.12323	0.152628	0.482335
plasmid P1	19583	-						261	367	1593	898	1607	2151	1.33392	2.67294	0.895608	1.79464	2.73995	1.83962	0.597564	1.19741	0.975546	1.49877	0.499047	0.671408
plasmid P1	19620	+						24	329	3281	2298	596	2332	13.0044	1.1634	10.5593	0.944657	0.959839	0.77937	2.41015	0.215617	1.21208	4.38119	11.1779	0.811979
plasmid P1	23647	-						134	91	955	156	717	552	0.644232	1.10555	0.447664	0.768224	3.91083	2.71756	0.519306	0.891165	0.282689	0.862044	0.582727	0.69488
plasmid P1	25621	-						56	178	637	155	392	583	3.01535	3.24205	1.13135	1.21641	7.69912	2.8887	0.679371	0.730448	0.421094	1.6653	0.930075	0.375198
plasmid P1	26970	+						52	21	404	47	385	148	0.383109	0.603083	0.309298	0.486892	2.99553	2.4184	0.718565	1.13115	0.201328	0.430438	0.63525	0.807337
plasmid P1	41598	-						193	191	1799	438	1101	1157	0.938819	1.2318	0.65147	0.854779	2.92356	2.02873	0.553654	0.726438	0.421337	1.17667	0.76215	0.693925
plasmid P1	43481	+						5	22	95	16	36	82	4.17406	2.68682	1.78222	1.14721	9.21839	3.93603	0.698781	0.449802	0.291463	2.55047	1.55353	0.426976
plasmid P1	49287	+					2nd gTSS for Deide_1p00250	7	6	57	12	39	32	0.813128	1.22128	0.496787	0.746151	3.35214	2.04802	0.540724	0.812142	0.364329	0.918745	0.665799	0.610958
plasmid P1	49412	-						57	32	385	584	391	376	0.532575	0.964337	0.716855	1.29801	0.367358	0.49447	0.665749	1.20548	2.62506	1.07676	0.552271	1.34602
plasmid P1	57133	+						57	50	804	583	549	337	0.832149	0.721528	0.6425	0.55709	0.574982	0.443942	0.934773	0.810511	1.25487	0.687333	1.15331	0.772098
plasmid P1	66271	-	ATG	14	MPILSLQVPGTRST			218	711	7720	6303	1332	2265	3.09399	1.06854	1.12909	0.389944	0.756266	0.275985	0.593002	0.2048	1.41292	1.90403	2.89552	0.364931
plasmid P1	66341	+					gTSS at -28 for new Deide_1p00368	85	53	1342	178	318	297	0.591511	0.458208	0.379713	0.294141	1.99622	1.28145	0.363092	0.281266	0.229538	1.04578	1.29092	0.641938
plasmid P1	68707	+						52	48	636	97	123	186	0.875677	0.875636	0.388712	0.388694	3.31758	1.47267	0.229568	0.229557	0.263938	1.69324	1.00005	0.443899
plasmid P1	69024	+					gTSS at -65 for new Deide_1p00385	119	264	4271	469	462	898	2.10457	0.717156	0.820064	0.279446	3.77384	1.47051	0.376794	0.128397	0.190034	2.17643	2.9346	0.389659
plasmid P1	74536	-						13	19	56	12	38	41	1.38649	3.93645	0.342735	0.973078	10.6151	2.62402	0.283693	0.805449	0.370835	1.20812	0.352218	0.247197
plasmid P1	75003	+						241	365	4013	1026	1491	1852	1.43675	1.05527	0.835107	0.613372	2.38505	1.3863	0.60044	0.441012	0.442451	1.39083	1.3615	0.581247
plasmid P1	78443	-						327	140	2005	817	3053	1340	0.40615	0.810127	0.445323	0.888265	1.14884	1.25964	0.906124	1.8074	0.705171	0.491459	0.501341	1.09645
plasmid P1	83764	+	ATG	69	MDEHQVQPYVEALQERGCLVTQHPDGRYSVTLPDGETIEPGAPSVHPQTPWSALIEACSRLNVTVPFGE	Deide_1p00482	gTSS at 1 for new Deide_1p00482	731	1473	12321	1038	2001	2334	1.91157	1.38706	0.346978	0.251772	9.51389	1.7269	0.265668	0.192772	0.145794	1.30606	1.37815	0.181514
plasmid P1	85010	+					gTSS at -355 for Deide_1p00502?	17	13	119	104	128	131	0.725438	1.26746	0.837415	1.46311	0.838036	0.967393	0.730752	1.27675	1.51242	1.14596	0.572354	1.15436
plasmid P1	85277	-						21	17	80	6	48	37	0.767954	2.46546	0.19147	0.614701	18.9955	4.73604	0.221835	0.712186	0.129792	0.863118	0.311485	0.249325
plasmid P1	88916	-					gTSS at -32 for new Deide_1p00514	138	157	8397	2180	819	559	1.07926	0.216928	0.440201	0.0884789	0.482832	0.196934	0.575988	0.115772	0.449282	0.764253	4.97521	0.407873
plasmid P1	89038	-						100	129	698	1436	952	1190	1.22376	2.14424	1.2932	2.26591	0.602265	0.63644	0.923944	1.61891	3.5603	1.39965	0.570718	1.05674
plasmid P1	89106	-					3rd gTSS for new Deide_1p00514?	35	20	142	54	61	95	0.542086	1.63411	0.294967	0.889175	2.48307	1.35112	0.169149	0.509899	0.658101	1.74383	0.331731	0.544134
plasmid P1	96859	+					gTSS at -108 for new Deide_1p00559 (pseudogene with Deide_1p00560; internal stop codon)	449	1038	34808	5791	869	1387	2.19309	0.345985	0.335698	0.0529602	1.2017	0.183945	0.187837	0.0296335	0.287913	1.78717	6.33868	0.15307
plasmid P1	97996	-						87	55	197	27	260	245	0.599721	3.23919	0.306031	1.65292	13.6569	6.96895	0.290043	1.56657	0.237184	1.05512	0.185146	0.510288
plasmid P1	98385	-						76	103	309	81	112	254	1.28567	3.86739	0.363194	1.09251	8.5252	2.40832	0.143025	0.430231	0.453642	2.53937	0.332438	0.282494
plasmid P1	102293	-						289	278	1828	900	2158	2605	0.912542	1.76444	0.979553	1.89402	2.07088	2.22295	0.724707	1.40126	0.852027	1.35165	0.517184	1.07343
plasmid P1	117476	+						4	5	19	6	19	31	1.18581	3.0532	0.842209	2.1685	5.58691	3.96803	0.461001	1.18698	0.546493	1.82691	0.388383	0.710238
plasmid P1	121648	+						4	4	69	16	56	34	0.94865	0.67259	0.923713	0.65491	1.67607	1.63201	1.35874	0.963344	0.40129	0.67983	1.41044	0.973714
plasmid P1	126358	+						409	195	1205	238	546	381	0.45229	1.87753	0.101232	0.420233	5.49301	1.22946	0.129562	0.537834	0.341804	0.781343	0.240896	0.223822
plasmid P1	128138	+						141	130	1359	97	405	447	0.874642	1.10985	0.344514	0.43716	8.98513	3.53916	0.278769	0.353735	0.123521	1.23584	0.788073	0.393891
plasmid P1	128656	-						19	11	259	23	77	60	0.549218	0.492757	0.343175	0.307896	3.2064	2.0035	0.39332	0.352885	0.153679	0.872509	1.11458	0.624843
plasmid P1	128907	-						35	24	309	168	230	197	0.650503	0.90114	0.611669	0.847344	0.957755	0.900579	0.637776	0.883511	0.940888	0.959065	0.721866	0.940302
plasmid P1	138745	-	GTG	26	VDSRSAAGLILFRLGTLILLPPSGEA		gTSS at -77 for new Deide_1p00833	177	778	7141	3414	915	2867	4.16977	1.26404	1.76024	0.533606	1.52781	0.644955	0.501714	0.152091	0.827354	3.50846	3.29877	0.422144
plasmid P1	139018	+					gTSS at -3 for new Deide_1p00835	466	1907	13116	5859	2812	6364	3.88213	1.6869	1.4841	0.644883	2.18213	0.834203	0.58565	0.254482	0.773053	2.5341	2.30135	0.382289
plasmid P1	139540	-						458	330	2985	1712	3420	3076	0.683525	1.28265	0.729859	1.3696	1.2923	1.3799	0.724719	1.35995	0.992536	1.00709	0.532899	1.06779
plasmid P1	139612	-						89	82	1896	520	647	521	0.874037	0.501782	0.636159	0.365217	1.05721	0.769483	0.705542	0.40505	0.474626	0.90166	1.74187	0.727841
plasmid P1	139631	+						8	8	43	16	31	37	0.94865	2.15854	0.502609	1.14363	3.35214	1.77602	0.37608	0.855728	0.64393	1.33644	0.439486	0.529815
plasmid P1	139689	+						9	9	86	16	21	9	0.94865	1.21418	0.108672	0.13909	3.77116	0.432004	0.226457	0.289843	0.321965	0.47988	0.781308	0.114555
plasmid P1	148033	-						137	238	2253	267	849	875	1.64802	1.22562	0.694074	0.516177	5.97611	2.51688	0.601445	0.44729	0.205086	1.15401	1.34464	0.421156
plasmid P1	149219	+						17	10	64	50	92	121	0.558029	1.81284	0.77349	2.5128	1.34086	1.85858	0.525228	1.70628	1.352	1.47268	0.30782	1.38611
plasmid P1	149459	+						7	10	176	56	44	49	1.35521	0.659215	0.760705	0.370029	1.19719	0.672006	0.610047	0.296744	0.550633	1.24696	2.0558	0.561317
plasmid P1	149571	+						713	599	3873	1143	3129	2240	0.796972	1.7944	0.34141	0.768692	3.51344	1.5051	0.425917	0.95896	0.510723	0.801589	0.444145	0.428384
plasmid P1	149956	-						63	78	1500	678	1022	547	1.17452	0.603313	0.94355	0.484672	0.77129	0.619616	1.57441	0.808727	0.782214	0.599302	1.94678	0.803351
plasmid P1	149998	-						16	39	878	134	76	123	2.31233	0.515359	0.835417	0.186193	1.95125	0.704961	0.461001	0.102745	0.264118	1.81218	4.48684	0.361287
plasmid P1	150064	+						5	34	122	64	21	137	6.45082	3.23339	2.97762	1.49249	3.56165	1.64401	0.407622	0.204316	0.907835	7.30484	1.99506	0.461587
plasmid P1	150413	-						386	339	1725	336	762	870	0.83314	2.28008	0.244935	0.67032	6.76415	1.98859	0.191592	0.524334	0.337083	1.27842	0.3654	0.29399
plasmid P1	151515	-					2nd gTSS for Deide_1p00918	64	50	1018	323	855	635	0.741133	0.569852	1.07823	0.829044	1.03782	1.50986	1.29657	0.996921	0.549088	0.831605	1.30057	1.45484
plasmid P1	151537	+						47	79	652	468	333	499	1.59454	1.40579	1.15377	1.0172	1.13171	0.818879	0.68763	0.606232	1.24218	1.6779	1.13427	0.723579
plasmid P1	154423	+						27	142	514	89	133	296	4.98919	3.20527	1.19137	0.765386	10.6967	2.55427	0.478076	0.307136	0.29965	2.49201	1.55656	0.23879
plasmid P1	154572	-						11	48	476	107	257	819	4.13956	1.16997	8.09113	2.2868	3.00753	5.87848	2.26751	0.640868	0.389013	3.56829	3.53819	1.95459
plasmid P1	154623	+					2nd gTSS for Deide_1p00930	23	49	729	188	108	137	2.02104	0.779845	0.647308	0.249773	1.74739	0.559664	0.455727	0.175848	0.44629	1.42039	2.59159	0.320285
plasmid P1	161378	+						16	19	339	90	165	156	1.12652	0.65027	1.05955	0.611613	1.41535	1.33121	1.00086	0.577732	0.459441	1.05864	1.73239	0.940553
plasmid P1	161813	-	ATG	74	MASSSLSAVATHVLEFLQQEHQKPRSADELAALLQRDRAEVNRALEELQAAGLVAPEAVSGYGGNDTVWSVTHS	Deide_1p00954	gTSS at 1 for new Deide_1p00954	74	390	5448	813	326	717	4.99964	0.830552	1.05294	0.174918	3.21608	0.677319	0.427558	0.0710269	0.25825	2.4627	6.01966	0.210604
plasmid P1	164281	+						61	61	309	55	233	214	0.94865	2.2904	0.381243	0.920465	7.43566	2.98824	0.37071	0.895035	0.308029	1.02841	0.414186	0.40188
plasmid P1	164472	-						32	100	1175	1339	744	790	2.96453	0.987419	2.68284	0.893596	0.500694	0.453118	2.25648	0.751584	1.9721	1.18895	3.0023	0.904981
plasmid P1	167877	-					gTSS at -57 for new Deide_1p00985	74	484	8777	8110	1202	3188	6.20468	0.639792	4.68171	0.482752	0.400108	0.301899	1.57645	0.162555	1.59905	2.96977	9.69797	0.754545
plasmid P1	169227	-						114	84	316	29	137	158	0.699005	3.08412	0.150616	0.664541	19.4193	4.18431	0.116634	0.514607	0.158817	1.29136	0.226646	0.215472
plasmid P1	169336	-						21	25	120	25	42	52	1.12934	2.41712	0.269093	0.575936	6.70429	1.59745	0.194106	0.415442	0.360534	1.38632	0.467227	0.238273
plasmid P1	171190	-						119	141	2740	1150	1055	967	1.12403	0.597046	0.883075	0.469059	0.822004	0.645793	0.860427	0.45703	0.72633	1.02632	1.88265	0.785633
plasmid P1	171348	+					2nd gTSS for Deide_1p00996	117	79	585	142	481	275	0.640541	1.56679	0.255426	0.624782	3.72985	1.48734	0.398995	0.975959	0.420068	0.640173	0.408824	0.398766
plasmid P1	176584	+						10	8	47	11	45	36	0.75892	1.97484	0.39122	1.01802	4.87584	2.51348	0.436738	1.13647	0.405025	0.895776	0.384295	0.515496
plasmid P1	178789	+						37	19	303	41	135	35	0.487144	0.727529	0.102798	0.153524	3.10686	0.655615	0.354112	0.528851	0.234168	0.290298	0.669587	0.211022
plasmid P1	179081	+					gTSS at -76 for new Deide_1p01027 ?	90	39	2248	680	558	541	0.411082	0.201283	0.65324	0.319855	0.384511	0.611017	0.601728	0.294632	0.523479	1.08561	2.0423	1.58908
plasmid P1	183029	-	ATG	13	MTRTPPISPRSER			659	971	14851	3729	3586	3620	1.39778	0.758583	0.596955	0.32397	1.74574	0.745557	0.528121	0.286614	0.434534	1.13034	1.84262	0.427073
plasmid P1	183359	+						16	11	140	8	44	25	0.652197	0.9116	0.1698	0.237336	9.21839	2.40002	0.266896	0.37305	0.0988892	0.636205	0.715442	0.260351
plasmid P1	184684	-	GTG	47	VENLLNGAVDPGSKARTGPDTRGPLTAFRLRSEMERGSGPSGHEAPA			64	45	570	72	437	257	0.667019	0.915961	0.436387	0.599253	4.19018	2.74136	0.66269	0.910016	0.218597	0.658508	0.728218	0.654234
plasmid P1	184892	+						205	150	538	133	559	517	0.694134	3.23481	0.274066	1.2772	7.56122	2.98541	0.264647	1.23331	0.427815	1.03559	0.214583	0.394831
plasmid P1	186589	+	GTG	38	VGESHGNRQFRLAVHACSPAAESQRMRDPRRVPSPPGK			65	57	354	85	219	209	0.831893	1.86815	0.349423	0.784684	4.49582	1.88839	0.326994	0.734316	0.41553	1.06859	0.445304	0.420033
plasmid P1	190859	-	GTG	33	VKTDWLERAFAVLTVVCAAGIVALFALAMSWAR			64	37	550	187	496	189	0.548438	0.78051	0.320922	0.456721	1.32652	0.776221	0.75216	1.07044	0.588391	0.426668	0.702666	0.585157
plasmid P1	191092	+						6	10	60	4	12	15	1.58108	1.9337	0.27168	0.332271	16.7607	2.88002	0.194106	0.237395	0.115371	1.39965	0.817648	0.171832
plasmid P1	191121	+						91	72	290	45	212	284	0.75058	2.88054	0.339153	1.30158	10.7269	4.84697	0.226101	0.867721	0.268535	1.5	0.260569	0.451854
plasmid P1	191166	+	GTG	34	VNEMVCGLDQRFVLSGHPPGLDKPGEGAPYPIGR			41	19	279	20	134	102	0.439618	0.790112	0.270355	0.485901	6.36907	3.91683	0.317197	0.570089	0.124055	0.852324	0.556399	0.614977
plasmid P1	194572	+	GTG	219	VKPGPLLAVILSALLSACAPGGINQLKFQPAPEGARISAPRLLIEQRVPATQLVSVRDAVDRAPVGSLIVVCSERWSAARPWGICTHVTRKLGPDEFTDAPGIFVGGLFGGGPQITPARTLFQRDVVIVLDVGVRNHHLNVLRATARKLAGTPYRVAGLLDRDGGLDCSTYQNELQRAMGLADAVPFNGLWNLYLPQDALTAPGAQVLWVGVRTLPSKP	Deide_1p01096	gTSS at 1 for new Deide_1p01096	25	68	379	145	84	293	2.58033	2.08166	1.27364	1.0275	3.14408	1.5519	0.326098	0.263077	0.662088	3.90569	1.23955	0.493595
plasmid P1	198917	+					344nt upstream of Deide_1p01120 (2nd gTSS?)	174	129	1620	234	482	409	0.703309	0.923877	0.255442	0.335552	3.69595	1.34237	0.268848	0.353162	0.24997	0.950136	0.761258	0.3632
plasmid P1	199214	-					2nd gTSS at -227 of Deide_1p01110?	48	24	174	46	264	127	0.474325	1.6003	0.287528	0.970077	3.49789	2.12037	0.533791	1.80093	0.457505	0.538653	0.296397	0.606185
plasmid P1	201755	+						242	193	765	92	506	322	0.756568	2.92709	0.144597	0.559431	14.0644	2.68802	0.202929	0.785112	0.20812	0.712549	0.258471	0.191122
plasmid P1	206647	+						990	385	4545	1684	3579	1762	0.368919	0.982803	0.193414	0.515257	1.53275	0.803579	0.350861	0.934696	0.641202	0.551256	0.375375	0.524273
plasmid P1	217102	+						23	60	650	64	117	413	2.47474	1.07097	1.95137	0.844478	6.28527	4.95604	0.493704	0.213656	0.170394	3.95252	2.31074	0.788517
plasmid P1	217915	+						148	96	1796	199	147	329	0.61534	0.620161	0.241575	0.243468	3.23423	1.26972	0.0963972	0.0971524	0.191749	2.50604	0.992227	0.392588
plasmid P1	218086	+						71	30	459	167	465	332	0.400838	0.758312	0.508157	0.961341	1.20436	1.52682	0.635628	1.20249	0.629638	0.799456	0.528592	1.26774
plasmid P1	218768	-						277	71	1586	546	796	428	0.243156	0.519391	0.167912	0.358668	0.871803	0.602027	0.278896	0.595734	0.595767	0.602061	0.468155	0.690554
plasmid P1	222342	-						9	14	186	56	120	62	1.47568	0.873282	0.74863	0.443027	1.67607	0.850293	1.29404	0.765792	0.521029	0.578522	1.68981	0.507313
plasmid P1	223007	-						50	34	219	35	188	198	0.645082	1.80125	0.430342	1.20164	6.51274	4.34472	0.364919	1.01896	0.276574	1.17928	0.35813	0.667112
plasmid P1	237947	-						472	192	2424	694	2484	1018	0.385891	0.918984	0.234382	0.558171	1.85479	1.12656	0.510762	1.21636	0.495466	0.458887	0.419911	0.607378
plasmid P1	237980	+						11	35	195	45	148	146	3.01843	2.08244	1.44238	0.995108	5.21444	2.49175	1.3058	0.900885	0.39936	1.10459	1.44947	0.477856
plasmid P1	240883	-						52	20	142	31	193	140	0.364865	1.63411	0.292579	1.31036	4.32535	3.46842	0.360216	1.61329	0.377799	0.812232	0.223281	0.801882
plasmid P1	246036	-					2nd gTSS for Deide_1p01410	23	20	150	22	240	118	0.824913	1.54696	0.557535	1.04554	6.09481	4.11931	1.01273	1.89916	0.253816	0.550529	0.533249	0.675872
plasmid P1	250753	-					2nd gTSS for Deide_1p01450	5	6	149	9	70	38	1.13838	0.467202	0.825908	0.338961	4.46952	3.24269	1.35874	0.55764	0.104531	0.607848	2.43659	0.725512
plasmid P1	259457	+						116	69	638	184	348	330	0.564283	1.25478	0.309154	0.687456	2.51411	1.3774	0.291159	0.647442	0.499096	1.0618	0.449706	0.54787
plasmid P1	260080	+						294	136	1546	821	2072	858	0.438831	1.02063	0.317145	0.737615	1.11058	0.802618	0.683992	1.59083	0.919011	0.463668	0.42996	0.722705
plasmid P1	260692	-					gTSS at -319 for new Deide_1p01544?	191	144	1615	671	657	530	0.715212	1.0345	0.301551	0.436169	1.43877	0.606622	0.333842	0.482876	0.719013	0.903275	0.691362	0.421624
plasmid P1	260826	+						86	79	412	179	411	729	0.871434	2.22469	0.921186	2.3517	2.95887	3.1278	0.463823	1.1841	0.75187	1.98607	0.39171	1.05709
plasmid P1	263154	+						86	64	732	247	788	533	0.705972	1.0144	0.673515	0.967761	1.73714	1.65728	0.889276	1.27778	0.583946	0.757374	0.695951	0.954025
plasmid P1	263204	+						60	81	913	1291	992	1227	1.28068	1.02933	2.22235	1.78618	0.420641	0.729933	1.60461	1.28968	2.44705	1.38498	1.24419	1.73529
plasmid P1	265136	+						378	239	3242	888	2068	1517	0.599808	0.855312	0.436126	0.621906	1.80442	1.31201	0.530967	0.757146	0.474009	0.821381	0.701274	0.72711
plasmid P1	265763	+	ATG	75	MPGLLLTRVISTAQTLAHDLGDQALLGRLAQLQQRAHLERTEDVHQLLSELLSINAALGISGNEAVVKSYGWTLP			440	530	2565	633	1434	1402	1.14269	2.39733	0.346269	0.726461	5.61338	1.70102	0.316304	0.663597	0.427074	1.09473	0.476652	0.303029
plasmid P1	267434	+					2nd gTSS at -91 for Deide_1p01581	25	13	110	34	73	48	0.493298	1.37117	0.208651	0.579963	2.5634	1.08424	0.283395	0.787721	0.534901	0.736254	0.359765	0.422971
plasmid P1	268482	+					gTSS at -386 for Deide_1p01582?	116	56	651	106	537	431	0.457969	0.998037	0.403773	0.87993	3.54189	3.12274	0.449288	0.979119	0.281781	0.898695	0.45887	0.881661
plasmid P1	269880	-						235	279	3617	1305	2997	3578	1.12627	0.894943	1.65459	1.31475	1.43333	2.10569	1.23773	0.983514	0.62438	1.33679	1.25848	1.46909
plasmid P1	270006	+						62	138	417	1718	998	1285	2.11151	3.83957	2.25232	4.09561	0.538528	0.57444	1.56224	2.84078	7.12975	1.44172	0.549934	1.06669
plasmid P1	274420	-						199	453	3544	1358	2750	2855	2.15949	1.48301	1.55909	1.07069	2.23641	1.61462	1.34118	0.921046	0.663121	1.16247	1.45615	0.721972
plasmid P1	274439	+					2nd gTSS at -319 of Deide_1p01590?	913	2490	14491	15555	17782	25595	2.58723	1.99361	3.04651	2.34752	1.0732	1.26372	1.89025	1.45655	1.85763	1.6117	1.29776	1.17752
plasmid P1	294649	-						273	100	2255	758	2227	1145	0.347491	0.514509	0.455786	0.674856	0.88447	1.16012	0.79171	1.17224	0.581714	0.575698	0.675383	1.31165
plasmid P1	295571	-						85	15	469	67	211	85	0.167409	0.371072	0.108672	0.240878	1.50096	0.974337	0.24092	0.534013	0.247223	0.451072	0.451149	0.649143
plasmid P1	295593	-						378	124	1523	224	788	1066	0.311197	0.944629	0.306467	0.93027	3.7113	3.65489	0.202322	0.614142	0.254528	1.51475	0.329439	0.9848
plasmid P1	297097	-						297	220	2530	755	2045	1218	0.702703	1.00889	0.445666	0.639851	1.95357	1.23898	0.66826	0.959434	0.516432	0.666904	0.696515	0.634216
plasmid P1	298793	+					2nd gTSS for Deide_1p01751	29	27	137	21	105	32	0.883226	2.28656	0.119914	0.310443	8.6198	1.1703	0.351399	0.909727	0.265269	0.341248	0.386268	0.135768
plasmid P1	300690	-						350	145	1671	393	1208	846	0.393012	1.00677	0.262676	0.672893	2.47359	1.65327	0.334971	0.85809	0.407008	0.784175	0.390368	0.668367
plasmid P1	301085	-					2nd gTSS for Deide_1p01752	30	14	192	44	178	123	0.442703	0.845992	0.445556	0.851443	2.13318	2.14693	0.575847	1.10043	0.396587	0.773739	0.523295	1.00644
plasmid P1	306663	-						10	5	17	10	19	15	0.474325	3.41241	0.163008	1.17272	3.35214	1.15201	0.184401	1.32662	1.01798	0.88399	0.139	0.343664
plasmid P1	308744	+						50	51	157	41	219	385	0.967623	3.76886	0.836775	3.25921	8.33948	7.21177	0.425092	1.65572	0.45193	1.96846	0.256741	0.864775
plasmid P1	310637	+						173	105	547	70	242	292	0.57577	2.22711	0.183423	0.709492	10.0564	3.20368	0.135762	0.525134	0.221461	1.35107	0.258528	0.318571
plasmid P1	310804	+						52	55	543	115	73	420	1.00338	1.17517	0.877737	1.02802	3.2064	2.80489	0.136247	0.159575	0.366509	6.44223	0.853813	0.87478
plasmid P1	310959	+						22	23	1522	182	194	162	0.99177	0.175329	0.800222	0.141466	0.847245	0.68361	0.855831	0.151297	0.20694	0.935024	5.65664	0.806863
plasmid P1	313205	-					2nd gTSS at -267 of Deide_1p01820?	36	97	585	207	71	203	2.55608	1.92378	0.61279	0.461203	3.14162	0.753166	0.19141	0.14406	0.612352	3.20145	1.32868	0.239738
plasmid P1	322985	+	ATG	146	MSDRQPPNKSSAHGNTASFRCETGPETLFDRVRFKMAGARRLKFYSAQFRRRLVEEGVPMEELQQFDPEHWDLIAADVRTDTGKFINSTWVCSADQRRWRVVIGFKDTIERVTGLEKDAPTPDAVTSGTLYKKVAKVNGELMDAEA	Deide_1p01905	gTSS at 1 for new Deide_1p01905	3	31	140	43	8	33	9.80271	2.56905	1.19539	0.313284	4.83332	0.5894	0.258808	0.0678273	0.53153	4.61885	3.81569	0.121945
plasmid P1	323227	-						37	33	223	118	142	73	0.846093	1.71691	0.214407	0.435081	1.87493	0.475123	0.372473	0.755833	0.915723	0.575631	0.492799	0.253409
plasmid P2	101	-						31	17	226	68	136	52	0.520227	0.87273	0.182289	0.305807	1.67607	0.587299	0.425781	0.714287	0.5207	0.428128	0.596092	0.350402
plasmid P2	3071	-						68	32	454	101	166	321	0.446423	0.817775	0.512996	0.939726	2.12413	2.44089	0.236923	0.434005	0.384993	2.16524	0.5459	1.14913
plasmid P2	3174	-						5	2	26	5	11	5	0.37946	0.892475	0.108672	0.255593	2.68171	0.768007	0.213516	0.502183	0.3328	0.508964	0.425177	0.286386
plasmid P2	3192	+						200	110	1140	411	1753	796	0.521757	1.11951	0.432515	0.928026	1.79433	1.48743	0.850669	1.82524	0.623913	0.508441	0.466059	0.828958
plasmid P2	3472	+					2nd gTSS for Deide_2p00010	55	53	107	38	203	137	0.914153	5.74687	0.270692	1.70172	9.35071	2.76887	0.358214	2.25193	0.614592	0.755673	0.15907	0.296113
plasmid P2	6564	+						66	68	494	144	522	641	0.977397	1.59706	1.05544	1.72458	3.16591	3.4187	0.767601	1.25426	0.504455	1.37498	0.611997	1.07985
plasmid P2	23076	-					2nd gTSS for Deide_2p00160	154	79	981	385	1104	942	0.486645	0.934324	0.664735	1.27624	1.37568	1.87912	0.695756	1.3358	0.67917	0.955413	0.520852	1.36595
plasmid P2	31116	+					2nd gTSS for Deide_2p00240	45	11	41	40	275	101	0.231892	3.11278	0.243909	3.27408	1.84368	1.93922	0.593101	7.96143	1.68835	0.411243	0.0744968	1.05182
plasmid P2	47336	-					2nd gTSS for Deide_2p00350	22	31	380	68	166	174	1.33673	0.946493	0.859498	0.60858	3.05637	1.96519	0.732309	0.518522	0.309679	1.17368	1.4123	0.642984
plasmid P2	47371	-					3rd gTSS for Deide_2p00350	139	79	820	161	389	411	0.539161	1.11777	0.321326	0.666162	3.28968	1.96056	0.271609	0.56309	0.339781	1.18305	0.482353	0.595974
plasmid P2	47709	-	ATG	89	MGVQKSAVLPVPAALPPEAFCYAERGGNVVSKPGALSPKGVTGTALNAFRAATTRSIVLPRFVLLKLIFTLTCAQRSPVLQWIIVPKAS			46	29	157	39	107	196	0.598062	2.14308	0.463038	1.65924	4.98524	3.85973	0.225754	0.808959	0.429885	2.05108	0.279067	0.774231
plasmid P2	56463	-					2nd gTSS for Deide_2p00410	45	20	262	19	127	91	0.421622	0.885662	0.219759	0.461628	7.05714	3.67835	0.273905	0.575367	0.125499	0.802319	0.476053	0.521223
plasmid P2	60134	-						65	40	438	287	635	342	0.583784	1.05956	0.571783	1.03778	0.934395	0.915185	0.948133	1.72085	1.13395	0.603062	0.550969	0.979441
plasmid P2	62396	-					2nd gTSS at -289 for Deide_2p00460?	402	475	4547	3483	4931	5148	1.12092	1.21202	1.39165	1.50475	0.914308	1.13514	1.19047	1.28722	1.32561	1.169	0.924837	1.24153
plasmid P2	63386	-	ATG	49	MTKKKTGTTSPRVAKKASELLSNPKSAAKVKSVAASALANAADKPKQKK	Deide_2p00483	gTSS at 1 for new Deide_2p00483; 259 nt upstream of Deide_2p00480 (integrase)	522	998	12217	808	701	1522	1.8137	0.947775	0.316856	0.165578	8.28079	1.44667	0.130334	0.0681076	0.114455	2.43112	1.91364	0.174701
plasmid P2	63647	-						36	100	1377	394	529	781	2.63514	0.842569	2.35758	0.753822	1.7016	1.52237	1.42614	0.455999	0.495164	1.65312	3.1275	0.894671
plasmid P2	64033	+						19	27	145	28	88	103	1.34808	2.16041	0.589117	0.944107	6.46485	2.82517	0.449508	0.720372	0.334177	1.31058	0.623994	0.437004
plasmid P2	67161	+						27	66	1153	1270	536	797	2.31892	0.664132	3.20784	0.918715	0.348412	0.481969	1.92668	0.551795	1.90617	1.66496	3.49166	1.38333
plasmid P2	71175	-						15	18	404	111	169	344	1.13838	0.516929	2.49221	1.13169	1.08718	2.38013	1.09346	0.496533	0.475476	2.27919	2.2022	2.18926
plasmid P2	96274	-						109	88	516	85	360	397	0.765882	1.97867	0.395806	1.02257	6.94091	3.58704	0.320542	0.828124	0.285073	1.2348	0.38707	0.516797
plasmid P2	102366	-					gTSS at -255 for new Deide_2p00735	11627	17886	120332	22160	44054	70951	1.45932	1.72453	0.663146	0.783663	5.41123	2.45897	0.367728	0.434557	0.318695	1.80336	0.846213	0.45442
plasmid P2	106744	-					2nd gTSS for Deide_2p00740	191	68	1744	506	1326	352	0.337739	0.452378	0.200275	0.268255	0.900971	0.534265	0.673781	0.902484	0.502101	0.297241	0.746585	0.592988
plasmid P2	107012	-					3rd gTSS at -343 nt for Deide_2p00740 ?	131	94	2291	630	671	613	0.68071	0.476039	0.508519	0.355621	1.00032	0.747283	0.497119	0.347648	0.475885	1.02293	1.42995	0.747042
plasmid P2	107270	+						194	97	1023	352	736	486	0.474325	1.10011	0.272241	0.631412	1.84749	1.06037	0.368201	0.853974	0.595462	0.73938	0.431162	0.573954
plasmid P2	107686	-						57	31	310	75	266	159	0.515932	1.16022	0.303138	0.681691	2.7711	1.62817	0.452914	1.0185	0.418684	0.669306	0.444686	0.587554
plasmid P2	108998	-						47	37	126	22	38	65	0.746809	3.40699	0.150291	0.685638	11.2754	2.26911	0.0784683	0.357977	0.302161	1.91531	0.219199	0.201244
plasmid P2	128657	-						160	158	1495	129	272	439	0.936792	1.22618	0.298169	0.390279	8.21145	2.6136	0.16499	0.215958	0.149326	1.8072	0.76399	0.318288
plasmid P2	130435	-						1701	1148	14773	1937	6993	5144	0.640241	0.901597	0.328636	0.46279	3.97342	2.03956	0.398995	0.561872	0.226907	0.823658	0.710118	0.5133
plasmid P2	135980	+					2nd gTSS at -89 for Deide_2p00940	655	520	2605	509	307	410	0.753126	2.31598	0.0680238	0.209184	6.84917	0.61863	0.0454889	0.139886	0.33814	1.49539	0.325187	0.0903219
plasmid P2	152439	+					2nd gTSS for Deide_2p01040	28	25	1498	97	71	87	0.847009	0.193628	0.33766	0.0771897	1.72791	0.688831	0.246099	0.0562586	0.112059	1.37205	4.37442	0.39865
plasmid P2	154699	-						56	51	448	121	300	236	0.863949	1.32078	0.457975	0.700142	2.82577	1.49793	0.519926	0.794851	0.467406	0.880847	0.654118	0.530096
plasmid P2	155781	+						98	39	462	41	141	115	0.377524	0.979405	0.127523	0.330832	6.37725	2.15416	0.139637	0.362259	0.153578	0.913247	0.385463	0.337789
plasmid P2	158718	+					2nd gTSS at -189 for Deide_2p01100	141	264	993	359	672	1059	1.7762	3.08457	0.816197	1.41742	4.93017	2.26551	0.46255	0.803272	0.625651	1.76456	0.575833	0.45952
plasmid P2	165465	+					2nd gTSS for Deide_2p01160	52	28	192	202	207	140	0.510811	1.69198	0.292579	0.969123	0.929307	0.532282	0.386345	1.27971	1.82069	0.757299	0.301901	0.572773
plasmid P2	174897	+						180	362	1386	443	1916	3560	1.90784	3.03029	2.14929	3.4138	5.47845	6.17179	1.03307	1.64087	0.55313	2.08048	0.629589	1.12656
plasmid P2	174949	+					2nd gTSS at -312 for Deide_2p01230?	579	590	3669	441	845	1349	0.966672	1.86571	0.253193	0.488671	8.96945	2.3493	0.14164	0.27337	0.208007	1.78758	0.518126	0.261922
plasmid P2	175145	-					2nd gTSS at -258 of Deide_2p01220?	106	59	961	354	963	533	0.528022	0.712309	0.546436	0.73715	1.11738	1.15635	0.881717	1.18945	0.63748	0.619741	0.741283	1.03487
plasmid P2	187743	+						136	65	511	211	394	241	0.453399	1.47582	0.192573	0.626827	2.0653	0.877202	0.281168	0.915204	0.714576	0.684905	0.307219	0.424733
plasmid P2	188501	-					gTSS at -318 for Deide_2p01315?	136	1221	23656	2749	998	4999	8.51692	0.598844	3.9945	0.280862	2.97779	1.3966	0.712197	0.0500762	0.201104	5.6087	14.2223	0.469008
plasmid P2	189020	-						34	48	395	163	254	234	1.33927	1.40988	0.74792	0.787355	1.97427	1.10254	0.725043	0.763271	0.71413	1.03155	0.949914	0.558453
plasmid P2	189038	+					2nd gTSS for Deide_2p01321?	42	62	526	66	201	394	1.40039	1.36756	1.01945	0.995548	6.29797	4.58477	0.464468	0.453579	0.217143	2.19487	1.02401	0.727976
plasmid P2	196208	-					2nd gTSS for Deide_2p01380	67	76	641	215	565	439	1.07608	1.37561	0.712046	0.910245	2.36989	1.56816	0.818432	1.04624	0.580453	0.870013	0.782257	0.661703
plasmid P2	199230	-						169	244	1809	112	366	923	1.36965	1.56492	0.593517	0.678133	14.6058	6.3292	0.210186	0.240151	0.107144	2.82378	0.875222	0.433335
plasmid P2	199592	-					gTSS at -45 for new Deide_2p01405	8223	16434	112111	16935	31931	56828	1.89591	1.70073	0.751018	0.673699	6.50595	2.57716	0.376869	0.33807	0.261411	1.99278	1.11477	0.396124
plasmid P2	199670	+						109	14	211	31	324	116	0.121845	0.769813	0.115651	0.73068	3.02774	2.87383	0.288488	1.82266	0.254253	0.400887	0.158279	0.949166
plasmid P2	199704	+						110	62	693	109	384	480	0.534693	1.038	0.474206	0.920577	3.81345	3.38205	0.338803	0.657719	0.272195	1.39965	0.515118	0.886874
plasmid P2	199769	+						45	155	555	331	707	1958	3.26757	3.24025	4.72845	4.68891	3.13947	4.54307	1.52481	1.51206	1.0321	3.10101	1.00843	1.44708
plasmid P2	199992	-	ATG	96	MEGLFAALWVAITSLAFIVYRSTPRRLAPPSIHTRTKPKPDKALPAAAWEKQGTCIMRGHHASTEVLPVVTPLNRLQILHDSDSDERQPTTRRIFH			166	277	1524	702	1205	1292	1.58299	2.10879	0.84581	1.12675	2.64542	1.41348	0.704511	0.938522	0.797148	1.20056	0.75066	0.534312
plasmid P2	200205	-						33	16	414	37	88	127	0.459951	0.448393	0.418223	0.407714	2.89915	2.63613	0.258808	0.252304	0.154664	1.61596	1.02578	0.909277
plasmid P2	200300	+					2nd gTSS for Deide_2p01410	16	23	264	36	126	124	1.36368	1.0108	0.842209	0.624266	4.28329	2.64536	0.764292	0.566512	0.235986	1.10195	1.34912	0.617598
plasmid P2	207709	-						290	207	5656	1725	2918	2629	0.67714	0.42462	0.985169	0.617779	0.804514	1.17049	0.976553	0.612376	0.527797	1.00882	1.5947	1.4549
plasmid P2	210482	-						390	304	544	421	1007	1576	0.73946	6.48357	0.439147	3.85043	4.8411	2.87501	0.250596	2.19722	1.33928	1.75241	0.114051	0.593875
plasmid P2	210759	-						210	123	454	493	1316	1469	0.555638	3.14332	0.760188	4.30049	1.67267	2.28844	0.608198	3.44067	1.87922	1.2499	0.176768	1.36814
plasmid P2	211257	+						27	16	141	32	64	46	0.562163	1.31656	0.185145	0.433601	3.35214	1.10401	0.230051	0.53877	0.392751	0.804799	0.426994	0.329344
plasmid P2	217695	+					gTSS at -36 for new Deide_2p01525	69	264	1640	234	290	709	3.62962	1.86767	1.11665	0.574585	7.56381	2.32699	0.407904	0.209892	0.246922	2.73752	1.9434	0.307648
plasmid P2	217824	-					2nd gTSS for Deide_2p01520?	9	10	175	44	67	26	1.05406	0.662982	0.313942	0.197464	1.5237	0.453822	0.722505	0.454443	0.435113	0.434518	1.58987	0.297842
plasmid P2	220669	+	ATG	113	MERPDEVNGLTFNAQRDHDGFRHVEAGFPMPLRPVFALLGQADRSPAHEETTRSSLLKQLRDLKTTAPEAFSKETSGFLTTATFMTNVSPEDEYFNRLLTFLVEAYRKHATSD	Deide_2p01542	gTSS at 1 for new Deide_2p01542	11	16	357	51	52	56	1.37985	0.519986	0.55324	0.208484	2.10331	0.843301	0.458796	0.172893	0.247223	1.20585	2.65364	0.400941
plasmid P2	221074	-	ATG	10	MFLRKKVGSC			66	38	366	120	363	226	0.546192	1.2046	0.37212	0.82069	2.12302	1.44641	0.533791	1.17725	0.567397	0.697126	0.453423	0.681298
plasmid P2	221088	-						47	31	230	148	161	112	0.625705	1.56377	0.258963	0.647205	1.40428	0.581194	0.332458	0.830884	1.11358	0.778936	0.400126	0.413875
plasmid P2	248249	+					2nd gTSS at -134 for new Deide_2p01755 ?	71	57	625	61	346	312	0.761592	1.05812	0.477545	0.663478	6.26466	3.92816	0.472962	0.657111	0.168903	1.00969	0.71976	0.627035
plasmid P2	248383	+	ATG	92	MNPVREWNWKSGAWLLGALLLVVLVYQLSGTHLEAYQVELSLISMILMVLYATDRTFVLWRRGDYRMALGNAFFCTVALMLQARSLLMMVRS	Deide_2p01755	gTSS at 1 for new Deide_2p01755	571	552	8820	1619	3459	2788	0.917083	0.726123	0.530609	0.420123	2.28583	1.32255	0.587927	0.465505	0.317662	0.902509	1.26299	0.578584
plasmid P2	251163	-						14	16	132	30	60	55	1.08417	1.40632	0.426926	0.553784	3.57562	1.40801	0.415941	0.539535	0.393309	1.02641	0.770925	0.393781
plasmid P2	253844	+					gTSS at -304 for Deide_2p01800 ?	19	17	311	102	258	202	0.848792	0.634203	1.15536	0.863262	1.11738	1.52095	1.31788	0.984695	0.56758	0.87668	1.33836	1.36118
plasmid P2	254156	-						21	31	432	181	149	136	1.40039	0.832564	0.703781	0.418415	1.14825	0.577066	0.688614	0.409397	0.725073	1.02203	1.68202	0.502562
plasmid P2	257887	+					2nd gTSS for Deide_2p01840	11	17	168	28	58	55	1.46609	1.17403	0.543361	0.435116	4.07046	1.50858	0.511734	0.40979	0.288427	1.0618	1.24877	0.370618
plasmid P2	264049	-						22	8	35	13	24	19	0.344964	2.65193	0.0938532	0.721502	4.12571	1.12247	0.105876	0.813927	0.64278	0.886445	0.13008	0.272067
plasmid P2	297066	+					2nd gTSS at -201 for Deide_2p02160?	67	76	816	325	203	537	1.07608	1.08059	0.870999	0.874653	1.56777	1.26898	0.294056	0.29529	0.689255	2.96202	0.995822	0.809418
plasmid P2	297272	-						194	126	2316	687	2879	1587	0.616133	0.631207	0.888983	0.910731	1.22961	1.77413	1.44029	1.47552	0.51334	0.617227	0.97612	1.44284
plasmid P2	307532	+	ATG	108	MSNSTWVCFQDRLTTRQEDDQSAPKCRKCGQAMAYMGRGFRVPRRHNDKEWAKVQAIRAAGFTFPHSSSYEYPQHLRELPELLSQREMRLDRTRPKRVEVRKLLARRK			47	318	497	215	426	968	6.41852	7.42353	2.23818	2.58864	9.91611	3.45782	0.879671	1.01741	0.748633	2.54434	0.864619	0.348707
plasmid P2	307757	+						159	196	1865	796	2159	2065	1.1694	1.21932	1.41137	1.47161	1.6508	1.99238	1.31784	1.37409	0.73862	1.07097	0.959065	1.20691
plasmid P2	308373	+					gTSS at -332 for Deide_2p02250 ?	25	22	192	59	117	71	0.834812	1.32942	0.308629	0.491484	2.4999	0.924211	0.454208	0.723314	0.531787	0.679488	0.627954	0.369699
plasmid P2	309158	+						513	529	4291	766	3024	4333	0.978237	1.43033	0.917888	1.34209	4.62998	4.34435	0.572102	0.836499	0.308928	1.60441	0.683923	0.938308
plasmid P2	309767	-						67	38	131	50	239	166	0.53804	3.36552	0.269247	1.68418	5.09526	2.54978	0.346204	2.16555	0.66052	0.777714	0.159868	0.500423
plasmid P2	309792	+						89	65	1225	337	574	494	0.692834	0.615626	0.603191	0.535973	1.29311	1.1258	0.625937	0.556184	0.476081	0.963662	1.12541	0.870615
plasmid P2	310440	-						411	226	2926	470	1618	1569	0.521642	0.896135	0.414858	0.71269	3.22376	2.56383	0.382072	0.656367	0.277978	1.08581	0.582102	0.795292
plasmid P2	313076	-						30	22	199	29	90	162	0.695676	1.28265	0.58683	1.08197	5.08601	4.29024	0.291159	0.536824	0.252192	2.0155	0.542373	0.843538
plasmid P2	313151	+	ATG	34	MEMTSQNTYHMIWHARDIPPRRIWEKRCFSASMS			70	50	684	156	419	353	0.677607	0.848112	0.548018	0.685915	2.14881	1.73786	0.580931	0.72711	0.394689	0.943344	0.798959	0.808755
plasmid P2	314233	+						126	80	614	316	757	455	0.602317	1.51168	0.392427	0.984906	1.69729	1.10583	0.583088	1.46342	0.890647	0.673015	0.398441	0.651529
plasmid P3	1882	+						78	63	1278	444	567	376	0.766217	0.571938	0.523855	0.391029	0.951284	0.650384	0.7055	0.526617	0.601228	0.74253	1.33968	0.683691
plasmid P3	4890	-						82	106	1351	215	710	588	1.2263	0.910311	0.779259	0.578461	3.30537	2.10041	0.840336	0.6238	0.275404	0.927318	1.34712	0.635454
plasmid P3	9222	+						8	26	106	63	115	178	3.08311	2.84582	2.41796	2.23186	2.76685	2.16992	1.39514	1.28776	1.02854	1.73313	1.08338	0.784258
plasmid P3	9292	-						27	26	181	38	96	92	0.913514	1.66661	0.37029	0.675556	4.58714	1.85938	0.345077	0.629557	0.363322	1.07307	0.548127	0.405347
plasmid P3	9498	-						31	150	680	76	128	347	4.59024	2.5593	1.21643	0.678223	13.2321	3.50656	0.400735	0.223431	0.193416	3.03549	1.79355	0.265003
plasmid P3	9555	-						51	83	609	57	226	416	1.54388	1.58125	0.886424	0.907879	9.76238	5.6051	0.430078	0.440487	0.161974	2.06108	0.976368	0.574153
plasmid P3	9642	+					2nd TSS of Deide_3p00061	31	37	597	140	179	158	1.13226	0.719063	0.553877	0.35175	1.77185	0.86675	0.560402	0.355894	0.405827	0.988356	1.57463	0.489179
plasmid P3	22653	-						93	141	1573	557	1501	1057	1.43828	1.03999	1.23512	0.893096	1.69714	1.45742	1.56641	1.13265	0.612793	0.788504	1.38297	0.858753
plasmid P3	22767	+					2nd gTSS at -335 of Deide_3p00170?	49	46	950	311	607	334	0.890569	0.56179	0.740745	0.467277	0.991631	0.824804	1.20227	0.758416	0.566531	0.616123	1.58524	0.831766
plasmid P3	30348	+						1	47	5	0	24	412	44.5865	109.06	44.7729	109.516	#DIV/0!	#DIV/0!	2.32927	5.69749	0	19.2219	0.408824	1.00418
plasmid P3	32439	-						3	22	131	13	2	62	6.95676	1.94846	2.24589	0.629031	11.3457	3.6628	0.064702	0.0181218	0.171735	34.7113	3.5704	0.322836
plasmid P3	33334	-						61	95	1645	1070	454	528	1.47741	0.670035	0.940638	0.426599	0.59524	0.378979	0.722328	0.327591	1.12565	1.30223	2.20497	0.636682
plasmid P3	35532	-						21	21	99	14	147	170	0.94865	2.46107	0.879727	2.28226	10.0564	9.32579	0.679371	1.76248	0.244726	1.29491	0.385463	0.927346
plasmid P3	38393	+						29	39	308	27	104	85	1.27577	1.46911	0.318522	0.366792	9.68397	2.4178	0.348052	0.400798	0.151705	0.915156	0.868398	0.24967
plasmid P3	38960	+						36	41	387	290	396	262	1.08041	1.22917	0.790892	0.899792	0.947847	0.693854	1.06758	1.21458	1.2968	0.740825	0.878972	0.732032
plasmid P3	46901	-						309	365	2763	1042	2739	2354	1.12057	1.53268	0.827878	1.13234	2.34843	1.73502	0.860285	1.17667	0.65264	0.96233	0.73112	0.738798
plasmid P3	48790	-					2nd gTSS for Deide_3p00273	3	15	62	28	50	100	4.74325	2.80698	3.6224	2.14368	3.59158	2.74288	1.61755	0.95724	0.781544	2.23944	1.68981	0.763697
plasmid P3	51357	-					gTSS at -4 for new Deide_3p00305	23	119	1342	1837	468	1537	4.90823	1.02881	7.26213	1.52221	0.434301	0.642584	1.97482	0.413938	2.36888	3.67737	4.7708	1.47958
plasmid P3	55783	+						95	65	724	137	453	348	0.649076	1.04163	0.398083	0.638841	3.18087	1.95085	0.462789	0.74268	0.327468	0.860182	0.623134	0.613307
plasmid P3	56126	-						34	83	256	58	208	280	2.31582	3.76164	0.894947	1.45368	9.59406	3.70762	0.593736	0.964419	0.39208	1.50732	0.615641	0.386449
plasmid P3	64692	-	GTG	55	VLSTTLVPALSGGARRCGGHSLEPGAGRGVVSRMTGDLQRLTTQHHRANLTGLAP			13	14	102	25	95	65	1.02162	1.59246	0.543361	0.846964	3.7544	1.99682	0.709233	1.10552	0.424157	0.766124	0.641539	0.53186
plasmid P3	65058	+					2nd gTSS for Deide_3p00393	315	103	1513	1147	1382	490	0.310193	0.789838	0.169046	0.430436	0.602041	0.328093	0.425801	1.08421	1.31193	0.397006	0.392731	0.544968
plasmid P3	66204	+						46	32	221	157	143	112	0.65993	1.67995	0.264593	0.673562	1.36648	0.547877	0.301708	0.768044	1.2294	0.876984	0.392827	0.400941
plasmid P3	70422	-					2nd gTSS for Deide_3p00420	217	174	1811	1125	1826	1293	0.760668	1.11473	0.647526	0.948925	1.03693	0.882696	0.816676	1.19681	1.07503	0.79288	0.682378	0.851259
plasmid P3	70503	-					3rd TSS of Deide_3p00420	74	34	576	237	354	192	0.435866	0.684851	0.28196	0.443027	0.961796	0.622183	0.46428	0.729496	0.712054	0.607306	0.636439	0.646896
plasmid P3	81038	-						1	0	12	3	9	6	0	0	0.652033	0.664541	0	1.53601	0.873477	0.890233	0.43264	0.74648	0.981178	#DIV/0!
plasmid P3	92728	+						96	58	849	270	436	239	0.573142	0.79261	0.270548	0.374147	1.44018	0.679828	0.440782	0.609567	0.550355	0.613792	0.723107	0.472044
plasmid P3	112712	+						145	54	588	87	778	387	0.35329	1.06551	0.290042	0.874753	4.16128	3.4163	0.520739	1.57052	0.256052	0.556982	0.33157	0.820974
plasmid P3	113040	-						28	13	156	40	56	75	0.440444	0.966848	0.291086	0.638982	2.17889	1.44001	0.194106	0.426094	0.443734	1.49963	0.455547	0.660892
plasmid P3	116245	+						43	101	667	74	575	564	2.22822	1.75685	1.42537	1.12384	9.15044	5.85346	1.2978	1.02326	0.191996	1.0983	1.26831	0.639691
plasmid P3	116974	+					2nd gTSS for Deide_3p00730	70	30	287	140	405	212	0.406564	1.21277	0.329121	0.981761	1.43663	1.16298	0.561521	1.675	0.844176	0.586125	0.335236	0.809519
plasmid P3	122882	-					2nd gTSS at -88 of Deide_3p00770	289	392	10666	2509	1602	1559	1.28675	0.426407	0.586228	0.194266	1.04746	0.477211	0.537989	0.17828	0.407086	1.08967	3.01766	0.455588
plasmid P3	122983	-					3rd TSS of Deide_3p00770	165	164	1545	255	343	287	0.9429	1.23156	0.189024	0.246891	4.31178	0.864384	0.201752	0.263517	0.285627	0.936909	0.765616	0.20047
plasmid P3	133867	-						8	8	79	31	59	30	0.94865	1.1749	0.407521	0.504715	1.73014	0.743232	0.715765	0.886477	0.679081	0.569349	0.807427	0.42958
plasmid P3	135704	+						83	28	337	86	252	177	0.320026	0.963979	0.231747	0.698064	2.18279	1.58066	0.294667	0.887591	0.441627	0.78647	0.331985	0.724148
plasmid P3	141399	-						90	217	819	280	665	861	2.2873	3.07408	1.03963	1.39724	5.19582	2.36162	0.717113	0.963785	0.591645	1.44974	0.74406	0.454523
plasmid P3	142471	-						4	16	122	66	52	96	3.7946	1.5216	2.60813	1.04584	1.62528	1.1171	1.26169	0.505925	0.936205	2.06718	2.49383	0.687327
plasmid P3	143063	-					gTSS at -162 (-163) for new Deide_3p00888; (and at 143064)	48	16	166	10	111	78	0.316217	1.11828	0.176592	0.624509	10.7269	5.99045	0.224435	0.793702	0.104251	0.78683	0.28277	0.558453
plasmid P3	145978	+						2	7	55	37	33	33	3.32027	1.47664	1.79309	0.797449	1.26838	0.684979	1.60137	0.712186	1.1642	1.11972	2.24853	0.540043
plasmid P3	159335	+	ATG	30	MLIVKSTTVFLKRFYDLNGEQIGTLTIAPG	Deide_3p01005	gTSS at 1 for new Deide_3p01005	216	88	3338	221	1275	233	0.386487	0.305869	0.117225	0.092773	2.66958	0.809708	0.572882	0.453384	0.114576	0.204623	1.26357	0.303309
plasmid P3	159601	-						251	175	1519	912	2233	900	0.661409	1.33666	0.389661	0.787475	1.28646	0.757901	0.863423	1.74491	1.03902	0.451298	0.494824	0.589138
plasmid P3	159805	-						60	39	657	156	429	237	0.616622	0.688714	0.429255	0.479441	1.67607	1.16678	0.693929	0.775058	0.41091	0.618587	0.895324	0.696139
plasmid P3	160917	-					2nd gTSS of Deide_3p01020	222	131	814	199	576	345	0.559789	1.86718	0.168882	0.563309	4.41337	1.33147	0.251813	0.839925	0.423073	0.670666	0.299804	0.301689
plasmid P3	167072	-					gTSS at -9 for new Deide_3p01072 (partial)	79	69	462	157	363	209	0.828567	1.73279	0.2875	0.601252	2.94647	1.02238	0.445952	0.932625	0.588091	0.644687	0.478169	0.346984
plasmid P3	183972	-					2nd gTSS of Deide_3p01240	18	37	75	4	32	91	1.95	5.72374	0.549398	1.61262	62.0146	17.4721	0.172539	0.506444	0.0922966	3.1842	0.340687	0.281742
plasmid P3	233108	-					2nd gTSS of Deide_3p01700	3	8	241	215	210	205	2.52973	0.385135	7.42593	1.13055	0.249462	0.732285	6.79371	1.0343	1.54386	1.09306	6.56844	2.93546
plasmid P3	233703	-					gTSS at -185 for new Deide_3p01705	65	118	810	141	470	607	1.72216	1.69019	1.01483	0.995991	5.61068	3.30624	0.701767	0.68874	0.301246	1.44611	1.01892	0.589276
plasmid P3	242306	+					2nd gTSS of Deide_3p01800	32	20	253	116	105	70	0.592906	0.917168	0.23772	0.36773	1.15591	0.463452	0.318455	0.492619	0.793459	0.74648	0.646453	0.400941
plasmid P3	256121	+						71	93	756	283	612	694	1.2426	1.42725	1.06223	1.22008	2.20318	1.88338	0.836569	0.960886	0.647816	1.26975	0.870622	0.854848
plasmid P3	256573	-						93	76	1091	467	469	291	0.775241	0.808218	0.340039	0.354503	1.09106	0.478565	0.489439	0.510259	0.740763	0.694752	0.959198	0.438623
plasmid P3	257400	+	ATG	52	MHAVRDSTDAMQVIRTALDAEQAVLYAVWKTFRTFDLNGPKKAVSADPESSQ			151	103	1367	133	461	381	0.647092	0.874195	0.274199	0.370432	5.19204	2.20008	0.296301	0.40029	0.168372	0.925409	0.740215	0.423741
plasmid P3	257430	+	ATG	42	MQVIRTALDAEQAVLYAVWKTFRTFDLNGPKKAVSADPESSQ			270	196	907	97	556	632	0.688649	2.5072	0.254373	0.926108	13.5468	5.00392	0.199857	0.727629	0.185077	1.27278	0.274669	0.36938
plasmid P3	262955	+	ATG	89	MSTPSPCLLVIVPGNWEAVPEGVQELKRYMAHEVGGTLTVQRTPAPLRFPLVLPIGVWPPGSWRVARQDIELVLMSQAFFSLGWLEEVS	Deide_3p01915	gTSS at 1 for new Deide_3p01915	465	1189	13546	6016	2212	4008	2.42569	1.01838	0.936684	0.39325	1.32503	0.511664	0.46168	0.193828	0.768571	2.02886	2.38191	0.386152
plasmid P3	272852	-					gTSS at -434 for Deide_3p01980?	106	74	681	281	686	446	0.662265	1.26074	0.457243	0.870442	1.76554	1.21897	0.628097	1.19569	0.714079	0.727981	0.5253	0.690423
plasmid P3	272899	+						56	50	304	30	181	264	0.847009	1.90825	0.512312	1.1542	11.1738	6.75846	0.313689	0.70672	0.170779	1.63318	0.443866	0.604848
plasmid P3	275131	-						455	204	3207	1124	2521	1472	0.425329	0.738024	0.351572	0.610043	1.21679	1.00579	0.537737	0.933074	0.606533	0.653799	0.576307	0.82659
plasmid P3	277053	+					2nd gTSS of Deide_3p02010	157	163	692	516	1300	1261	0.984904	2.73288	0.872838	2.42193	2.11783	1.87685	0.803623	2.22987	1.29042	1.08613	0.36039	0.886217
plasmid P3	282338	-						80	61	980	155	392	340	0.723345	0.722176	0.461857	0.46111	2.63846	1.68466	0.475559	0.474791	0.273711	0.971186	1.00162	0.638501
plasmid P3	282768	+					gTSS at -3 for new Deide_3p02038?	299	1330	17865	13657	3361	4813	4.21975	0.86375	1.74929	0.358067	0.652903	0.270661	1.09095	0.22331	1.32294	1.60346	4.88538	0.41455
plasmid P3	285831	-						61	49	695	244	743	384	0.76203	0.817995	0.6841	0.734342	1.34635	1.20867	1.18214	1.26896	0.607564	0.578698	0.931582	0.897734
plasmid P3	291909	-						49	51	580	239	603	466	0.98737	1.02019	1.03349	1.06785	1.43062	1.49745	1.19435	1.23405	0.713111	0.865323	0.967828	1.04671
plasmid P3	294801	-						66	68	1034	473	464	681	0.977397	0.763006	1.1213	0.875343	0.96383	1.10573	0.682312	0.532647	0.79164	1.64338	1.28098	1.14723
plasmid P3	294997	-						19	8	102	27	36	48	0.399431	0.909975	0.27454	0.625451	1.98646	1.36534	0.18389	0.418933	0.45809	1.49296	0.438948	0.687327
plasmid P3	300634	+						21	49	152	72	208	227	2.21352	3.74018	1.17469	1.98488	4.56264	2.42135	0.961286	1.62428	0.81974	1.222	0.591821	0.530692
plasmid P3	311811	-						51	56	93	47	77	129	1.04165	6.98626	0.274877	1.84357	7.98809	2.10793	0.146531	0.982766	0.874585	1.87589	0.149101	0.263885
plasmid P3	311882	+					2nd gTSS of Deide_3p02261	29	57	977	118	78	187	1.86459	0.676893	0.700748	0.254389	3.23851	1.2171	0.261039	0.0947638	0.209014	2.68446	2.75463	0.375819
plasmid P3	312053	-						766	561	8418	1976	4292	4801	0.694768	0.773203	0.681116	0.75801	1.90339	1.86599	0.543801	0.605192	0.406223	1.25251	0.898559	0.98035
plasmid P3	320602	+					2nd gTSS of Deide_3p02310	6	8	79	6	17	13	1.26487	1.1749	0.235456	0.21871	8.93905	1.66401	0.274983	0.255425	0.131435	0.856257	1.07657	0.186151
plasmid P3	332537	-					2nd gTSS of Deide_3p02353	13	9	146	15	38	33	0.656757	0.715203	0.27586	0.300409	4.02257	1.68961	0.283693	0.308939	0.177797	0.972389	0.918282	0.420033
plasmid P3	333597	-						3	5	24	11	20	20	1.58108	2.41712	0.724481	1.10757	3.0474	1.39638	0.64702	0.989148	0.793174	1.11972	0.654118	0.458218
plasmid P3	334075	-					2nd gTSS of Deide_3p02360	157	133	1421	218	397	288	0.803633	1.08592	0.199348	0.269371	4.09023	1.01461	0.245414	0.331619	0.265491	0.812291	0.740049	0.248058
plasmid P3	344411	+						20	47	233	486	261	729	2.22933	2.34035	3.9611	4.15837	0.648357	1.15201	1.26654	1.32962	3.60967	3.12749	0.95256	1.77681
plasmid P3	355659	+					2nd gTSS of Deide_3p02530?	29	27	271	34	86	90	0.883226	1.15594	0.337258	0.441393	5.32399	2.03296	0.287812	0.376679	0.217118	1.1718	0.764078	0.381849
plasmid P3	357259	+					2nd gTSS of Deide_3p02550	18	92	395	344	125	853	4.84865	2.70228	5.14985	2.87014	1.79301	1.90439	0.673979	0.375626	1.50712	7.64097	1.79428	1.06212
plasmid P3	359536	+						38	22	141	71	72	79	0.549218	1.81027	0.225924	0.744663	2.07738	0.854542	0.18389	0.606116	0.871417	1.22858	0.30339	0.411355
plasmid P3	367277	-					2nd gTSS of Deide_3p02622	14	13	127	16	76	46	0.880889	1.18762	0.357066	0.4814	5.44723	2.20802	0.526859	0.710317	0.218023	0.677725	0.741723	0.405347
plasmid P3	371292	-					2nd gTSS at -231 of Deide_3p02660?	18	20	81	10	96	54	1.05406	2.86474	0.326016	0.886055	13.4086	4.14724	0.517616	1.40679	0.21365	0.629843	0.367942	0.309297
plasmid P3	372915	+						40	35	140	13	56	87	0.830068	2.90054	0.236362	0.82593	18.05	5.13974	0.135874	0.474791	0.160695	1.73957	0.286177	0.28475
plasmid P3	374800	+						95	58	834	241	476	325	0.579176	0.806866	0.371773	0.517928	1.61348	1.03569	0.486286	0.677459	0.500078	0.764515	0.717809	0.641901
plasmid P3	375041	+						119	121	1413	187	757	456	0.964593	0.993534	0.416424	0.428918	4.33807	1.87279	0.617387	0.635911	0.229027	0.674495	0.970871	0.43171
plasmid P3	378294	-					2nd gTSS at -293 of Deide_3p02710?	10	8	57	17	31	47	0.75892	1.62838	0.510759	1.09591	3.15496	2.12331	0.300864	0.645549	0.516132	1.69764	0.466059	0.673008
plasmid P3	387975	+						15	21	55	84	133	116	1.32811	4.42992	0.840398	2.80316	1.67607	1.06058	0.860536	2.87033	2.64304	0.976598	0.299804	0.632778
plasmid P3	388135	-					2nd gTSS of Deide_3p02781	10	66	347	154	93	400	6.26109	2.20675	4.34689	1.53208	2.87327	1.99482	0.902592	0.318124	0.76803	4.816	2.83724	0.69427
plasmid P3	388355	+	ATG	85	MNQLRSPLTGLGVIAFLGSIILMARPQTQLMGGPLFGMVLALALLVLAGQLQDARSHTASHLLSLCGLVSLAVCFYRLGHTLTWW	Deide_3p02786	gTSS at 1 for new Deide_3p02786	660	456	9589	1067	1992	1418	0.655431	0.551736	0.23348	0.196542	2.86519	1.02065	0.292923	0.24658	0.192565	0.79707	1.18794	0.356224
plasmid P3	388776	+						1179	805	11419	4446	10278	6217	0.647721	0.817913	0.57304	0.72361	1.21389	1.07393	0.846065	1.06837	0.673796	0.677301	0.791919	0.884703
plasmid P3	389480	+					2nd gTSS at -230 of Deide_3p02790?	316	253	2532	985	2379	3280	0.75952	1.1593	1.12799	1.72172	1.72201	2.55742	0.730661	1.11525	0.673224	1.54379	0.655153	1.48513
plasmid P3	390527	+						6	7	63	19	7	47	1.10676	1.28913	0.851265	0.991538	2.47	1.89981	0.113228	0.131886	0.521915	7.51812	0.85853	0.769152
plasmid P3	390538	+						51	43	344	112	195	193	0.799842	1.45027	0.411249	0.745677	2.57397	1.32344	0.371085	0.67285	0.563439	1.10824	0.551512	0.514163
plasmid P3	391286	-						30	51	821	165	265	332	1.6127	0.72072	1.20264	0.537461	2.07223	1.54532	0.857301	0.383129	0.347799	1.40282	2.23763	0.745728
plasmid P3	394867	-						1	4	76	43	53	40	3.7946	0.610641	4.34689	0.699517	0.623655	0.714425	5.14381	0.82776	0.979133	0.845072	6.21412	1.14555
plasmid P3	396300	-						36	67	284	86	113	222	1.76554	2.73713	0.670145	1.03893	5.22311	1.98253	0.304638	0.472283	0.524043	2.1998	0.645033	0.379569
