# Supplementary material for: Conservation and diversity of the IrrE/DdrO‐controlled radiation response in radiation‐resistant Deinococcus bacteria
Source: Microbiologyopen. 2017 Apr 11;6(4):e00477. doi: 10.1002/mbo3.477 (PMC5552922; doi:10.1002/mbo3.477)
Supplement: Supplementary file 6 [file MBO3-6-na-s006.xlsx]

## Sheet: RD19 vs RD42 and vs RD62
Table S5. Protein expression comparisons.
Peptides common to RecAc and RecAp are not included in the data for these 2 proteins. RD19, wild-type; RD42, ΔirrE; RD62, ΔddrOc; NI, non-irradiated; IR, irradiated; NSAF, normalized spectral abundance factor.
Comparisons RD19 vs RD62 (in red) are listed below, under the RD19 vs RD42 comparisons (in blue).
							Best hit	Best hit	Best hit	Best hit	Best hit	Spectral count	Spectral count	Spectral count	Spectral count	Spectral count	Spectral count	Spectral count	Spectral count	Spectral count	Spectral count	Spectral count	Comparison RD19 IR versus RD19 NI			Comparison RD42 IR versus RD42 NI			Comparison RD42 NI versus RD19 NI			Comparison RD42 IR versus RD19 IR			NSAF	NSAF	NSAF	NSAF
Accession	Functional annotation	pI	MW (Da)	#peptides	Total SC	Total NSAF	.DAT	Sample	MASCOT score	#peptides	Coverage	RD19 NI Bio2	RD19 NI Bio3	RD19 IR Bio1	RD19 IR Bio2	RD19 IR Bio3	RD42 NI Bio1	RD42 NI Bio2	RD42 NI Bio3	RD42 IR Bio1	RD42 IR Bio2	RD42 IR Bio3	Tfold	p value	PatternLab Class	Tfold	p value	PatternLab Class	Tfold	p value	PatternLab Class	Tfold	p value	PatternLab Class	RD19 NI	RD19 IR	RD42 NI	RD42 IR	Accession
Deide_1p01260	putative recombinase A (RecAp)	5.9301	36556.1	10	120	3.28263	F059426	DR19 3KGy Bio1	819.81	16	62.7907	0	0	39	53	21	0	0	0	7	0	0	38.6667	1.05075e-11	Blue	3.33333	0.190679	Green	1	0.501048	Red	-11.6	0.010423	Blue	0	3.09114	0	0.191486	Deide_1p01260
Deide_20140	putative N-acetyltransferase	5.42879	37711.9	12	137	3.63281	F059426	DR19 3KGy Bio1	546.08	11	40.2367	0	0	24	27	16	0	0	0	21	26	23	23.3333	3.91108e-07	Blue	24.3333	4.39772e-05	Blue	1	0.500999	Red	1.04286	0.289738	Red	0	1.77663	0	1.85618	Deide_20140
Deide_09150	putative radiation-induced protein DdrA	7.02195	22210.5	9	51	2.29621	F059426	DR19 3KGy Bio1	307.98	8	46.2687	0	0	16	16	17	0	0	0	2	0	0	17.3333	2.16119e-05	Blue	1.66667	0.187031	Green	1	0.500999	Red	-10.4	4.85889e-05	Blue	0	2.20616	0	0.0900475	Deide_09150
Deide_01160	putative radiation-induced protein DdrD	5.41279	16766.6	9	114	6.79921	F059426	DR19 3KGy Bio1	569.4	9	74.6835	2	0	36	32	32	0	0	0	10	2	0	17.1667	2.12906e-09	Blue	5	0.130291	Green	-2	0.315528	Green	-6.86667	1.25683e-06	Blue	0.119284	5.96422	0	0.715707	Deide_01160
Deide_01090	putative DinB family protein	4.99701	18399.2	6	51	2.77186	F059426	DR19 3KGy Bio1	343.58	6	60.8696	0	0	19	15	14	0	0	0	1	2	0	17	2.74052e-05	Blue	2	0.0792314	Green	1	0.500999	Red	-8.5	0.000312159	Blue	0	2.60881	0	0.163051	Deide_01090
Deide_2p01380	putative DNA repair protein PprA	6.15522	31796.4	15	221	6.95047	F059426	DR19 3KGy Bio1	792.21	14	77.551	3	3	57	48	36	4	6	5	31	16	12	12	1.47166e-11	Blue	3.44444	0.0325543	Blue	1.5	0.269888	Green	-2.32258	0.000712477	Blue	0.188701	4.43446	0.471751	1.85556	Deide_2p01380
Deide_19040	putative GTP-binding protein, HflX subfamily	6.05089	62364.1	5	51	0.817778	F059428	DR19 3KGy Bio2	195.9	4	18.4534	0	0	7	11	10	0	1	2	6	4	10	10.3333	0.00205643	Blue	3.83333	0.0189531	Blue	2	0.309484	Green	-1.34783	0.223135	Red	0	0.448976	0.0481046	0.320697	Deide_19040
Deide_19450	putative recombinase A (RecAc)	5.82664	37748.8	10	137	3.62924	F059428	DR19 3KGy Bio2	883.51	15	60.8451	2	3	30	49	21	4	5	3	8	6	6	9.80952	1.34761e-08	Blue	1.53333	0.0195103	Blue	1.42857	0.249762	Red	-4.47826	0.0161299	Blue	0.132455	2.64909	0.317891	0.529818	Deide_19450
Deide_02990	putative radiation-induced protein DdrB	6.60259	19732.1	7	111	5.62535	F059426	DR19 3KGy Bio1	419.97	7	64.6067	4	1	33	27	24	2	1	2	13	2	2	8.28571	4.13812e-07	Blue	2.5	0.169189	Green	-1.3125	0.246239	Red	-4.35	6.7321e-05	Blue	0.253394	4.25702	0.253394	0.86154	Deide_02990
Deide_23470	putative dihydrolipoyllysine-residue succinyltransferase (Succinyl-CoA:dihydrolipoamide S-succinyltransferase)	5.19427	53664.8	6	40	0.745367	F059426	DR19 3KGy Bio1	173.56	5	11.7063	0	0	7	8	5	0	0	2	7	4	7	7.66667	0.0105662	Blue	4.2	0.0056775	Blue	1.66667	0.312235	Green	-1.09524	0.348444	Red	0	0.372684	0.0372684	0.335415	Deide_23470
Deide_20580	hypothetical protein	11.0816	9291.95	4	19	2.04478	F059428	DR19 3KGy Bio2	195.96	4	37.3494	0	0	5	6	8	0	0	0	0	0	0	7.33333	0.0133985	Blue	1	0.5	Red	1	0.500999	Red	-7.33333	0.0190125	Blue	0	2.04478	0	0	Deide_20580
Deide_02842	putative Type II site-specific deoxyribonuclease (Type II restriction enzyme)	6.86993	31957.2	6	72	2.25301	F059426	DR19 3KGy Bio1	188.44	4	24.0143	0	2	12	20	8	6	5	4	7	5	3	7.16667	0.00071689	Blue	1	0.5	Red	3	0.0878767	Green	-2.38889	0.0409302	Blue	0.0625837	1.25167	0.469377	0.469377	Deide_02842
Deide_18020	putative alanine dehydrogenase (Alanine dehydrogenase 2)	5.763	38461	6	98	2.54803	F059426	DR19 3KGy Bio1	275.23	6	28.8043	0	3	19	13	9	3	2	6	13	14	16	5.86667	0.000565343	Blue	3.28571	0.00100936	Blue	1.86667	0.140274	Green	1.04545	0.290252	Red	0.078001	1.06601	0.286004	1.11801	Deide_18020
Deide_00120	putative single-stranded DNA-binding protein	5.57473	32237.2	14	477	14.7966	F059425	DR42 3KGy Bio2	846.79	14	70.0337	6	9	52	55	39	12	19	21	87	99	78	5.84314	2.14831e-09	Blue	4.85455	0.000224161	Blue	2.15686	0.0197196	Blue	1.79195	9.27156e-05	Blue	0.465301	4.52893	1.61305	8.18931	Deide_00120
Deide_19830	putative ABC transporter, ATP-binding and permease component; putative membrane protein	6.29149	63076.7	7	39	0.618295	F059428	DR19 3KGy Bio2	375.347	6	15.4905	2	0	8	7	17	0	1	4	0	0	0	5.83333	0.00329542	Blue	-2.66667	0.118921	Green	1.33333	0.311761	Red	-11.6667	0.00148298	Blue	0.0317074	0.507319	0.0792686	0	Deide_19830
Deide_06140	putative ABC type multidrug transport system, ATP-binding and permease components	5.86957	69049.6	12	43	0.622741	F059428	DR19 3KGy Bio2	426.887	9	18.9711	1	0	3	2	18	5	5	9	0	0	0	5.77778	0.00570213	Blue	-7.33333	0.00448692	Blue	4.88889	0.0150374	Blue	-8.66667	0.00860137	Blue	0.0144823	0.333094	0.275165	0	Deide_06140
Deide_06830	putative phage tail sheath protein	5.33244	60041.3	7	13	0.216518	F059426	DR19 3KGy Bio1	124.03	4	10.0182	0	0	4	7	2	0	0	0	0	0	0	5.33333	0.0445226	Blue	1	0.5	Red	1	0.500999	Red	-5.33333	0.0577033	Green	0	0.216518	0	0	Deide_06830
Deide_01730	putative Divalent-cation tolerance protein	4.85046	11905.3	5	25	2.09991	F059423	DR42 3KGy Bio3	126.79	3	41.5094	1	0	4	5	5	0	1	0	2	1	6	3.77778	0.0351107	Blue	3	0.0816395	Green	-1.125	0.356406	Red	-1.41667	0.263822	Red	0.0839965	1.17595	0.0839965	0.755969	Deide_01730
Deide_12320	hypothetical protein	10.015	39714.7	5	42	1.05754	F059426	DR19 3KGy Bio1	121.22	3	18.617	0	2	9	3	7	4	0	1	7	6	3	3.66667	0.0380701	Blue	2.375	0.0485926	Blue	1.33333	0.311761	Red	-1.15789	0.349315	Red	0.0503591	0.478412	0.125898	0.402873	Deide_12320
Deide_15490	putative DNA topoisomerase (ATP-hydrolyzing) (DNA gyrase, subunit B)	6.04429	74346.3	37	888	11.9441	F059428	DR19 3KGy Bio2	1914.56	35	53.1157	51	44	109	166	155	37	28	30	82	91	95	2.97595	9.44996e-14	Blue	2.76531	0.000128201	Blue	-1.48469	0.0286587	Orange	-1.59779	0.000732948	Blue	1.2778	5.78374	1.2778	3.60475	Deide_15490
Deide_3p01130	putative dipeptide ABC transporter, periplasmic component	9.4223	56218.8	9	94	1.67204	F059424	DR42 3KGy Bio1	475.62	7	24.1176	2	3	13	11	4	9	8	8	19	10	7	2.95238	0.0191733	Blue	1.39286	0.184256	Red	2.66667	0.0354726	Blue	1.25806	0.227489	Red	0.0889382	0.498054	0.444691	0.640355	Deide_3p01130
Deide_12520	putative DNA topoisomerase, ATP-hydrolyzing (DNA gyrase, subunit A) (DNA topoisomerase II)	5.90413	89817.9	33	628	6.99192	F059428	DR19 3KGy Bio2	1598.18	30	46.3625	39	29	82	113	90	31	50	43	51	56	44	2.74286	9.29032e-09	Blue	1.2126	0.120666	Red	1.20952	0.16158	Red	-1.87013	0.000345016	Blue	0.757087	3.17309	1.38057	1.68118	Deide_12520
Deide_22200	putative GTP-binding protein	5.03054	48509.2	11	172	3.54572	F059423	DR42 3KGy Bio3	532.01	11	44.3946	5	7	19	21	10	6	5	8	41	22	28	2.52381	0.0106703	Blue	4.27273	0.00669582	Blue	1.04762	0.3913	Red	1.77358	0.0108481	Blue	0.247376	1.03073	0.391678	1.87593	Deide_22200
Deide_03340	hypothetical protein	4.87423	52385.1	24	654	12.4845	F059424	DR42 3KGy Bio1	1282.18	23	56.6239	26	34	70	105	52	29	26	31	121	80	80	2.47312	1.37837e-06	Blue	3.19101	0.00455391	Blue	-1.04494	0.411322	Red	1.23478	0.0254394	Orange	1.14536	4.33329	1.64169	5.36412	Deide_03340
Deide_16050	hypothetical protein	10.4878	24284	6	113	4.65327	F059425	DR42 3KGy Bio2	241.28	4	45.3782	3	7	15	13	10	7	11	11	11	16	9	2.27778	0.0301006	Blue	1.21875	0.199338	Red	1.77778	0.101781	Green	-1.05128	0.467634	Red	0.411794	1.56482	1.1942	1.48246	Deide_16050
Deide_05880	putative Proline--tRNA ligase (prolyl-tRNA synthetase)	5.44326	56121.9	15	267	4.7575	F059426	DR19 3KGy Bio1	624.857	13	43.2866	17	18	33	55	32	13	12	15	22	23	27	2.21622	0.000815235	Blue	1.74419	0.00188601	Blue	-1.2907	0.177685	Red	-1.64	0.0412323	Blue	0.623643	2.1382	0.712734	1.28292	Deide_05880
Deide_05500	putative tRNA uridine 5-carboxymethylaminomethyl modification enzyme (glucose inhibited division protein)	5.92872	49628.5	7	93	1.87392	F059425	DR42 3KGy Bio2	247.45	5	25.1082	5	5	12	15	9	3	4	7	11	13	9	2.16667	0.0484012	Blue	2.11765	0.00955183	Blue	-1.05882	0.392671	Red	-1.08333	0.478591	Red	0.201497	0.725389	0.282096	0.66494	Deide_05500
Deide_10250	putative ABC transporter, periplasmic component	9.27407	57495.6	10	119	2.06973	F059426	DR19 3KGy Bio1	289.94	6	25.1429	3	10	20	17	8	11	6	8	17	9	10	2.13333	0.0258007	Blue	1.39286	0.137794	Red	1.24444	0.244587	Red	-1.23077	0.346569	Red	0.226104	0.782669	0.434816	0.626135	Deide_10250
Deide_06130	putative ABC type multidrug transport system, ATP-binding and permease components	6.01786	70897.6	13	107	1.50922	F059428	DR19 3KGy Bio2	396.61	9	17.1607	6	9	9	18	23	9	12	19	2	0	0	2.07843	0.0189081	Blue	-8.6	0.00700969	Blue	1.68627	0.080476	Green	-10.6	3.89159e-05	Blue	0.211573	0.705243	0.564194	0.0282097	Deide_06130
Deide_05800	putative thioredoxin-disulfide reductase (thioredoxin reductase)	4.95903	35117.6	11	163	4.64155	F059424	DR42 3KGy Bio1	456.02	7	36	5	7	18	16	6	14	22	18	24	19	14	2.04762	0.0441543	Blue	1.05263	0.400079	Red	2.71429	0.00905822	Blue	1.39535	0.119405	Red	0.341709	1.13903	1.53769	1.62312	Deide_05800
Deide_14320	putative sugar ABC transporter, periplasmic component	9.59518	44681.2	19	263	5.88615	F059426	DR19 3KGy Bio1	840.65	16	56.6667	9	18	40	26	19	19	19	20	35	34	24	2.02299	0.00635726	Blue	1.57377	0.0148663	Blue	1.4023	0.118585	Red	1.09091	0.274816	Red	0.604281	1.90237	1.29809	2.08141	Deide_14320
Deide_13040	putative Signal recognition particle protein, Fifty-four protein	9.37717	48903.8	6	98	2.00393	F059432	DR42 NI Bio3	213.84	6	18.1614	4	7	13	13	9	7	7	10	10	10	8	1.94872	0.0443941	Blue	1.14815	0.16473	Red	1.38462	0.222356	Red	-1.22581	0.249456	Red	0.224931	0.715691	0.490759	0.572553	Deide_13040
Deide_11710	putative succinate--CoA ligase (succinyl-CoA synthetase) beta subunit	5.33443	41529.6	14	331	7.97022	F059433	DR42 NI Bio2	572.21	12	54.8052	13	18	31	43	18	23	29	22	45	57	32	1.91919	0.00646748	Blue	1.77922	0.0284418	Blue	1.55556	0.0491181	Blue	1.44211	0.0203308	Orange	0.746455	2.21529	1.78186	3.22661	Deide_11710
Deide_13580	putative Isocitrate dehydrogenase	5.29855	46109.6	22	855	18.5428	F059423	DR42 3KGy Bio3	1002.16	20	57.6923	41	58	101	119	59	70	51	52	117	109	78	1.86139	4.61494e-05	Blue	1.74432	0.0155588	Blue	1.16172	0.131623	Red	1.08865	0.133131	Red	2.14706	6.0508	3.75193	6.59299	Deide_13580
Deide_20930	putative glycine hydroxymethyltransferase (serine aldolase, serine hydroxymethylase, serine hydroxymethyltransferase, threonine aldolase)	6.28122	43994.8	12	171	3.88683	F059433	DR42 NI Bio2	494.98	11	36.855	8	8	20	20	7	15	20	13	22	24	14	1.85185	0.0436347	Blue	1.23529	0.170061	Red	1.88889	0.0585472	Green	1.26	0.163255	Red	0.36368	1.06831	1.09104	1.3638	Deide_20930
Deide_06180	Conserved hypothetical protein, precursor	5.42343	20121.9	11	395	19.6303	F059426	DR19 3KGy Bio1	751	11	62.6374	27	29	66	36	53	19	12	16	48	49	40	1.81609	0.00198653	Blue	2.8	0.000506531	Blue	-1.74	0.0287862	Blue	-1.12857	0.238271	Red	2.78303	7.70304	2.33576	6.80849	Deide_06180
Deide_03330	putative FeS assembly protein SufD	5.08897	49262.1	24	666	13.5195	F059424	DR42 3KGy Bio1	1183.05	21	59.1111	38	41	67	97	42	48	41	44	94	73	81	1.72016	0.000898085	Blue	1.84559	0.00200599	Blue	1.11934	0.2237	Red	1.20096	0.0435056	Orange	1.60367	4.18171	2.69985	5.0343	Deide_03330
Deide_09500	putative Maltose ABC transporter, periplasmic component	9.62115	41500.4	14	364	8.77101	F059425	DR42 3KGy Bio2	738.53	14	45.5471	15	23	43	36	21	22	32	25	53	62	32	1.71667	0.0164198	Blue	1.82927	0.0364078	Blue	1.36667	0.118539	Red	1.45631	0.0231329	Orange	0.915654	2.40962	1.9036	3.54214	Deide_09500
Deide_05750	putative Beta-ketoacyl-acyl-carrier-protein synthase I (3-oxoacyl-[acyl-carrier-protein] synthase)	5.33642	43250.8	15	318	7.35246	F059425	DR42 3KGy Bio2	709.27	13	59.4203	16	24	31	42	30	24	18	23	43	43	24	1.68254	0.017708	Blue	1.66176	0.0427294	Blue	1.07937	0.269916	Red	1.06604	0.197362	Red	0.924838	2.38146	1.50286	2.54331	Deide_05750
Deide_1p01480	putative dipeptide ABC transporter, periplasmic component	9.54248	53074.9	13	220	4.14508	F059426	DR19 3KGy Bio1	450.42	11	37.7049	13	19	36	26	20	21	13	11	27	17	17	1.66667	0.0311436	Blue	1.33333	0.151774	Red	-1.0625	0.441405	Red	-1.32812	0.17096	Red	0.602921	1.54499	0.847858	1.14932	Deide_1p01480
Deide_17500	putative glycine--tRNA ligase (Glycyl-tRNA synthetase)	5.48313	56640.8	22	522	9.21596	F059432	DR42 NI Bio3	1002.22	19	57.5397	22	53	69	68	48	44	34	42	54	37	51	1.62771	0.00298868	Blue	1.17886	0.146579	Red	1.06494	0.35523	Red	-1.29655	0.0958122	Red	1.32413	3.26619	2.11861	2.50702	Deide_17500
Deide_15100	hypothetical protein	8.73182	18421.7	8	219	11.8881	F059424	DR42 3KGy Bio1	466.87	7	51.1905	16	14	26	23	26	9	10	6	34	29	26	1.625	0.0490024	Blue	3.28571	0.000623136	Blue	-1.71429	0.0875529	Green	1.17949	0.142364	Red	1.62851	4.07128	1.35709	4.83125	Deide_15100
Deide_00040	putative Pyruvate kinase	5.56124	51587.5	14	319	6.18367	F059424	DR42 3KGy Bio1	593.87	13	49.1561	19	24	33	43	27	23	18	19	37	34	42	1.57037	0.0249338	Blue	1.84127	0.00158965	Blue	-1.07143	0.319419	Red	1.09434	0.172448	Red	0.833536	1.99661	1.16307	2.19046	Deide_00040
Deide_00030	putative Enolase,2-phosphoglycerate dehydratase, 2-phospho-D- glycerate hydro-lyase	4.87617	45309.9	16	519	11.4544	F059425	DR42 3KGy Bio2	941.85	14	51.8957	27	42	57	68	39	36	30	35	70	63	52	1.56808	0.00692769	Blue	1.80769	0.0036462	Blue	-1.02404	0.330112	Red	1.12575	0.106724	Red	1.52284	3.61951	2.22909	4.08299	Deide_00030
Deide_12590	putative branched-chain amino acid ABC transporter, periplasmic component; extracellular ligand-binding receptor	9.69629	40024.3	20	486	12.1426	F059425	DR42 3KGy Bio2	1067.19	16	54.9479	24	35	48	57	34	36	41	41	59	71	40	1.55191	0.014107	Blue	1.42975	0.0659723	Red	1.3224	0.0879648	Red	1.21831	0.0643566	Red	1.4741	3.47289	2.94821	4.24742	Deide_12590
Deide_13000	putative peptidase S49, Signal peptide peptidase (SPPase)	7.24268	57565.2	15	279	4.84668	F059426	DR19 3KGy Bio1	558.7	11	42.5891	14	23	31	39	17	18	17	20	44	27	29	1.53846	0.0450544	Blue	1.77586	0.0254476	Blue	-1.00862	0.361422	Red	1.14444	0.185742	Red	0.642749	1.51133	0.955438	1.73716	Deide_13000
Deide_13190	putative Elongation factor Ts (EF-Ts)	5.29497	28846	21	883	30.6109	F059435	DR19 NI Bio2	1260.6	21	75	98	102	64	68	65	91	67	73	84	80	91	-1.515	0.00691925	Blue	1.10256	0.184118	Red	-1.29487	0.0482756	Orange	1.29	0.0250427	Orange	6.93338	6.82938	8.00805	8.84006	Deide_13190
Deide_11730	hypothetical protein	4.50577	17642.5	9	379	21.4822	F059432	DR42 NI Bio3	477.91	9	48.7013	49	44	32	30	27	44	36	39	16	29	33	-1.54891	0.0278842	Blue	-1.50617	0.0362096	Blue	-1.16803	0.169674	Red	-1.1358	0.274215	Red	5.27135	5.04462	6.74506	4.42113	Deide_11730
Deide_11660	putative isoleucine--tRNA ligase (isoleucyl-tRNA synthetase)	5.09474	121094	32	582	4.8062	F059435	DR19 NI Bio2	1324.43	25	33.7711	84	59	22	53	58	51	74	64	42	44	31	-1.59926	0.00791243	Blue	-1.6	0.0184422	Blue	-1.13281	0.185903	Red	-1.13333	0.311324	Red	1.1809	1.09832	1.56078	0.966195	Deide_11660
Deide_18960	putative 30S ribosomal protein S10	10.3266	12087.6	9	572	47.3213	F059423	DR42 3KGy Bio3	415.38	9	64.486	81	60	48	43	38	45	57	53	41	53	53	-1.625	0.00743498	Blue	-1.05333	0.321665	Red	-1.35759	0.0340786	Orange	1.13636	0.188242	Red	11.6649	10.6721	12.8231	12.1612	Deide_18960
Deide_09050	putative extracellular nuclease, Endonuclease/Exonuclease/phosphatase family	5.03463	89028.9	35	508	5.70601	F059433	DR42 NI Bio2	1378.83	28	45.3179	58	70	33	39	42	48	69	64	30	32	23	-1.66667	0.00931015	Blue	-2.09091	0.00486578	Blue	-1.05978	0.378567	Red	-1.32955	0.164702	Red	1.43774	1.28048	2.03305	0.954746	Deide_09050
Deide_06410	putative threonine--tRNA ligase (threonyl-tRNA synthetase)	5.36132	73762.6	13	211	2.86053	F059434	DR42 NI Bio1	595.95	11	28.0431	23	32	9	19	20	25	19	20	16	10	18	-1.67647	0.0479822	Blue	-1.42553	0.0465706	Orange	-1.27612	0.147889	Red	-1.08511	0.425451	Red	0.745635	0.650736	0.867648	0.596508	Deide_06410
Deide_18660	putative 30S ribosomal protein S13	11	14107.9	11	483	34.2362	F059423	DR42 3KGy Bio3	633.79	11	55.5556	54	68	39	36	32	34	31	33	57	48	51	-1.69091	0.00741463	Blue	1.57426	0.00113668	Blue	-1.84158	0.00163501	Blue	1.44545	0.019841	Orange	8.64765	7.58441	6.94647	11.0577	Deide_18660
Deide_20880	putative phenylalanyl-tRNA ligase beta chain (Phenylalanine translase, Phenylalanyl-tRNA synthetase)	5.32426	87596.7	26	393	4.48647	F059432	DR42 NI Bio3	1151.26	21	42.6129	46	44	12	26	38	34	54	57	26	30	26	-1.74684	0.0142573	Blue	-1.74118	0.0229489	Blue	1.07246	0.289194	Red	1.07595	0.249719	Red	1.02744	0.867613	1.65531	0.936108	Deide_20880
Deide_20950	putative glutamate synthase, large subunit	6.07322	172717	23	210	1.21586	F059433	DR42 NI Bio2	1162.24	22	21.0227	29	22	2	4	35	27	39	27	10	13	2	-1.80682	0.0278939	Blue	-3.42857	0.00593623	Blue	1.20755	0.208473	Red	-1.57143	0.120689	Green	0.295281	0.237382	0.538453	0.144745	Deide_20950
Deide_16230	putative CTP synthase (UTP--ammonia ligase) (CTP synthetase)	5.4701	59982	21	323	5.38495	F059432	DR42 NI Bio3	881.67	17	50.3597	30	41	13	30	14	40	38	35	35	20	27	-1.825	0.0167776	Blue	-1.36471	0.0432968	Orange	1.05936	0.248314	Red	1.41667	0.0712694	Red	1.18369	0.950285	1.8839	1.36708	Deide_16230
Deide_14170	putative Leucine--tRNA ligase (Leucyl-tRNA synthetase)	5.4909	93427.3	19	189	2.02296	F059433	DR42 NI Bio2	876.54	16	28.8809	24	14	3	9	16	13	32	29	15	21	13	-1.93548	0.0445073	Blue	-1.48077	0.130402	Red	1.28333	0.139746	Red	1.67742	0.055434	Green	0.406733	0.299698	0.79206	0.524472	Deide_14170
Deide_15050	putative Cell division protein FtsK	5.68663	114882	24	230	2.00206	F059433	DR42 NI Bio2	1320.65	24	28.5581	35	20	7	10	22	41	45	40	4	4	2	-2.03571	0.015294	Blue	-9.92308	1.02284e-05	Blue	1.50877	0.0354329	Blue	-3.23077	0.0131131	Blue	0.478753	0.339479	1.09678	0.0870459	Deide_15050
Deide_04860	putative signal transduction protein: sensor, PAS/PAC domains; regulator, GGDEF/EAL domains	5.36188	92247.4	16	91	0.986478	F059433	DR42 NI Bio2	629.98	14	30.3653	13	16	4	5	9	4	20	12	1	0	7	-2.21429	0.0401362	Blue	-3.54545	0.0708998	Green	-1.19231	0.257704	Red	-1.90909	0.132023	Green	0.314372	0.195128	0.390255	0.0867233	Deide_04860
Deide_21280	putative phosphoribosylformylglycinamidine synthetase	5.45174	9162.79	4	124	13.533	F059435	DR19 NI Bio2	207.42	4	50.6024	20	18	5	11	8	14	10	14	7	8	9	-2.22222	0.0273358	Blue	-1.51852	0.0162663	Blue	-1.46341	0.119375	Red	1	0.477162	Red	4.14721	2.61929	4.14721	2.61929	Deide_21280
Deide_00700	putative Carbamoyl-phosphate synthase large chain, (Carbamoyl- phosphate synthetase ammonia chain)	4.85163	111958	37	589	5.26091	F059433	DR42 NI Bio2	1642.28	30	36.4431	79	66	21	33	42	59	75	71	55	54	34	-2.22727	7.24321e-05	Blue	-1.42466	0.0343957	Orange	-1.0601	0.274495	Red	1.47475	0.0173932	Orange	1.29513	0.857466	1.83105	1.27727	Deide_00700
Deide_13260	Conserved hypothetical protein, precursor	7.67825	68994.2	5	49	0.710205	F059435	DR19 NI Bio2	244.87	5	14.5511	13	6	3	4	4	7	3	4	1	0	4	-2.25	0.0489112	Blue	-2.125	0.0761587	Green	-1.85294	0.0765499	Green	-1.75	0.160222	Green	0.275386	0.159434	0.202916	0.0724699	Deide_13260
Deide_07410	putative DNA topoisomerase (topoisomerase I)	9.32968	105379	18	193	1.83148	F059433	DR42 NI Bio2	871.73	16	23.6025	29	23	4	8	20	18	30	29	12	15	5	-2.31429	0.00664414	Blue	-2.28571	0.0182763	Blue	-1.0125	0.45774	Red	1	0.291974	Red	0.493457	0.303666	0.730696	0.303666	Deide_07410
Deide_06720	putative valine--tRNA ligase (Valyl-tRNA synthetase)	5.43406	103743	28	351	3.38335	F059433	DR42 NI Bio2	1433.6	26	41.6304	48	37	7	15	26	32	56	55	27	29	19	-2.55882	0.000441088	Blue	-1.87179	0.0272086	Blue	1.11877	0.180847	Red	1.52941	0.0615205	Green	0.819331	0.462681	1.3784	0.722939	Deide_06720
Deide_00950	putative H+-transporting two-sector ATPase, C subunit	6.0607	9958.51	2	790	79.3292	F059433	DR42 NI Bio2	232.81	2	35.6436	117	105	35	42	45	106	125	111	28	35	41	-2.688	1.10412e-08	Blue	-3.2243	0.000155631	Blue	1.02679	0.39762	Red	-1.16822	0.211431	Red	22.2925	12.2508	34.3425	10.4433	Deide_00950
Deide_1p00410	putative endoribonuclease L-PSP	5.0609	13472.8	5	45	3.34006	F059437	DR19 NI Bio3	146.99	4	53.9683	5	8	1	2	2	5	6	5	3	3	5	-2.8125	0.044075	Blue	-1.35714	0.0445047	Orange	-1.18421	0.28425	Red	1.75	0.126511	Green	0.964908	0.371118	1.18758	0.81646	Deide_1p00410
Deide_15920	putative CoA-binding protein	6.58194	15964.4	5	35	2.19238	F059437	DR19 NI Bio3	138.98	3	31.6901	5	9	3	1	1	3	4	3	2	0	4	-3	0.037613	Blue	-1.44444	0.16473	Red	-1.84615	0.136613	Green	1.125	0.318298	Red	0.876952	0.313197	0.626395	0.375837	Deide_15920
Deide_20750	putative phosphoenolpyruvate-protein phosphotransferase	5.33535	87579.8	35	514	5.86893	F059433	DR42 NI Bio2	1911.87	34	65.4172	71	45	3	7	44	57	95	91	14	46	41	-3.10526	4.60498e-06	Blue	-2.36538	0.0193995	Blue	1.38983	0.0237834	Orange	1.82456	0.00748814	Blue	1.32451	0.616581	2.77461	1.15323	Deide_20750
Deide_00220	hypothetical protein	10.6657	19219.9	2	36	1.87306	F059437	DR19 NI Bio3	142.18	2	20.2128	6	7	0	2	2	6	7	6	0	0	0	-3.21429	0.044075	Blue	-7.33333	2.27356e-05	Blue	-1.02273	0.35875	Red	-2.33333	0.267055	Green	0.676382	0.208118	0.988559	0	Deide_00220
Deide_2p00390	putative Fe3+-siderophore ABC transporter, permease component	11.0732	33668.9	2	31	0.920731	F059435	DR19 NI Bio2	148.11	2	11.1111	7	6	2	0	2	6	6	2	0	0	0	-3.21429	0.044075	Blue	-5.66667	0.0124518	Blue	-1.32353	0.209449	Red	-2.33333	0.267055	Green	0.386113	0.118804	0.415814	0	Deide_2p00390
Deide_1p00240	putative histidine kinase, classic	5.36387	157409	15	96	0.609878	F059435	DR19 NI Bio2	824.09	15	15.6073	30	9	1	6	9	10	18	6	1	4	2	-3.23684	0.00283891	Blue	-3.7	0.0342857	Blue	-1.66216	0.0601749	Green	-1.9	0.1565	Green	0.247763	0.101646	0.215998	0.0444702	Deide_1p00240
Deide_19610	putative Type II secretion system protein E, Type IV pilus assembly protein	5.14831	97438.2	13	76	0.779982	F059432	DR42 NI Bio3	553.19	10	22.1477	13	9	0	1	7	8	17	17	0	2	2	-3.27273	0.0129529	Blue	-6.42857	0.00729623	Blue	1.25	0.278533	Red	-1.57143	0.237289	Green	0.225784	0.0821033	0.431043	0.0410517	Deide_19610
Deide_08760	putative short-chain dehydrogenase/reductase	5.42179	25505	3	51	1.99961	F059437	DR19 NI Bio3	164.28	3	23.2365	8	10	5	0	1	8	4	7	2	2	4	-3.33333	0.0336867	Blue	-2	0.0279643	Blue	-1.36364	0.245754	Red	1.22222	0.290558	Red	0.705745	0.235248	0.744953	0.313664	Deide_08760
Deide_21950	putative DNA-directed DNA polymerase (DNA polymerase III, alpha subunit)	5.37916	149343	5	48	0.321407	F059435	DR19 NI Bio2	293.24	5	6.11484	11	12	0	5	3	6	3	3	0	3	2	-3.40909	0.00924633	Blue	-1.875	0.0775081	Green	-2.5	0.035329	Blue	-1.375	0.237289	Red	0.154008	0.0535679	0.0803518	0.0334799	Deide_21950
Deide_19970	putative dipeptidyl aminopeptidase/acylaminoacyl-peptidase	5.33377	73960.7	6	23	0.310976	F059435	DR19 NI Bio2	218.26	5	14.0508	7	7	1	0	3	2	1	2	0	0	0	-3.42857	0.037613	Blue	-2.66667	0.00376511	Blue	-3	0.0337005	Blue	-2.33333	0.267055	Green	0.18929	0.0540828	0.0676035	0	Deide_19970
Deide_02430	putative Alkyl hydroperoxide reductase/ Thiol specific antioxidant	4.99348	16601.4	4	36	2.16849	F059435	DR19 NI Bio2	263.21	4	41.0596	9	5	0	0	4	3	6	0	3	3	3	-3.42857	0.037613	Blue	1	0.5	Red	-2	0.136613	Green	1.71429	0.204597	Green	0.843303	0.240944	0.542123	0.542123	Deide_02430
Deide_06940	hypothetical protein	10.023	37220.5	4	34	0.913474	F059433	DR42 NI Bio2	240.01	4	14.3275	7	3	0	0	2	7	8	7	0	0	0	-3.6	0.0395472	Blue	-8.33333	1.27074e-05	Blue	1.38889	0.236287	Red	-1.66667	0.333984	Green	0.268669	0.0537338	0.591072	0	Deide_06940
Deide_02000	Conserved hypothetical protein, precursor	4.16672	77185.2	15	228	2.95393	F059433	DR42 NI Bio2	1047.4	13	34.6561	38	28	5	9	10	43	42	43	3	7	0	-3.77778	8.75333e-05	Blue	-10.0769	2.19432e-05	Blue	1.28431	0.091585	Red	-2.07692	0.107793	Green	0.855086	0.310941	1.65835	0.129559	Deide_02000
Deide_19240	hypothetical protein	4.77076	25619.9	3	38	1.48322	F059433	DR42 NI Bio2	172.68	3	21.4876	7	4	0	0	2	5	8	6	1	2	3	-3.9	0.0282304	Blue	-2.44444	0.0073603	Blue	1.12821	0.308626	Red	1.8	0.170761	Green	0.429354	0.0780644	0.741612	0.234193	Deide_19240
Deide_12121	hypothetical protein	11.4945	15052.1	3	37	2.45813	F059437	DR19 NI Bio3	140.9	3	26	2	9	0	2	0	5	5	4	4	4	2	-3.9	0.0282304	Blue	-1.30769	0.0740741	Red	-1.14706	0.278219	Red	2.6	0.076269	Green	0.730797	0.132872	0.930105	0.664361	Deide_12121
Deide_05710	putative [Acyl-carrier-protein] S-malonyltransferase (Malonyl CoA-acyl carrier protein transacylase)	5.36065	31880.6	4	52	1.63109	F059435	DR19 NI Bio2	188.93	4	37.0968	10	9	1	2	2	8	4	4	4	2	6	-3.9375	0.00956164	Blue	-1.26667	0.245884	Red	-1.65789	0.120713	Green	1.875	0.127199	Green	0.595974	0.156835	0.501873	0.376405	Deide_05710
Deide_2p01670	putative cobaltochelatase, CobN subunit (Hydrogenobyrinic acid a,c-diamide cobaltochelatase)	5.15113	156118	13	89	0.570081	F059435	DR19 NI Bio2	625.947	11	11.5892	26	13	0	0	12	12	18	3	2	2	1	-4.1	0.0012153	Blue	-4.5	0.0498242	Blue	-1.70833	0.0601749	Green	-1.875	0.163356	Green	0.249811	0.0768649	0.211378	0.032027	Deide_2p01670
Deide_2p01910	putative phosphate ABC transporter, ATP-binding component, PstB	6.97329	27512.1	4	35	1.27217	F059423	DR42 3KGy Bio3	226.13	4	38.0952	4	5	1	0	0	2	5	5	0	5	8	-4.125	0.0492716	Blue	1.06667	0.450936	Red	-1.1	0.358129	Red	4	0.0424229	Blue	0.327129	0.0363477	0.436172	0.47252	Deide_2p01910
Deide_15110	putative Pullulanase precursor (Alpha-dextrin endo-1,6-alpha-glucosidase)(Pullulan 6-glucanohydrolase)	8.79239	132110	6	17	0.12868	F059435	DR19 NI Bio2	300.14	6	8.66013	10	2	0	0	2	0	1	2	0	0	0	-4.2	0.0223814	Blue	-2	0.0792314	Green	-3.5	0.0561183	Green	-1.66667	0.333984	Green	0.0908332	0.0151389	0.0227083	0	Deide_15110
Deide_02020	Conserved hypothetical protein, precursor	5.69624	166758	26	188	1.12738	F059435	DR19 NI Bio2	1109.09	20	21.9573	43	31	1	4	18	35	33	22	0	1	0	-4.38462	5.01522e-06	Blue	-23.25	0.000928614	Blue	-1.22581	0.21112	Red	-6.5	0.00860137	Blue	0.443757	0.137924	0.539704	0.00599672	Deide_02020
Deide_02030	Conserved hypothetical protein, precursor	7.80205	112575	4	26	0.230956	F059433	DR42 NI Bio2	237.97	4	5.71688	5	4	0	0	0	4	8	5	0	0	0	-5.5	0.0492716	Blue	-6.66667	0.0046048	Blue	1.21212	0.23985	Red	1	0.506501	Red	0.0799464	0	0.15101	0	Deide_02030
Deide_17680	putative 3-dehydroquinate dehydratase	5.01991	16097.1	3	25	1.55307	F059433	DR42 NI Bio2	201.86	3	24.1379	4	5	0	0	0	3	6	3	0	2	2	-5.5	0.0492716	Blue	-2.14286	0.0453666	Blue	-1.1	0.358129	Red	2.33333	0.229718	Green	0.559106	0	0.745475	0.248492	Deide_17680
Deide_18400	putative arsenate reductase	9.55741	13110.1	6	33	2.51713	F059432	DR42 NI Bio3	247.21	5	51.6949	6	5	0	0	0	5	6	7	0	3	1	-6.5	0.0282304	Blue	-3	0.00572346	Blue	1.07692	0.389368	Red	2.33333	0.229718	Green	0.839045	0	1.37298	0.305107	Deide_18400
Deide_12300	putative Basic membrane protein family protein, precursor	9.49371	38494.9	20	739	19.1974	F059425	DR42 3KGy Bio2	1158.28	18	46.9613	33	55	71	84	42	48	78	68	96	94	70	1.48148	0.00884376	Orange	1.33503	0.0721804	Red	1.45926	0.0162836	Orange	1.315	0.0129106	Orange	2.28602	5.11757	5.03963	6.75415	Deide_12300
Deide_19110	putative peptide ABC transporter, periplasmic component	9.13835	62788.8	43	1600	25.4822	F059425	DR42 3KGy Bio2	1808.8	36	71.0018	95	147	186	182	150	127	99	98	194	160	162	1.4235	0.000300969	Orange	1.58716	0.00585016	Blue	-1.11927	0.214183	Red	-1.00385	Infinity	Red	3.85419	8.24988	5.16015	8.21802	Deide_19110
Deide_18630	putative DNA-directed RNA polymerase alpha chain (DNA-dependent RNA polymerase)	4.86548	36249	13	530	14.6211	F059425	DR42 3KGy Bio2	715.52	13	40.8408	25	46	47	60	38	32	49	45	69	70	49	1.3516	0.0449179	Orange	1.48062	0.0364993	Orange	1.17808	0.206559	Red	1.29054	0.0331437	Orange	1.95867	4.00011	3.47596	5.18635	Deide_18630
Deide_01000	putative V-type ATP synthase beta chain, V-type ATPase subunit B	5.16017	51356.5	28	1527	29.7333	F059425	DR42 3KGy Bio2	1578.24	25	69.8514	121	127	151	196	120	130	104	97	202	149	130	1.25333	0.00936035	Orange	1.4491	0.0516094	Red	-1.12275	0.198423	Red	1.02979	Infinity	Red	4.82899	9.0933	6.44515	9.36591	Deide_01000
Deide_03160	putative Pyruvate dehydrogenase E1 component	5.53348	101290	53	1215	11.9953	F059425	DR42 3KGy Bio2	1904.7	39	57.5358	89	107	110	113	129	94	109	113	132	115	104	1.19529	0.0459104	Orange	1.10972	0.153844	Red	1.07407	0.23202	Red	-1.00282	0.354601	Red	1.93505	3.47518	3.11977	3.46531	Deide_03160
Deide_18810	putative 30S ribosomal protein S8	9.99103	14722	15	1031	70.0314	F059433	DR42 NI Bio2	655.447	14	69.9248	108	118	93	98	64	97	103	79	89	90	92	-1.32558	0.0439863	Orange	-1.0292	0.366083	Red	-1.21277	0.0924759	Red	1.06202	0.179953	Red	15.3512	17.321	18.9513	18.4079	Deide_18810
Deide_2p01010	putative histidine kinase, hybrid	5.03417	178088	33	402	2.25731	F059433	DR42 NI Bio2	1496.56	26	25.3041	60	45	19	25	62	46	59	54	10	10	12	-1.47248	0.0380072	Orange	-4.62857	0.000193243	Blue	1.00935	0.445074	Red	-3.11429	0.000182629	Blue	0.589595	0.59521	0.892815	0.179686	Deide_2p01010
Deide_02550	putative sugar ABC transporter, periplasmic component	9.63183	47614.2	6	12	0.252026	F059426	DR19 3KGy Bio1	271.9	6	15.4897	0	0	12	0	0	0	0	0	0	0	0	5	0.0564574	Green	1	0.5	Red	1	0.500999	Red	-5	0.0720462	Green	0	0.252026	0	0	Deide_02550
Deide_03120	putative UvrABC system protein B (Excinuclease ABC, subunit B)	5.1705	75415.8	3	12	0.159118	F059428	DR19 3KGy Bio2	131.95	3	8.04769	0	0	2	4	6	0	0	0	0	0	0	5	0.0564574	Green	1	0.5	Red	1	0.500999	Red	-5	0.0720462	Green	0	0.159118	0	0	Deide_03120
Deide_01300	putative S-ribosylhomocysteine lyase,(Autoinducer-2 production protein luxS), (AI-2 synthesis protein)	5.85695	17033.7	2	22	1.29156	F059426	DR19 3KGy Bio1	79.76	2	22.5806	0	0	4	4	4	0	1	0	2	3	4	5	0.0564574	Green	3	0.00806504	Blue	1.33333	0.393921	Red	-1.25	0.411274	Red	0	0.704487	0.0587072	0.528365	Deide_01300
Deide_13410	putative Drug resistance transporter; Major facilitator family transporter	9.46192	74604.7	4	16	0.214464	F059428	DR19 3KGy Bio2	156.51	3	6.4194	0	0	3	0	8	1	2	2	0	0	0	4.66667	0.0626003	Green	-2.66667	0.00376511	Blue	2.66667	0.194439	Green	-4.66667	0.078789	Green	0	0.147444	0.0670199	0	Deide_13410
Deide_18710	hypothetical protein	6.03213	39536.8	4	14	0.3541	F059428	DR19 3KGy Bio2	125.04	3	16.8478	0	0	2	4	5	0	0	0	3	0	0	4.66667	0.0626003	Green	2	0.186986	Green	1	0.500999	Red	-2.33333	0.160222	Green	0	0.278222	0	0.0758787	Deide_18710
Deide_1p00140	putative cellulase; putative peptidase	5.40027	39632.4	2	23	0.580334	F059426	DR19 3KGy Bio1	75.1672	2	11.2903	0	0	3	3	3	1	3	3	2	3	2	4	0.10066	Green	1	0.5	Red	3.33333	0.146631	Green	-1.2	0.393796	Red	0	0.227087	0.176623	0.176623	Deide_1p00140
Deide_12330	putative Phosphoenolpyruvate carboxykinase (ATP) (PEP carboxykinase) (Phosphoenolpyruvate carboxylase) (PEPCK)	5.2527	57899	4	26	0.449058	F059424	DR42 3KGy Bio1	166.64	4	11.7647	0	0	5	2	1	1	0	0	9	3	5	3.66667	0.10931	Green	5	0.0205492	Blue	1.33333	0.393921	Red	1.81818	0.0928839	Green	0	0.138172	0.0172715	0.293615	Deide_12330
Deide_22230	putative subtilase-type serine protease precursor	5.22939	73219.8	4	8	0.10926	F059426	DR19 3KGy Bio1	204.82	4	12.0863	0	0	7	1	0	0	0	0	0	0	0	3.66667	0.10931	Green	1	0.5	Red	1	0.500999	Red	-3.66667	0.131622	Green	0	0.10926	0	0	Deide_22230
Deide_05200	putative NADH dehydrogenase (quinone), subunit L (NADH-quinone oxidoreductase, subunit L)	6.89539	68900.8	3	14	0.203191	F059428	DR19 3KGy Bio2	167.42	3	6.40625	0	0	3	0	5	0	1	5	0	0	0	3.66667	0.10931	Green	-3	0.130302	Green	3	0.184992	Green	-3.66667	0.131622	Green	0	0.116109	0.0870817	0	Deide_05200
Deide_07540	putative Desiccation-associated protein, precursor	5.23562	32525.6	3	11	0.338195	F059424	DR42 3KGy Bio1	61.72	1	4.0625	0	0	1	7	0	0	0	0	2	0	1	3.66667	0.10931	Green	2	0.0792314	Green	1	0.500999	Red	-1.83333	0.237289	Green	0	0.24596	0	0.092235	Deide_07540
Deide_02310	putative Dipeptidyl aminopeptidase	5.44	67363.6	2	9	0.133603	F059426	DR19 3KGy Bio1	94.71	2	3.92157	0	0	3	5	0	0	0	0	0	1	0	3.66667	0.10931	Green	1.33333	0.187272	Red	1	0.500999	Red	-2.75	0.131622	Green	0	0.118759	0	0.0148448	Deide_02310
Deide_3p02720	putative metal ion ABC transporter, periplasmic component/surface adhesin	9.79331	34901.7	4	35	1.00282	F059423	DR42 3KGy Bio3	224.25	4	16.1491	0	0	5	0	2	2	2	4	6	5	9	3.33333	0.138612	Green	2.09091	0.0218297	Blue	3.66667	0.116224	Green	2.3	0.0596659	Green	0	0.200563	0.229215	0.573038	Deide_3p02720
Deide_18700	hypothetical protein	5.56354	79281.4	4	7	0.0882931	F059428	DR19 3KGy Bio2	231.47	4	10.3022	0	0	0	0	7	0	0	0	0	0	0	3.33333	0.138612	Green	1	0.5	Red	1	0.500999	Red	-3.33333	0.164339	Green	0	0.0882931	0	0	Deide_18700
Deide_23300	hypothetical protein	8.88333	58174.1	2	7	0.120329	F059426	DR19 3KGy Bio1	64.38	2	5.87156	0	0	3	0	4	0	0	0	0	0	0	3.33333	0.138612	Green	1	0.5	Red	1	0.500999	Red	-3.33333	0.164339	Green	0	0.120329	0	0	Deide_23300
Deide_17290	putative S-layer-like protein array-related protein, precursor	9.34604	30233.8	4	16	0.52921	F059426	DR19 3KGy Bio1	85.23	3	16.0714	0	0	4	0	2	0	0	0	4	4	2	3	0.175769	Green	4.33333	0.00375019	Blue	1	0.500999	Red	1.44444	0.262321	Red	0	0.198454	0	0.330756	Deide_17290
Deide_2p00080	putative NAD-dependent aldehyde dehydrogenase	5.697	55863.3	4	8	0.143207	F059426	DR19 3KGy Bio1	144.827	3	11.0251	0	0	5	0	1	0	0	2	0	0	0	3	0.175769	Green	-1.66667	0.187031	Green	1.66667	0.312235	Green	-3	0.205187	Green	0	0.107405	0.0358017	0	Deide_2p00080
Deide_2p00290	putative dipeptide ABC transporter, periplasmic component	9.48947	64046.4	3	32	0.499638	F059426	DR19 3KGy Bio1	166.01	3	8.21918	0	2	5	5	5	0	1	1	5	4	4	3	0.080781	Green	3.2	0.00073656	Blue	-1.2	0.315528	Red	-1.125	0.42495	Red	0.0312273	0.234205	0.0312273	0.202978	Deide_2p00290
Deide_20670	putative Cytochrome c	4.97564	31043	3	12	0.386561	F059428	DR19 3KGy Bio2	162.76	3	16.0839	0	0	0	0	6	0	0	6	0	0	0	3	0.175769	Green	-3	0.186959	Green	3	0.184992	Green	-3	0.205187	Green	0	0.19328	0.19328	0	Deide_20670
Deide_12220	putative branched chain amino acid ABC transporter, periplasmic component	9.6622	41357	3	6	0.145078	F059426	DR19 3KGy Bio1	124.27	3	11.9792	0	0	5	1	0	0	0	0	0	0	0	3	0.175769	Green	1	0.5	Red	1	0.500999	Red	-3	0.205187	Green	0	0.145078	0	0	Deide_12220
Deide_19440	putative 2`-5` RNA ligase	10.2122	27186.5	2	21	0.772444	F059426	DR19 3KGy Bio1	101.89	2	14.3443	0	2	6	5	4	0	0	1	0	0	3	3	0.080781	Green	1.5	0.280719	Green	-1.5	0.315528	Green	-3	0.104159	Green	0.073566	0.551745	0.036783	0.110349	Deide_19440
Deide_2p00090	putative Fumarylacetoacetate (FAA) hydrolase, reated to	5.51416	29663.1	2	13	0.438255	F059426	DR19 3KGy Bio1	60.88	2	10.9023	0	0	3	1	2	2	2	0	0	0	3	3	0.175769	Green	-1.16667	0.397628	Red	2.33333	0.245308	Green	-1.5	0.369912	Green	0	0.202272	0.134848	0.101136	Deide_2p00090
Deide_09870	putative Outer membrane chaperone Skp, OmpH precursor	10.3249	16660.1	2	10	0.600236	F059426	DR19 3KGy Bio1	54.6	1	15.2866	0	0	2	2	2	0	0	0	2	1	1	3	0.175769	Green	2.33333	0.00810532	Blue	1	0.500999	Red	-1.28571	0.369912	Red	0	0.360142	0	0.240094	Deide_09870
Deide_04400	putative L-asparaginase II	7.24222	34164.7	2	7	0.20489	F059426	DR19 3KGy Bio1	34.06	1	6.76923	0	0	2	3	1	0	0	0	0	0	1	3	0.175769	Green	1.33333	0.187272	Red	1	0.500999	Red	-2.25	0.205187	Green	0	0.17562	0	0.02927	Deide_04400
Deide_21600	hypothetical protein	7.07169	50498	2	6	0.118817	F059428	DR19 3KGy Bio2	73.01	2	6.42398	0	0	1	3	2	0	0	0	0	0	0	3	0.175769	Green	1	0.5	Red	1	0.500999	Red	-3	0.205187	Green	0	0.118817	0	0	Deide_21600
Deide_13950	putative nitrate/sulfonate/bicarbonate ABC transporter, permease component	10.4676	29837.8	5	11	0.36866	F059428	DR19 3KGy Bio2	209.69	5	19.0647	1	0	1	0	9	0	0	0	0	0	0	2.88889	0.0793811	Green	1	0.5	Red	-1.5	0.356406	Green	-4.33333	0.0983729	Green	0.0335146	0.335146	0	0	Deide_13950
Deide_01960	hypothetical protein	6.9	51946.5	3	17	0.32726	F059426	DR19 3KGy Bio1	62.71	2	6.77966	1	0	4	4	2	0	0	0	2	2	2	2.88889	0.0793811	Green	3	8.32408e-08	Blue	-1.5	0.356406	Green	-1.44444	0.3154	Red	0.0192506	0.192506	0	0.115504	Deide_01960
Deide_00020	putative DNA-directed DNA polymerase (DNA polymerase III, beta subunit)	5.12204	38700.2	6	69	1.78294	F059425	DR42 3KGy Bio2	351.82	5	24.4444	0	4	9	7	6	4	7	3	6	14	9	2.77778	0.0506144	Green	1.88235	0.0647449	Green	1.88889	0.157039	Green	1.28	0.174004	Red	0.103359	0.568473	0.361755	0.74935	Deide_00020
Deide_07670	putative ABC transporter, ATP-binding component	6.77716	43915.9	7	59	1.34348	F059432	DR42 NI Bio3	222.22	4	17.2932	0	4	7	11	3	6	5	6	8	5	4	2.66667	0.0641822	Green	1	0.5	Red	2.22222	0.10592	Green	-1.2	0.342472	Red	0.0910833	0.478187	0.387104	0.387104	Deide_07670
Deide_14890	putative acyl-CoA dehydrogenase	5.51487	43155	6	69	1.59889	F059424	DR42 3KGy Bio1	304.89	6	21.75	2	2	9	10	2	4	3	2	14	12	9	2.66667	0.0641822	Green	3.16667	0.00258981	Blue	1.33333	0.358884	Red	1.58333	0.0982174	Green	0.0926892	0.486618	0.208551	0.81103	Deide_14890
Deide_18070	putative diguanylate-cyclase	6.38877	66783.2	4	15	0.224607	F059428	DR19 3KGy Bio2	169.5	3	6.94215	0	0	0	1	4	4	3	3	0	0	0	2.66667	0.185504	Green	-4.33333	0.000282636	Blue	4.33333	0.0852063	Green	-2.66667	0.21389	Green	0	0.0748691	0.149738	0	Deide_18070
Deide_19430	putative CinA-like protein	5.24022	42590.6	4	7	0.164356	F059426	DR19 3KGy Bio1	116.81	2	9.95025	0	0	2	3	0	0	1	1	0	0	0	2.66667	0.185504	Green	-1.66667	0.0582571	Green	1.66667	0.312235	Green	-2.66667	0.21389	Green	0	0.117397	0.0469588	0	Deide_19430
Deide_12400	putative 3-isopropylmalate dehydratase, small sununit (Isopropylmalate isomerase) (Alpha-IPM isomerase)	4.8317	19652.7	3	21	1.06856	F059428	DR19 3KGy Bio2	118.42	3	23.2044	1	1	4	4	5	0	0	0	2	2	2	2.66667	0.104358	Green	3	8.32408e-08	Blue	-2	0.315528	Green	-1.77778	0.225659	Green	0.101767	0.661487	0	0.305302	Deide_12400
Deide_1p01420	Conserved hypothetical protein, precursor	9.71848	33073.3	3	21	0.634954	F059433	DR42 NI Bio2	86.95	2	14.2857	0	0	2	3	0	4	5	3	0	2	2	2.66667	0.185504	Green	-2.14286	0.0195103	Blue	5	0.0611886	Green	-1.14286	0.337292	Red	0	0.151179	0.362831	0.120944	Deide_1p01420
Deide_02120	hypothetical protein	4.07031	9588.59	3	16	1.66865	F059428	DR19 3KGy Bio2	161.72	3	37.931	2	0	2	5	6	0	0	0	0	0	1	2.66667	0.104358	Green	1.33333	0.187272	Red	-2	0.315528	Green	-4	0.0577033	Green	0.208581	1.35578	0	0.104291	Deide_02120
Deide_11410	putative phosphoglycerate kinase	5.07706	40863.2	3	12	0.293662	F059425	DR42 3KGy Bio2	113.34	2	8.99743	0	0	3	1	1	1	0	0	2	4	0	2.66667	0.185504	Green	2.25	0.118898	Green	1.33333	0.393921	Red	1.125	0.318298	Red	0	0.122359	0.0244719	0.146831	Deide_11410
Deide_18330	putative Cytochrome-c oxidase (Cytochrome-c oxidase polypeptide I+III, Complex IV); putative membrane protein	8.22402	91009.7	3	12	0.131854	F059434	DR42 NI Bio1	103.34	3	3.67197	0	0	3	0	2	4	2	1	0	0	0	2.66667	0.185504	Green	-3.33333	0.0286346	Blue	3.33333	0.146631	Green	-2.66667	0.21389	Green	0	0.0549392	0.0769149	0	Deide_18330
Deide_05340	putative serine--tRNA ligase (Seryl-tRNA synthetase)	5.35881	47132.5	2	11	0.233385	F059425	DR42 3KGy Bio2	76.81	2	8.47059	0	0	1	2	2	0	0	0	2	3	1	2.66667	0.185504	Green	3	0.012881	Blue	1	0.500999	Red	1.125	0.318298	Red	0	0.106084	0	0.127301	Deide_05340
Deide_15430	putative NUDIX hydrolase	4.95371	17498.8	2	11	0.628613	F059425	DR42 3KGy Bio2	67.89	2	20.2532	0	0	2	2	1	0	0	0	2	3	1	2.66667	0.185504	Green	3	0.012881	Blue	1	0.500999	Red	1.125	0.318298	Red	0	0.285733	0	0.34288	Deide_15430
Deide_09880	hypothetical protein	5.95637	18214.1	2	6	0.329415	F059426	DR19 3KGy Bio1	91.52	2	15.8537	0	0	4	0	1	0	0	0	1	0	0	2.66667	0.185504	Green	1.33333	0.187272	Red	1	0.500999	Red	-2	0.21389	Green	0	0.274513	0	0.0549025	Deide_09880
Deide_05900	putative amylosucrase	5.57662	71957.2	2	5	0.0694858	F059426	DR19 3KGy Bio1	30.26	1	2.3511	0	0	2	3	0	0	0	0	0	0	0	2.66667	0.185504	Green	1	0.5	Red	1	0.500999	Red	-2.66667	0.21389	Green	0	0.0694858	0	0	Deide_05900
Deide_18350	putative Holliday junction ATP-dependent DNA helicase	5.44418	36317.3	2	5	0.137676	F059426	DR19 3KGy Bio1	27.62	1	10.1796	0	0	1	3	1	0	0	0	0	0	0	2.66667	0.185504	Green	1	0.5	Red	1	0.500999	Red	-2.66667	0.21389	Green	0	0.137676	0	0	Deide_18350
Deide_19360	putative HAM1 protein	5.3719	21717.1	2	5	0.230233	F059428	DR19 3KGy Bio2	109.91	2	14.8515	0	0	1	1	3	0	0	0	0	0	0	2.66667	0.185504	Green	1	0.5	Red	1	0.500999	Red	-2.66667	0.21389	Green	0	0.230233	0	0	Deide_19360
Deide_15140	putative Phosphoglucosamine mutase	5.60244	47168.2	9	66	1.39925	F059433	DR42 NI Bio2	366.61	7	23.5294	2	2	7	10	3	9	13	9	3	3	5	2.55556	0.0630696	Green	-2.42857	0.00552825	Blue	3.77778	0.0134094	Blue	-1.64286	0.142129	Green	0.0848029	0.424014	0.657222	0.233208	Deide_15140
Deide_06970	conserved hypothetical protein, precursor	9.36321	43161.4	10	93	2.15471	F059425	DR42 3KGy Bio2	336.59	7	26.3158	3	3	9	11	7	8	9	12	9	17	5	2.5	0.0509576	Green	1.0625	0.433361	Red	2.66667	0.0360692	Blue	1.13333	0.28763	Red	0.139013	0.62556	0.671897	0.718235	Deide_06970
Deide_21930	putative ABC transporter, periplasmic component	9.66915	32809.6	4	44	1.34107	F059426	DR19 3KGy Bio1	240.53	4	20.2658	0	6	20	0	7	0	3	2	0	0	6	2.5	0.0509576	Green	1.125	0.443088	Red	-1.5	0.229881	Red	-3.33333	0.0360971	Blue	0.182873	0.822929	0.152394	0.182873	Deide_21930
Deide_02250	putative Riboflavin biosynthesis protein, (GTP cyclohydrolase II), (3,4-dihydroxy-2-butanone 4-phosphate synthase), (DHBP synthase)	5.35554	43483	4	67	1.54083	F059424	DR42 3KGy Bio1	147.66	3	14.0394	2	2	6	8	5	8	5	7	9	8	7	2.44444	0.0799762	Green	1.17391	0.137288	Red	2.55556	0.0695525	Green	1.22727	0.274849	Red	0.0919899	0.436952	0.45995	0.55194	Deide_02250
Deide_19840	putative ABC transporter, ATP-binding and permease component, precursor; putative membrane protein	7.25673	66443.1	9	52	0.782624	F059428	DR19 3KGy Bio2	387.8	7	14.5937	4	2	2	6	17	5	6	7	2	1	0	2.33333	0.0620173	Green	-3.5	0.00180112	Blue	1.75	0.189976	Green	-4.66667	0.0193619	Blue	0.0903028	0.376262	0.270908	0.0451514	Deide_19840
Deide_12480	putative Porphobilinogen synthase (Delta-aminolevulinic acid dehydratase)	5.89513	36010.2	5	60	1.6662	F059434	DR42 NI Bio1	193.69	4	26.1261	1	3	6	6	6	7	10	6	3	4	8	2.33333	0.101415	Green	-1.44444	0.120991	Red	2.88889	0.044651	Blue	-1.16667	0.436141	Red	0.11108	0.499859	0.638708	0.416549	Deide_12480
Deide_13010	putative oligoendopeptidase F	5.29609	66319.3	5	39	0.588064	F059428	DR19 3KGy Bio2	147.83	4	14.4295	1	3	4	8	6	1	3	4	4	1	4	2.33333	0.101415	Green	1.09091	0.407451	Red	1.22222	0.311365	Red	-1.75	0.221566	Green	0.0603143	0.271414	0.120629	0.135707	Deide_13010
Deide_17560	putative leucyl aminopeptidase (Cytosol aminopeptidase, Leucine aminopeptidase)	5.34895	45746.9	4	32	0.699502	F059423	DR42 3KGy Bio3	128.64	3	16.3636	0	2	2	5	4	4	2	3	1	3	6	2.33333	0.131324	Green	1.08333	0.420798	Red	2	0.223271	Green	-1.07692	0.342454	Red	0.0437188	0.240454	0.196735	0.218594	Deide_17560
Deide_19220	putative proline iminopeptidase	4.46938	34982.3	4	14	0.400202	F059433	DR42 NI Bio2	74.04	2	7.2327	0	0	1	2	1	1	3	2	0	3	1	2.33333	0.235231	Green	-1.28571	0.280719	Red	3	0.184992	Green	1	0.394001	Red	0	0.114343	0.171515	0.114343	Deide_19220
Deide_08720	putative S-layer-like array protein	9.69097	36202.8	3	25	0.690554	F059426	DR19 3KGy Bio1	176.55	3	12.6471	2	0	5	5	1	2	1	2	4	3	0	2.33333	0.131324	Green	1.25	0.310654	Red	1.33333	0.311761	Red	-1.4	0.25261	Red	0.0552444	0.303844	0.138111	0.193355	Deide_08720
Deide_23400	putative methyltransferase (Glucose-inhibited division protein B)	6.13186	26452.2	3	7	0.264628	F059428	DR19 3KGy Bio2	47.62	2	20.4918	0	0	0	1	3	0	0	0	2	0	1	2.33333	0.235231	Green	2	0.0792314	Green	1	0.500999	Red	-1.16667	0.42113	Red	0	0.151216	0	0.113412	Deide_23400
Deide_08810	putative Glycosyl hydrolase, family 13, precursor	6.53026	52876.8	2	17	0.321502	F059432	DR42 NI Bio3	67.54	2	8.75	0	0	2	2	0	2	2	3	1	2	3	2.33333	0.235231	Green	-1.11111	0.321665	Red	3.33333	0.146631	Green	1.28571	0.318298	Red	0	0.0756475	0.132383	0.113471	Deide_08810
Deide_11240	putative thiosulfate sulfurtransferase (rhodanese)	7.79832	17441.8	2	9	0.516003	F059423	DR42 3KGy Bio3	77.86	2	11.1111	0	0	2	0	2	0	0	0	0	2	3	2.33333	0.235231	Green	2.66667	0.0659196	Green	1	0.500999	Red	1.14286	0.293213	Red	0	0.229335	0	0.286668	Deide_11240
Deide_02260	putative Riboflavin synthase alpha chain	4.87259	23460.8	2	6	0.255745	F059428	DR19 3KGy Bio2	147.28	2	17.3516	0	0	1	0	3	1	0	0	0	0	1	2.33333	0.235231	Green	1	0.5	Red	1.33333	0.393921	Red	-1.75	0.267055	Green	0	0.170497	0.0426242	0.0426242	Deide_02260
Deide_16420	hypothetical protein	6.62789	21376.2	2	5	0.233906	F059428	DR19 3KGy Bio2	86.18	1	8.29016	0	0	0	2	2	1	0	0	0	0	0	2.33333	0.235231	Green	-1.33333	0.187272	Red	1.33333	0.393921	Red	-2.33333	0.267055	Green	0	0.187124	0.0467811	0	Deide_16420
Deide_23100	putative peptide deformylase (polypeptide deformylase, PDF)	5.26466	25257.9	5	28	1.10856	F059426	DR19 3KGy Bio1	161.62	3	19.0909	1	3	6	5	6	1	0	0	4	1	1	2.22222	0.0974064	Green	2.25	0.0945018	Green	-2.25	0.190028	Green	-2.22222	0.125344	Green	0.158366	0.673057	0.0395916	0.23755	Deide_23100
Deide_13840	putative Proline dehydrogenase	7.02788	34785	3	26	0.747448	F059424	DR42 3KGy Bio1	87.16	2	8.06452	1	0	4	3	0	1	2	4	6	4	1	2.22222	0.138612	Green	1.4	0.23831	Red	2.22222	0.146631	Green	1.4	0.206275	Red	0.028748	0.201236	0.201236	0.316228	Deide_13840
Deide_14520	putative DNA-binding response regulator	5.96808	21115.2	3	12	0.568311	F059428	DR19 3KGy Bio2	69.38	2	19.5876	1	0	1	3	3	0	0	0	2	2	0	2.22222	0.138612	Green	2.33333	0.058108	Green	-1.5	0.356406	Green	-1.42857	0.296271	Red	0.0473593	0.331515	0	0.189437	Deide_14520
Deide_22430	putative protease	5.52914	48992.8	2	18	0.367401	F059425	DR42 3KGy Bio2	159.66	2	7.5431	0	1	2	2	3	1	1	2	3	3	0	2.22222	0.138612	Green	1.28571	0.280719	Red	1.55556	0.245308	Green	-1.11111	0.424569	Red	0.0204112	0.142878	0.0816447	0.122467	Deide_22430
Deide_12640	putative Chaperone clpB	5.3537	94057.4	13	66	0.701699	F059428	DR19 3KGy Bio2	462.65	10	16.3146	3	3	4	4	15	4	10	6	2	7	8	2.16667	0.0739824	Green	-1.15	0.358013	Red	1.91667	0.119356	Green	-1.3	0.219687	Red	0.0637908	0.244532	0.212636	0.180741	Deide_12640
Deide_00010	putative chromosomal replication initiator protein	6.25903	51865.9	6	41	0.7905	F059424	DR42 3KGy Bio1	162.6	4	15.9041	1	1	2	5	3	3	5	2	9	5	5	2.16667	0.166527	Green	1.69231	0.0669007	Green	2.16667	0.176972	Green	1.69231	0.132362	Green	0.038561	0.192805	0.192805	0.366329	Deide_00010
Deide_11760	putative tryptophan synthase beta chain	5.5868	45707.4	3	29	0.634471	F059428	DR19 3KGy Bio2	73.98	2	10.4019	1	1	1	4	5	4	3	2	1	4	3	2.16667	0.166527	Green	-1.09091	0.383822	Red	2	0.223271	Green	-1.18182	0.3154	Red	0.0437566	0.218783	0.196905	0.175026	Deide_11760
Deide_12500	hypothetical protein	5.36336	11986.4	3	24	2.00227	F059425	DR42 3KGy Bio2	57.97	2	8.84956	2	0	3	4	3	1	0	0	3	4	4	2.16667	0.166527	Green	3.5	0.00105532	Blue	-1.5	0.315528	Green	1.07692	0.288236	Red	0.166856	0.83428	0.083428	0.917708	Deide_12500
Deide_06620	putative transcriptional regulator, tetR family	7.94007	23709.3	2	14	0.590484	F059428	DR19 3KGy Bio2	93.07	2	14.6341	0	2	2	2	6	2	0	0	0	0	0	2.16667	0.166527	Green	-1.66667	0.187031	Green	-1.2	0.315528	Red	-4.33333	0.0983729	Green	0.0843549	0.421775	0.0843549	0	Deide_06620
Deide_20650	putative cytochrome b/b6; putative membrane protein	9.41126	49038.9	5	49	0.999206	F059432	DR42 NI Bio3	128.28	3	7.69231	2	2	3	2	11	9	7	13	0	0	0	2.11111	0.123517	Green	-10.6667	0.00269897	Blue	3.55556	0.0174129	Blue	-6.33333	0.033326	Blue	0.0815679	0.326271	0.591367	0	Deide_20650
Deide_16520	hypothetical protein	5.55388	29245.9	4	48	1.64125	F059425	DR42 3KGy Bio2	180.21	4	17.8439	4	1	6	5	8	3	3	3	4	7	4	2.09524	0.0799762	Green	1.5	0.0580804	Green	1.14286	0.358884	Red	-1.22222	0.349315	Red	0.170964	0.649663	0.307735	0.512892	Deide_16520
Deide_12710	putative Electron transfer flavoprotein subunit alpha (Alpha-ETF) (Electron transfer flavoprotein large subunit) (ETFLS)	5.0102	32465.9	6	94	2.89534	F059425	DR42 3KGy Bio2	336.31	6	29.4304	3	3	10	6	6	7	12	12	10	13	12	2.08333	0.0938142	Green	1.11765	0.259259	Red	2.83333	0.0293928	Blue	1.52	0.0982174	Green	0.184809	0.677633	0.954847	1.07805	Deide_12710
Deide_01560	putative Acetyl-CoA acetyltransferase, (Acetoacetyl-CoA thiolase)	5.80108	40481.9	4	93	2.29732	F059426	DR19 3KGy Bio1	220.75	4	26.2755	5	5	17	13	4	9	5	7	9	10	9	2.05556	0.0562945	Green	1.29167	0.0620851	Red	1.33333	0.298103	Red	-1.19355	0.311461	Red	0.247024	0.839881	0.51875	0.691667	Deide_01560
Deide_03010	putative Mandelate racemase/muconate lactonizing enzyme-like protein	5.84928	40310	6	43	1.06673	F059434	DR42 NI Bio1	225.62	4	20.2703	2	2	6	7	2	6	4	6	0	4	4	2	0.156628	Green	-1.72727	0.0740741	Green	2.11111	0.13363	Green	-1.63636	0.1954	Green	0.099231	0.372116	0.396924	0.198462	Deide_03010
Deide_15070	putative Fasciclin domain protein, precursor	4.93408	55683.7	5	21	0.37713	F059426	DR19 3KGy Bio1	170.73	4	12.8015	2	0	8	0	1	8	2	0	0	0	0	2	0.211167	Green	-4.33333	0.118904	Green	2.16667	0.176972	Green	-4	0.122825	Green	0.0359172	0.161627	0.179586	0	Deide_15070
Deide_13280	putative ABC transporter, permease component; putative membrane protein	11.0492	40340.3	4	33	0.818041	F059428	DR19 3KGy Bio2	258.2	4	16.5803	3	0	2	0	10	4	6	8	0	0	0	2	0.132332	Green	-7	0.00326814	Blue	2.8	0.0532853	Green	-5	0.0720462	Green	0.0743673	0.297469	0.446204	0	Deide_13280
Deide_12040	putative DegV family protein	6.45675	29726.7	4	22	0.740076	F059428	DR19 3KGy Bio2	117.56	3	18.8612	1	0	1	2	3	2	4	1	2	4	2	2	0.175769	Green	1.1	0.389025	Red	2.22222	0.146631	Green	1.22222	0.290558	Red	0.0336398	0.201839	0.235479	0.269118	Deide_12040
Deide_05520	putative cell division protein, ftsW/rodA/spove family	8.96026	40062.6	4	21	0.52418	F059432	DR42 NI Bio3	211.7	4	16.5775	0	0	0	0	3	2	6	10	0	0	0	2	0.298287	Green	-7	0.0300875	Blue	7	0.0189715	Blue	-2	0.333435	Green	0	0.0748828	0.449297	0	Deide_05520
Deide_08415	hypothetical protein	6.01878	6765.39	4	15	2.21717	F059428	DR19 3KGy Bio2	154.18	4	47.619	3	0	2	4	6	0	0	0	0	0	0	2	0.132332	Green	1	0.5	Red	-2.5	0.223561	Green	-5	0.0720462	Green	0.443434	1.77373	0	0	Deide_08415
Deide_10240	putative ABC transporter, permease component	9.873	36792.1	3	35	0.951291	F059428	DR19 3KGy Bio2	151.18	2	8.18713	2	2	4	5	6	4	6	6	0	0	0	2	0.156628	Green	-6.33333	0.000662893	Blue	2.11111	0.13363	Green	-6	0.0416096	Blue	0.108719	0.407696	0.434876	0	Deide_10240
Deide_12150	putative 4-hydroxy-3-methylbut-2-en-1-yl diphosphate synthase	5.48942	44132.7	3	20	0.453179	F059425	DR42 3KGy Bio2	69.36	2	8.08824	0	1	3	1	2	0	2	1	2	5	3	2	0.175769	Green	2.16667	0.0456301	Blue	1.33333	0.309484	Red	1.44444	0.262321	Red	0.0226589	0.135954	0.0679768	0.226589	Deide_12150
Deide_08710	conserved hypothetical protein, precursor; putative membrane protein	10.603	42290.4	3	16	0.378337	F059433	DR42 NI Bio2	190.38	3	11.1392	0	0	0	0	3	3	6	4	0	0	0	2	0.298287	Green	-5.33333	0.00398611	Blue	5.33333	0.0485001	Blue	-2	0.333435	Green	0	0.0709381	0.307399	0	Deide_08710
Deide_15910	putative Glutamate-1-semialdehyde 2,1-aminomutase (GSA) (Glutamate-1-semialdehyde aminotransferase) (GSA-AT)	5.35304	45994.3	3	14	0.304385	F059433	DR42 NI Bio2	84.26	2	6.80272	0	0	2	0	1	0	4	0	3	3	1	2	0.298287	Green	1.42857	0.26954	Red	2.33333	0.245308	Green	1.66667	0.250293	Green	0	0.0652254	0.0869673	0.152193	Deide_15910
Deide_2p01230	hypothetical protein	4.96112	42374.3	3	14	0.330389	F059425	DR42 3KGy Bio2	85.1	3	16.188	0	0	2	1	0	0	0	0	3	5	3	2	0.298287	Green	4.66667	0.00266767	Blue	1	0.500999	Red	2.33333	0.126511	Green	0	0.0707977	0	0.259592	Deide_2p01230
Deide_14740	hypothetical protein	4.90311	19971.6	3	11	0.550782	F059428	DR19 3KGy Bio2	111.08	3	24.2938	1	0	1	1	4	0	0	0	2	0	2	2	0.175769	Green	2.33333	0.058108	Green	-1.5	0.356406	Green	-1.28571	0.369912	Red	0.0500711	0.300427	0	0.200285	Deide_14740
Deide_12910	putative ATP phosphoribosyltransferase (ATP-PRTase) (ATP-PRT)	7.90122	23447.8	3	10	0.426479	F059428	DR19 3KGy Bio2	74.51	1	5.14019	1	0	1	3	2	0	0	0	1	0	2	2	0.175769	Green	2	0.0792314	Green	-1.5	0.356406	Green	-1.5	0.369912	Green	0.0426479	0.255887	0	0.127944	Deide_12910
Deide_20253	putative dTDP-4-dehydrorhamnose reductase	5.59625	27381.2	2	23	0.839993	F059426	DR19 3KGy Bio1	106.89	2	12	2	1	4	4	4	0	0	2	1	2	3	2	0.132332	Green	1.8	0.102553	Green	-1.5	0.223561	Green	-1.66667	0.281749	Green	0.109564	0.438257	0.0730429	0.219129	Deide_20253
Deide_02890	putative Phosphoribosylaminoimidazole carboxylase ATPase subunit, (AIR carboxylase), (AIRC)	5.63347	39722	2	15	0.377625	F059433	DR42 NI Bio2	74.53	2	7.42706	0	0	2	1	0	2	4	3	1	2	0	2	0.298287	Green	-2	0.035242	Blue	4	0.107498	Green	1	0.501053	Red	0	0.075525	0.226575	0.075525	Deide_02890
Deide_08740	putative MazG protein	5.17081	23078.8	2	15	0.649948	F059426	DR19 3KGy Bio1	83.22	2	20.283	1	1	4	2	3	0	1	1	0	0	2	2	0.211167	Green	1	0.5	Red	-1.2	0.315528	Red	-2.4	0.122825	Green	0.0866597	0.389969	0.0866597	0.0866597	Deide_08740
Deide_21630	hypothetical protein	9.12393	22149.6	2	12	0.541772	F059432	DR42 NI Bio3	85.41	2	12.8079	0	0	0	0	3	0	4	5	0	0	0	2	0.298287	Green	-4	0.0605117	Green	4	0.107498	Green	-2	0.333435	Green	0	0.135443	0.406329	0	Deide_21630
Deide_18010	putative UDP-N-acetylglucosamine 1-carboxyvinyltransferase ( Enoylpyruvate transferase)	5.90127	45032.5	2	11	0.244268	F059425	DR42 3KGy Bio2	95.64	2	11.7647	0	0	0	3	0	0	2	0	1	5	0	2	0.298287	Green	1.8	0.234264	Green	1.66667	0.312235	Green	1.5	0.318298	Green	0	0.0666186	0.0444124	0.133237	Deide_18010
Deide_10320	putative SPFH domain / Band 7 family / prohibitin (PHB) protein	9.60817	33521.9	2	6	0.178987	F059428	DR19 3KGy Bio2	36.36	1	6.08974	0	0	1	0	2	0	1	0	0	2	0	2	0.298287	Green	1.25	0.338934	Red	1.33333	0.393921	Red	-1.2	0.333435	Red	0	0.0894936	0.0298312	0.0596624	Deide_10320
Deide_08100	putative methylmalonyl-CoA mutase	5.15286	76830.3	2	5	0.0650785	F059426	DR19 3KGy Bio1	70.77	2	5.35211	0	0	2	1	0	0	2	0	0	0	0	2	0.298287	Green	-1.66667	0.187031	Green	1.66667	0.312235	Green	-2	0.333435	Green	0	0.0390471	0.0260314	0	Deide_08100
Deide_00310	putative GTP cyclohydrolase I	4.74393	17776.7	4	38	2.13763	F059426	DR19 3KGy Bio1	164.72	3	25.1613	4	2	8	10	2	1	1	2	2	4	2	1.91667	0.109379	Green	1.57143	0.0740741	Green	-1.71429	0.229881	Green	-2.09091	0.0846894	Green	0.33752	1.12507	0.225013	0.450027	Deide_00310
Deide_02600	putative Aminopeptidase T, (AP-T), (Heat stable aminopeptidase)	4.90081	44003.5	5	36	0.818118	F059432	DR42 NI Bio3	172.76	4	17.0316	0	3	7	2	2	2	5	8	3	2	2	1.86667	0.131324	Green	-1.8	0.102553	Green	2.4	0.0878767	Green	-1.4	0.25261	Red	0.0681765	0.24998	0.340882	0.159078	Deide_02600
Deide_11380	putative asparagine--tRNA ligase (asparagine translase)	5.46028	50904.8	11	120	2.35734	F059434	DR42 NI Bio1	363	8	26.7416	4	6	12	14	4	14	14	12	14	13	13	1.83333	0.10345	Green	1	0.5	Red	2.38889	0.0298333	Blue	1.30303	0.183289	Red	0.196445	0.589336	0.785781	0.785781	Deide_11380
Deide_20311	putative glycosyl transferase	9.31225	40021	7	89	2.22383	F059425	DR42 3KGy Bio2	317.96	6	21.5686	1	5	7	7	5	7	13	11	9	16	8	1.83333	0.1387	Green	1.05882	0.419439	Red	2.83333	0.0293928	Blue	1.63636	0.106918	Green	0.149921	0.474751	0.774593	0.824567	Deide_20311
Deide_16980	putative 4-alpha-glucanotransferase (Dextrin glycosyltransferase)	5.06755	56676	5	57	1.00572	F059423	DR42 3KGy Bio3	210.91	5	18.7625	2	4	5	8	6	5	3	3	8	6	7	1.83333	0.1387	Green	1.71429	0.00972088	Blue	1.16667	0.311019	Red	1.09091	0.359212	Red	0.105865	0.335239	0.194086	0.370527	Deide_16980
Deide_06190	Conserved hypothetical protein, precursor	9.81161	59598.3	3	13	0.218127	F059437	DR19 NI Bio3	68.53	2	7.29167	0	2	1	6	1	2	0	0	1	0	0	1.83333	0.20273	Green	-1.25	0.338934	Red	-1.2	0.315528	Red	-2.75	0.131622	Green	0.033558	0.134232	0.033558	0.016779	Deide_06190
Deide_03710	hypothetical protein	4.548	19034.2	6	76	3.99282	F059428	DR19 3KGy Bio2	300.09	5	43.8144	5	3	8	7	9	9	5	8	4	8	10	1.8	0.13401	Green	1	0.5	Red	1.66667	0.164528	Green	-1.08	0.453776	Red	0.420296	1.26089	1.15582	1.15582	Deide_03710
Deide_23290	putative GTP-binding protein	5.73008	49773.6	10	102	2.04928	F059423	DR42 3KGy Bio3	414.95	8	26.7574	1	6	6	9	6	9	12	14	11	11	17	1.77778	0.118962	Green	1.10526	0.30913	Red	2.81481	0.0148177	Blue	1.75	0.082822	Green	0.140637	0.42191	0.703183	0.783547	Deide_23290
Deide_2p01880	putative phosphate ABC transporter, periplasmic component, PstS	9.62606	36384.9	3	22	0.604646	F059433	DR42 NI Bio2	111.72	2	10.5263	0	1	3	1	1	1	4	4	3	3	1	1.77778	0.185504	Green	-1.2	0.304327	Red	2.66667	0.107498	Green	1.25	0.250293	Red	0.0274839	0.13742	0.247355	0.192387	Deide_2p01880
Deide_16450	putative phosphogluconate dehydrogenase (decarboxylating)	5.14259	38552.1	7	127	3.29424	F059432	DR42 NI Bio3	306.62	6	36.4903	7	7	14	15	10	13	14	18	10	11	8	1.75	0.0891902	Green	-1.5	0.0195103	Blue	2	0.0517037	Green	-1.3125	0.254591	Red	0.363145	1.01162	1.16725	0.752229	Deide_16450
Deide_14970	hypothetical protein	5.26783	45817.2	7	56	1.22225	F059425	DR42 3KGy Bio2	203.67	5	26.0047	4	2	3	10	5	2	6	3	3	13	5	1.75	0.17588	Green	1.71429	0.183681	Green	1.16667	0.311019	Red	1.14286	0.359212	Red	0.130955	0.392865	0.240084	0.458343	Deide_14970
Deide_03280	putative Biotin carboxylase; (Acetyl-CoA carboxylase subunit A)	5.9074	48818	8	151	3.09312	F059425	DR42 3KGy Bio2	311.46	7	23.3708	7	9	13	18	13	6	13	8	24	20	20	1.74074	0.060433	Green	2.23333	0.00377429	Blue	1.11111	0.404817	Red	1.42553	0.0752176	Red	0.327748	0.901307	0.553075	1.31099	Deide_03280
Deide_18470	putative 3-deoxy-7-phosphoheptulonate synthase (Phospho-2-dehydro-3-deoxyheptonate aldolase)	6.17939	38566.5	3	35	0.907523	F059425	DR42 3KGy Bio2	148.18	3	14.2061	2	1	2	6	2	2	6	2	3	7	2	1.73333	0.166527	Green	1.15385	0.379401	Red	1.73333	0.176972	Green	1.15385	0.343565	Red	0.0777877	0.259292	0.259292	0.311151	Deide_18470
Deide_05000	putative DNA mismatch repair protein	6.287	84125.8	10	42	0.499252	F059428	DR19 3KGy Bio2	289.88	7	11.6037	4	1	2	1	12	2	10	5	1	2	2	1.71429	0.156628	Green	-2.5	0.0824615	Green	1.90476	0.10592	Green	-2.25	0.104159	Green	0.0594348	0.178304	0.202078	0.0594348	Deide_05000
Deide_16370	putative Succinyl-diaminopimelate desuccinylase (ArgE/DapE/Acy1 family protein); putative Peptidase, M20/M25/M40 family	4.97436	49426.3	10	63	1.27462	F059434	DR42 NI Bio1	238.06	6	25.7709	1	3	6	5	1	10	9	10	6	8	4	1.66667	0.235434	Green	-1.52381	0.0189983	Blue	3.55556	0.0174129	Blue	1.4	0.256899	Red	0.0809285	0.242786	0.586732	0.364178	Deide_16370
Deide_15240	putative Agmatinase (Agmatine ureohydrolase)	5.27769	33134.1	5	25	0.754509	F059432	DR42 NI Bio3	130.14	5	33.2248	0	0	2	0	0	5	8	7	1	1	1	1.66667	0.302024	Green	-3.83333	0.00150939	Blue	7.66667	0.0119192	Blue	1.2	0.292134	Red	0	0.0603607	0.603607	0.0905411	Deide_15240
Deide_10600	putative PpiC-type peptidyl-prolyl cis-trans isomerase precursor	5.65279	36131.4	5	21	0.581211	F059432	DR42 NI Bio3	126.63	3	13.0178	0	0	2	0	0	3	3	4	3	4	2	1.66667	0.302024	Green	-1.08333	0.321665	Red	4.33333	0.0852063	Green	2.4	0.0969917	Green	0	0.0553535	0.276767	0.249091	Deide_10600
Deide_22880	putative acyl-CoA dehydrogenase	5.42777	66243.9	4	13	0.196244	F059424	DR42 3KGy Bio1	120.81	3	8.01964	0	0	2	0	0	0	1	3	5	1	1	1.66667	0.302024	Green	1.42857	0.282767	Red	2.33333	0.245308	Green	2	0.134277	Green	0	0.0301914	0.0603829	0.10567	Deide_22880
Deide_12410	hypothetical protein	4.49749	46670.8	3	24	0.51424	F059425	DR42 3KGy Bio2	132.3	3	16.7064	0	2	3	2	2	3	1	3	3	5	0	1.66667	0.257074	Green	1.1	0.422507	Red	1.66667	0.26948	Green	1.1	0.290558	Red	0.0428533	0.149987	0.149987	0.171413	Deide_12410
Deide_10590	putative dihydroxy-acid dehydratase	5.48967	59676.1	3	17	0.284871	F059426	DR19 3KGy Bio1	89.71	2	4.60993	2	0	4	3	0	2	2	1	3	0	0	1.66667	0.257074	Green	-1.33333	0.280719	Red	1.33333	0.311761	Red	-1.66667	0.296271	Green	0.0335143	0.1173	0.0837857	0.0502714	Deide_10590
Deide_19940	hypothetical protein	9.38371	11595	3	9	0.776194	F059432	DR42 NI Bio3	46.79	2	28.2828	0	0	0	2	0	2	1	2	1	1	0	1.66667	0.302024	Green	-1.6	0.0505958	Green	2.66667	0.194439	Green	1	0.31319	Red	0	0.172488	0.431219	0.172488	Deide_19940
Deide_20251	putative O-Antigen polymerase; putative membrane protein	10.5306	54127.8	3	8	0.147798	F059433	DR42 NI Bio2	56.58	2	4.5098	0	0	0	0	2	2	3	1	0	0	0	1.66667	0.302024	Green	-3	0.012881	Blue	3	0.184992	Green	-1.66667	0.333984	Green	0	0.0369496	0.110849	0	Deide_20251
Deide_12900	putative ATP phosphoribosyltransferase regulatory subunit; putative Histidine--tRNA ligase	5.75267	42858.4	3	4	0.0933306	F059433	DR42 NI Bio2	50.58	2	8.5	0	0	0	1	1	0	2	0	0	0	0	1.66667	0.302024	Green	-1.66667	0.187031	Green	1.66667	0.312235	Green	-1.66667	0.333984	Green	0	0.0466653	0.0466653	0	Deide_12900
Deide_1p00110	Hypothetical protein; putative membrane protein	6.91394	17792.7	2	21	1.18026	F059428	DR19 3KGy Bio2	77.75	2	5.625	2	0	1	0	6	4	4	4	0	0	0	1.66667	0.257074	Green	-5	5.20689e-09	Blue	2.5	0.141903	Green	-3.33333	0.164339	Green	0.112405	0.393419	0.674432	0	Deide_1p00110
Deide_23390	putative chromosome partitioning protein	4.83916	26105.8	2	14	0.536278	F059428	DR19 3KGy Bio2	119.5	2	13.6546	1	1	1	3	3	2	0	0	1	0	2	1.66667	0.257074	Green	1.2	0.362329	Red	-1.2	0.315528	Red	-1.66667	0.296271	Green	0.0766112	0.268139	0.0766112	0.114917	Deide_23390
Deide_23450	putative pyruvate dehydrogenase subunit beta (acetyl-transferring, pyruvate:lipoamide 2-oxidoreductase, decarboxylating and acceptor acetylating)	6.19575	36471.7	2	11	0.301604	F059425	DR42 3KGy Bio2	116.91	2	12.0944	0	0	2	0	0	0	1	0	2	3	3	1.66667	0.302024	Green	2.75	0.0038813	Blue	1.33333	0.393921	Red	2.2	0.105588	Green	0	0.054837	0.0274185	0.219348	Deide_23450
Deide_09440	hypothetical protein	9.56814	25035.9	2	6	0.239656	F059434	DR42 NI Bio1	139.3	2	17.6724	0	0	0	0	2	4	0	0	0	0	0	1.66667	0.302024	Green	-2.33333	0.186971	Green	2.33333	0.245308	Green	-1.66667	0.333984	Green	0	0.0798852	0.15977	0	Deide_09440
Deide_3p01110	putative dipeptide/oligopeptide/nickel ABC transporter, permease component	10.3612	31091.3	2	6	0.19298	F059428	DR19 3KGy Bio2	122.7	2	5.84192	0	0	0	0	2	0	2	2	0	0	0	1.66667	0.302024	Green	-2.33333	0.058108	Green	2.33333	0.245308	Green	-1.66667	0.333984	Green	0	0.0643267	0.128653	0	Deide_3p01110
Deide_07210	putative lipoyl synthase (Lipoic acid synthase)	5.90321	36264.2	2	4	0.110301	F059434	DR42 NI Bio1	57.86	2	12.8834	0	0	0	2	0	2	0	0	0	0	0	1.66667	0.302024	Green	-1.66667	0.187031	Green	1.66667	0.312235	Green	-1.66667	0.333984	Green	0	0.0551507	0.0551507	0	Deide_07210
Deide_14720	hypothetical protein	4.35181	14557.3	2	3	0.206082	F059434	DR42 NI Bio1	70.28	1	16.4179	0	0	0	2	0	1	0	0	0	0	0	1.66667	0.302024	Green	-1.33333	0.187272	Red	1.33333	0.393921	Red	-1.66667	0.333984	Green	0	0.137388	0.068694	0	Deide_14720
Deide_18240	Hypothetical protein; putative membrane protein	6.65657	20760	8	74	3.56455	F059426	DR19 3KGy Bio1	316.48	6	35.6784	7	4	15	4	10	6	2	2	13	5	6	1.64103	0.0914423	Green	2.07692	0.0883221	Green	-1.5	0.197663	Red	-1.18519	0.29571	Red	0.529866	1.39692	0.481697	1.15607	Deide_18240
Deide_15080	putative Sodium ABC transporter, permease component NatB	9.86217	44626.6	8	41	0.918735	F059428	DR19 3KGy Bio2	237.38	5	13.7767	4	1	2	3	9	6	8	8	0	0	0	1.61905	0.146416	Green	-8.33333	0.000194369	Blue	2.38095	0.0563324	Green	-5.66667	0.0462158	Blue	0.112041	0.313714	0.49298	0	Deide_15080
Deide_01270	putative Threonine synthase	5.79714	36350.6	6	48	1.32047	F059425	DR42 3KGy Bio2	190.29	4	22.2543	2	3	3	7	4	1	8	1	4	9	6	1.61905	0.146416	Green	1.69231	0.168213	Green	1.2381	0.284463	Red	1.29412	0.202011	Red	0.137549	0.385138	0.275098	0.522687	Deide_01270
Deide_14600	putative branched-chain amino acid ABC transporter, periplasmic component; extracellular ligand-binding receptor	9.99159	40218.5	12	153	3.80422	F059425	DR42 3KGy Bio2	658.217	13	60.6771	8	5	11	14	8	11	24	13	18	31	10	1.6	0.114069	Green	1.21569	0.321665	Red	2.26667	0.0206244	Blue	1.72222	0.0371118	Blue	0.323235	0.820519	1.19348	1.46699	Deide_14600
Deide_12100	putative DNA helicase	5.70585	82973.5	9	45	0.542342	F059428	DR19 3KGy Bio2	400.89	7	12.7688	6	2	1	7	13	3	4	0	3	2	4	1.6	0.191539	Green	1.2	0.321665	Red	-1.5	0.257888	Red	-2	0.156258	Green	0.0964163	0.253093	0.0843643	0.108468	Deide_12100
Deide_20640	putative Iron-sulfur cluster biosynthesis protein IscA, putative HesB/YadR/YfhF protein family	4.79893	14631.9	5	36	2.46038	F059425	DR42 3KGy Bio2	196.51	5	39.2857	1	2	3	2	4	0	4	0	7	9	4	1.6	0.211167	Green	3.28571	0.0269216	Blue	-1.07143	0.356941	Red	1.91667	0.104083	Green	0.205031	0.615094	0.273375	1.36688	Deide_20640
Deide_22110	hypothetical protein	8.31133	12329.6	5	14	1.13548	F059426	DR19 3KGy Bio1	117.1	3	30.5085	3	0	4	3	2	1	0	0	0	0	1	1.6	0.211167	Green	1	0.5	Red	-1.875	0.223561	Green	-3	0.122825	Green	0.243317	0.72995	0.0811056	0.0811056	Deide_22110
Deide_04270	putative Medium-chain-fatty-acid--CoA ligase, (Medium-chain acyl- CoA synthetase)	5.4888	61073	2	24	0.392973	F059423	DR42 3KGy Bio3	92.57	2	8.75	1	2	3	4	2	2	1	2	2	2	3	1.6	0.211167	Green	1.25	0.1151	Red	1.06667	0.311761	Red	-1.2	0.393796	Red	0.0491216	0.147365	0.0818693	0.114617	Deide_04270
Deide_14930	putative Oligopeptidase A	5.03453	77604.6	9	70	0.902008	F059428	DR19 3KGy Bio2	242.467	6	14.6628	4	7	9	8	11	4	5	5	5	7	5	1.58974	0.115954	Green	1.17647	0.125408	Red	-1.14706	0.278219	Red	-1.55	0.157246	Green	0.141744	0.360803	0.180402	0.219059	Deide_14930
Deide_09800	putative Phosphoglycerate dehydrogenase	4.97482	58229.4	8	53	0.910193	F059432	DR42 NI Bio3	202.04	5	16.9118	3	3	4	9	3	4	4	8	7	8	0	1.58333	0.199715	Green	-1.05556	0.456234	Red	1.58333	0.213922	Green	-1.05556	0.485714	Red	0.103041	0.274775	0.274775	0.257602	Deide_09800
Deide_21980	putative Protein grpE, HSP-70 cofactor	4.32119	23664.3	4	33	1.3945	F059428	DR19 3KGy Bio2	168.39	3	17.5926	3	3	3	7	6	4	2	3	0	1	1	1.58333	0.199715	Green	-2.4	0.0124481	Blue	1	0.499048	Red	-3.8	0.033326	Blue	0.253546	0.676124	0.38032	0.0845154	Deide_21980
Deide_16410	putative cysteine--tRNA ligase (Cysteinyl-tRNA synthetase)	5.82377	55357.8	6	100	1.80643	F059437	DR19 NI Bio3	178.82	4	10.5906	4	11	11	14	12	2	5	7	11	12	11	1.56863	0.097539	Green	2.17647	0.00552825	Blue	-1.5	0.153349	Red	-1.08108	0.383314	Red	0.270965	0.668379	0.2529	0.614186	Deide_16410
Deide_11740	putative oligoendopeptidase F	5.66654	67901.1	8	104	1.53164	F059432	DR42 NI Bio3	284.45	6	21.9835	7	9	12	17	10	7	8	10	7	5	12	1.55556	0.132424	Green	-1.03704	0.444958	Red	1.03704	0.39069	Red	-1.55556	0.188143	Green	0.235637	0.574365	0.368183	0.353455	Deide_11740
Deide_10900	putative peroxiredoxin (bacterioferritin comigratory protein)	5.71188	17946.1	5	30	1.67167	F059426	DR19 3KGy Bio1	130.04	3	26.8293	2	2	5	3	3	2	2	2	5	2	2	1.55556	0.213037	Green	1.33333	0.186986	Red	1	0.499603	Red	-1.16667	0.342454	Red	0.22289	0.612947	0.334335	0.501502	Deide_10900
Deide_13700	putative aminotransferase	6.3629	45044.9	4	30	0.666001	F059424	DR42 3KGy Bio1	180.46	4	15.3846	0	1	0	4	0	3	2	2	7	6	5	1.55556	0.235231	Green	2.1	0.00266406	Blue	2.22222	0.146631	Green	3	0.0456521	Blue	0.0222	0.0888002	0.1554	0.399601	Deide_13700
Deide_02960	putative Arginase	5.36076	30849.8	3	58	1.88008	F059434	DR42 NI Bio1	164.66	3	32.069	2	5	5	8	5	10	4	4	2	4	9	1.55556	0.17588	Green	-1.16667	0.373245	Red	1.55556	0.189976	Green	-1.16667	0.436141	Red	0.226906	0.583473	0.583473	0.486228	Deide_02960
Deide_07280	hypothetical protein	5.26394	33342.7	3	12	0.359899	F059428	DR19 3KGy Bio2	92.45	2	11.8033	1	0	0	1	3	2	0	1	2	2	0	1.55556	0.235231	Green	1.16667	0.362329	Red	1.33333	0.309484	Red	1	0.394001	Red	0.0299916	0.119966	0.0899747	0.119966	Deide_07280
Deide_16870	putative 2-isopropylmalate synthase (Isopropylmalate synthase)	5.50629	55432.5	2	5	0.0901998	F059435	DR19 NI Bio2	41.65	1	4.47471	1	0	0	4	0	0	0	0	0	0	0	1.55556	0.235231	Green	1	0.5	Red	-1.5	0.356406	Green	-2.33333	0.267055	Green	0.01804	0.0721598	0	0	Deide_16870
Deide_05050	putative ABC transporter, periplasmic component	9.53215	43947.5	13	174	3.95927	F059426	DR19 3KGy Bio1	469.37	10	38.1995	8	14	27	12	13	12	12	23	16	20	17	1.52778	0.0930464	Green	1.12	0.315793	Red	1.38889	0.139828	Red	1.01818	0.267752	Red	0.500597	1.18323	1.06946	1.20598	Deide_05050
Deide_02400	putative Histidinol-phosphate aminotransferase,(Imidazole acetol- phosphate transaminase)	5.33612	39701.6	5	47	1.18383	F059433	DR42 NI Bio2	233.79	4	22.1918	2	3	5	4	4	3	7	10	2	5	2	1.52381	0.185664	Green	-1.91667	0.0900759	Green	2.19048	0.0695525	Green	-1.33333	0.329398	Red	0.125939	0.327442	0.503758	0.226691	Deide_02400
Deide_11430	putative aspartate kinase (aspartokinase)	5.61409	49065.5	11	109	2.22152	F059435	DR19 NI Bio2	316.64	7	19.3617	15	5	14	24	9	8	19	12	0	3	0	1.51515	0.0918456	Green	-7	0.0117452	Blue	1.27273	0.271683	Red	-8.33333	0.000352921	Blue	0.407618	0.957902	0.794855	0.0611427	Deide_11430
Deide_2p00580	putative 5-nucleotidase, precursor	6.22172	55307.6	10	101	1.82615	F059434	DR42 NI Bio1	454.9	8	33.3973	4	9	17	9	5	12	7	15	14	5	4	1.51111	0.12493	Green	-1.42308	0.202583	Red	1.64444	0.101263	Green	-1.30769	0.234679	Red	0.235049	0.560502	0.614744	0.415856	Deide_2p00580
Deide_16090	putative Osmotically-inducible protein C (OsmC-like protein)	5.73084	15827.7	6	15	0.947704	F059424	DR42 3KGy Bio1	107.97	3	23.1293	0	2	4	0	2	0	0	0	5	2	0	1.5	0.325986	Green	3.33333	0.0917971	Green	-2	0.315528	Green	1.11111	0.369504	Red	0.126361	0.379082	0	0.442262	Deide_16090
Deide_3p02433	Hypothetical protein, precursor	10.5591	17041.2	4	19	1.11495	F059426	DR19 3KGy Bio1	91.91	2	13.4615	0	2	4	2	0	3	2	2	0	2	2	1.5	0.325986	Green	-1.42857	0.125408	Red	1.66667	0.26948	Green	-1.28571	0.369912	Red	0.117363	0.352088	0.41077	0.234725	Deide_3p02433
Deide_18100	putative bifunctional protein PyrR: pyrimidine operon regulatory protein/uracil phosphoribosyltransferase	5.26103	20210.9	3	16	0.791652	F059424	DR42 3KGy Bio1	86.73	2	12.5683	2	0	2	2	2	0	0	0	4	2	2	1.5	0.325986	Green	3.66667	0.00807511	Blue	-2	0.315528	Green	1.22222	0.290558	Red	0.0989565	0.296869	0	0.395826	Deide_18100
Deide_21080	putative rod shape-determining protein, precursor	9.43994	38343.7	2	21	0.547678	F059428	DR19 3KGy Bio2	151.81	2	9.29577	1	1	0	0	6	3	4	6	0	0	0	1.5	0.325986	Green	-5.33333	0.00398611	Blue	2.66667	0.112477	Green	-3	0.205187	Green	0.0521598	0.156479	0.339039	0	Deide_21080
Deide_13820	hypothetical protein	6.58281	15101.5	2	15	0.993276	F059433	DR42 NI Bio2	59.8	2	22.0588	0	2	2	2	2	0	3	0	2	2	0	1.5	0.325986	Green	1.16667	0.397628	Red	1	0.500238	Red	-1.28571	0.369912	Red	0.132437	0.397311	0.198655	0.264874	Deide_13820
Deide_2p00030	putative 2-dehydro-3-deoxyglucarate aldolase	5.19018	26135.6	2	10	0.38262	F059426	DR19 3KGy Bio1	94.71	2	14.2292	0	2	4	0	2	2	0	0	0	0	0	1.5	0.325986	Green	-1.66667	0.187031	Green	-1.2	0.315528	Red	-3	0.205187	Green	0.076524	0.229572	0.076524	0	Deide_2p00030
Deide_05540	putative carboxyvinyl-carboxyphosphonate phosphorylmutase	4.88711	27521.5	12	180	6.54034	F059423	DR42 3KGy Bio3	378.717	8	52.6515	21	25	17	16	12	17	13	15	7	15	22	-1.5	0.129683	Green	-1.02128	0.472159	Red	-1.5	0.11031	Green	-1.02128	0.331709	Red	1.67142	1.63509	1.63509	1.59875	Deide_05540
Deide_20440	putative Basic membrane protein family protein, precursor; putative Uncharacterized ABC-type transport system, periplasmic	9.28567	39144.2	9	162	4.13854	F059424	DR42 3KGy Bio1	537	9	35.4054	8	8	3	9	3	22	24	23	24	22	16	-1.5	0.251294	Green	-1.10769	0.199338	Red	2.66667	0.00422221	Blue	3.61111	0.000720444	Blue	0.408745	0.383199	1.76271	1.58389	Deide_20440
Deide_20272	putative nucleoside-diphosphate-sugar epimerase	9.41648	32598.3	8	87	2.66885	F059432	DR42 NI Bio3	217.08	6	32.5424	8	8	5	9	1	10	11	12	7	7	9	-1.5	0.251294	Green	-1.38462	0.00972088	Orange	1.33333	0.25556	Red	1.44444	0.165002	Red	0.490823	0.460147	1.01232	0.705559	Deide_20272
Deide_06491	hypothetical protein	6.42782	104628	8	60	0.573461	F059435	DR19 NI Bio2	275.52	5	7.65912	11	3	3	4	6	7	7	9	0	6	4	-1.5	0.233618	Green	-2	0.0415564	Blue	1.08333	0.309909	Red	-1.23077	0.329398	Red	0.133808	0.12425	0.219827	0.0955769	Deide_06491
Deide_14710	hypothetical protein	5.02344	31211.7	7	20	0.640786	F059434	DR42 NI Bio1	166.74	3	14.9466	4	1	1	3	0	5	2	1	1	0	2	-1.5	0.258308	Green	-1.83333	0.13972	Green	1.04762	0.311365	Red	-1.16667	0.42113	Red	0.160197	0.128157	0.256314	0.0961179	Deide_14710
Deide_20190	putative 1-(5-phosphoribosyl)-5- ((5-phosphoribosylamino)methylideneamino)imidazole-4- carboxamide isomerase	5.13017	27023.3	6	43	1.59122	F059437	DR19 NI Bio3	251.39	6	44.6215	5	7	3	4	4	3	3	4	4	2	4	-1.5	0.212877	Green	1	0.5	Red	-1.61538	0.197766	Green	-1.07692	0.342454	Red	0.444062	0.407057	0.370052	0.370052	Deide_20190
Deide_13240	putative membrane-associated zinc metalloproteases; putative membrane protein	10.0501	40009.6	6	25	0.62485	F059433	DR42 NI Bio2	187.9	4	19.6809	1	2	0	0	2	5	8	7	0	0	0	-1.5	0.233417	Green	-7.66667	0.00082131	Blue	3.06667	0.0334774	Blue	-1.66667	0.333984	Green	0.074982	0.049988	0.49988	0	Deide_13240
Deide_00230	Conserved hypothetical protein, precursor; putative membrane protein	10.1516	74831.9	6	20	0.267266	F059432	DR42 NI Bio3	243.76	4	7.84593	2	1	0	0	2	3	4	8	0	0	0	-1.5	0.233417	Green	-6	0.0153507	Blue	2.4	0.0878767	Green	-1.66667	0.333984	Green	0.0400899	0.0267266	0.200449	0	Deide_00230
Deide_11160	putative amidase	5.25055	48510.9	5	11	0.226753	F059433	DR42 NI Bio2	106.1	3	9.16844	1	0	0	0	0	0	3	3	2	2	0	-1.5	0.367164	Green	-1.28571	0.304327	Red	2	0.184992	Green	2.33333	0.229718	Green	0.0206139	0	0.123684	0.0824557	Deide_11160
Deide_17760	putative roadblock/LC7	4.63674	17221.1	4	67	3.89058	F059432	DR42 NI Bio3	180.5	4	29.8137	5	7	5	2	4	10	9	11	2	8	4	-1.5	0.212877	Green	-1.94118	0.0226501	Blue	1.57143	0.175033	Green	1.21429	0.21244	Red	0.696821	0.638752	1.74205	0.812957	Deide_17760
Deide_02370	Conserved hypothetical protein, precursor	7.75247	17556.9	4	31	1.76568	F059437	DR19 NI Bio3	220.46	4	62.1951	2	5	2	2	2	2	4	2	2	4	4	-1.5	0.274403	Green	1.18182	0.259259	Red	-1.22727	0.260524	Red	1.44444	0.262321	Red	0.398703	0.341745	0.45566	0.569576	Deide_02370
Deide_10560	putative beta-hydroxyacyl-acyl carrier protein (ACP) dehydratase	6.28996	15762.1	3	37	2.3474	F059437	DR19 NI Bio3	94.74	2	13.3803	2	7	3	2	3	4	3	2	4	3	4	-1.5	0.194949	Green	1.16667	0.18695	Red	-1.375	0.270602	Red	1.27273	0.206275	Red	0.570989	0.507546	0.570989	0.697875	Deide_10560
Deide_20510	putative Na+/H+-dicarboxylate symporter; putative membrane protein	6.45859	46592.5	3	37	0.794119	F059428	DR19 3KGy Bio2	159.11	3	12.6697	6	6	2	4	5	7	3	4	0	0	0	-1.5	0.212877	Green	-5.66667	0.00890208	Blue	-1.23529	0.295611	Red	-4.66667	0.078789	Green	0.257552	0.23609	0.300478	0	Deide_20510
Deide_03740	putative Histidinol dehydrogenase, (HDH)	5.19928	45521	3	19	0.417389	F059434	DR42 NI Bio1	126.19	3	13.5632	1	1	0	0	1	5	5	3	0	2	1	-1.5	0.326988	Green	-2.66667	0.00972088	Blue	2.66667	0.112477	Green	1.5	0.292134	Green	0.0439357	0.0219679	0.285582	0.0659036	Deide_03740
Deide_08900	putative YCII-related protein	6.16196	10705.5	3	16	1.49456	F059435	DR19 NI Bio2	71.32	3	34.6939	3	2	1	3	0	3	3	0	0	0	1	-1.5	0.258308	Green	-2.25	0.0945018	Green	-1.16667	0.357387	Red	-1.75	0.267055	Green	0.467051	0.373641	0.560461	0.0934102	Deide_08900
Deide_22800	putative agmatine deiminase	4.65008	37499.6	3	14	0.373338	F059432	DR42 NI Bio3	42.86	1	5.98802	1	1	1	0	0	2	2	3	2	1	1	-1.5	0.326988	Green	-1.42857	0.0505958	Red	1.66667	0.26948	Green	1.75	0.229718	Green	0.053334	0.026667	0.186669	0.106668	Deide_22800
Deide_13560	putative Nicotinate-nucleotide diphosphorylase, carboxylating (Nicotinate-nucleotide pyrophosphorylase, carboxylating)(Quinolinate phosphoribosyltransferase, decarboxylating)	5.92371	30219.9	3	8	0.264727	F059433	DR42 NI Bio2	53.64	2	11.6608	1	0	0	0	0	1	3	2	0	1	0	-1.5	0.367164	Green	-2.25	0.0333833	Blue	2	0.184992	Green	1.33333	0.376934	Red	0.0330908	0	0.198545	0.0330908	Deide_13560
Deide_18820	putative 30S ribosomal protein S14	10.5087	6982.51	2	50	7.16075	F059435	DR19 NI Bio2	79.78	2	27.8689	6	6	4	4	3	6	6	6	4	2	3	-1.5	0.212877	Green	-1.75	0.00327252	Blue	1	0.497665	Red	-1.16667	0.342454	Red	1.71858	1.57537	2.57787	1.28894	Deide_18820
Deide_12771	conserved hypothetical protein, precursor	9.07261	18262.7	2	23	1.2594	F059435	DR19 NI Bio2	80.34	2	14.4509	6	4	2	4	3	2	0	2	0	0	0	-1.5	0.296403	Green	-2.33333	0.058108	Green	-2.57143	0.0918428	Green	-4	0.122825	Green	0.547563	0.492807	0.219025	0	Deide_12771
Deide_06340	putative recombination protein	5.97396	21587.4	2	21	0.972791	F059437	DR19 NI Bio3	88.32	2	23.7374	3	4	4	0	2	2	2	1	0	1	2	-1.5	0.274403	Green	-1.33333	0.18695	Red	-1.6875	0.162877	Green	-1.5	0.369912	Green	0.324264	0.27794	0.231617	0.13897	Deide_06340
Deide_20100	putative endoribonuclease L-PSP; putative YjgF-like protein	5.25055	13266	2	21	1.583	F059435	DR19 NI Bio2	89.97	2	25.6	3	4	2	2	2	0	2	0	2	2	2	-1.5	0.274403	Green	1.8	0.058108	Green	-2.7	0.0788417	Green	1	0.496516	Red	0.527667	0.452286	0.150762	0.452286	Deide_20100
Deide_02190	hypothetical protein	8.8592	29987	2	17	0.566913	F059432	DR42 NI Bio3	76.81	1	9.15493	2	1	1	1	0	2	3	4	1	0	2	-1.5	0.233417	Green	-2	0.035242	Blue	1.6	0.223271	Green	1.2	0.292134	Red	0.100043	0.0666956	0.30013	0.100043	Deide_02190
Deide_01230	putative Aminopeptidase, (Heat stable aminopeptidase)	4.94144	45637.9	2	14	0.306763	F059433	DR42 NI Bio2	95.25	2	6.69856	0	1	0	0	0	2	4	4	2	1	0	-1.5	0.367164	Green	-2.16667	0.0286176	Blue	2.88889	0.0852063	Green	2	0.292134	Green	0.0219116	0	0.219116	0.0657348	Deide_01230
Deide_01400	putative Short-chain dehydrogenase/reductase SDR precursor	5.36715	23869.3	2	14	0.586527	F059437	DR19 NI Bio3	50.78	2	11.5556	2	3	1	1	2	1	0	2	2	0	0	-1.5	0.258308	Green	-1.2	0.362329	Red	-1.75	0.246239	Green	-1.4	0.267055	Red	0.209474	0.167579	0.125684	0.0837896	Deide_01400
Deide_17900	hypothetical protein	5.50393	44126.5	2	13	0.294608	F059424	DR42 3KGy Bio1	80.17	2	9.57179	0	1	0	0	0	1	2	0	4	3	2	-1.5	0.367164	Green	2	0.035242	Blue	1.33333	0.309484	Red	4	0.0969917	Green	0.0226621	0	0.0679864	0.203959	Deide_17900
Deide_08670	putative Methyltransferase	5.27335	32524	2	10	0.307465	F059433	DR42 NI Bio2	91.64	2	9.33333	0	1	0	0	0	1	3	3	0	2	0	-1.5	0.367164	Green	-2	0.0759173	Green	2.22222	0.146631	Green	1.66667	0.296401	Green	0.0307465	0	0.215226	0.0614931	Deide_08670
Deide_17590	putative UDP-N-acetylmuramoyl-tripeptide--D-alanyl-D-alanine ligase (UDP-MurNAc-pentapeptide synthetase)	5.16273	45541.5	2	10	0.21958	F059437	DR19 NI Bio3	31.09	1	6.69746	0	2	0	1	0	2	2	2	1	0	0	-1.5	0.326988	Green	-2.25	0.00376511	Blue	1.5	0.33998	Green	1	0.398285	Red	0.0439159	0.021958	0.131748	0.021958	Deide_17590
Deide_00580	putative sugar ABC transporter, periplasmic component	9.6785	44813.3	2	8	0.178519	F059425	DR42 3KGy Bio2	49.13	1	5.04808	1	0	0	0	0	1	1	0	2	3	0	-1.5	0.367164	Green	1.6	0.174321	Green	1.11111	0.312235	Red	2.66667	0.180638	Green	0.0223148	0	0.0446296	0.111574	Deide_00580
Deide_19972	hypothetical protein	4.77184	33044.3	2	7	0.211837	F059435	DR19 NI Bio2	24.11	1	6.10932	2	0	0	0	1	0	1	0	0	2	1	-1.5	0.326988	Green	1.5	0.18695	Green	-1.5	0.315528	Green	1.5	0.292134	Green	0.0605248	0.0302624	0.0302624	0.0907873	Deide_19972
Deide_18340	putative electron transport protein SCO1/SenC	7.81687	24373.7	2	6	0.246167	F059437	DR19 NI Bio3	60.85	2	19.8238	1	2	2	0	0	0	1	0	0	0	0	-1.5	0.233417	Green	-1.33333	0.187272	Red	-1.875	0.223561	Green	-1.66667	0.333984	Green	0.123083	0.0820556	0.0410278	0	Deide_18340
Deide_00410	putative Polysaccharide pyruvyl transferase	9.70273	34594.5	2	5	0.144531	F059433	DR42 NI Bio2	45.01	2	13.1098	1	0	0	0	0	0	2	0	0	2	0	-1.5	0.367164	Green	1	0.5	Red	1.11111	0.312235	Red	1.66667	0.296401	Green	0.0289063	0	0.0578126	0.0578126	Deide_00410
Deide_03840	putative N6-adenine-specific DNA methylase; putative RNA methylase	9.74582	40682.3	2	5	0.122904	F059425	DR42 3KGy Bio2	71.48	1	4.12088	0	1	0	0	0	0	0	0	1	2	1	-1.5	0.367164	Green	2.33333	0.00810532	Blue	-1.5	0.356406	Green	2.33333	0.229718	Green	0.0245807	0	0	0.0983228	Deide_03840
Deide_09620	putative Formyltetrahydrofolate deformylase (Formyl-FH(4) hydrolase)	6.26573	32622.7	2	4	0.122614	F059437	DR19 NI Bio3	33.13	1	5.49828	0	1	0	0	0	1	1	1	0	0	0	-1.5	0.367164	Green	-2	1.32743e-06	Blue	1.33333	0.309484	Red	1	0.506501	Red	0.0306535	0	0.0919605	0	Deide_09620
Deide_08430	putative signal peptidase I (leader peptidase I) (SPase I) (Peptidase S26A)	9.56	30537.7	2	3	0.0982394	F059437	DR19 NI Bio3	48.44	1	3.61011	0	1	0	0	0	1	1	0	0	0	0	-1.5	0.367164	Green	-1.66667	0.0582571	Green	1.11111	0.312235	Red	1	0.506501	Red	0.0327465	0	0.0654929	0	Deide_08430
Deide_21810	putative amidohydrolase	5.3468	34603.7	2	2	0.0577973	F059437	DR19 NI Bio3	21.82	1	6.58307	0	1	0	0	0	0	0	1	0	0	0	-1.5	0.367164	Green	-1.33333	0.187272	Red	-1.125	0.356406	Red	1	0.506501	Red	0.0288987	0	0.0288987	0	Deide_21810
Deide_06050	putative 50S ribosomal protein L7/L12	4.70278	12498.7	5	238	19.0421	F059432	DR42 NI Bio3	234.96	4	28.9256	23	28	19	18	11	30	29	28	14	19	19	-1.55882	0.0778255	Green	-1.63636	0.00135433	Blue	1.13208	0.287816	Red	1.07843	0.290694	Red	4.08044	3.84041	6.96075	4.16045	Deide_06050
Deide_04600	putative phenylacetic acid degradation protein	6.13686	76639.7	11	55	0.717644	F059437	DR19 NI Bio3	235.13	6	18.6704	5	11	5	4	5	2	2	3	5	5	8	-1.58824	0.169089	Green	2.1	0.0126932	Blue	-2.7	0.0475663	Blue	1.23529	0.256899	Red	0.208769	0.182673	0.0913365	0.234865	Deide_04600
Deide_15190	putative Histidine triad protein (HIT family protein)	5.72967	12778.6	4	64	5.00837	F059434	DR42 NI Bio1	193.54	4	47.8261	10	6	6	3	5	12	5	11	0	5	1	-1.58824	0.169089	Green	-3.44444	0.0256872	Blue	1.14815	0.320872	Red	-1.88889	0.180735	Green	1.25209	1.09558	2.19116	0.469535	Deide_15190
Deide_2p00780	hypothetical protein	6.20536	118659	20	175	1.47481	F059433	DR42 NI Bio2	669.62	15	24.1121	21	12	5	12	13	12	31	28	12	20	9	-1.59091	0.111321	Green	-1.68182	0.106287	Green	1.40952	0.084331	Red	1.33333	0.144129	Red	0.278108	0.252825	0.598353	0.345528	Deide_2p00780
Deide_11700	putative succinate--CoA ligase (succinyl-CoA synthetase) alpha subunit	5.19938	30803.9	9	272	8.83005	F059432	DR42 NI Bio3	508.09	8	32.5581	25	25	17	17	12	32	31	32	28	28	25	-1.59184	0.0802657	Green	-1.16667	0.00572346	Orange	1.25641	0.130977	Red	1.71429	0.0237913	Blue	1.62317	1.49332	3.08403	2.62954	Deide_11700
Deide_14730	HAMP domain protein; putative membrane protein	5.04715	58081.1	12	147	2.53095	F059437	DR19 NI Bio3	593.25	10	33.6957	22	23	13	16	12	21	11	14	7	4	4	-1.60227	0.063705	Green	-2.72222	0.0149022	Blue	-1.43878	0.098981	Red	-2.44444	0.0327819	Blue	0.774779	0.70591	0.791997	0.25826	Deide_14730
Deide_01150	putative Glutaminyl-tRNA synthetase,(Glutamine--tRNA ligase) (GlnRS)	5.57596	90769.6	14	251	2.76524	F059435	DR19 NI Bio2	593.51	11	19.3902	35	22	13	13	26	24	28	28	21	25	16	-1.60909	0.0515719	Green	-1.27692	0.0547649	Red	-1.06627	0.288724	Red	1.18182	0.159676	Red	0.627964	0.572879	0.881352	0.683048	Deide_01150
Deide_18410	putative molybdopterin oxidoreductase	5.98561	73544.4	6	36	0.4895	F059435	DR19 NI Bio2	184.73	5	11.0783	8	4	2	4	4	8	2	0	0	2	2	-1.61538	0.212877	Green	-1.85714	0.233802	Green	-1.61538	0.197766	Green	-1.85714	0.200047	Green	0.163167	0.135972	0.135972	0.0543889	Deide_18410
Deide_18000	hypothetical protein	4.75042	8492.47	4	40	4.71005	F059434	DR42 NI Bio1	194.86	4	70.2703	8	4	2	4	4	7	2	5	0	1	3	-1.61538	0.212877	Green	-2.42857	0.0606964	Green	-1.23529	0.295611	Red	-1.85714	0.200047	Green	1.41302	1.17751	1.64852	0.471005	Deide_18000
Deide_18200	putative sulfate transporter; putative membrane protein	7.16973	54903.5	3	47	0.856048	F059434	DR42 NI Bio1	189.9	3	9.39335	6	6	3	3	4	7	6	6	4	2	0	-1.61538	0.212877	Green	-2.44444	0.011323	Blue	1.04762	0.3913	Red	-1.44444	0.3154	Red	0.218565	0.182138	0.346062	0.109283	Deide_18200
Deide_11213	putative Stage V sporulation protein S (SpoVS)	9.67559	9636.27	3	46	4.77363	F059432	DR42 NI Bio3	241.71	3	61.9565	6	6	3	4	3	6	2	8	0	2	6	-1.61538	0.212877	Green	-1.72727	0.172636	Green	-1.10526	0.401183	Red	-1.18182	0.3154	Red	1.24529	1.03775	1.66039	0.830197	Deide_11213
Deide_21100	putative septum site-determining, Cell division inhibitor	5.02885	28256.2	7	104	3.68061	F059434	DR42 NI Bio1	375.28	7	42.1053	13	12	8	8	6	15	13	8	6	5	10	-1.62	0.117459	Green	-1.625	0.0624399	Green	-1.03846	0.360237	Red	-1.04167	0.479842	Red	0.884763	0.778591	1.27406	0.743201	Deide_21100
Deide_12700	putative Electron transfer flavoprotein subunit beta (Beta-ETF) (Electron transfer flavoprotein small subunit) (ETFSS)	5.0058	27686.5	4	39	1.40863	F059434	DR42 NI Bio1	265.22	4	22.1344	6	5	2	3	4	7	3	4	1	2	2	-1.625	0.211585	Green	-2.125	0.0369631	Blue	-1.14706	0.278219	Red	-1.5	0.249771	Red	0.397305	0.325068	0.505661	0.180593	Deide_12700
Deide_2p01610	putative precorrin-4 C(11)-methyltransferase	6.13819	27702.4	4	43	1.55221	F059437	DR19 NI Bio3	146.61	3	25.969	3	7	2	2	4	7	4	7	0	3	4	-1.63636	0.188023	Green	-2.1	0.0394638	Blue	1.16667	0.389368	Red	-1.1	0.340046	Red	0.36098	0.288784	0.649763	0.252686	Deide_2p01610
Deide_20770	putative fructose IIC component, phosphotransferase system; putative membrane protein	9.06469	63366.7	11	181	2.85639	F059434	DR42 NI Bio1	493.74	10	32.4367	23	21	5	18	16	23	26	28	7	6	8	-1.64286	0.0892427	Green	-3.33333	0.000140984	Blue	1.15942	0.20452	Red	-1.75	0.131201	Green	0.694371	0.615466	1.21515	0.331405	Deide_20770
Deide_00370	hypothetical protein	4.20945	46713.8	8	166	3.55356	F059437	DR19 NI Bio3	461.52	8	34.4156	22	22	11	11	17	14	20	16	12	13	8	-1.64286	0.0892427	Green	-1.47222	0.0360461	Orange	-1.30189	0.18119	Red	-1.16667	0.40538	Red	0.941907	0.834872	1.07035	0.70643	Deide_00370
Deide_08270	conserved hypothetical protein, precursor; putative membrane protein	6.11233	37324.7	5	39	1.04489	F059434	DR42 NI Bio1	236.49	4	19.0202	6	3	0	3	4	8	8	7	0	0	0	-1.65	0.194949	Green	-8.66667	1.06498e-05	Blue	1.57576	0.13041	Green	-3.33333	0.164339	Green	0.241127	0.187544	0.616215	0	Deide_08270
Deide_20660	putative Rieske 2Fe-2S protein	6.12536	24227.3	3	34	1.40337	F059434	DR42 NI Bio1	85.22	2	14.0909	5	4	3	1	3	6	2	3	3	2	2	-1.65	0.194949	Green	-1.4	0.172636	Red	-1.17857	0.270602	Red	1	0.390433	Red	0.371482	0.28893	0.454033	0.28893	Deide_20660
Deide_07550	putative oxidoreductase	5.68238	25117.2	3	25	0.995332	F059428	DR19 3KGy Bio2	118.47	3	24.7934	5	4	4	0	3	0	2	3	0	1	3	-1.65	0.194949	Green	-1.14286	0.401241	Red	-2.0625	0.104289	Green	-1.42857	0.296271	Red	0.35832	0.278693	0.199066	0.159253	Deide_07550
Deide_09680	putative tRNA-i 6A37 modification enzyme MiaB (2-methylthioadenine synthetase)	6.14509	50776.9	5	29	0.571126	F059434	DR42 NI Bio1	218.48	4	19.1721	4	4	1	5	0	5	5	4	1	0	0	-1.66667	0.273099	Green	-4.25	0.000388954	Blue	1.13333	0.310708	Red	-2.25	0.205187	Green	0.157552	0.118164	0.275716	0.019694	Deide_09680
Deide_21550	putative serine protease, precursor	9.82628	38460	8	53	1.37805	F059435	DR19 NI Bio2	288.08	5	23.224	13	4	6	7	1	9	7	6	0	0	0	-1.67647	0.120703	Green	-8.33333	0.000571776	Blue	-1.14	0.293334	Red	-5.66667	0.0462158	Blue	0.442017	0.364014	0.572022	0	Deide_21550
Deide_10680	putative cell division protein FtsX; putative membrane protein	9.03903	30998.9	3	32	1.0323	F059433	DR42 NI Bio2	190.53	3	19.2308	5	2	0	3	2	6	8	6	0	0	0	-1.6875	0.173148	Green	-7.66667	0.00028141	Blue	1.7037	0.119356	Green	-2.66667	0.21389	Green	0.225815	0.161296	0.645184	0	Deide_10680
Deide_07360	putative Fructose-bisphosphatase	5.2323	35656.3	8	40	1.12182	F059434	DR42 NI Bio1	205.37	5	19.4611	2	4	0	2	2	10	8	3	3	4	2	-1.71429	0.242559	Green	-2	0.0688637	Green	2	0.130283	Green	1.71429	0.204597	Green	0.168273	0.112182	0.588956	0.25241	Deide_07360
Deide_02010	Conserved hypothetical protein, precursor	5.37103	96439.9	7	30	0.311074	F059433	DR42 NI Bio2	285.35	5	9.68784	4	2	0	0	4	3	10	7	0	0	0	-1.71429	0.242559	Green	-7.66667	0.0151383	Blue	1.91667	0.119356	Green	-2.33333	0.267055	Green	0.0622149	0.0414766	0.207383	0	Deide_02010
Deide_11050	putative phosphoribosylamine--glycine ligase (Glycinamide ribonucleotide synthetase) (phosphoribosylglycinamide synthetase)	5.3744	43385.4	4	28	0.645378	F059437	DR19 NI Bio3	99.44	3	18.5096	2	4	1	3	0	3	4	4	1	3	3	-1.71429	0.242559	Green	-1.4	0.0740741	Red	1.16667	0.311019	Red	1.42857	0.250293	Red	0.138295	0.0921968	0.253541	0.161344	Deide_11050
Deide_07770	putative chlorite dismutase	5.4909	28809.3	2	21	0.72893	F059435	DR19 NI Bio2	74.96	2	7.66129	3	3	1	2	1	2	3	2	1	3	0	-1.71429	0.242559	Green	-1.42857	0.174321	Red	-1.2	0.367697	Red	1	0.394001	Red	0.208266	0.138844	0.242977	0.138844	Deide_07770
Deide_18770	putative 50S ribosomal protein L30	9.98919	6074.37	7	120	19.7551	F059435	DR19 NI Bio2	181.15	5	85.4545	17	12	7	10	7	14	8	14	10	11	10	-1.72222	0.0960016	Green	-1.14706	0.228626	Red	-1.19231	0.257704	Red	1.25926	0.225568	Red	4.77416	3.95103	5.92654	5.10341	Deide_18770
Deide_00500	hypothetical protein	4.89513	69484	9	146	2.1012	F059434	DR42 NI Bio1	412.38	7	23.2339	16	20	6	13	11	24	13	16	9	13	5	-1.72727	0.0910822	Green	-1.86667	0.048489	Blue	-1.01786	0.445569	Red	-1.1	0.46743	Red	0.518105	0.431754	0.762766	0.388579	Deide_00500
Deide_20700	putative response regulator, NarL	4.97666	24241.6	8	95	3.91889	F059437	DR19 NI Bio3	313.21	6	35.6481	12	14	8	0	13	9	6	6	9	4	14	-1.75	0.122774	Green	1.25	0.274212	Red	-1.75	0.108595	Green	1.25	0.281405	Red	1.07254	0.86628	0.86628	1.11379	Deide_20700
Deide_17030	putative orotidine-5 -phosphate decarboxylase	6.21001	27835.3	6	53	1.90406	F059434	DR42 NI Bio1	214.26	4	30.2239	6	6	1	3	5	7	6	5	3	5	6	-1.75	0.212877	Green	-1.23529	0.137288	Red	1	0.497665	Red	1.41667	0.21244	Red	0.431107	0.32333	0.64666	0.502958	Deide_17030
Deide_01710	putative Acetyl-coenzyme A carboxylase carboxyl transferase subunit beta; (ACCase beta chain)	6.15358	32446.7	5	73	2.24984	F059425	DR42 3KGy Bio2	192.76	4	23.3108	10	9	6	7	2	8	6	5	5	7	8	-1.75	0.133337	Green	1.04545	0.401241	Red	-1.43182	0.174124	Red	1.27778	0.219817	Red	0.585575	0.462296	0.585575	0.616395	Deide_01710
Deide_12980	putative Cytochrome c precursor	4.50439	26605.7	4	94	3.53308	F059424	DR42 3KGy Bio1	228.74	4	23.2472	8	11	5	7	3	8	13	11	14	6	8	-1.75	0.133337	Green	-1.12903	0.329874	Red	1.11111	0.256627	Red	1.72222	0.109397	Green	0.714134	0.56379	1.20275	1.05241	Deide_12980
Deide_2p00380	putative Fe3+-siderophore ABC transporter, periplasmic component	10.2013	33061.8	3	38	1.14936	F059426	DR19 3KGy Bio1	113.14	3	17.7419	6	6	7	0	2	5	4	4	0	1	3	-1.75	0.212877	Green	-2.28571	0.0167359	Blue	-1.3125	0.295611	Red	-1.71429	0.249771	Green	0.362957	0.272218	0.393203	0.120986	Deide_2p00380
Deide_04602	hypothetical protein	4.4956	80911.4	2	25	0.30898	F059434	DR42 NI Bio1	96.23	2	4.36409	3	2	0	0	3	4	4	4	1	4	0	-1.75	0.258308	Green	-1.875	0.0621011	Green	1.42857	0.249956	Red	1.33333	0.293213	Red	0.061796	0.0370776	0.14831	0.061796	Deide_04602
Deide_04730	putative oxidoreductase	6.29528	24929.4	2	8	0.320906	F059435	DR19 NI Bio2	64.55	2	12.2881	3	2	0	2	1	0	0	0	0	0	0	-1.75	0.258308	Green	1	0.5	Red	-3.5	0.134641	Green	-2	0.333435	Green	0.200567	0.12034	0	0	Deide_04730
Deide_12620	putative Branched-chain amino acid ABC transporter, ATP-binding component	6.72599	30267.7	10	113	3.73335	F059434	DR42 NI Bio1	419.93	7	33.5766	14	15	9	9	5	16	11	12	7	5	10	-1.78846	0.0643432	Green	-1.68	0.0273876	Blue	-1.10714	0.309284	Red	-1.04	0.377322	Red	0.958116	0.759885	1.2885	0.726847	Deide_12620
Deide_09840	putative Aminotransferase class-V	5.56947	41161.2	6	36	0.874611	F059425	DR42 3KGy Bio2	128.77	4	19.5373	2	2	0	2	0	3	6	3	6	9	3	-1.8	0.199689	Green	1.4	0.18695	Red	1.66667	0.249956	Green	4.2	0.0159648	Blue	0.097179	0.0485895	0.291537	0.437305	Deide_09840
Deide_01050	putative Thioesterase superfamily	5.78329	17130.7	4	37	2.15987	F059437	DR19 NI Bio3	160.41	4	29.6053	2	8	2	3	2	2	5	2	4	5	2	-1.8	0.188023	Green	1.16667	0.321665	Red	-1.5	0.278977	Green	1.4	0.206275	Red	0.583749	0.408624	0.525374	0.642123	Deide_01050
Deide_20314	putative polysaccharide biosynthesis protein; putative membrane protein	10.0482	45739.2	2	16	0.349809	F059435	DR19 NI Bio2	101.32	2	7.0922	4	0	0	0	2	4	3	3	0	0	0	-1.8	0.199689	Green	-4.33333	0.000282636	Blue	1.44444	0.284463	Red	-1.66667	0.333984	Green	0.0874523	0.0437262	0.218631	0	Deide_20314
Deide_22350	putative ABC transporter, permease component	10.1205	22786.6	2	15	0.65828	F059434	DR42 NI Bio1	93.11	2	13.7615	2	2	0	0	2	3	3	3	0	0	0	-1.8	0.199689	Green	-4	1.64528e-08	Blue	1.33333	0.358884	Red	-1.66667	0.333984	Green	0.175541	0.0877707	0.394968	0	Deide_22350
Deide_10410	putative Ribosomal protein S1-like RNA-binding domain protein	9.44638	14143.4	6	121	8.55522	F059434	DR42 NI Bio1	208.78	4	32.5397	13	14	10	7	4	14	12	9	12	13	13	-1.8125	0.0876411	Green	1.07895	0.26954	Red	-1.14474	0.253946	Red	1.70833	0.0715716	Green	1.90902	1.48479	2.47465	2.68676	Deide_10410
Deide_01990	Conserved hypothetical protein, precursor	9.90735	17734.7	6	76	4.28538	F059437	DR19 NI Bio3	200.96	5	39.6341	10	11	6	4	6	8	7	5	9	6	4	-1.81579	0.0970747	Green	-1.04545	0.42704	Red	-1.5	0.1306	Red	1.15789	0.279543	Red	1.18412	0.902185	1.12773	1.07134	Deide_01990
Deide_02880	putative Phosphoribosylaminoimidazole carboxylase catalytic subunit, (AIR carboxylase), (AIRC)	5.50153	17207.8	4	63	3.66113	F059435	DR19 NI Bio2	163.49	4	46.6667	8	7	3	4	4	5	8	7	4	7	6	-1.82143	0.106386	Green	-1.15	0.233802	Red	-1.1087	0.289188	Red	1.42857	0.151015	Red	0.871698	0.639245	1.16226	0.987924	Deide_02880
Deide_10550	putative permease YjgP/YjgQ; putative membrane protein	9.36505	40958.2	5	38	0.927776	F059434	DR42 NI Bio1	279.02	4	19.1601	5	4	2	1	3	9	7	7	0	0	0	-1.83333	0.194949	Green	-8.66667	0.00016345	Blue	1.57576	0.13041	Green	-3	0.205187	Green	0.219736	0.146491	0.561548	0	Deide_10550
Deide_09850	hypothetical protein	8.02906	22741.8	9	103	4.5291	F059435	DR19 NI Bio2	451.48	9	68.599	21	15	6	12	10	9	4	7	9	4	6	-1.83871	0.0610338	Green	-1.04545	0.439498	Red	-2.47826	0.0101248	Blue	-1.40909	0.223135	Red	1.58299	1.23121	0.879436	0.835464	Deide_09850
Deide_06600	putative histidine kinase, classic	5.61062	84795	8	82	0.967038	F059432	DR42 NI Bio3	387.86	7	14.2119	8	10	0	6	7	17	11	18	0	1	4	-1.875	0.119766	Green	-6.125	0.00270134	Blue	1.63333	0.0948315	Green	-2	0.130835	Green	0.212277	0.153311	0.542485	0.0589657	Deide_06600
Deide_01210	hypothetical protein	4.95949	13901.3	3	18	1.29484	F059437	DR19 NI Bio3	147.81	3	32.5397	3	5	1	3	1	2	0	3	0	0	0	-1.875	0.157451	Green	-2.66667	0.0659196	Green	-1.875	0.147191	Green	-2.66667	0.21389	Green	0.575484	0.359677	0.359677	0	Deide_01210
Deide_14570	putative UDP-N-acetylmuramate dehydrogenase (UDP-N-acetylenolpyruvoylglucosamine reductase)	6.00273	31185.2	3	10	0.320665	F059433	DR42 NI Bio2	88.64	2	11.6041	1	2	0	1	0	0	3	3	0	0	0	-1.875	0.233417	Green	-3	0.0580804	Green	1.2	0.33998	Red	-1.33333	0.417	Red	0.0961996	0.0320665	0.192399	0	Deide_14570
Deide_17410	putative tRNA/rRNA methyltransferase	7.79142	27583.3	2	12	0.435046	F059435	DR19 NI Bio2	89.96	2	13.8889	3	0	0	1	0	2	2	2	0	0	2	-1.875	0.233417	Green	-1.8	0.058108	Green	1.2	0.33998	Red	1.25	0.296401	Red	0.108762	0.0362539	0.217523	0.0725077	Deide_17410
Deide_21290	putative Cupin domain protein	4.98909	14170.1	2	7	0.493997	F059435	DR19 NI Bio2	36.86	1	7.31707	2	1	0	0	1	0	0	0	1	2	0	-1.875	0.233417	Green	2	0.0792314	Green	-2.5	0.223561	Green	1.5	0.292134	Green	0.211713	0.070571	0	0.211713	Deide_21290
Deide_17160	putative sigma 54 modulation protein/ribosomal protein S30EA	6.53077	21703.8	2	4	0.184299	F059435	DR19 NI Bio2	61.61	2	22.8723	3	0	0	1	0	0	0	0	0	0	0	-1.875	0.233417	Green	1	0.5	Red	-2.5	0.223561	Green	-1.33333	0.417	Red	0.138225	0.0460749	0	0	Deide_17160
Deide_14031	Hypothetical protein, precursor	5.42164	66916.9	4	16	0.239102	F059437	DR19 NI Bio3	171.6	4	8.53081	0	7	2	2	0	4	0	0	0	1	0	-1.92857	0.173148	Green	-1.75	0.253579	Green	-1.92857	0.162877	Green	-1.75	0.267055	Green	0.104607	0.0597756	0.0597756	0.0149439	Deide_14031
Deide_14140	putative Indole-3-glycerol phosphate synthase (IGPS)	5.16723	28002.7	2	21	0.749927	F059437	DR19 NI Bio3	119.24	2	15.6716	3	4	0	4	0	2	0	2	1	2	3	-1.92857	0.173148	Green	1.28571	0.245884	Red	-1.92857	0.162877	Green	1.28571	0.318298	Red	0.249976	0.142843	0.142843	0.214265	Deide_14140
Deide_04410	putative arginine decarboxylase	5.49811	71221.6	3	34	0.477383	F059435	DR19 NI Bio2	149.3	3	4.53125	5	6	1	4	2	3	2	4	2	3	2	-1.95	0.134218	Green	-1.2	0.18695	Red	-1.625	0.197663	Green	1	0.390433	Red	0.154447	0.0982848	0.126366	0.0982848	Deide_04410
Deide_19850	putative orotate phosphoribosyltransferase	5.36684	20856.7	2	34	1.63017	F059437	DR19 NI Bio3	107.84	2	25.9067	5	6	5	0	2	1	5	6	0	0	4	-1.95	0.134218	Green	-2.14286	0.129386	Green	-1.3	0.278219	Red	-1.42857	0.296271	Red	0.527408	0.335623	0.575354	0.191785	Deide_19850
Deide_09240	putative 3-isopropylmalate dehydrogenase (Beta-IPM dehydrogenase) (IMDH)	5.68576	35720.2	8	110	3.07949	F059425	DR42 3KGy Bio2	445.31	7	27.9279	9	10	6	4	3	11	17	12	14	16	8	-1.96875	0.0854938	Green	-1.04878	0.418493	Red	1.36508	0.163551	Red	2.5625	0.0149178	Blue	0.531912	0.36394	1.11982	1.06382	Deide_09240
Deide_17950	hypothetical protein	5.69015	39889.8	9	83	2.08073	F059432	DR42 NI Bio3	414.68	8	30.3665	10	12	1	6	8	12	14	19	0	1	0	-2	0.097161	Green	-12	0.00112165	Blue	1.33333	0.222562	Red	-4.5	0.0416096	Blue	0.551519	0.376036	1.12811	0.025069	Deide_17950
Deide_22070	putative aminotransferase	5.5071	44346.1	7	22	0.496098	F059434	DR42 NI Bio1	188.45	4	23.8916	1	1	0	0	0	6	6	3	1	3	1	-2	0.326988	Green	-2.25	0.0250754	Blue	3	0.0878767	Green	2.66667	0.180638	Green	0.0450998	0	0.338248	0.112749	Deide_22070
Deide_20310	putative asparagine synthase (glutamine-hydrolyzing, glutamine-dependent asparagine synthetase)	6.36669	69553	6	85	1.22209	F059433	DR42 NI Bio2	258.82	6	15.6051	13	9	5	7	3	9	8	13	5	4	9	-2	0.097161	Green	-1.57143	0.0688637	Green	-1.09091	0.427218	Red	1.16667	0.355496	Red	0.316305	0.215663	0.431326	0.258795	Deide_20310
Deide_11200	putative metal dependent phosphohydrolase	5.30703	139364	5	23	0.165035	F059435	DR19 NI Bio2	199.82	4	4.40352	8	2	3	0	3	4	1	2	0	0	0	-2	0.188023	Green	-3.33333	0.0286346	Blue	-1.8	0.1752	Green	-3	0.205187	Green	0.0717544	0.0430527	0.0502281	0	Deide_11200
Deide_03100	hypothetical protein	4.96889	14167.3	4	50	3.52925	F059434	DR42 NI Bio1	203.71	4	43.7037	4	6	2	4	0	8	6	6	3	5	6	-2	0.188023	Green	-1.35294	0.072352	Red	1.27778	0.244627	Red	1.88889	0.140706	Green	0.705849	0.423509	1.4117	0.988189	Deide_03100
Deide_06521	hypothetical protein	5.9552	145614	4	23	0.157952	F059435	DR19 NI Bio2	159.81	4	5.22565	5	1	0	1	2	2	5	3	0	2	2	-2	0.242559	Green	-1.85714	0.072352	Green	1.08333	0.392387	Red	1.16667	0.37288	Red	0.041205	0.0206025	0.0686749	0.02747	Deide_06521
Deide_21310	hypothetical protein	5.75369	17093.7	3	48	2.80806	F059437	DR19 NI Bio3	165.33	3	27.5641	6	8	4	2	3	6	6	4	2	3	4	-2	0.149033	Green	-1.58333	0.0286176	Blue	-1.26316	0.30918	Red	1	0.492549	Red	0.819016	0.52651	0.936018	0.52651	Deide_21310
Deide_21610	putative histidine kinase, classic	5.16186	108207	3	28	0.258764	F059432	DR42 NI Bio3	172	3	4.77674	4	2	0	0	3	3	4	6	1	3	2	-2	0.242559	Green	-1.77778	0.0456301	Blue	1.33333	0.294864	Red	1.5	0.318298	Green	0.0554495	0.0277247	0.120141	0.0554495	Deide_21610
Deide_00810	putative Carbamoyl-phosphate synthase small chain,(Carbamoyl- phosphate synthetase glutamine chain)	6.0082	43944	3	12	0.273075	F059433	DR42 NI Bio2	120.18	3	15.0376	1	1	0	0	0	3	4	0	1	2	0	-2	0.326988	Green	-1.66667	0.18695	Green	1.66667	0.26948	Green	2	0.292134	Green	0.0455125	0	0.159294	0.0682687	Deide_00810
Deide_20040	putative indigoidine synthase A like protein	5.58669	32409.1	3	8	0.246844	F059425	DR42 3KGy Bio2	90.25	2	15.0641	1	1	0	0	0	0	2	0	0	3	1	-2	0.326988	Green	1.4	0.289508	Red	-1.2	0.315528	Red	2.33333	0.229718	Green	0.061711	0	0.061711	0.123422	Deide_20040
Deide_12110	putative Methionyl aminopeptidase (Methionine aminopeptidase)(MAP)(Peptidase M)	6.31434	27328.1	3	5	0.182962	F059434	DR42 NI Bio1	93.72	2	14.2292	1	1	0	0	0	3	0	0	0	0	0	-2	0.326988	Green	-2	0.186986	Green	1	0.500238	Red	1	0.506501	Red	0.0731847	0	0.109777	0	Deide_12110
Deide_06690	hypothetical protein	6.13901	19517.2	2	24	1.22968	F059435	DR19 NI Bio2	104.98	2	21.9653	4	6	3	1	2	1	1	1	1	1	3	-2	0.188023	Green	1.33333	0.187031	Red	-3	0.0918428	Green	-1.125	0.369912	Red	0.512368	0.307421	0.15371	0.256184	Deide_06690
Deide_08460	putative cell envelope-related transcriptional attenuator, precursor	9.53998	40287.1	2	11	0.27304	F059432	DR42 NI Bio3	114.88	2	8.44327	0	2	0	0	0	2	2	5	0	0	0	-2	0.326988	Green	-4	0.0199808	Blue	2	0.223271	Green	1	0.506501	Red	0.0496437	0	0.223397	0	Deide_08460
Deide_19930	putative lmbE-like protein	5.63904	26799.4	2	9	0.335828	F059434	DR42 NI Bio1	115.78	2	13.6929	2	0	0	0	0	4	1	2	0	0	0	-2	0.326988	Green	-3.33333	0.0286346	Blue	1.66667	0.26948	Green	1	0.506501	Red	0.0746285	0	0.2612	0	Deide_19930
Deide_13140	hypothetical protein	5.89963	14874.6	2	3	0.201686	F059437	DR19 NI Bio3	37.11	1	7.57576	0	2	0	0	0	1	0	0	0	0	0	-2	0.326988	Green	-1.33333	0.187272	Red	-1.5	0.315528	Green	1	0.506501	Red	0.134457	0	0.0672286	0	Deide_13140
Deide_01450	hypothetical protein	6.28464	16018.4	2	2	0.124857	F059437	DR19 NI Bio3	126.02	2	18.2432	0	2	0	0	0	0	0	0	0	0	0	-2	0.326988	Green	1	0.5	Red	-2	0.315528	Green	1	0.506501	Red	0.124857	0	0	0	Deide_01450
Deide_12421	hypothetical protein, precursor	5.99425	95668.7	2	2	0.0209055	F059435	DR19 NI Bio2	117.14	2	4.43723	2	0	0	0	0	0	0	0	0	0	0	-2	0.326988	Green	1	0.5	Red	-2	0.315528	Green	1	0.506501	Red	0.0209055	0	0	0	Deide_12421
Deide_16970	putative cob(I)yrinic acid a,c-diamide adenosyltransferase	6.23486	20859.7	2	2	0.0958788	F059435	DR19 NI Bio2	27.82	1	12.6316	1	1	0	0	0	0	0	0	0	0	0	-2	0.326988	Green	1	0.5	Red	-2	0.315528	Green	1	0.506501	Red	0.0958788	0	0	0	Deide_16970
Deide_11961	putative cytidine deaminase (cytidine aminohydrolase)	4.76325	15629.7	6	66	4.22273	F059437	DR19 NI Bio3	286.37	4	40.411	7	10	4	3	4	7	8	7	3	9	4	-2.03571	0.0728416	Green	-1.31579	0.174321	Red	-1.14	0.293334	Red	1.35714	0.192047	Red	1.08767	0.703789	1.40758	1.02369	Deide_11961
Deide_05870	putative transcriptional regulator	6.63469	24426.9	4	43	1.76035	F059435	DR19 NI Bio2	192.95	3	21.875	7	6	2	3	3	6	4	4	4	0	4	-2.04545	0.0900092	Green	-1.54545	0.125408	Green	-1.32353	0.209449	Red	1	0.307016	Red	0.5322	0.327508	0.573138	0.327508	Deide_05870
Deide_08590	putative Type 4 pilus assembly protein PilC	9.10926	44258	8	52	1.17493	F059434	DR42 NI Bio1	274.87	6	23.8916	9	7	2	3	5	10	10	6	0	0	0	-2.07692	0.102042	Green	-9.66667	0.00144551	Blue	1.07407	0.309674	Red	-4.33333	0.0983729	Green	0.361517	0.225948	0.587465	0	Deide_08590
Deide_1p00950	putative metal dependent phosphohydrolase	5.44985	139366	4	41	0.294189	F059428	DR19 3KGy Bio2	309.46	4	5.35572	9	7	2	1	7	2	5	4	3	1	0	-2.07692	0.102042	Green	-2	0.067351	Green	-1.92857	0.0922691	Green	-1.85714	0.200047	Green	0.114806	0.0717535	0.0789288	0.0287014	Deide_1p00950
Deide_12050	putative Cysteine-rich domain-containing Fe-S oxidoreductase; putative membrane protein	5.71571	114098	5	17	0.148995	F059435	DR19 NI Bio2	145.577	3	4.0797	5	0	0	2	0	0	5	5	0	0	0	-2.1	0.142546	Green	-4.33333	0.0580662	Green	1.2381	0.284463	Red	-1.66667	0.333984	Green	0.0438222	0.0175289	0.0876443	0	Deide_12050
Deide_08650	putative RNA pseudouridylate synthase	6.39915	27874.3	3	31	1.11214	F059432	DR42 NI Bio3	139.11	3	24.1107	2	3	2	0	0	4	4	5	3	4	4	-2.1	0.142546	Green	-1.14286	0.1151	Red	1.52381	0.198124	Green	2.8	0.0599738	Green	0.179377	0.0717508	0.46638	0.394629	Deide_08650
Deide_22870	putative transcriptional regulator, Crp family	9.04378	26712.2	3	8	0.299488	F059435	DR19 NI Bio2	99.95	2	14.8305	4	1	1	1	0	0	0	0	0	0	1	-2.1	0.142546	Green	1.33333	0.187272	Red	-3.5	0.134641	Green	-1.25	0.333984	Red	0.18718	0.0748721	0	0.037436	Deide_22870
Deide_09760	putative D-tyrosyl-tRNA(Tyr) deacylase	5.33888	15289.9	2	15	0.981037	F059435	DR19 NI Bio2	66.24	2	17.8082	3	2	1	1	0	3	2	3	0	0	0	-2.1	0.142546	Green	-3.66667	0.00066573	Blue	1.04762	0.311365	Red	-1.66667	0.333984	Green	0.327012	0.130805	0.52322	0	Deide_09760
Deide_21560	putative Deoxyguanosine kinase (Deoxynucleoside kinase complex I F-component)	4.90336	22989.6	2	11	0.478476	F059437	DR19 NI Bio3	91.62	2	14.5	2	3	0	0	2	2	0	0	0	0	2	-2.1	0.142546	Green	1	0.5	Red	-2.1	0.134641	Green	1	0.31319	Red	0.217489	0.0869957	0.0869957	0.0869957	Deide_21560
Deide_04880	hypothetical protein	6.54626	25484.4	2	30	1.17719	F059437	DR19 NI Bio3	89.99	2	13.7931	4	4	2	0	2	2	4	4	2	2	4	-2.14286	0.157451	Green	-1.18182	0.259259	Red	-1.15385	0.381921	Red	1.57143	0.196817	Green	0.313918	0.156959	0.392397	0.313918	Deide_04880
Deide_10890	putative Deoxyribose-phosphate aldolase (Phosphodeoxyriboaldolase) (Deoxyriboaldolase)	5.38877	23061.8	7	46	1.99464	F059435	DR19 NI Bio2	273.08	5	41.5179	9	7	1	3	5	4	4	5	4	0	4	-2.25	0.102042	Green	-1.45455	0.145987	Red	-1.6875	0.154601	Green	-1.09091	0.393796	Red	0.693788	0.390256	0.563703	0.346894	Deide_10890
Deide_00530	putative Roadblock/LC7 domain protein	4.59528	26383.3	6	65	2.46368	F059423	DR42 3KGy Bio3	241.99	4	26.6393	6	7	1	3	3	9	7	7	2	8	12	-2.25	0.0900092	Green	-1.04	0.458183	Red	1.15556	0.248475	Red	2.5	0.0476348	Blue	0.492736	0.265319	0.871763	0.83386	Deide_00530
Deide_2p01890	putative phosphate ABC transporter, permease component, PstC	9.58711	37289.1	3	26	0.697254	F059433	DR42 NI Bio2	146.88	3	13.0814	2	2	0	0	1	7	8	6	0	0	0	-2.25	0.199689	Green	-8	0.000133012	Blue	2.66667	0.07107	Green	-1.33333	0.417	Red	0.10727	0.0268175	0.563167	0	Deide_2p01890
Deide_07420	hypothetical protein	6.54652	10965.7	3	23	2.09744	F059437	DR19 NI Bio3	141.97	3	41.1765	4	3	0	2	1	2	3	4	0	2	2	-2.25	0.173148	Green	-1.71429	0.0658888	Green	-1.125	0.357777	Red	1.16667	0.37288	Red	0.638351	0.273579	0.820737	0.364772	Deide_07420
Deide_05840	putative alpha amylase, catalytic region	5.78329	51852.4	3	16	0.308568	F059433	DR42 NI Bio2	159.98	2	7.34341	2	2	0	1	0	2	3	1	1	2	2	-2.25	0.199689	Green	-1.125	0.321665	Red	1	0.499603	Red	2	0.180638	Green	0.0771421	0.0192855	0.115713	0.0964276	Deide_05840
Deide_19650	putative isochorismatase family protein	5.03928	14201.2	2	24	1.69	F059437	DR19 NI Bio3	121.09	2	20.9302	2	5	0	2	1	4	2	1	2	2	3	-2.25	0.173148	Green	1	0.5	Red	-1.35	0.260524	Red	1.66667	0.250293	Green	0.492915	0.211249	0.492915	0.492915	Deide_19650
Deide_16460	putative glucose-6-phosphate 1-dehydrogenase	8.60781	64853.5	5	25	0.385484	F059435	DR19 NI Bio2	183.11	4	9.89761	7	5	2	4	0	4	2	0	0	0	1	-2.33333	0.126092	Green	-2.25	0.118898	Green	-2.33333	0.115899	Green	-2.25	0.205187	Green	0.185032	0.0925162	0.0925162	0.0154194	Deide_16460
Deide_00390	putative Uridine kinase, (Uridine monophosphokinase)	5.9622	23301.9	3	28	1.20162	F059435	DR19 NI Bio2	150.43	3	30.4348	6	6	2	2	2	2	2	2	0	2	2	-2.33333	0.126092	Green	-1.28571	0.187031	Red	-2.33333	0.115899	Green	-1.28571	0.369912	Red	0.51498	0.25749	0.25749	0.17166	Deide_00390
Deide_10190	conserved hypothetical protein, precursor	10.1248	18709.3	8	66	3.52765	F059437	DR19 NI Bio3	159.27	5	29.3103	10	12	6	0	6	4	8	5	4	6	5	-2.4	0.0568176	Green	-1.11111	0.321665	Red	-1.8	0.0862776	Green	1.2	0.350489	Red	1.17588	0.641391	0.908638	0.801739	Deide_10190
Deide_07390	hypothetical protein	10.7491	54111.6	4	22	0.406567	F059432	DR42 NI Bio3	161.07	4	9.68379	4	2	0	0	2	5	4	5	0	0	0	-2.4	0.118605	Green	-5.66667	7.59518e-05	Blue	1.41667	0.233719	Red	-1.66667	0.333984	Green	0.110882	0.0369606	0.258725	0	Deide_07390
Deide_14760	putative GTP diphosphokinase (ppGpp synthetase I) (RelA/SpoT) (GTP pyrophosphokinase)	9.16861	85140.5	3	21	0.246651	F059435	DR19 NI Bio2	117.91	3	6.44737	4	2	0	0	2	3	3	2	0	3	2	-2.4	0.118605	Green	-1.375	0.174321	Red	-1.09091	0.367697	Red	1.6	0.180638	Green	0.0704718	0.0234906	0.0939624	0.0587265	Deide_14760
Deide_10400	putative Septum formation inhibitor MinC	6.2001	20877.1	2	15	0.718489	F059435	DR19 NI Bio2	111.28	2	22.439	3	3	0	0	2	2	2	3	0	0	0	-2.4	0.118605	Green	-3.33333	0.00110223	Blue	-1.2	0.367697	Red	-1.66667	0.333984	Green	0.287396	0.0957985	0.335295	0	Deide_10400
Deide_12930	putative Adenosylhomocysteine nucleosidase (MTA/SAH nucleosidase) (5 -methylthioadenosine nucleosidase)	5.29241	24403.6	7	41	1.68008	F059437	DR19 NI Bio3	179.1	5	34.0517	7	9	4	1	3	6	2	2	5	0	2	-2.45455	0.0532168	Green	-1.3	0.319384	Red	-2.07692	0.0922691	Green	-1.1	0.340046	Red	0.655641	0.32782	0.409776	0.286843	Deide_12930
Deide_10450	hypothetical protein	7.82909	59507.9	6	18	0.302481	F059432	DR42 NI Bio3	158	5	9.64286	2	1	0	0	0	2	7	6	0	0	0	-2.5	0.233417	Green	-6	0.0153507	Blue	2.4	0.0878767	Green	1	0.506501	Red	0.0504135	0	0.252068	0	Deide_10450
Deide_23490	putative response regulator, OmpR	5.50521	24193.7	3	13	0.53733	F059435	DR19 NI Bio2	92.78	2	16.895	4	4	1	0	2	0	0	0	1	0	1	-2.5	0.157451	Green	1.66667	0.0582571	Green	-5	0.0638327	Green	-1.2	0.333435	Red	0.330665	0.123999	0	0.0826662	Deide_23490
Deide_07980	putative cysteine synthase (acetylserine sulfhydrylase)	5.4131	34754.5	3	12	0.345279	F059433	DR42 NI Bio2	65.24	2	11.3846	0	3	0	0	0	2	3	2	0	2	0	-2.5	0.233417	Green	-2	0.0445047	Blue	1.33333	0.26948	Red	1.66667	0.296401	Green	0.0863197	0	0.201413	0.0575464	Deide_07980
Deide_23420	putative tRNA uridine 5-carboxymethylaminomethyl modification enzyme (glucose-inhibited division protein A)	6.41111	65594	3	6	0.0914718	F059435	DR19 NI Bio2	74.78	2	6.15641	2	1	0	0	0	2	0	0	0	1	0	-2.5	0.233417	Green	-1.25	0.338934	Red	-1.5	0.223561	Green	1.33333	0.376934	Red	0.0457359	0	0.0304906	0.0152453	Deide_23420
Deide_19520	putative hydrolase, HD superfamily	5.21804	20544.3	3	4	0.194701	F059435	DR19 NI Bio2	66.35	2	25.2747	3	0	0	0	0	0	0	0	0	0	1	-2.5	0.233417	Green	1.33333	0.187272	Red	-2.5	0.223561	Green	1.33333	0.376934	Red	0.146026	0	0	0.0486752	Deide_19520
Deide_02380	hypothetical protein	5.60366	11544.9	2	24	2.07884	F059435	DR19 NI Bio2	109.04	2	33.0189	4	4	1	2	0	3	3	4	0	2	1	-2.5	0.157451	Green	-2.16667	0.0124481	Blue	-1.15385	0.381921	Red	1	0.501053	Red	0.692947	0.259855	0.866184	0.259855	Deide_02380
Deide_20990	hypothetical protein	4.29211	10316	2	11	1.0663	F059433	DR42 NI Bio2	85.09	2	40.2062	2	1	0	0	0	2	3	1	0	2	0	-2.5	0.233417	Green	-1.8	0.102553	Green	1.2	0.33998	Red	1.66667	0.296401	Green	0.29081	0	0.58162	0.193873	Deide_20990
Deide_16041	putative Ferric uptake regulator, Fur family (metal ion uptake regulator)	8.37701	13922.1	2	9	0.646456	F059433	DR42 NI Bio2	84.51	2	24.4094	0	3	0	0	0	0	4	0	2	0	0	-2.5	0.233417	Green	-1.4	0.338934	Red	-1.07143	0.356941	Red	1.66667	0.296401	Green	0.215485	0	0.287314	0.143657	Deide_16041
Deide_23030	putative dCMP deaminase (Deoxycytidylate deaminase)	7.05544	15193.6	2	7	0.46072	F059437	DR19 NI Bio3	62.39	2	17.6056	0	3	0	0	0	0	1	0	1	1	1	-2.5	0.233417	Green	1.5	0.0582571	Green	-1.875	0.223561	Green	2	0.292134	Green	0.197451	0	0.0658171	0.197451	Deide_23030
Deide_2p00001	putative chromosome partitioning ATPase, ParA family	6.49954	30183.8	2	6	0.198782	F059435	DR19 NI Bio2	32.96	1	6.76157	2	1	0	0	0	2	0	0	0	0	1	-2.5	0.233417	Green	-1.25	0.338934	Red	-1.5	0.223561	Green	1.33333	0.376934	Red	0.099391	0	0.0662607	0.0331303	Deide_2p00001
Deide_03820	putative trk system potassium uptake protein trkA	5.5323	24025.6	2	3	0.124867	F059437	DR19 NI Bio3	44.73	2	21.0046	0	3	0	0	0	0	0	0	0	0	0	-2.5	0.233417	Green	1	0.5	Red	-2.5	0.223561	Green	1	0.506501	Red	0.124867	0	0	0	Deide_03820
Deide_09430	putative 1-deoxy-D-xylulose-5-phosphate synthase (1-deoxyxylulose-5-phosphate synthase) (DXP synthase)	5.89186	67344.8	4	16	0.237583	F059437	DR19 NI Bio3	98.72	2	7.33652	2	3	0	1	0	2	2	3	2	1	0	-2.625	0.142546	Green	-1.66667	0.0580583	Green	-1.05	0.357387	Red	1.5	0.292134	Green	0.0742448	0.014849	0.103943	0.0445469	Deide_09430
Deide_09780	putative Thioesterase superfamily protein; putative Phenylacetic acid degradation protein; putative ComA	7.00953	14868.7	3	13	0.87432	F059437	DR19 NI Bio3	122.21	3	35.9712	1	4	1	0	0	2	2	0	0	1	2	-2.625	0.142546	Green	-1.16667	0.362329	Red	-1.5	0.246239	Green	1.5	0.292134	Green	0.336277	0.0672554	0.269022	0.201766	Deide_09780
Deide_21470	hypothetical protein	5.83814	17256.7	3	12	0.695383	F059437	DR19 NI Bio3	69.85	2	14.8148	2	3	1	0	0	2	2	2	0	0	0	-2.625	0.142546	Green	-3	8.32408e-08	Blue	-1.16667	0.357387	Red	-1.33333	0.417	Red	0.289743	0.0579486	0.347691	0	Deide_21470
Deide_23190	putative guanylate kinase (GMP kinase, guanosine monophosphate kinase, deoxyguanylate kinase)	4.92304	27001.6	2	17	0.629592	F059435	DR19 NI Bio2	92.62	2	11.5702	4	1	0	0	1	3	3	3	0	0	2	-2.625	0.142546	Green	-2.4	0.0124629	Blue	1.14286	0.358884	Red	1.25	0.296401	Red	0.185174	0.0370348	0.333314	0.0740697	Deide_23190
Deide_22220	putative cytidylate kinase (Cytidine monophosphate kinase, Deoxycytidine kinase, Deoxycytidylate kinase)	5.20362	22119.5	5	30	1.35627	F059437	DR19 NI Bio3	126.61	4	32.8502	7	7	0	4	2	2	4	3	0	0	1	-2.66667	0.0826988	Green	-3	0.00806504	Blue	-2	0.136613	Green	-2.25	0.205187	Green	0.632925	0.271253	0.40688	0.0452089	Deide_22220
Deide_12280	putative Alkaline shock protein	6.26711	12239.5	3	28	2.28768	F059435	DR19 NI Bio2	147.12	3	36.2069	5	4	0	2	1	2	4	4	0	1	5	-2.75	0.112395	Green	-1.44444	0.234264	Red	-1.26923	0.270602	Red	1.5	0.318298	Green	0.735325	0.245108	0.817028	0.490217	Deide_12280
Deide_13870	putative Phosphoribosyltransferase	7.90357	18994	5	27	1.4215	F059435	DR19 NI Bio2	110.76	3	26.1364	6	5	1	1	2	2	3	3	1	1	2	-2.78571	0.071118	Green	-1.57143	0.0237103	Blue	-1.77273	0.124134	Green	1	0.394001	Red	0.57913	0.210593	0.421185	0.210593	Deide_13870
Deide_20570	putative transcriptional regulator, XRE family (DdrOc)	6.84371	14727.9	3	34	2.30855	F059434	DR42 NI Bio1	195.83	3	31.7829	2	2	0	0	0	8	7	6	0	5	4	-3	0.199689	Green	-2	0.035242	Blue	2.66667	0.07107	Green	4	0.0969917	Green	0.271594	0	1.42587	0.611086	Deide_20570
Deide_15570	hypothetical protein	6.07987	30253.1	3	11	0.3636	F059435	DR19 NI Bio2	100.26	2	4.92958	3	1	0	0	0	3	2	2	0	0	0	-3	0.199689	Green	-3.33333	0.00110223	Blue	1.11111	0.392824	Red	1	0.506501	Red	0.132218	0	0.231382	0	Deide_15570
Deide_03290	putative Acetyl-CoA carboxylase, biotin carboxyl carrier protein	4.6054	18195.4	2	15	0.824386	F059423	DR42 3KGy Bio3	88.51	2	16.2011	2	2	0	0	0	2	2	2	1	1	3	-3	0.199689	Green	-1.125	0.321725	Red	1	0.499603	Red	2.66667	0.180638	Green	0.219836	0	0.329755	0.274795	Deide_03290
Deide_14221	Hypothetical protein, precursor	6.54002	14007.3	2	15	1.07087	F059437	DR19 NI Bio3	140.93	2	24.2647	0	4	0	0	0	3	4	2	2	0	0	-3	0.199689	Green	-2.4	0.0286176	Blue	1.33333	0.358884	Red	1.66667	0.296401	Green	0.285565	0	0.64252	0.142782	Deide_14221
Deide_22130	putative magnesium transport protein; putative membrane protein	4.93291	35259.4	2	11	0.311974	F059432	DR42 NI Bio3	80.17	2	10.6109	2	2	0	0	0	2	2	3	0	0	0	-3	0.199689	Green	-3.33333	0.00110223	Blue	1.11111	0.392824	Red	1	0.506501	Red	0.113445	0	0.198529	0	Deide_22130
Deide_04040	putative propionyl-CoA carboxylase beta chain, (PCCase), (Propanoyl-CoA:carbon dioxide ligase)	5.84023	56662.7	5	17	0.300021	F059435	DR19 NI Bio2	124.86	3	6.34615	4	3	1	0	0	3	2	2	0	1	1	-3.375	0.0846649	Green	-2	0.0120551	Blue	-1.35	0.260524	Red	1.25	0.296401	Red	0.123538	0.0176483	0.123538	0.0352966	Deide_04040
Deide_03090	putative haloacid dehalogenase-like hydrolase	5.37609	24387.4	2	8	0.328039	F059435	DR19 NI Bio2	129.5	2	11.8943	4	3	0	0	1	0	0	0	0	0	0	-3.375	0.0846649	Green	1	0.5	Red	-4.5	0.0788417	Green	-1.33333	0.417	Red	0.287034	0.0410048	0	0	Deide_03090
Deide_01190	hypothetical protein	5.70186	16552.5	3	7	0.422898	F059437	DR19 NI Bio3	94.12	2	22.8188	2	3	0	0	0	1	0	0	0	1	0	-3.5	0.142546	Green	1	0.5	Red	-2.625	0.134641	Green	1.33333	0.376934	Red	0.30207	0	0.060414	0.060414	Deide_01190
Deide_10110	putative 4-carboxymuconolactone decarboxylase	5.61241	14813.3	3	7	0.472547	F059435	DR19 NI Bio2	122.48	3	36.3636	5	0	0	0	0	0	2	0	0	0	0	-3.5	0.142546	Green	-1.66667	0.187031	Green	-2.1	0.134641	Green	1	0.506501	Red	0.337534	0	0.135014	0	Deide_10110
Deide_01490	putative Arginine repressor	5.74643	17748.3	5	16	0.901494	F059437	DR19 NI Bio3	132.81	4	40.7643	2	4	0	0	0	2	1	4	0	1	2	-4	0.118605	Green	-1.66667	0.137288	Green	-1.2	0.367697	Red	2	0.292134	Green	0.33806	0	0.394403	0.16903	Deide_01490
Deide_13710	putative Glycosyl transferase, WecB/TagA/CpsF family	9.02691	28083.6	2	16	0.569727	F059434	DR42 NI Bio1	174.45	2	17.3228	3	3	0	0	0	4	2	2	0	0	2	-4	0.118605	Green	-2.2	0.0505958	Green	-1.09091	0.367697	Red	1.66667	0.296401	Green	0.213647	0	0.284863	0.0712158	Deide_13710
Deide_05650	hypothetical protein	8.97472	18304.5	2	20	1.09263	F059437	DR19 NI Bio3	134.79	2	20.7101	3	5	0	0	0	4	4	4	0	0	0	-5	0.0690232	Green	-5	5.20689e-09	Blue	1	0.498548	Red	1	0.506501	Red	0.43705	0	0.655575	0	Deide_05650
Deide_01470	putative response regulator, cheY	5.3832	26455.2	10	111	4.19577	F059426	DR19 3KGy Bio1	420.34	9	50	11	8	23	9	12	6	3	9	12	6	12	1.49206	0.0873102	Red	1.57143	0.102553	Green	-1.5	0.174124	Green	-1.42424	0.170719	Red	0.718195	1.66319	0.680395	1.13399	Deide_01470
Deide_3p01280	Conserved hypothetical protein, precursor	9.44996	16008.4	6	76	4.74752	F059426	DR19 3KGy Bio1	261.5	5	36	8	7	15	10	10	2	4	0	5	11	4	1.4902	0.104756	Red	2.55556	0.0660459	Green	-2.83333	0.0531152	Green	-1.65217	0.102569	Green	0.93701	2.18636	0.374804	1.24935	Deide_3p01280
Deide_18840	putative 50S ribosomal protein L24	10.3269	12181.8	9	250	20.5224	F059425	DR42 3KGy Bio2	361.74	9	53.0435	13	22	28	31	20	11	20	16	27	31	31	1.47748	0.0570133	Red	1.84	0.00436744	Blue	-1.11	0.26713	Red	1.12195	0.168738	Red	2.87313	6.48507	3.8582	7.30596	Deide_18840
Deide_11640	putative transcription termination factor rho	6.35626	47102.1	11	104	2.20797	F059425	DR42 3KGy Bio2	385.18	7	25.7075	6	6	8	15	5	11	12	8	9	14	10	1.47619	0.16997	Red	1.05882	0.374434	Red	1.61905	0.138737	Green	1.16129	0.29144	Red	0.254765	0.594453	0.658144	0.700605	Deide_11640
Deide_07350	putative maltose alpha-D-glucosyltransferase	4.76305	63245.9	8	129	2.03966	F059432	DR42 NI Bio3	373.65	7	23.0072	10	12	17	20	13	11	10	14	8	5	9	1.47222	0.0960101	Red	-1.52	0.0316692	Blue	1.05556	0.309034	Red	-2.12	0.0325951	Blue	0.347848	0.790565	0.553395	0.347848	Deide_07350
Deide_12760	putative UvrABC system protein A (Excinuclease ABC, subunit A)	6.97401	110277	6	46	0.417131	F059428	DR19 3KGy Bio2	203.33	4	6.97211	5	3	6	6	7	2	5	2	4	5	1	1.46667	0.210516	Red	1.08333	0.420798	Red	-1.25	0.381921	Red	-1.69231	0.177457	Green	0.0725446	0.172293	0.0816127	0.0906808	Deide_12760
Deide_16670	putative acetyl-CoA C-acetyltransferase (Acetoacetyl-CoA thiolase)	5.78446	40078.9	3	26	0.648721	F059426	DR19 3KGy Bio1	130.29	2	14.359	2	1	2	4	2	1	5	2	2	3	2	1.46667	0.20273	Red	-1.1	0.401241	Red	1.46667	0.213599	Red	-1.1	0.340046	Red	0.0748524	0.199606	0.199606	0.174656	Deide_16670
Deide_12420	putative 3-isopropylmalate dehydratase, large subunit (Isopropylmalate isomerase) (Alpha-IPM isomerase)	5.2368	45269.7	2	24	0.530156	F059433	DR42 NI Bio2	123.2	2	8.68545	2	1	2	3	3	2	6	1	1	2	1	1.46667	0.20273	Red	-1.71429	0.173245	Green	1.6	0.223271	Green	-1.57143	0.237289	Green	0.0662696	0.176719	0.198809	0.0883594	Deide_12420
Deide_04080	putative Magnesium protoporphyrin chelatase	5.17357	52551.8	6	40	0.761154	F059424	DR42 3KGy Bio1	161.96	3	11.8012	2	2	5	3	2	2	3	2	10	5	4	1.44444	0.270144	Red	2.2	0.0505958	Green	1.11111	0.392824	Red	1.69231	0.132362	Green	0.0761154	0.190289	0.133202	0.361548	Deide_04080
Deide_12390	putative 3-isopropylmalate dehydrogenase (Beta-IPM dehydrogenase) (IMDH)	5.42982	37697.6	4	35	0.928441	F059426	DR19 3KGy Bio1	139.52	3	11.396	2	2	5	3	2	2	5	3	4	5	2	1.44444	0.270144	Red	1.07692	0.401241	Red	1.44444	0.284463	Red	1.07692	0.288236	Red	0.106108	0.265269	0.265269	0.291796	Deide_12390
Deide_19010	putative 30S ribosomal protein S12	10.4848	8554.66	2	40	4.67582	F059434	DR42 NI Bio1	118.14	2	51.8987	2	2	5	3	2	8	3	3	3	4	5	1.44444	0.270144	Red	-1.13333	0.362329	Red	1.88889	0.157039	Green	1.15385	0.343565	Red	0.467582	1.16895	1.63654	1.40274	Deide_19010
Deide_08910	putative saccharopine dehydrogenase	5.35708	45127.7	10	200	4.43187	F059432	DR42 NI Bio3	369.96	8	38.5185	13	12	17	25	13	19	15	20	23	28	15	1.4321	0.0978052	Red	1.21053	0.191331	Red	1.40741	0.142791	Red	1.18966	0.214528	Red	0.553984	1.21876	1.1966	1.46252	Deide_08910
Deide_10930	putative Arginine--tRNA ligase (Arginine translase) (Arginyl-tRNA synthetase)	5.53762	68921.9	12	86	1.24779	F059432	DR42 NI Bio3	273.51	8	20.8531	6	6	10	15	2	5	10	15	6	6	5	1.42857	0.215532	Red	-1.65	0.105087	Green	1.57143	0.175033	Green	-1.5	0.196331	Red	0.17411	0.391748	0.435275	0.246656	Deide_10930
Deide_05270	putative toxic anion resistance protein	6.69706	45077.5	7	65	1.44196	F059423	DR42 3KGy Bio3	187.58	5	16.2963	2	4	6	6	2	3	5	5	15	9	8	1.41667	0.21993	Red	2.1875	0.0251285	Blue	1.33333	0.294864	Red	2.05882	0.0354789	Blue	0.133104	0.310576	0.288392	0.709888	Deide_05270
Deide_1p01600	putative sugar ABC transporter, periplasmic component	9.67804	46675.9	5	64	1.37116	F059425	DR42 3KGy Bio2	217.41	3	8.29384	4	3	7	5	4	3	5	6	8	11	8	1.40741	0.199715	Red	1.76471	0.0156879	Blue	1.25926	0.233719	Red	1.57895	0.13912	Green	0.14997	0.34279	0.299941	0.578457	Deide_1p01600
Deide_02360	putative Cyclase/dehydrase	6.52116	23393	8	209	8.9343	F059437	DR19 NI Bio3	423.64	8	65.3153	15	22	36	16	27	16	12	13	19	16	17	1.40171	0.0764399	Red	1.25	0.0348579	Orange	-1.32955	0.143377	Red	-1.49091	0.101565	Red	1.58167	3.37708	1.75266	2.22289	Deide_02360
Deide_11470	putative histidine--tRNA ligase (histidyl-tRNA synthetase)	5.78119	49367.3	7	74	1.49897	F059425	DR42 3KGy Bio2	286.18	5	20.7589	3	5	5	11	2	6	8	8	9	10	7	1.4	0.266948	Red	1.16	0.147128	Red	1.66667	0.164528	Green	1.38095	0.16995	Red	0.162051	0.364614	0.445639	0.526664	Deide_11470
Deide_2p00330	putative catalase	5.34256	61250.9	11	215	3.51015	F059424	DR42 3KGy Bio1	448.07	9	28.8889	14	18	18	32	18	22	12	12	23	21	25	1.39216	0.0899305	Red	1.46939	0.0477287	Orange	-1.04082	0.441405	Red	1.01408	0.368461	Red	0.522441	1.11019	0.751009	1.12651	Deide_2p00330
Deide_13670	putative 1-pyrroline-5-carboxylate dehydrogenase	5.37205	57864.1	12	268	4.63155	F059426	DR19 3KGy Bio1	450.84	9	32.381	21	23	33	39	21	20	17	15	32	24	23	1.3913	0.0889859	Red	1.49091	0.0240373	Orange	-1.25455	0.228254	Red	-1.17073	0.333289	Red	0.760403	1.60722	0.898658	1.36527	Deide_13670
Deide_00110	putative 30S ribosomal protein S18	11.3876	10647	6	277	26.0167	F059426	DR19 3KGy Bio1	328.34	6	48.913	14	27	32	29	24	21	24	18	29	28	31	1.36434	0.0822055	Red	1.37879	0.0063859	Orange	1.02326	0.429619	Red	1.03409	0.287589	Red	3.85085	7.98346	5.91716	8.26523	Deide_00110
Deide_03720	putative ATP-dependent RNA helicase	10.9949	52034.5	9	144	2.7674	F059423	DR42 3KGy Bio3	351.45	8	22.7459	10	11	16	21	7	12	4	11	17	13	22	1.36232	0.119682	Red	1.83333	0.041404	Blue	-1.15	0.299973	Red	1.17021	0.196396	Red	0.403579	0.845594	0.518887	0.999338	Deide_03720
Deide_22650	putative Phosphoglycerate mutase (Phosphoglycerate phosphomutase) (Phosphoglyceromutase) (PGAM)	5.31664	44802.1	13	235	5.24529	F059434	DR42 NI Bio1	564.71	12	50.4785	12	15	14	31	11	28	23	26	25	32	18	1.35632	0.10339	Red	-1.02564	0.442079	Red	1.83908	0.0176482	Blue	1.32203	0.111286	Red	0.60265	1.24994	1.71867	1.67403	Deide_22650
Deide_20540	putative dihydrolipoyl dehydrogenase (E3 component of alpha-ketoacid dehydrogenase complexes)	5.57887	48894.2	15	227	4.64267	F059425	DR42 3KGy Bio2	563.2	11	36.3248	15	17	28	27	11	20	21	23	22	23	20	1.35294	0.144607	Red	1.01493	0.401241	Red	1.31373	0.164386	Red	-1.01471	0.316087	Red	0.654474	1.34985	1.30895	1.3294	Deide_20540
Deide_09580	putative Peptide chain release factor 3 (RF3)	5.26512	58727.8	7	23	0.391637	F059424	DR42 3KGy Bio1	266.95	4	12.218	0	1	1	2	0	3	4	4	5	0	3	1.33333	0.298287	Red	-1.27273	0.26954	Red	3.11111	0.0675374	Green	1.83333	0.196817	Green	0.0170277	0.0510831	0.187305	0.136222	Deide_09580
Deide_09460	conserved hypothetical protein, precursor	10.1372	27749.2	6	52	1.87393	F059432	DR42 NI Bio3	187.66	4	24.0143	2	3	3	3	5	8	6	7	6	5	4	1.33333	0.213037	Red	-1.33333	0.035242	Orange	2.28571	0.07107	Green	1.28571	0.244227	Red	0.180186	0.396408	0.75678	0.540557	Deide_09460
Deide_10480	putative tetratricopeptide repeat domain protein	6.02047	31632.5	6	33	1.04323	F059434	DR42 NI Bio1	201.55	4	32.3024	1	0	1	2	0	9	8	9	0	2	1	1.33333	0.298287	Red	-4.83333	0.000163211	Blue	6.44444	0.00354747	Blue	1	0.501053	Red	0.031613	0.094839	0.821938	0.094839	Deide_10480
Deide_19100	putative D-alanine--D-alanine ligase	5.22417	36772.9	5	20	0.543879	F059425	DR42 3KGy Bio2	138.28	3	16.2242	0	0	0	1	0	2	3	1	3	6	4	1.33333	0.382986	Red	1.77778	0.0456301	Blue	3	0.184992	Green	4	0.0424229	Blue	0	0.0271939	0.163164	0.353521	Deide_19100
Deide_09990	putative oxidoreductase	5.24252	36585.4	4	33	0.902	F059434	DR42 NI Bio1	202.67	4	28.3988	2	0	1	4	0	5	6	3	4	7	1	1.33333	0.299795	Red	-1.13333	0.374434	Red	2.83333	0.0891531	Green	1.875	0.127199	Green	0.0546667	0.136667	0.382667	0.328	Deide_09990
Deide_00890	putative Peptidase M42	5.2162	37210.5	3	54	1.4512	F059424	DR42 3KGy Bio1	177.47	3	10.7558	2	5	5	6	4	4	6	5	7	5	5	1.33333	0.25325	Red	1.11111	0.245884	Red	1.33333	0.269888	Red	1.11111	0.284237	Red	0.188119	0.403112	0.403112	0.45686	Deide_00890
Deide_08290	putative Thiol:disulfide interchange protein DsbE (Redoxin)	9.02789	20391.9	3	48	2.35387	F059426	DR19 3KGy Bio1	151.17	3	30.2083	4	5	6	7	6	2	5	2	2	6	3	1.33333	0.210516	Red	1.16667	0.345881	Red	-1.375	0.270602	Red	-1.57143	0.177457	Green	0.441351	0.931742	0.441351	0.539429	Deide_08290
Deide_09290	putative Threonine aldolase	6.55607	37494.2	3	45	1.20018	F059423	DR42 3KGy Bio3	57.11	2	9.60452	1	4	5	4	2	5	5	4	4	5	6	1.33333	0.213037	Red	1.05882	0.321665	Red	1.61905	0.157039	Green	1.28571	0.244227	Red	0.133354	0.293378	0.373391	0.400061	Deide_09290
Deide_2p00200	putative Glucose-1-phosphate thymidylyltransferase (dTDP-glucose pyrophosphorylase)	4.81171	38042.1	3	21	0.55202	F059424	DR42 3KGy Bio1	108.55	3	13.6364	0	2	3	1	1	3	1	0	6	2	2	1.33333	0.299795	Red	1.85714	0.139541	Green	1.16667	0.393323	Red	1.625	0.160884	Green	0.0525733	0.131433	0.105147	0.262867	Deide_2p00200
Deide_22740	putative glycine C-acetyltransferase (2-amino-3-ketobutyrate coenzyme A ligase)	5.96854	42822.3	3	16	0.373637	F059433	DR42 NI Bio2	87.47	2	11.1392	0	1	1	1	1	3	4	1	1	2	1	1.33333	0.298287	Red	-1.57143	0.1151	Green	2.44444	0.116224	Green	1.16667	0.37288	Red	0.0233523	0.070057	0.186819	0.0934094	Deide_22740
Deide_02841	putative DNA methylase	6.06004	38530.9	3	5	0.129766	F059425	DR42 3KGy Bio2	86.03	2	13.0564	0	0	0	0	1	0	0	0	0	4	0	1.33333	0.382986	Red	2.33333	0.186971	Green	1	0.500999	Red	1.75	0.229718	Green	0	0.0259532	0	0.103813	Deide_02841
Deide_09210	putative 1,4-alpha-glucan branching enzyme	5.36127	73561.6	2	23	0.312663	F059435	DR19 NI Bio2	79.6572	2	4.51713	4	1	4	4	3	2	0	0	2	2	1	1.33333	0.213037	Red	1.6	0.125408	Green	-2.1	0.134641	Green	-1.75	0.160222	Green	0.0679702	0.149534	0.0271881	0.0679702	Deide_09210
Deide_06750	putative PASTA domain protein	5.30197	58767.8	2	22	0.374355	F059425	DR42 3KGy Bio2	149.17	2	6.30631	0	2	1	2	2	1	2	1	4	4	3	1.33333	0.299795	Red	2	0.0038813	Blue	1.16667	0.393323	Red	1.75	0.126511	Green	0.0340323	0.0850807	0.0680645	0.187177	Deide_06750
Deide_03980	putative Transcriptional regulator, PurR family	6.6785	37390.4	2	15	0.401173	F059423	DR42 3KGy Bio3	86.32	2	11.4706	0	1	1	2	0	2	2	0	2	1	4	1.33333	0.298287	Red	1.42857	0.208433	Red	1.55556	0.245308	Green	1.66667	0.250293	Green	0.0267448	0.0802345	0.106979	0.187214	Deide_03980
Deide_07960	hypothetical protein	5.58874	25634.4	2	15	0.585152	F059428	DR19 3KGy Bio2	81.45	1	7.94979	2	2	2	4	3	2	0	0	0	0	0	1.33333	0.342559	Red	-1.66667	0.187031	Green	-1.8	0.190028	Green	-4	0.122825	Green	0.15604	0.351091	0.0780202	0	Deide_07960
Deide_04370	Conserved hypothetical protein, precursor	7.58189	100631	2	11	0.10931	F059432	DR42 NI Bio3	105.03	2	4.77223	0	0	0	0	1	0	4	5	0	0	1	1.33333	0.382986	Red	-3	0.0816395	Green	4	0.107498	Green	1	0.398285	Red	0	0.00993728	0.0894355	0.00993728	Deide_04370
Deide_2p01490	putative oxalate:formate antiporter OFA; putative membrane protein	9.73642	49313.7	2	11	0.223062	F059433	DR42 NI Bio2	103.7	2	7.90598	0	1	0	1	2	2	4	1	0	0	0	1.33333	0.298287	Red	-3.33333	0.0286346	Blue	2.22222	0.146631	Green	-2	0.333435	Green	0.0202783	0.060835	0.141948	0	Deide_2p01490
Deide_2p00790	hypothetical protein	4.97789	44097.8	2	9	0.204092	F059433	DR42 NI Bio2	121.1	2	11.9221	0	0	0	1	0	0	3	2	1	2	0	1.33333	0.382986	Red	-1.33333	0.280719	Red	2.66667	0.194439	Green	1.5	0.292134	Green	0	0.0226769	0.113384	0.0680306	Deide_2p00790
Deide_19600	putative Twitching mobility protein	6.68857	44801.9	2	7	0.156243	F059434	DR42 NI Bio1	46.18	2	7.93269	0	0	1	0	0	2	0	0	2	2	0	1.33333	0.382986	Red	1.4	0.259259	Red	1.66667	0.312235	Green	1.75	0.229718	Green	0	0.0223205	0.0446409	0.0892819	Deide_19600
Deide_2p00370	putative Fe3+-siderophore ABC transporter, permease component	11.0375	33783.2	2	7	0.207204	F059432	DR42 NI Bio3	127.36	2	8.13253	0	0	1	0	0	1	2	3	0	0	0	1.33333	0.382986	Red	-3	0.012881	Blue	3	0.184992	Green	-1.33333	0.417	Red	0	0.0296006	0.177603	0	Deide_2p00370
Deide_03830	putative K+ uptake transporter (Trk family); putative membrane protein	10.2119	49091.9	2	5	0.10185	F059433	DR42 NI Bio2	35.35	1	2.62009	0	0	0	0	1	0	2	2	0	0	0	1.33333	0.382986	Red	-2.33333	0.058108	Green	2.33333	0.245308	Green	-1.33333	0.417	Red	0	0.02037	0.0814799	0	Deide_03830
Deide_08220	putative aspartate 1-decarboxylase (aspartate alpha-decarboxylase)	5.07404	13158.9	2	4	0.303978	F059428	DR19 3KGy Bio2	23.55	1	9.16667	0	0	0	0	1	0	1	0	0	1	1	1.33333	0.382986	Red	1.25	0.259259	Red	1.33333	0.393921	Red	1.25	0.296401	Red	0	0.0759944	0.0759944	0.151989	Deide_08220
Deide_08800	putative chromosome partition protein	5.84969	118172	2	3	0.0253868	F059428	DR19 3KGy Bio2	22.77	1	0.912409	0	0	0	0	1	0	1	1	0	0	0	1.33333	0.382986	Red	-1.66667	0.0582571	Green	1.66667	0.312235	Green	-1.33333	0.417	Red	0	0.00846226	0.0169245	0	Deide_08800
Deide_10791	putative FMN reductase (flavin mononucleotide reductase) (NAD(P)H dehydrogenase (FMN))	5.49294	22339.5	2	3	0.134291	F059424	DR42 3KGy Bio1	28.3	1	5.55556	0	0	0	0	1	0	0	0	2	0	0	1.33333	0.382986	Red	1.66667	0.187031	Green	1	0.500999	Red	1.25	0.296401	Red	0	0.0447638	0	0.0895275	Deide_10791
Deide_14580	putative Cell division protein ftsA	5.53338	46033.4	2	3	0.0651701	F059432	DR42 NI Bio3	62.65	1	2.51142	0	0	0	1	0	0	0	2	0	0	0	1.33333	0.382986	Red	-1.66667	0.187031	Green	1.66667	0.312235	Green	-1.33333	0.417	Red	0	0.0217234	0.0434467	0	Deide_14580
Deide_19780	putative pantetheine-phosphate adenylyltransferase (Phosphopantetheine adenylyltransferase)	6.29451	19077.7	2	3	0.157252	F059424	DR42 3KGy Bio1	67.06	1	8.82353	0	0	0	1	0	0	0	0	1	1	0	1.33333	0.382986	Red	1.66667	0.0582571	Green	1	0.500999	Red	1.25	0.296401	Red	0	0.0524174	0	0.104835	Deide_19780
Deide_3p00380	putative D-cysteine desulfhydrase	5.70666	35117.3	2	3	0.0854279	F059432	DR42 NI Bio3	26.91	1	6.34441	0	0	1	0	0	0	0	2	0	0	0	1.33333	0.382986	Red	-1.66667	0.187031	Green	1.66667	0.312235	Green	-1.33333	0.417	Red	0	0.028476	0.056952	0	Deide_3p00380
Deide_10580	putative Acyl-CoA dehydrogenase	5.21175	41955.2	2	2	0.0476699	F059432	DR42 NI Bio3	42.52	1	3.09278	0	0	0	1	0	0	0	1	0	0	0	1.33333	0.382986	Red	-1.33333	0.187272	Red	1.33333	0.393921	Red	-1.33333	0.417	Red	0	0.0238349	0.0238349	0	Deide_10580
Deide_15210	putative L-serine ammonia-lyase (L-serine dehydratase)(L-serine deaminase)	4.72057	30422.3	2	2	0.0657413	F059423	DR42 3KGy Bio3	23.46	1	3.71622	0	0	0	1	0	0	0	0	0	0	1	1.33333	0.382986	Red	1.33333	0.187272	Red	1	0.500999	Red	1	0.398285	Red	0	0.0328706	0	0.0328706	Deide_15210
Deide_23040	putative thymidylate synthase	5.8639	30272.3	2	2	0.0660671	F059434	DR42 NI Bio1	48.75	1	4.92424	0	0	0	1	0	1	0	0	0	0	0	1.33333	0.382986	Red	-1.33333	0.187272	Red	1.33333	0.393921	Red	-1.33333	0.417	Red	0	0.0330335	0.0330335	0	Deide_23040
Deide_05640	putative 3-deoxy-7-phosphoheptulonate synthase (Phospho-2-dehydro-3-deoxyheptonate aldolase)	5.59963	40026.9	12	229	5.72116	F059433	DR42 NI Bio2	488.74	11	42.4242	10	16	17	19	16	26	30	27	20	33	15	1.30952	0.165705	Red	-1.21127	0.207264	Red	2.04762	0.00927169	Blue	1.29091	0.105728	Red	0.649564	1.29913	2.07361	1.69886	Deide_05640
Deide_07760	putative superoxide dismutase	5.4292	22934.3	4	85	3.70624	F059426	DR19 3KGy Bio1	207.15	3	24.1546	9	6	10	11	9	5	4	4	10	9	8	1.29412	0.224943	Red	1.875	0.00109606	Blue	-1.59375	0.153349	Green	-1.1	0.46743	Red	0.654042	1.30808	0.566836	1.17728	Deide_07760
Deide_06790	putative NADH dehydrogenase	6.4771	40749.6	24	645	15.8284	F059425	DR42 3KGy Bio2	1059.54	18	65.4354	28	54	51	67	42	57	67	69	74	89	47	1.29365	0.0627829	Red	1.08673	0.340852	Red	1.55556	0.00939802	Blue	1.30675	0.0339835	Orange	2.01229	3.92642	4.73624	5.15342	Deide_06790
Deide_2p01580	putative bifunctional protein : Sirohydrochlorin cobaltochelatase; Precorrin-8X methylmutase (Precorrin isomerase)	6.83804	56001.9	9	191	3.4106	F059432	DR42 NI Bio3	394.27	8	31.4672	14	16	16	29	14	20	17	17	17	16	15	1.29167	0.136521	Red	-1.11765	0.0791512	Red	1.1875	0.300343	Red	-1.21569	0.241439	Red	0.535696	1.05354	0.964253	0.857114	Deide_2p01580
Deide_16710	putative adenylosuccinate lyase (Adenylosuccinase)	5.66352	49720.4	9	105	2.11181	F059423	DR42 3KGy Bio3	314.85	6	19.9552	6	8	11	10	7	11	7	10	16	10	9	1.29167	0.2319	Red	1.22581	0.201266	Red	1.29167	0.251613	Red	1.22581	0.180209	Red	0.281574	0.563149	0.563149	0.703936	Deide_16710
Deide_16540	putative nitrate/sulfonate/bicarbonate ABC transporter, periplasmic component	9.87586	34236.3	8	95	2.77483	F059425	DR42 3KGy Bio2	296.88	6	33.9506	2	11	20	0	6	9	6	10	6	13	12	1.28889	0.178298	Red	1.21429	0.233802	Red	1.24444	0.244587	Red	1.17241	0.225568	Red	0.379714	0.759428	0.730219	0.905472	Deide_16540
Deide_06640	putative sporulation-control protein	5.32891	26633.8	4	62	2.32787	F059434	DR42 NI Bio1	209.68	4	22.9508	7	5	7	11	6	8	1	0	6	4	7	1.28571	0.286699	Red	1.66667	0.18695	Green	-1.75	0.197766	Green	-1.35	0.262264	Red	0.450556	0.901111	0.337917	0.638287	Deide_06640
Deide_21090	putative cell division topological specificity factor	9.21743	9511.99	4	66	6.93861	F059426	DR19 3KGy Bio1	202.91	4	50.6024	4	7	8	7	7	7	8	6	0	6	6	1.28205	0.2191	Red	-1.6	0.111491	Green	1.23077	0.298103	Red	-1.66667	0.195022	Green	1.15644	2.31287	2.20774	1.26157	Deide_21090
Deide_16060	hypothetical protein	5.41218	27507.9	5	151	5.48933	F059432	DR42 NI Bio3	218.95	4	40.3846	8	15	15	17	13	14	12	16	14	13	14	1.28	0.198907	Red	-1.02273	0.397628	Red	1.2	0.278533	Red	-1.09091	0.419261	Red	0.836123	1.63589	1.52683	1.49048	Deide_16060
Deide_11530	putative serine--pyruvate transaminase (serine--pyruvate aminotransferase)	5.74531	41060.1	8	108	2.63029	F059433	DR42 NI Bio2	408.28	8	28.8714	6	4	4	11	5	16	21	11	12	13	5	1.27778	0.228543	Red	-1.54545	0.0961247	Green	2.83333	0.0107589	Blue	1.43478	0.149632	Red	0.243546	0.487091	1.16902	0.730637	Deide_11530
Deide_01720	Conserved hypothetical protein, precursor	6.05206	16162.7	5	118	7.30077	F059434	DR42 NI Bio1	238.8	5	41.4966	9	11	13	15	11	14	9	11	4	9	12	1.27273	0.246531	Red	-1.32143	0.168213	Red	1.12121	0.326274	Red	-1.5	0.188143	Red	1.23742	2.41297	2.10361	1.54677	Deide_01720
Deide_07310	putative 30S ribosomal protein S9	11.1623	14818.1	8	374	25.2393	F059425	DR42 3KGy Bio2	428.36	7	54.1353	26	35	43	44	30	29	19	20	46	42	40	1.26984	0.110557	Red	1.84507	0.00266373	Blue	-1.33099	0.104219	Red	1.09167	0.173676	Red	4.11658	7.89573	4.58897	8.63806	Deide_07310
Deide_19590	putative ATP-dependent protease La	5.75538	89698.9	22	279	3.11041	F059425	DR42 3KGy Bio2	828.497	17	31.4356	17	20	21	15	35	21	29	33	22	41	25	1.26496	0.117693	Red	1.05814	0.410147	Red	1.47009	0.0578017	Red	1.22973	0.122177	Red	0.412491	0.791537	0.925318	0.98106	Deide_19590
Deide_01510	putative Porphobilinogen deaminase, PBG, (Hydroxymethylbilane synthase, HMBS), (Pre-uroporphyrinogen synthase)	5.17812	33480.5	9	321	9.58768	F059426	DR19 3KGy Bio1	441.28	9	48.8746	22	26	32	32	26	22	31	32	24	39	35	1.24	0.173794	Red	1.14773	0.237322	Red	1.17333	0.225709	Red	1.08602	0.197204	Red	1.43367	2.68813	2.53879	2.92708	Deide_01510
Deide_13780	putative Pyrroline-5-carboxylate reductase (P5CR) (P5C reductase)	5.25275	27289.5	6	52	1.90549	F059435	DR19 NI Bio2	231.76	5	30.4183	8	4	7	9	7	2	3	1	4	3	4	1.2381	0.231383	Red	1.55556	0.0333833	Blue	-2.33333	0.115899	Green	-1.85714	0.100236	Green	0.439729	0.842814	0.219865	0.403085	Deide_13780
Deide_21440	putative dihydrolipoyllysine-residue succinyltransferase	5.34368	45567.5	12	422	9.26099	F059424	DR42 3KGy Bio1	678.95	12	29.7235	28	44	44	55	35	30	28	30	53	35	40	1.23423	0.0909501	Red	1.43956	0.034603	Orange	-1.21978	0.207466	Red	-1.0458	0.313974	Red	1.58007	2.94069	1.9312	2.80902	Deide_21440
Deide_06150	putative citrate (Si)-synthase (citrate synthase)	5.45962	41566.2	18	639	15.3731	F059423	DR42 3KGy Bio3	902.397	16	65.5172	43	41	58	60	38	62	63	65	70	74	65	1.23256	0.114256	Red	1.09845	0.0412835	Orange	1.49612	0.0153352	Orange	1.33333	0.020562	Orange	2.02087	3.75305	4.57102	5.02812	Deide_06150
Deide_02580	DNA-directed RNA polymerase omega chain, (RNAP omega subunit), (Transcriptase omega chain), (RNA polymerase omega subunit)	10.0858	11403.1	8	250	21.9239	F059425	DR42 3KGy Bio2	455.46	8	59.596	25	19	27	32	23	21	20	21	17	23	22	1.23188	0.159998	Red	1	0.5	Red	-1.06154	0.393408	Red	-1.30769	0.17096	Red	3.85861	7.19105	5.43714	5.43714	Deide_02580
Deide_13850	putative 1-pyrroline-5-carboxylate dehydrogenase; putative aldehyde dehydrogenase	5.11417	56873.8	11	233	4.09679	F059424	DR42 3KGy Bio1	517.31	9	27.9159	16	19	23	24	18	20	20	18	35	22	18	1.22523	0.141485	Red	1.27869	0.1675	Red	1.0991	0.289368	Red	1.14706	0.222289	Red	0.615397	1.14288	1.0198	1.31871	Deide_13850
Deide_03350	putative SUF system FeS assembly ATPase	4.87831	28251.6	14	603	21.3439	F059425	DR42 3KGy Bio2	719.24	13	61.4173	52	55	71	68	58	35	31	36	67	54	76	1.22324	0.0600022	Red	1.90476	0.00425255	Blue	-1.55714	0.0172917	Blue	1	0.245101	Red	3.78739	6.97305	3.61041	6.97305	Deide_03350
Deide_18750	putative Preprotein translocase secY subunit	10.098	47100.8	3	23	0.488315	F059434	DR42 NI Bio1	111.98	3	10.2506	2	2	2	2	4	4	4	3	0	0	0	1.22222	0.297937	Red	-4.66667	0.000195221	Blue	1.55556	0.225475	Green	-3.66667	0.131622	Green	0.0849243	0.169849	0.233542	0	Deide_18750
Deide_22370	putative tRNA (guanine-N(7)-)-methyltransferase	6.53726	35604.6	2	30	0.842587	F059425	DR42 3KGy Bio2	116.06	2	8.97833	2	2	2	2	4	2	4	2	1	5	4	1.22222	0.297937	Red	1.18182	0.326497	Red	1.22222	0.311365	Red	1.18182	0.262321	Red	0.112345	0.22469	0.22469	0.280862	Deide_22370
Deide_20260	putative capsular polysaccharide biosynthesis protein capD; putative membrane protein	9.16851	66543.6	16	78	1.17216	F059432	DR42 NI Bio3	540.51	12	26.9737	8	1	1	5	11	12	18	20	1	1	0	1.21212	0.224859	Red	-10.6	0.00137049	Blue	3.21212	0.00315833	Blue	-4	0.0266915	Blue	0.13525	0.255472	0.751387	0.0300555	Deide_20260
Deide_06060	putative 50S ribosomal protein L10	7.91021	17364.2	6	158	9.09917	F059434	DR42 NI Bio1	363.71	5	44.2424	10	14	15	18	11	21	14	13	12	12	18	1.20513	0.197532	Red	-1.13333	0.283769	Red	1.30769	0.229656	Red	-1.04444	0.463404	Red	1.38215	2.53395	2.7643	2.41877	Deide_06060
Deide_12680	putative ATP-dependent Clp protease, ATP-binding subunit ClpC	5.9007	82283.4	12	70	0.850719	F059428	DR19 3KGy Bio2	414.1	9	19.9465	7	6	4	4	16	6	5	9	1	4	8	1.2	0.286699	Red	-1.4375	0.189119	Red	1.02222	0.310157	Red	-1.6875	0.177514	Green	0.157991	0.291675	0.243062	0.157991	Deide_12680
Deide_11090	putative ABC transporter, ATP-binding component	5.95729	38058.5	9	161	4.23033	F059433	DR42 NI Bio2	326.227	8	33.6207	7	11	10	16	7	13	23	16	19	23	16	1.2	0.305577	Red	1.10909	0.303584	Red	1.83333	0.0516898	Green	1.69444	0.0471952	Blue	0.472956	0.867086	1.36632	1.52397	Deide_11090
Deide_11960	putative hemolysin; putative membrane protein	4.56625	49630.2	4	30	0.60447	F059432	DR42 NI Bio3	138.34	3	10.0897	3	0	0	2	4	6	7	8	0	0	0	1.2	0.325986	Red	-8	0.000133012	Blue	3.2	0.0317527	Blue	-3	0.205187	Green	0.060447	0.120894	0.423129	0	Deide_11960
Deide_10910	putative ribose-5-phosphate isomerase	5.25479	24402	3	9	0.368822	F059435	DR19 NI Bio2	74.68	2	10.5263	2	1	2	2	2	0	0	0	0	0	0	1.2	0.325986	Red	1	0.5	Red	-2.5	0.223561	Green	-3	0.205187	Green	0.122941	0.245881	0	0	Deide_10910
Deide_21570	putative Deoxyadenosine kinase (Deoxynucleoside kinase complex I S-component)	6.08759	23882.1	2	12	0.502469	F059437	DR19 NI Bio3	71.17	2	13.0435	1	2	2	2	2	0	0	0	2	0	1	1.2	0.325986	Red	2	0.0792314	Green	-2.5	0.223561	Green	-1.5	0.369912	Green	0.125617	0.251235	0	0.125617	Deide_21570
Deide_13900	putative Sulfite reductase (ferredoxin); putative Ferredoxin--nitrite reductase	5.63428	57593.9	12	226	3.92402	F059432	DR42 NI Bio3	461.86	10	32.3136	15	22	28	22	17	22	17	22	24	15	22	1.19658	0.182213	Red	1	0.5	Red	1.09402	0.291525	Red	-1.09375	0.364796	Red	0.642429	1.16332	1.05914	1.05914	Deide_13900
Deide_05670	putative ATP-dependent protease La	6.01194	90408.2	28	542	5.99503	F059425	DR42 3KGy Bio2	1376.95	25	43.6585	40	34	31	45	57	34	52	47	72	72	58	1.19298	0.137054	Red	1.50735	0.0159156	Blue	1.19298	0.16782	Red	1.50735	0.005557	Blue	0.81851	1.47111	1.47111	2.23431	Deide_05670
Deide_18270	putative glutamate dehydrogenase (NAD(P)(+)) (Glutamate dehydrogenase, GDH)	5.90796	47299.2	9	123	2.60047	F059433	DR42 NI Bio2	322.17	7	28.046	6	11	12	11	8	10	14	12	19	8	12	1.19298	0.236797	Red	1.07692	0.392129	Red	1.36842	0.196986	Red	1.23529	0.23309	Red	0.359414	0.655402	0.761112	0.824538	Deide_18270
Deide_05300	putative uroporphyrinogen decarboxylase	6.2621	39848.6	7	141	3.53839	F059426	DR19 3KGy Bio1	234.01	5	22.9282	9	12	16	13	9	10	15	15	11	19	12	1.18841	0.192884	Red	1.04651	0.418007	Red	1.24638	0.215345	Red	1.09756	0.301528	Red	0.526994	0.953608	1.0038	1.05399	Deide_05300
Deide_14540	hypothetical protein	5.24881	27583.8	10	139	5.03918	F059426	DR19 3KGy Bio1	357.47	7	52.7344	16	14	20	19	15	11	6	10	4	6	18	1.1875	0.269389	Red	1.03333	0.473036	Red	-1.6	0.128252	Green	-1.83871	0.0667923	Green	1.08759	1.95767	0.978834	1.01509	Deide_14540
Deide_13930	putative Sulfate adenylyltransferase (Sulfate adenylate transferase) (ATP-sulfurylase)	6.06336	42916.1	9	99	2.30683	F059426	DR19 3KGy Bio1	438.29	9	38.3033	5	11	17	5	7	11	10	7	7	12	7	1.18519	0.235415	Red	-1.06897	0.38093	Red	1.14815	0.320872	Red	-1.10345	0.29571	Red	0.37282	0.675737	0.652436	0.605833	Deide_13930
Deide_20810	hypothetical protein	8.92667	41197.3	4	35	0.849571	F059434	DR42 NI Bio1	87.86	3	9.3199	2	5	3	7	3	3	3	0	4	2	3	1.18519	0.278885	Red	1.33333	0.217665	Red	-1.5	0.260524	Green	-1.33333	0.329398	Red	0.169914	0.315555	0.145641	0.218461	Deide_20810
Deide_06110	putative 50S ribosomal protein L33	10.1955	6387.43	2	152	23.7967	F059426	DR19 3KGy Bio1	159.14	2	34.5455	12	13	18	15	12	14	9	18	12	12	17	1.18519	0.257132	Red	1	0.5	Red	1.08642	0.261903	Red	-1.09091	0.419261	Red	3.91394	7.04509	6.41886	6.41886	Deide_06110
Deide_06080	putative 50S ribosomal protein L11	9.77629	14961	10	553	36.9628	F059425	DR42 3KGy Bio2	650.79	10	56.25	32	50	55	53	38	48	54	43	61	55	64	1.18254	0.11225	Red	1.23649	0.0239048	Orange	1.1746	0.175315	Red	1.22819	0.0763728	Red	5.48093	9.75872	9.69188	12.0313	Deide_06080
Deide_18950	putative 50S ribosomal protein L3	10.5276	22251.8	13	779	35.0083	F059423	DR42 3KGy Bio3	931.28	13	58.2524	62	75	88	83	72	71	46	62	82	61	77	1.17986	0.0983996	Red	1.22527	0.115271	Red	-1.1456	0.162038	Red	-1.10314	0.384886	Red	6.15679	10.9204	8.04428	9.88682	Deide_18950
Deide_23050	putative fumarate hydratase class II (fumarase)	5.68831	49716.3	12	239	4.80728	F059423	DR42 3KGy Bio3	414.19	10	43.9655	15	22	26	23	17	19	18	23	28	22	26	1.17949	0.231058	Red	1.25397	0.042127	Orange	1.07692	0.367793	Red	1.14493	0.210606	Red	0.744223	1.32753	1.20685	1.52867	Deide_23050
Deide_21120	putative 2-Nitropropane dioxygenase	5.61869	51668.4	15	150	2.90313	F059425	DR42 3KGy Bio2	623.26	11	31.3929	7	12	10	13	11	10	13	15	24	21	14	1.1746	0.240979	Red	1.5122	0.0505958	Green	1.30159	0.165909	Red	1.67568	0.0371118	Blue	0.36773	0.658043	0.73546	1.1419	Deide_21120
Deide_01940	hypothetical protein	5.14729	15575.7	8	215	13.8035	F059434	DR42 NI Bio1	440.05	7	55.7971	19	20	22	25	22	24	20	20	5	14	24	1.17073	0.234359	Red	-1.45652	0.141442	Red	1.08943	0.293526	Red	-1.56522	0.105368	Green	2.5039	4.42997	4.10896	2.76071	Deide_01940
Deide_01120	putative cell division protease ftsH; putative membrane protein	6.56548	68334.6	19	553	8.09253	F059424	DR42 3KGy Bio1	925.887	17	36.6559	34	49	35	58	53	56	38	61	67	46	56	1.16863	0.11225	Red	1.08861	0.320209	Red	1.23922	0.0900674	Red	1.15436	0.113923	Red	1.21461	2.13655	2.26825	2.47313	Deide_01120
Deide_07240	putative 50S ribosomal protein L19	10.4738	17178.2	10	427	24.8571	F059428	DR19 3KGy Bio2	627.43	10	57.9618	38	40	42	49	46	44	23	25	43	36	41	1.16667	0.127848	Red	1.29474	0.12687	Red	-1.26316	0.15232	Red	-1.13821	0.251586	Red	4.54063	7.97521	5.35562	6.98559	Deide_07240
Deide_12610	putative Branched-chain amino acid ABC transporter, permease component	9.46008	64148	8	51	0.795036	F059434	DR42 NI Bio1	215.71	5	12.1911	4	2	1	0	10	12	10	12	0	0	0	1.16667	0.296313	Red	-12.3333	3.51574e-05	Blue	3.08333	0.0186943	Blue	-4.66667	0.078789	Green	0.0935337	0.171478	0.530024	0	Deide_12610
Deide_20900	putative phenylalanyl-tRNA ligase alpha chain (Phenylalanine translase, Phenylalanyl-tRNA synthetase)	5.5754	37809.3	5	30	0.793456	F059433	DR42 NI Bio2	165.69	3	14.1593	0	2	2	2	0	2	6	6	3	6	1	1.16667	0.380158	Red	-1.30769	0.268019	Red	2.83333	0.0891531	Green	1.85714	0.160884	Green	0.052897	0.105794	0.370279	0.264485	Deide_20900
Deide_2p00760	hypothetical protein	6.10303	44109	5	30	0.680133	F059434	DR42 NI Bio1	191.61	4	21.3777	0	2	0	4	0	8	6	8	1	0	1	1.16667	0.380158	Red	-5	0.000432106	Blue	4.16667	0.0251683	Blue	-1.4	0.267055	Red	0.0453422	0.0906844	0.498764	0.0453422	Deide_2p00760
Deide_06500	hypothetical protein	5.64476	112935	3	18	0.159384	F059433	DR42 NI Bio2	90.7	2	4.19922	2	0	0	0	4	0	4	4	1	3	0	1.16667	0.380158	Red	-1.57143	0.22558	Green	1.83333	0.213599	Green	1	0.394001	Red	0.0177093	0.0354186	0.0708372	0.0354186	Deide_06500
Deide_18190	putative bifunctional protein: dihydroorotate oxidase (dihydroorotate dehydrogenase)/dihydropyrimidine dehydrogenase (NADP(+))	9.46601	38215.2	3	11	0.287844	F059434	DR42 NI Bio1	137.5	2	15	2	0	2	2	0	2	1	0	0	2	0	1.16667	0.380158	Red	-1.2	0.362329	Red	1	0.500238	Red	-1.4	0.267055	Red	0.0523352	0.10467	0.0785028	0.0523352	Deide_18190
Deide_1p00220	putative RNA polymerase sigma factor, sigma-70 family	4.89794	41589.2	2	16	0.384716	F059432	DR42 NI Bio3	168.35	3	12.9477	1	1	0	3	1	2	0	3	2	1	2	1.16667	0.380158	Red	1	0.5	Red	1.33333	0.311761	Red	1.14286	0.293213	Red	0.0480895	0.0961789	0.120224	0.120224	Deide_1p00220
Deide_1p01730	putative chromate transport; putative membrane protein	9.25454	49835.9	2	12	0.24079	F059428	DR19 3KGy Bio2	52.07	2	8.62069	2	0	0	0	4	2	2	2	0	0	0	1.16667	0.380158	Red	-3	8.32408e-08	Blue	1.5	0.33998	Green	-2.33333	0.267055	Green	0.0401317	0.0802634	0.120395	0	Deide_1p01730
Deide_13210	putative Ribosome recycling factor (Ribosome-releasing factor) (RRF)	6.19504	20358.7	2	8	0.392952	F059426	DR19 3KGy Bio1	69.71	1	7.10383	1	1	2	2	0	0	0	0	2	0	0	1.16667	0.380158	Red	1.66667	0.187031	Green	-2	0.315528	Green	-1.4	0.267055	Red	0.098238	0.196476	0	0.098238	Deide_13210
Deide_02650	putative NUDIX hydrolase	5.47643	21787.3	2	6	0.27539	F059435	DR19 NI Bio2	54.75	1	11.7949	2	0	2	2	0	0	0	0	0	0	0	1.16667	0.380158	Red	1	0.5	Red	-2	0.315528	Green	-2.33333	0.267055	Green	0.0917966	0.183593	0	0	Deide_02650
Deide_18880	putative 50S ribosomal protein L16	10.1638	16215.6	7	317	19.5491	F059423	DR42 3KGy Bio3	374.13	6	49.2958	29	34	39	40	31	20	14	18	23	31	38	1.15897	0.139485	Red	1.72727	0.0232007	Blue	-1.77273	0.0185149	Blue	-1.18947	0.199634	Red	3.88515	6.78359	3.20679	5.67355	Deide_18880
Deide_06120	putative Elongation factor Tu, EF-Tu	5.17229	44364.7	32	3108	70.0557	F059434	DR42 NI Bio1	1704.71	28	93.8272	194	293	273	363	210	343	204	292	331	313	292	1.15746	Infinity	Red	1.1152	0.24281	Red	1.14792	Infinity	Red	1.10601	Infinity	Red	10.9772	19.0692	18.9114	21.0979	Deide_06120
Deide_14150	putative Hypoxanthine phosphoribosyltransferase (Hypoxanthine-guanine phosphoribosyltransferase)(HGPRTase)	6.08084	19551.2	5	122	6.24003	F059426	DR19 3KGy Bio1	284.63	5	35.4286	7	16	14	14	12	5	11	8	9	13	13	1.14667	0.247729	Red	1.40741	0.0843761	Red	-1.38889	0.189874	Red	-1.13158	0.324677	Red	1.1764	2.04591	1.22755	1.79017	Deide_14150
Deide_01370	putative UDP-glucose 4-epimerase, (Galactowaldenase), (UDP-galactose 4-epimerase)	6.08524	36127.6	6	65	1.79918	F059434	DR42 NI Bio1	277.33	6	26.3636	3	2	4	4	1	11	11	9	5	12	3	1.14286	0.342559	Red	-1.47826	0.13088	Red	3.2381	0.0134094	Blue	1.91667	0.104083	Green	0.138398	0.249117	0.85807	0.553593	Deide_01370
Deide_20790	hypothetical protein	5.67758	28687	5	60	2.09154	F059432	DR42 NI Bio3	208.56	5	43.75	6	6	3	9	9	4	8	10	4	1	0	1.14286	0.372059	Red	-3.125	0.028344	Blue	1.19048	0.313481	Red	-3	0.0399437	Blue	0.418308	0.73204	0.766899	0.174295	Deide_20790
Deide_01010	putative V-type ATP synthase subunit D, V-type ATPase subunit D	9.72021	24131.9	10	305	12.6389	F059435	DR19 NI Bio2	421.42	9	40.1786	31	26	31	36	31	28	21	23	23	26	29	1.14124	0.159169	Red	1.08	0.250585	Red	-1.18	0.216429	Red	-1.24691	0.186341	Red	2.36202	4.06102	2.9836	3.23224	Deide_01010
Deide_20160	putative malate dehydrogenase	5.19815	64627.9	15	207	3.20295	F059434	DR42 NI Bio1	452.79	11	33.677	25	18	21	31	22	19	7	15	17	10	22	1.14074	0.177752	Red	1.18182	0.309514	Red	-1.53409	0.0694749	Green	-1.48077	0.0956891	Red	0.665347	1.14502	0.634401	0.758186	Deide_20160
Deide_18890	putative 30S ribosomal protein S3	11.24	27162.9	9	600	22.089	F059423	DR42 3KGy Bio3	498.61	9	42.7419	51	61	65	73	53	46	49	47	50	47	58	1.1345	0.123746	Red	1.08966	0.135705	Red	-1.17931	0.202582	Red	-1.22785	0.133808	Red	4.12328	7.03166	5.22773	5.70632	Deide_18890
Deide_17040	putative branched-chain amino acid ABC transporter, periplasmic component	9.46049	41506.6	6	62	1.49374	F059425	DR42 3KGy Bio2	239.35	4	21.1055	4	4	6	4	4	7	8	8	4	8	5	1.13333	0.294851	Red	-1.3	0.092037	Red	1.73333	0.13041	Green	1.17647	0.216721	Red	0.19274	0.337295	0.554128	0.409573	Deide_17040
Deide_14560	putative UDP-N-acetylmuramate--L-alanine ligase (UDP-N- acetylmuramoyl-L-alanine synthetase)	5.12961	49979	5	73	1.46061	F059434	DR42 NI Bio1	343.37	5	22.2689	5	6	4	13	2	11	8	9	3	4	8	1.12821	0.289807	Red	-1.72222	0.034967	Blue	1.58974	0.128408	Green	-1.22222	0.349315	Red	0.220092	0.38016	0.560235	0.300126	Deide_14560
Deide_07830	putative nucleoside-diphosphate kinase (Nucleoside-2-P kinase)	5.63301	14949.6	10	475	31.7734	F059426	DR19 3KGy Bio1	488.87	9	76.8116	31	48	53	44	37	40	46	35	45	45	51	1.12757	0.147244	Red	1.16129	0.0753048	Red	1.02058	0.350027	Red	1.05109	0.281984	Red	5.28442	8.96345	8.09386	9.43169	Deide_07830
Deide_1p01700	putative copper-exporting ATPase; putative membrane protein	6.31567	88282.5	9	71	0.804237	F059428	DR19 3KGy Bio2	377.17	7	13.6527	10	4	5	5	14	10	12	11	0	0	0	1.125	0.375658	Red	-12	2.23993e-05	Blue	1.5	0.186614	Green	-9	0.00751209	Blue	0.158582	0.271855	0.3738	0	Deide_1p01700
Deide_21970	putative Chaperone protein dnaK (Heat shock protein 70) (Heat shock 70 kDa protein) (HSP70)	4.91129	67755.1	30	680	10.0361	F059437	DR19 NI Bio3	1323.26	24	50.4777	63	71	62	75	89	59	46	52	64	57	42	1.12255	0.146211	Red	1.0375	0.401431	Red	-1.275	0.0943761	Red	-1.37952	0.0520467	Red	1.97771	3.33554	2.31717	2.40572	Deide_21970
Deide_02560	putative Lead, cadmium, zinc and mercury-transporting ATPase	6.45328	75274.1	10	32	0.425113	F059432	DR42 NI Bio3	235.99	6	16.0494	3	1	3	0	4	6	4	11	0	0	0	1.11111	0.377803	Red	-8	0.0141188	Blue	2.66667	0.07107	Green	-3.33333	0.164339	Green	0.0531391	0.0929935	0.27898	0	Deide_02560
Deide_10200	putative Arginine biosynthesis bifunction	4.7081	39372.7	6	77	1.95567	F059435	DR19 NI Bio2	256.56	5	22.3377	9	7	11	7	9	5	3	2	11	8	5	1.11111	0.378543	Red	2.07692	0.0371387	Blue	-2.07692	0.0922691	Green	-1.11111	0.460984	Red	0.406373	0.685755	0.253983	0.60956	Deide_10200
Deide_22340	putative ABC transporter, periplasmic component	9.7904	27580.2	5	70	2.53805	F059426	DR19 3KGy Bio1	213.51	5	25.7812	9	10	14	8	10	3	2	2	5	3	4	1.11111	0.236871	Red	1.5	0.0333833	Blue	-3.15	0.0210328	Blue	-2.33333	0.0568746	Green	0.688899	1.16025	0.253805	0.435094	Deide_22340
Deide_05390	hypothetical protein	9.68397	7923.2	5	45	5.67952	F059432	DR42 NI Bio3	160.55	4	33.8235	2	5	2	5	5	6	2	7	2	3	6	1.11111	0.353643	Red	-1.28571	0.265206	Red	1.33333	0.269888	Red	-1.07143	0.411274	Red	0.883481	1.51454	1.89317	1.38833	Deide_05390
Deide_23200	hypothetical protein	4.71786	11111.7	3	19	1.7099	F059433	DR42 NI Bio2	153.57	3	46	1	0	1	0	1	0	7	0	0	5	4	1.11111	0.302024	Red	1.2	0.411409	Red	2.22222	0.146631	Green	2.4	0.0969917	Green	0.0899949	0.17999	0.629965	0.809955	Deide_23200
Deide_07120	hypothetical protein	4.27616	35071.3	2	22	0.627294	F059426	DR19 3KGy Bio1	65.29	2	16.5165	2	2	3	2	2	2	2	2	2	1	2	1.11111	0.377803	Red	-1.125	0.187272	Red	1	0.499603	Red	-1.25	0.296271	Red	0.114053	0.199594	0.17108	0.142567	Deide_07120
Deide_23260	putative membrane protein; putative permease	10.0176	39424	2	11	0.279018	F059434	DR42 NI Bio1	115.53	2	9.23913	1	0	0	0	2	3	2	3	0	0	0	1.11111	0.302024	Red	-3.66667	0.00066573	Blue	2.44444	0.116224	Green	-1.66667	0.333984	Green	0.0253653	0.0507305	0.202922	0	Deide_23260
Deide_18300	putative cytochrome c oxidase assembly factor; putative membrane protein	10.7482	35773.4	2	9	0.251583	F059428	DR19 3KGy Bio2	100.13	2	5.89971	1	0	0	0	2	2	2	2	0	0	0	1.11111	0.302024	Red	-3	8.32408e-08	Blue	2	0.184992	Green	-1.66667	0.333984	Green	0.0279537	0.0559074	0.167722	0	Deide_18300
Deide_07180	putative transcription elongation factor	5.30841	17266.8	7	118	6.83393	F059428	DR19 3KGy Bio2	333.18	5	42.9487	14	10	15	10	15	8	9	6	10	10	11	1.10256	0.304153	Red	1.30769	0.0237103	Orange	-1.5	0.147483	Red	-1.26471	0.262719	Red	1.38995	2.31659	1.33204	1.79536	Deide_07180
Deide_14380	putative RNA polymerase sigma factor, sigma-70 family	5.48829	60260.3	15	420	6.96977	F059423	DR42 3KGy Bio3	824.29	14	38.9397	37	33	28	41	47	24	33	32	47	53	45	1.10185	0.189442	Red	1.6087	0.00372201	Blue	-1.17391	0.242121	Red	1.2437	0.0733922	Red	1.16163	1.92498	1.47693	2.40623	Deide_14380
Deide_17831	Hypothetical protein, precursor	9.09643	26360.5	7	93	3.528	F059428	DR19 3KGy Bio2	400.97	6	39.2405	15	6	8	14	13	8	6	5	8	2	8	1.10145	0.238063	Red	-1.04762	0.443088	Red	-1.56818	0.1306	Green	-1.80952	0.102569	Green	0.796645	1.32774	0.720774	0.682839	Deide_17831
Deide_09930	putative Cold-shock DNA-binding domain protein	6.72195	9901.73	6	82	8.28138	F059428	DR19 3KGy Bio2	229.33	5	89.3617	7	5	4	4	12	4	7	4	9	12	14	1.09524	0.292268	Red	2.11111	0.00972088	Blue	-1.16667	0.401183	Red	1.65217	0.0661115	Green	1.21191	2.01985	1.51489	3.53474	Deide_09930
Deide_05910	putative 50S ribosomal protein L35	11.574	7300.06	3	57	7.80816	F059434	DR42 NI Bio1	90.84	3	43.9394	4	5	4	5	6	8	7	5	3	3	7	1.09091	0.361569	Red	-1.4375	0.109086	Red	1.39394	0.17936	Red	-1.125	0.42495	Red	1.23287	2.05478	2.7397	1.78081	Deide_05910
Deide_23370	putative VanW like protein, precursor	9.6372	48721.8	2	50	1.02624	F059426	DR19 3KGy Bio1	80.87	2	10.1545	4	5	4	6	5	5	4	5	4	4	4	1.09091	0.361569	Red	-1.13333	0.0582571	Red	1.0303	0.310708	Red	-1.2	0.42495	Red	0.184722	0.307871	0.287346	0.246297	Deide_23370
Deide_22710	putative dihydrolipoyl dehydrogenase (E3 component of alpha-ketoacid dehydrogenase complexes)	6.02016	48994.3	7	154	3.14322	F059424	DR42 3KGy Bio1	301.25	6	19.4861	12	16	18	17	11	13	10	12	20	15	10	1.08889	0.305713	Red	1.26316	0.165708	Red	-1.18421	0.293144	Red	-1.02083	0.461392	Red	0.571495	0.938884	0.714368	0.918473	Deide_22710
Deide_19790	putative methionine adenosyltransferase (S-adenosylmethionine synthetase)	5.34598	44019.4	11	200	4.54346	F059433	DR42 NI Bio2	301.58	6	17.6179	18	18	18	28	13	17	15	15	16	24	18	1.08772	0.242479	Red	1.22	0.107761	Red	-1.14	0.31748	Red	-1.01639	0.356926	Red	0.817822	1.34032	1.06771	1.3176	Deide_19790
Deide_00960	putative V-type ATP synthase subunit	5.46657	20390.8	12	354	17.3607	F059426	DR19 3KGy Bio1	648.48	10	68.6486	33	32	43	35	28	25	26	23	39	39	31	1.08458	0.238101	Red	1.45455	0.00710858	Orange	-1.30519	0.110609	Red	1.02752	0.284431	Red	3.18771	5.19842	3.62908	5.34554	Deide_00960
Deide_11420	putative glyceraldehyde-3-phosphate dehydrogenase (GAPDH)	5.60351	35620.5	25	610	17.125	F059425	DR42 3KGy Bio2	1289.5	23	87.6133	39	55	58	61	34	52	55	45	67	85	59	1.08333	0.277417	Red	1.38065	0.0377113	Orange	1.07639	0.230492	Red	1.37179	0.0172489	Orange	2.63893	4.29528	4.26721	5.92356	Deide_11420
Deide_00870	hypothetical protein	6.07312	15218.9	4	35	2.29978	F059432	DR42 NI Bio3	108.73	3	21.3235	4	2	4	3	3	4	4	6	2	3	0	1.08333	0.375743	Red	-2.125	0.0266691	Blue	1.41667	0.233719	Red	-1.625	0.200047	Green	0.394248	0.65708	0.919912	0.32854	Deide_00870
Deide_23320	hypothetical protein	5.43784	9372.94	2	23	2.45387	F059428	DR19 3KGy Bio2	96.31	2	27.5	4	2	2	4	4	2	2	2	0	1	0	1.08333	0.375743	Red	-2.25	0.00376511	Blue	-1.33333	0.367697	Red	-3.25	0.0983729	Green	0.64014	1.0669	0.64014	0.10669	Deide_23320
Deide_18320	putative cytochrome-c oxidase, subunit 2; putative membrane protein, precursor	9.10712	43495.1	12	244	5.60982	F059428	DR19 3KGy Bio2	587.85	11	31.0174	22	23	20	21	32	34	31	35	12	10	4	1.07801	0.265982	Red	-3.55172	0.000391212	Blue	1.46099	0.0553199	Red	-2.62069	0.00387197	Blue	1.0346	1.67835	2.29911	0.597768	Deide_18320
Deide_22760	putative Cytochrome c	4.12398	26841.3	3	145	5.40212	F059433	DR42 NI Bio2	244.68	3	16.2362	9	15	10	18	11	16	17	13	13	11	12	1.07692	0.385685	Red	-1.25641	0.0333833	Orange	1.25641	0.225694	Red	-1.07692	0.483501	Red	0.894145	1.45298	1.71378	1.34122	Deide_22760
Deide_03880	putative 60 kDa inner membrane insertion protein, Membrane protein OxaA	9.1934	59828.4	15	313	5.23163	F059433	DR42 NI Bio2	733.67	14	25.2768	31	24	19	34	36	36	40	45	23	17	8	1.07602	0.212544	Red	-2.43137	0.00434724	Blue	1.45029	0.0443086	Orange	-1.80392	0.0289388	Blue	0.919296	1.48759	2.02245	0.802295	Deide_03880
Deide_18830	putative 50S ribosomal protein L5	10.0259	21791.7	17	926	42.4932	F059424	DR42 3KGy Bio1	823.13	17	70.4663	84	93	116	88	81	68	55	54	96	99	92	1.07263	0.219336	Red	1.61111	0.000882076	Blue	-1.49167	0.00711634	Orange	1.00694	0.216908	Red	8.12236	13.0784	8.12236	13.1701	Deide_18830
Deide_10380	putative Transcription elongation factor NusA	4.92616	43750.7	15	210	4.79992	F059432	DR42 NI Bio3	597.97	12	43.5443	9	14	15	11	11	26	24	26	25	27	22	1.06667	0.303123	Red	-1.02597	0.349033	Red	2.10667	0.00879744	Blue	1.925	0.0109178	Blue	0.525706	0.845701	1.73711	1.6914	Deide_10380
Deide_07820	putative ABC transporter, permease component	9.81897	67718.9	7	85	1.25519	F059434	DR42 NI Bio1	212.62	5	12.6718	12	6	4	14	11	14	11	13	0	0	0	1.06667	0.288959	Red	-13.6667	6.83349e-05	Blue	1.36667	0.165909	Red	-10.6667	0.00268111	Blue	0.265805	0.428241	0.561143	0	Deide_07820
Deide_11080	putative ABC transporter, permease component	9.29605	41350.7	7	62	1.49937	F059432	DR42 NI Bio3	307.79	7	23.7467	4	4	2	3	8	12	13	16	0	0	0	1.06667	0.373889	Red	-14.6667	0.000170609	Blue	2.93333	0.0124505	Blue	-5.33333	0.0577033	Green	0.193467	0.314384	0.991519	0	Deide_11080
Deide_05930	putative transcriptional regulator, PhnF family	9.18027	26385.9	5	19	0.720082	F059423	DR42 3KGy Bio3	179.82	4	32.6087	3	0	1	0	4	4	0	2	0	0	5	1.06667	0.299795	Red	-1.125	0.438695	Red	1.2	0.33998	Red	1	0.309821	Red	0.113697	0.189495	0.227394	0.189495	Deide_05930
Deide_21830	Conserved hypothetical protein, precursor	10.1225	21317.3	2	10	0.469103	F059426	DR19 3KGy Bio1	69.59	2	18.1347	2	1	3	0	2	0	0	0	0	1	1	1.06667	0.299795	Red	1.66667	0.0582571	Green	-2.5	0.223561	Green	-1.6	0.21389	Green	0.140731	0.234551	0	0.0938205	Deide_21830
Deide_21200	putative DNA protection during starvation protein Dps	5.18578	22549.5	7	210	9.31286	F059426	DR19 3KGy Bio1	361.73	7	52.2167	21	24	27	25	20	21	12	13	22	8	17	1.06383	0.337281	Red	1.02041	0.474968	Red	-1.43878	0.098981	Red	-1.5	0.112673	Green	1.99561	3.19298	2.03996	2.08431	Deide_21200
Deide_21050	putative aldo/keto reductase family protein	5.39511	35245	13	435	12.3422	F059424	DR42 3KGy Bio1	633.37	12	53.0159	36	40	42	46	33	42	29	30	47	42	48	1.05983	0.273256	Red	1.34615	0.0292285	Orange	-1.125	0.292523	Red	1.12903	0.132483	Red	2.15633	3.43311	2.86565	3.88708	Deide_21050
Deide_09360	putative Holliday junction ATP-dependent DNA helicase	7.8592	20633.2	4	39	1.89016	F059426	DR19 3KGy Bio1	169.93	3	20.7921	7	3	8	3	5	1	2	3	0	4	3	1.05556	0.372191	Red	1.11111	0.407451	Red	-2	0.1752	Green	-1.9	0.1565	Green	0.484656	0.77545	0.290794	0.339259	Deide_09360
Deide_22660	hypothetical protein	5.96966	29230.6	2	224	7.66319	F059428	DR19 3KGy Bio2	124.91	2	8.45588	24	22	23	19	31	23	29	24	9	11	9	1.05556	0.308201	Red	-2.46875	0.00067972	Blue	1.09722	0.30028	Red	-2.375	0.00715162	Blue	1.57369	2.49738	2.60001	0.99211	Deide_22660
Deide_12570	putative Glutamate--ammonia ligase (Glutamine synthetase)	5.25177	79650.2	33	714	8.96419	F059423	DR42 3KGy Bio3	1382.79	25	53.75	65	62	43	87	71	56	51	38	72	81	88	1.05426	0.285096	Red	1.64865	0.00534767	Blue	-1.30743	0.0612656	Red	1.19608	0.063584	Red	1.59447	2.52353	1.82046	3.02573	Deide_12570
Deide_13330	putative 5 -nucleotidases (UshA), precursor	8.67022	59472.8	10	144	2.42127	F059434	DR42 NI Bio1	437.36	9	29.1815	5	24	10	23	13	16	9	10	18	7	9	1.05376	0.305713	Red	-1.02703	0.469009	Red	-1.22368	0.207701	Red	-1.32432	0.221696	Red	0.487618	0.773462	0.588504	0.57169	Deide_13330
Deide_16830	putative ketol-acid reductoisomerase	5.23808	36737.5	17	404	10.9969	F059425	DR42 3KGy Bio2	897.99	17	65.1786	29	28	31	34	25	35	55	39	39	54	35	1.05085	0.342438	Red	-1.00763	0.485147	Red	1.49153	0.0373411	Orange	1.4086	0.0321394	Orange	1.55155	2.44981	3.5114	3.48418	Deide_16830
Deide_04430	putative (Uracil-5)-methyltransferase	6.11974	43939	4	54	1.22898	F059434	DR42 NI Bio1	182.97	4	19.2683	2	3	4	2	2	10	10	8	3	5	5	1.04762	0.297937	Red	-1.9375	0.00303681	Blue	2.95238	0.0219684	Blue	1.45455	0.178937	Red	0.113794	0.182071	0.637247	0.295865	Deide_04430
Deide_06670	putative 50S ribosomal protein L31	9.69537	8484.43	2	23	2.71085	F059437	DR19 NI Bio3	62.6	2	55.5556	2	3	3	3	2	3	0	0	3	1	3	1.04762	0.297937	Red	1.66667	0.16473	Green	-1.75	0.246239	Green	-1.1	0.340046	Red	0.589315	0.942904	0.353589	0.825041	Deide_06670
Deide_14590	putative Cell division protein ftsZ	4.85122	37763.5	16	384	10.1685	F059433	DR42 NI Bio2	831.93	13	60.3933	29	22	27	35	18	44	47	50	32	49	31	1.04403	0.243056	Red	-1.25217	0.0938723	Red	1.81132	0.00478542	Blue	1.38554	0.0448981	Orange	1.35051	2.11845	3.73376	2.96582	Deide_14590
Deide_2p01450	putative kynureninase (L-kynurenine hydrolase)	5.59462	44143.9	6	72	1.63103	F059432	DR42 NI Bio3	248.27	4	25.1834	7	7	7	11	4	5	6	8	6	6	5	1.04167	0.369137	Red	-1.1	0.259259	Red	-1.09091	0.408152	Red	-1.25	0.274293	Red	0.317145	0.498371	0.430411	0.385105	Deide_2p01450
Deide_22590	putative 60 kDa chaperonin (Protein Cpn60) (groEL protein)	4.95509	57827.5	46	4228	73.1141	F059432	DR42 NI Bio3	2390.22	38	79.5993	319	485	384	533	339	435	292	392	386	309	354	1.04136	Infinity	Red	-1.06654	0.325785	Red	-1.07754	Infinity	Red	-1.19677	Infinity	Red	13.9034	21.7198	19.3507	18.1402	Deide_22590
Deide_15960	putative NADH dehydrogenase	5.95719	22689.6	13	380	16.7478	F059423	DR42 3KGy Bio3	690.74	11	74.7573	29	39	38	33	35	29	22	27	50	27	51	1.0381	0.307147	Red	1.61728	0.0545355	Green	-1.2963	0.164573	Red	1.20183	0.0937773	Red	2.99697	4.67174	3.4377	5.64135	Deide_15960
Deide_19580	putative ATP-dependent Clp protease, ATP-binding subunit clpX	5.29333	43984.1	14	229	5.20643	F059425	DR42 3KGy Bio2	681.72	13	48.3791	18	18	18	21	17	12	20	20	22	35	28	1.03509	0.281178	Red	1.6	0.037674	Blue	-1.03636	0.445569	Red	1.49153	0.0410118	Orange	0.818478	1.27319	1.18225	1.93252	Deide_19580
Deide_21520	putative glutamine--fructose-6-phosphate transaminase (isomerizing)	5.23158	65748	21	626	9.52121	F059426	DR19 3KGy Bio1	950.84	19	60.231	56	78	67	89	52	63	31	41	48	41	60	1.03431	0.273021	Red	1.10145	0.346079	Red	-1.47826	0.0220485	Orange	-1.38816	0.0516394	Red	2.03809	3.1636	2.0533	2.26623	Deide_21520
Deide_05740	putative acyl carrier protein	3.95463	8374.13	4	83	9.91148	F059428	DR19 3KGy Bio2	215.46	4	52.6316	10	8	4	13	11	9	6	5	0	6	11	1.03333	0.366417	Red	-1.15	0.391629	Red	-1.30435	0.245754	Red	-1.55	0.157246	Green	2.14948	3.34363	2.38831	2.03006	Deide_05740
Deide_18650	putative 30S ribosomal protein S11	10.4437	13878.3	8	447	32.2086	F059426	DR19 3KGy Bio1	410.507	6	36.6412	53	36	55	50	33	24	34	31	43	45	43	1.03297	0.347431	Red	1.45652	0.00497746	Orange	-1.4837	0.0323009	Orange	-1.05224	0.339089	Red	6.4129	9.94359	6.4129	9.43921	Deide_18650
Deide_1p00230	putative transcriptional regulator, gntR family	6.99011	26144.5	5	36	1.37696	F059437	DR19 NI Bio3	110.69	3	29.0043	5	4	5	5	4	4	3	2	0	0	4	1.0303	0.294851	Red	-1.71429	0.157648	Green	-1.375	0.270602	Red	-2.42857	0.104789	Green	0.34424	0.535485	0.34424	0.152996	Deide_1p00230
Deide_08980	putative DNA helicase, SNF2/RAD54 protein family	5.86155	125029	7	65	0.519878	F059433	DR42 NI Bio2	266.84	6	7.06714	7	4	4	5	8	3	8	9	8	7	2	1.02564	0.293512	Red	-1.15	0.361287	Red	1.17949	0.244627	Red	1	0.300337	Red	0.0879794	0.135968	0.159962	0.135968	Deide_08980
Deide_05690	putative Trigger factor, TF	4.74306	49272.7	19	507	10.2897	F059434	DR42 NI Bio1	964	16	68.0365	35	58	47	62	34	54	34	45	63	35	40	1.02456	0.240001	Red	1.03676	0.440118	Red	-1.04779	0.30693	Red	-1.03546	0.457576	Red	1.88746	2.90222	2.69927	2.80074	Deide_05690
Deide_18920	putative 50S ribosomal protein L2	11.2122	30281.4	18	1113	36.7553	F059434	DR42 NI Bio1	875.73	16	61.3718	95	103	106	125	73	117	85	76	111	107	115	1.02333	0.267876	Red	1.19573	0.110478	Red	-1.06762	0.327717	Red	1.09446	0.138694	Red	6.53868	10.0392	9.18056	10.9969	Deide_18920
Deide_07720	putative TRAP transporter, periplasmic component	9.73299	33839.9	17	1117	33.0084	F059424	DR42 3KGy Bio1	881.71	15	55.4517	82	105	92	114	81	117	106	113	106	97	104	1.02293	0.212122	Red	-1.09355	0.0418063	Orange	1.19577	0.0844205	Red	1.06897	0.147923	Red	5.52603	8.48112	9.92912	9.07214	Deide_07720
Deide_10460	hypothetical protein	4.71402	26237.4	7	111	4.2306	F059435	DR19 NI Bio2	252.9	6	44.9153	14	14	17	12	14	7	4	4	4	11	10	1.02222	0.360573	Red	1.55556	0.118898	Green	-2.5	0.0274071	Blue	-1.64286	0.115208	Green	1.06718	1.63888	0.571703	0.952838	Deide_10460
Deide_02180	putative Nucleic acid-binding protein, HRDC family	4.98377	62647.2	13	295	4.70891	F059428	DR19 3KGy Bio2	684.38	11	29.4416	30	30	24	31	37	24	31	27	18	20	23	1.02151	0.273258	Red	-1.32812	0.024251	Orange	-1.09412	0.361109	Red	-1.48438	0.0770153	Red	0.957745	1.46854	1.30892	0.973707	Deide_02180
Deide_19130	putative peptide/oligopeptide/nickel ABC transporter, permease component	9.7722	37070.9	5	71	1.91525	F059433	DR42 NI Bio2	215.27	4	13.1965	9	6	6	8	9	8	11	9	3	2	0	1.01961	0.291103	Red	-3.875	0.00177615	Blue	1.21569	0.251613	Red	-3.25	0.0256229	Blue	0.40463	0.620432	0.755309	0.134877	Deide_19130
Deide_09970	hypothetical protein	5.52638	32350.5	5	69	2.13289	F059428	DR19 3KGy Bio2	295.85	5	19.5513	8	7	5	8	10	9	9	8	2	2	1	1.01961	0.291103	Red	-3.625	5.98806e-05	Blue	1.13725	0.251655	Red	-3.25	0.0256229	Blue	0.463671	0.710962	0.803696	0.154557	Deide_09970
Deide_00100	putative 50S ribosomal protein L9	9.32871	16024.5	12	523	32.6375	F059437	DR19 NI Bio3	492.46	10	69.1781	43	54	60	47	41	38	37	32	64	52	55	1.01684	0.303793	Red	1.58182	0.00312562	Blue	-1.35	0.060942	Red	1.15232	0.145899	Red	6.05323	9.23585	6.67727	10.6712	Deide_00100
Deide_18870	putative 50S ribosomal protein L29	9.97851	7762.04	5	186	23.9628	F059428	DR19 3KGy Bio2	187.98	5	63.6364	19	21	17	24	20	22	13	13	12	10	15	1.01587	0.354695	Red	-1.275	0.166542	Red	-1.23529	0.269491	Red	-1.6	0.0934887	Green	5.15328	7.85876	6.18394	4.76679	Deide_18870
Deide_18680	putative Translation initiation factor IF-1	9.39255	9336.99	6	149	15.958	F059423	DR42 3KGy Bio3	302.36	6	70	10	13	8	13	14	11	12	14	12	18	24	1.01333	0.287007	Red	1.425	0.0940441	Red	1.06667	0.328474	Red	1.5	0.0814243	Green	2.46332	3.74853	3.96273	5.78345	Deide_18680
Deide_05530	putative GTP-dependent nucleic acid-binding protein	4.834	39662.6	19	451	11.3709	F059434	DR42 NI Bio1	965.84	18	69.589	27	31	29	38	21	45	54	63	50	60	33	1.01111	0.347261	Red	-1.13014	0.269513	Red	1.83333	0.00298068	Blue	1.6044	0.00705298	Blue	1.46233	2.21871	4.08445	3.60541	Deide_05530
Deide_19120	putative peptide/oligopeptide/nickel ABC transporter, permease component	9.763	37536.8	10	180	4.7953	F059434	DR42 NI Bio1	432.74	10	30.2941	18	15	13	15	22	24	25	30	10	6	2	1.00952	0.282718	Red	-3.90476	0.0011802	Blue	1.5619	0.0508174	Green	-2.52381	0.0191112	Blue	0.879138	1.33203	2.1046	0.47953	Deide_19120
Deide_00600	putative Transketolase	5.40824	70135.5	22	654	9.3248	F059437	DR19 NI Bio3	947.25	20	58.4733	55	78	52	83	66	56	50	46	53	46	69	1.00741	0.378549	Red	1.10323	0.255509	Red	-1.30645	0.0547229	Red	-1.19298	0.251314	Red	1.89633	2.86588	2.16723	2.39536	Deide_00600
Deide_10660	putative ribosomal protein S16	10.5199	9390	7	361	38.4452	F059435	DR19 NI Bio2	298.63	7	65.8537	39	34	38	45	27	31	29	24	31	29	34	1.00444	0.269881	Red	1.11494	0.129711	Red	-1.2931	0.122243	Red	-1.16495	0.229128	Red	7.77423	11.7146	8.94569	10.0107	Deide_10660
Deide_16800	putative DEAD-box ATP-dependent RNA helicase 3	7.90786	65182.9	34	1178	18.0722	F059424	DR42 3KGy Bio1	1698.66	29	57.4751	106	119	110	136	92	112	81	75	128	100	119	1.00147	0.240314	Red	1.29151	0.0678757	Red	-1.25646	0.0425925	Orange	1.02639	0.166307	Red	3.45182	5.18541	4.11151	5.32348	Deide_16800
Deide_19210	putative response regulator, OmpR	6.07133	25020.1	10	146	5.8353	F059426	DR19 3KGy Bio1	502.94	10	48.6486	16	14	20	10	15	12	9	13	13	9	15	1	0.473686	Red	1.08108	0.331902	Red	-1.2973	0.235803	Red	-1.2	0.346569	Red	1.19904	1.79855	1.35891	1.47881	Deide_19210
Deide_14110	putative Phosphoribosylformylglycinamidine cyclo-ligase (AIRS) (Phosphoribosyl-aminoimidazole synthetase) (AIR synthase)	4.89217	37406.2	7	76	2.03175	F059425	DR42 3KGy Bio2	240.89	5	27.9778	5	5	3	8	4	7	7	6	9	14	8	1	0.490376	Red	1.47826	0.0618649	Red	1.27778	0.244627	Red	1.88889	0.0763725	Green	0.267335	0.401003	0.534671	0.82874	Deide_14110
Deide_09860	putative outer membrane chaperone Skp (OmpH) precursor	9.38366	18614.9	5	98	5.26459	F059424	DR42 3KGy Bio1	261.49	4	30.3371	8	8	10	7	7	10	6	6	16	12	8	1	0.484515	Red	1.56	0.0775081	Green	-1.08	0.414003	Red	1.44444	0.166966	Red	0.859525	1.28929	1.18185	1.93393	Deide_09860
Deide_17970	putative sodium/di/tricarboxylate transporter; putative membrane protein, precursor	7.78436	61326.4	5	38	0.619635	F059432	DR42 NI Bio3	206.87	5	14.433	5	1	0	0	9	6	7	10	0	0	0	1	0.495056	Red	-8.66667	0.00154982	Blue	2.16667	0.0818528	Green	-4	0.122825	Green	0.0978371	0.146756	0.375042	0	Deide_17970
Deide_02720	hypothetical protein	11.9302	8217.68	4	144	17.5232	F059426	DR19 3KGy Bio1	176.39	4	42.2535	19	11	17	14	14	10	9	10	11	10	19	1	0.473686	Red	1.34375	0.135072	Red	-1.5	0.128252	Green	-1.11628	0.419261	Red	3.65067	5.476	3.52898	4.86756	Deide_02720
Deide_10700	putative C-terminal processing peptidase	9.14091	45792.1	4	48	1.04821	F059425	DR42 3KGy Bio2	164.13	3	11.1872	3	5	6	5	1	2	4	5	8	7	2	1	0.492614	Red	1.42857	0.192752	Red	-1.07143	0.381921	Red	1.33333	0.216721	Red	0.174702	0.262054	0.240216	0.371243	Deide_10700
Deide_10150	putative 5-oxopent-3-ene-1,2,5-tricarboxylate decarboxylase; putative 5-carboxymethyl-2-hydroxymuconate Delta-isomerase	4.7382	27067.8	4	46	1.69943	F059423	DR42 3KGy Bio3	150.41	4	30.8	7	3	6	3	6	5	3	4	2	2	5	1	0.490376	Red	-1.25	0.217665	Red	-1.2	0.392671	Red	-1.5	0.30631	Green	0.369442	0.554163	0.443331	0.332498	Deide_10150
Deide_11471	conserved hypothetical protein, precursor	9.37574	12723.6	4	42	3.30095	F059437	DR19 NI Bio3	135.91	3	24.5902	2	8	5	6	4	4	4	2	3	1	3	1	0.490376	Red	-1.3	0.174321	Red	-1.38462	0.278977	Red	-1.8	0.1954	Green	0.785941	1.17891	0.785941	0.550158	Deide_11471
Deide_01420	putative 3-octaprenyl-4-hydroxybenzoate carboxy-lyase	5.66633	69993.2	4	37	0.528623	F059426	DR19 3KGy Bio1	186.96	4	12.4606	3	5	6	3	3	3	3	4	3	2	2	1	0.492614	Red	-1.3	0.0505958	Red	-1.15385	0.381921	Red	-1.5	0.281749	Red	0.114297	0.171445	0.142871	0.10001	Deide_01420
Deide_17100	putative 3-oxoacid CoA-transferase (Succinyl-CoA:3-ketoacid-CoA transferase)	5.16416	47590.4	4	15	0.31519	F059432	DR42 NI Bio3	165.58	3	13.0719	0	0	0	0	0	4	4	5	1	1	0	1	0.504599	Red	-3.2	0.00073656	Blue	5.33333	0.0485001	Blue	1.66667	0.296401	Green	0	0	0.273164	0.0420253	Deide_17100
Deide_07100	putative tryptophan--tRNA ligase (tryptophanyl-tRNA synthetase)	5.94835	37082	4	6	0.161804	F059433	DR42 NI Bio2	74.57	3	14.1566	0	0	0	0	0	1	3	0	0	2	0	1	0.504599	Red	-1.4	0.289508	Red	2.33333	0.245308	Green	1.66667	0.296401	Green	0	0	0.107869	0.0539346	Deide_07100
Deide_10960	putative prephenate dehydrogenase (chorismate mutase--prephenate dehydrogenase)	5.68882	39437	3	30	0.760706	F059434	DR42 NI Bio1	102.06	3	19.7832	2	2	2	4	0	6	4	4	2	4	0	1	0.497771	Red	-1.88889	0.0580583	Green	1.88889	0.157039	Green	1	0.496516	Red	0.101428	0.152141	0.354996	0.152141	Deide_10960
Deide_14660	putative acetyltransferase	8.08064	23634.3	3	7	0.29618	F059426	DR19 3KGy Bio1	54.35	2	19.2488	1	1	3	0	0	1	0	0	0	0	1	1	0.500874	Red	1	0.5	Red	-1.5	0.315528	Green	-1.5	0.333435	Green	0.0846229	0.126934	0.0423115	0.0423115	Deide_14660
Deide_2p02030	putative response regulator, cheY	4.60407	14951.6	2	60	4.01295	F059437	DR19 NI Bio3	148.13	2	23.5294	3	7	6	6	3	5	6	6	6	6	6	1	0.490376	Red	1.05	0.187272	Red	1.11111	0.310422	Red	1.16667	0.355496	Red	0.668825	1.00324	1.137	1.20388	Deide_2p02030
Deide_22140	hypothetical protein	8.56518	27293.9	2	30	1.09915	F059435	DR19 NI Bio2	115.28	2	12.4031	4	2	4	2	3	4	3	2	1	2	3	1	0.495056	Red	-1.33333	0.143932	Red	1	0.499048	Red	-1.33333	0.393796	Red	0.21983	0.329745	0.329745	0.21983	Deide_22140
Deide_21640	Conserved hypothetical protein, precursor; putative membrane protein	7.13722	78827.5	2	12	0.152231	F059432	DR42 NI Bio3	100.13	2	4.72335	2	0	1	0	2	2	2	3	0	0	0	1	0.500874	Red	-3.33333	0.00110223	Blue	1.66667	0.26948	Green	-2	0.333435	Green	0.0253718	0.0380578	0.0888015	0	Deide_21640
Deide_18110	putative aspartate carbamoyltransferase (Aspartate transcarbamylase)	9.09321	34177.7	2	9	0.26333	F059433	DR42 NI Bio2	96.33	2	9.84127	0	0	0	0	0	2	3	2	0	2	0	1	0.504599	Red	-2	0.0445047	Blue	3.33333	0.146631	Green	1.66667	0.296401	Green	0	0	0.204812	0.0585177	Deide_18110
Deide_22900	putative hydrolase	5.19836	33200.3	2	9	0.271082	F059425	DR42 3KGy Bio2	56.16	2	11.4478	0	0	0	0	0	0	2	2	2	2	1	1	0.504599	Red	1.14286	0.338934	Red	2.33333	0.245308	Green	2.66667	0.180638	Green	0	0	0.120481	0.150601	Deide_22900
Deide_2p00220	putative Glycerol kinase	5.43493	54673.8	2	8	0.146322	F059425	DR42 3KGy Bio2	100.14	2	10.6212	0	0	0	0	0	0	0	0	3	4	1	1	0.504599	Red	3.66667	0.0195227	Blue	1	0.500999	Red	3.66667	0.105588	Green	0	0	0	0.146322	Deide_2p00220
Deide_13041	hypothetical protein	9.38719	22698.5	2	7	0.308391	F059434	DR42 NI Bio1	120.9	1	7.69231	0	0	0	0	0	2	2	2	0	0	1	1	0.504599	Red	-2.25	0.00376511	Blue	3	0.184992	Green	1.33333	0.376934	Red	0	0	0.264335	0.0440558	Deide_13041
Deide_04150	conserved hypothetical protein, precursor; putative membrane protein	10.4529	22846.5	2	6	0.262622	F059432	DR42 NI Bio3	75.24	2	11.8721	0	0	0	0	0	2	1	3	0	0	0	1	0.504599	Red	-3	0.012881	Blue	3	0.184992	Green	1	0.506501	Red	0	0	0.262622	0	Deide_04150
Deide_11191	Hypothetical protein, precursor	7.82623	15319.8	2	6	0.391649	F059433	DR42 NI Bio2	112.56	2	22.2222	0	0	0	0	0	0	3	0	0	2	1	1	0.504599	Red	1	0.5	Red	2	0.309484	Green	2	0.292134	Green	0	0	0.195825	0.195825	Deide_11191
Deide_3p02170	putative transcriptional regulator, XRE Family (DdrOp3)	6.12991	14602.8	2	6	0.410881	F059432	DR42 NI Bio3	57.18	2	15.5039	0	0	0	0	0	2	1	3	0	0	0	1	0.504599	Red	-3	0.012881	Blue	3	0.184992	Green	1	0.506501	Red	0	0	0.410881	0	Deide_3p02170
Deide_04260	putative Enterochelin esterase	5.99169	37075.8	2	5	0.134859	F059433	DR42 NI Bio2	34.63	1	3.8806	0	0	0	0	0	0	2	1	0	2	0	1	0.504599	Red	-1.2	0.362329	Red	2	0.309484	Green	1.66667	0.296401	Green	0	0	0.0809153	0.0539435	Deide_04260
Deide_06280	putative response regulator, NarL	5.28986	23440.4	2	5	0.213307	F059434	DR42 NI Bio1	111.59	2	17.4312	0	0	0	0	0	4	0	1	0	0	0	1	0.504599	Red	-2.66667	0.118921	Green	2.66667	0.194439	Green	1	0.506501	Red	0	0	0.213307	0	Deide_06280
Deide_12000	putative haloacid dehalogenase-like hydrolase (HAD superfamily hydrolase)	4.95581	23266.6	2	5	0.214901	F059435	DR19 NI Bio2	29.62	1	5.71429	2	0	0	3	0	0	0	0	0	0	0	1	0.500874	Red	1	0.5	Red	-2	0.315528	Green	-2	0.333435	Green	0.0859602	0.12894	0	0	Deide_12000
Deide_15940	putative Peptide chain release factor 1, RF-1	5.07103	40019.6	2	5	0.124939	F059424	DR42 3KGy Bio1	58.74	1	4.64481	0	0	0	0	0	0	0	0	2	2	1	1	0.504599	Red	2.66667	0.00376511	Blue	1	0.500999	Red	2.66667	0.180638	Green	0	0	0	0.124939	Deide_15940
Deide_3p01120	putative dipeptide/oligopeptide/nickel ABC transporter, permease component	9.21845	34479.7	2	5	0.145013	F059433	DR42 NI Bio2	89.88	2	8.83281	0	0	0	0	0	0	3	2	0	0	0	1	0.504599	Red	-2.66667	0.0659196	Green	2.66667	0.194439	Green	1	0.506501	Red	0	0	0.145013	0	Deide_3p01120
Deide_07880	putative oxidoreductase	5.29441	32863.9	2	4	0.121714	F059433	DR42 NI Bio2	46.2	2	10.0671	0	0	0	0	0	1	3	0	0	0	0	1	0.504599	Red	-2.33333	0.102592	Green	2.33333	0.245308	Green	1	0.506501	Red	0	0	0.121714	0	Deide_07880
Deide_21170	putative OsmC-like protein (Osmotically-inducible protein C-like protein)	5.12577	14102.3	2	4	0.283641	F059434	DR42 NI Bio1	145.11	2	27.4809	0	0	0	0	0	3	0	1	0	0	0	1	0.504599	Red	-2.33333	0.102592	Green	2.33333	0.245308	Green	1	0.506501	Red	0	0	0.283641	0	Deide_21170
Deide_02710	putative Peptidase M20D, (amidohydrolase)	5.37205	42727.5	2	3	0.0702124	F059432	DR42 NI Bio3	53.79	2	7.12468	0	0	0	0	0	0	0	2	0	1	0	1	0.504599	Red	-1.25	0.338934	Red	1.66667	0.312235	Green	1.33333	0.376934	Red	0	0	0.0468083	0.0234041	Deide_02710
Deide_08520	hypothetical protein	4.16595	13813.7	2	3	0.217176	F059433	DR42 NI Bio2	104.74	2	35.2459	0	0	0	0	0	1	2	0	0	0	0	1	0.504599	Red	-2	0.0792314	Green	2	0.309484	Green	1	0.506501	Red	0	0	0.217176	0	Deide_08520
Deide_11120	putative methionine synthase (5-methyltetrahydrofolate-- homocysteine methyltransferase) (vitamin B12 methyltransferase)	5.14821	133664	2	3	0.0224443	F059425	DR42 3KGy Bio2	29.15	1	0.976404	0	0	0	0	0	0	1	0	0	2	0	1	0.504599	Red	1.25	0.338934	Red	1.33333	0.393921	Red	1.66667	0.296401	Green	0	0	0.00748142	0.0149628	Deide_11120
Deide_17650	putative chorismate synthase (5-enolpyruvylshikimate-3-phosphate phospholyase)	6.28792	41083.2	2	3	0.0730225	F059433	DR42 NI Bio2	80.15	2	8.90052	0	0	0	0	0	1	2	0	0	0	0	1	0.504599	Red	-2	0.0792314	Green	2	0.309484	Green	1	0.506501	Red	0	0	0.0730225	0	Deide_17650
Deide_22820	putative ribonuclease	5.44326	50656.4	2	3	0.0592225	F059433	DR42 NI Bio2	55.12	2	8.65801	0	0	0	0	0	1	2	0	0	0	0	1	0.504599	Red	-2	0.0792314	Green	2	0.309484	Green	1	0.506501	Red	0	0	0.0592225	0	Deide_22820
Deide_10770	putative histidine kinase, classic; putative membrane protein	7.47337	124136	2	2	0.0161114	F059433	DR42 NI Bio2	41.11	1	1.16906	0	0	0	0	0	0	1	0	0	0	1	1	0.504599	Red	1	0.5	Red	1.33333	0.393921	Red	1.33333	0.376934	Red	0	0	0.00805571	0.00805571	Deide_10770
Deide_18460	Conserved hypothetical protein, precursor	6.19284	33361.2	2	2	0.05995	F059434	DR42 NI Bio1	25.62	1	6	0	0	0	0	0	1	0	0	0	1	0	1	0.504599	Red	1	0.5	Red	1.33333	0.393921	Red	1.33333	0.376934	Red	0	0	0.029975	0.029975	Deide_18460
Deide_21430	putative oxoglutarate dehydrogenase (succinyl-transferring)	5.74965	105009	34	726	6.91368	F059428	DR19 3KGy Bio2	1232.14	25	37.1429	71	78	70	85	67	56	65	65	64	51	54	-1.00667	0.422763	Red	-1.09884	0.157821	Red	-1.19841	0.117582	Red	-1.30814	0.106656	Red	1.41892	2.1141	1.77127	1.60938	Deide_21430
Deide_13180	putative 30S ribosomal protein S2	5.61077	28517.9	25	1235	43.3061	F059423	DR42 3KGy Bio3	1405.55	23	79.7619	109	134	121	139	102	121	75	86	120	103	125	-1.00685	0.262993	Red	1.23158	0.112963	Red	-1.28947	0.0271323	Orange	-1.03989	0.45799	Red	8.52096	12.6938	9.88852	12.2029	Deide_13180
Deide_20240	malate dehydrogenase (malic dehydrogenase)	5.15726	35276.2	16	546	15.4778	F059425	DR42 3KGy Bio2	891.53	15	70.9091	33	51	41	54	30	52	57	48	58	69	53	-1.00781	0.304985	Red	1.14375	0.114187	Red	1.24031	0.115477	Red	1.42969	0.0158667	Orange	2.38121	3.54346	4.45059	5.10259	Deide_20240
Deide_07680	putative ABC transporter, periplasmic component	9.635	26914.3	7	128	4.75583	F059437	DR19 NI Bio3	298.127	7	41.8327	13	16	12	14	17	11	8	8	14	7	8	-1.01087	0.374642	Red	1.06667	0.397628	Red	-1.55	0.119475	Green	-1.4375	0.160779	Red	1.07749	1.59766	1.00318	1.07749	Deide_07680
Deide_18800	putative 50S ribosomal protein L6	10.035	19561.7	13	550	28.1162	F059423	DR42 3KGy Bio3	714.31	13	72.4324	59	61	60	63	54	38	27	28	62	45	53	-1.01667	0.469335	Red	1.69792	0.0104227	Blue	-1.90625	0.00146928	Blue	-1.10429	0.39617	Red	6.13444	9.0483	4.75419	8.17926	Deide_18800
Deide_03170	putative Dihydrolipoyllysine-residue acetyltransferase component of pyruvate dehydrogenase complex, (E2), (Dihydrolipoamide acetyltransferase component of pyruvate dehydrogenase complex)	4.92504	63745.9	16	546	8.56526	F059428	DR19 3KGy Bio2	690.18	13	30.3226	50	52	44	50	56	45	45	50	55	55	44	-1.01961	0.479095	Red	1.0979	0.15553	Red	-1.09091	0.323009	Red	1.02614	0.276895	Red	1.6001	2.35309	2.19622	2.41584	Deide_03170
Deide_20315	putative dTDP-4-dehydrorhamnose 3,5-epimerase	5.05615	19935	2	65	3.2606	F059425	DR42 3KGy Bio2	123.38	2	17.8771	7	6	6	7	6	6	4	4	6	8	5	-1.02273	0.385075	Red	1.29412	0.103076	Red	-1.32353	0.209449	Red	1	0.379556	Red	0.65212	0.953099	0.702283	0.953099	Deide_20315
Deide_09040	putative 4-aminobutyrate aminotransferase, aminotransferase class-III	6.31225	49480.2	21	576	11.641	F059425	DR42 3KGy Bio2	893.44	18	49.2341	40	55	39	65	35	47	44	42	80	69	60	-1.02465	0.381603	Red	1.55882	0.00658676	Blue	-1.06985	0.27886	Red	1.49296	0.00477691	Orange	1.91996	2.8092	2.68794	4.22391	Deide_09040
Deide_20321	putative tyrosine kinase	9.89253	58251.3	19	458	7.86248	F059432	DR42 NI Bio3	753.35	16	36.9004	49	42	32	62	39	47	41	49	32	33	32	-1.02574	0.383599	Red	-1.4	0.00267384	Orange	1.00358	0.304371	Red	-1.36	0.107579	Red	1.5622	2.28321	2.35188	1.6652	Deide_20321
Deide_15900	hypothetical protein	9.72359	25205.9	5	131	5.1972	F059434	DR42 NI Bio1	236.55	4	27.459	11	13	9	15	11	15	10	11	15	10	11	-1.02632	0.348039	Red	1	0.5	Red	1	0.495548	Red	1.02632	0.367949	Red	0.952158	1.38856	1.42824	1.42824	Deide_15900
Deide_07510	putative Prolipoprotein diacylglyceryl transferase	9.74209	34985.3	4	45	1.28625	F059428	DR19 3KGy Bio2	194.1	4	11.8971	6	5	4	3	9	6	6	6	0	0	0	-1.02632	0.386713	Red	-7	1.02868e-09	Blue	1.07692	0.389368	Red	-6.33333	0.033326	Blue	0.314417	0.457334	0.514501	0	Deide_07510
Deide_14220	hypothetical protein	5.2644	6732.45	3	49	7.27819	F059432	DR42 NI Bio3	119.72	3	72.4138	7	4	4	6	6	6	1	10	0	0	5	-1.02632	0.386713	Red	-2.5	0.132662	Green	1.02564	0.310422	Red	-2.375	0.0834234	Green	1.63388	2.37655	2.52509	0.742672	Deide_14220
Deide_18910	putative 30S ribosomal protein S19	10.4136	10803.8	6	252	23.3251	F059425	DR42 3KGy Bio2	284.387	6	55.7895	21	25	23	19	25	15	26	15	21	33	29	-1.02857	0.413221	Red	1.45763	0.0758233	Red	-1.22034	0.233838	Red	1.22857	0.11509	Red	4.25776	6.20153	5.18337	7.68249	Deide_18910
Deide_07110	putative PpiC-type peptidyl-prolyl cis-trans isomerase precursor	9.23593	66187.9	28	559	8.44565	F059428	DR19 3KGy Bio2	1482.68	26	45.3674	53	52	33	47	73	61	73	66	36	32	33	-1.02885	0.477944	Red	-1.95192	0.00042864	Blue	1.2648	0.0589404	Red	-1.5	0.0466477	Blue	1.58639	2.3116	3.0217	1.52596	Deide_07110
Deide_07920	putative aconitate hydratase (citrate hydro-lyase) (aconitase)	4.94824	98055.9	44	1506	15.3586	F059432	DR42 NI Bio3	2091.52	38	56.6851	141	141	110	155	146	133	144	138	154	125	119	-1.02899	Infinity	Red	-1.04239	0.320681	Red	-1.01914	Infinity	Red	-1.03242	0.287315	Red	2.87591	4.19149	4.23228	4.05891	Deide_07920
Deide_2p01940	putative DNA-binding protein HU (Histone-like protein)	10.4348	12809.1	10	843	65.8125	F059424	DR42 3KGy Bio1	695.29	10	65.6	74	88	74	84	78	76	58	48	89	101	73	-1.02929	0.320926	Red	1.43784	0.0395949	Orange	-1.32973	0.0442135	Orange	1.11297	0.0905648	Red	12.6472	18.4244	14.2086	20.5322	Deide_2p01940
Deide_03060	Conserved hypothetical protein, precursor	6.90086	18167.5	3	38	2.09165	F059428	DR19 3KGy Bio2	117.44	3	30.1775	4	5	4	4	5	2	1	2	3	4	4	-1.03125	0.388478	Red	1.75	0.0066178	Blue	-2.0625	0.104289	Green	-1.14286	0.329398	Red	0.49539	0.715564	0.275217	0.605477	Deide_03060
Deide_09030	putative L-lysine 2,3-aminomutase	5.87382	55533.9	23	592	10.6602	F059424	DR42 3KGy Bio1	1046.24	21	53.9554	48	63	51	66	44	58	45	49	73	39	56	-1.03354	0.31989	Red	1.10323	0.319746	Red	-1.09355	0.234081	Red	1.04268	0.282492	Red	1.99878	2.89913	2.73707	3.02518	Deide_09030
Deide_18600	putative Thioredoxin	4.88568	13251.8	9	398	30.0337	F059434	DR42 NI Bio1	520.48	9	62.8099	32	42	34	38	35	46	41	44	19	31	36	-1.03636	0.339676	Red	-1.50562	0.0230227	Blue	1.17544	0.153	Red	-1.23596	0.168114	Red	5.58415	8.07438	9.88546	6.48969	Deide_18600
Deide_19560	putative beta-lactamase-like protein	5.92856	61518.9	18	242	3.93375	F059435	DR19 NI Bio2	409.33	11	24.1935	25	25	22	35	15	17	19	19	25	17	23	-1.04	0.500084	Red	1.17241	0.1262	Red	-1.34483	0.15751	Red	-1.10294	0.404924	Red	0.812758	1.17037	0.894034	1.05659	Deide_19560
Deide_12690	Conserved hypothetical protein, precursor	4.79806	22991.2	5	193	8.39452	F059423	DR42 3KGy Bio3	275.14	4	40.625	19	22	17	27	15	15	11	16	22	11	18	-1.04032	0.348596	Red	1.2	0.223362	Red	-1.43333	0.119116	Red	-1.14815	0.28337	Red	1.78329	2.5662	1.82679	2.21824	Deide_12690
Deide_19090	putative ABC transporter, periplasmic component	9.65182	36666.2	24	839	22.8821	F059433	DR42 NI Bio2	980.874	21	66.2651	71	75	81	88	41	88	86	70	91	70	78	-1.04225	0.493409	Red	-1.02066	0.425852	Red	1.11261	0.194567	Red	1.13615	0.0880057	Red	3.98187	5.72735	6.65463	6.51827	Deide_19090
Deide_14960	hypothetical protein	5.6351	21668.1	4	78	3.59976	F059435	DR19 NI Bio2	150.25	4	25.9067	9	5	5	8	7	9	4	5	7	12	7	-1.04348	0.432135	Red	1.38095	0.151774	Red	-1.14286	0.408152	Red	1.26087	0.16995	Red	0.64611	0.923014	0.830713	1.19992	Deide_14960
Deide_11060	putative ABC transporter, periplasmic component	9.3763	64775.8	30	1233	19.0349	F059435	DR19 NI Bio2	1163.08	22	53.5043	130	131	128	134	113	100	75	94	106	108	114	-1.04365	0.355919	Red	1.21691	0.0338669	Orange	-1.45037	0.00246616	Orange	-1.14199	0.269263	Red	4.02928	5.7892	4.15279	5.06362	Deide_11060
Deide_06380	putative translation initiation factor IF-3	9.18216	23552.1	7	195	8.2795	F059423	DR42 3KGy Bio3	442.34	7	47.1429	14	23	19	15	19	15	9	15	19	16	31	-1.04464	0.344644	Red	1.64286	0.0731192	Green	-1.39286	0.143377	Red	1.23214	0.170987	Red	1.57098	2.25033	1.6559	2.80229	Deide_06380
Deide_22580	putative 10 kDa chaperonin (Protein Cpn10) (groES protein)	4.98781	10207.4	12	465	45.5553	F059423	DR42 3KGy Bio3	479.26	11	94.7368	42	48	48	44	37	47	39	46	27	40	47	-1.04545	0.489462	Red	-1.15385	0.20002	Red	-1.02222	0.473923	Red	-1.12821	0.385127	Red	8.81715	12.6379	12.9318	11.1684	Deide_22580
Deide_01810	hypothetical protein	5.38621	27490.1	6	80	2.91014	F059434	DR42 NI Bio1	221.63	5	35.4167	7	5	6	6	5	11	8	9	10	7	6	-1.05	0.423571	Red	-1.19231	0.163082	Red	1.47619	0.186264	Red	1.3	0.165002	Red	0.43652	0.618404	1.01855	0.836664	Deide_01810
Deide_08300	putative cytochrome c-type biogenesis protein ccmF (cycK); putative membrane protein	10.745	70915.2	5	30	0.42304	F059433	DR42 NI Bio2	207.28	4	8.81459	4	1	1	0	6	5	7	6	0	0	0	-1.05	0.371856	Red	-7	0.000242534	Blue	2	0.110705	Green	-3.33333	0.164339	Green	0.0705067	0.0987094	0.253824	0	Deide_08300
Deide_11510	putative Apolipoprotein N-acyltransferase	9.9505	52613.2	4	30	0.570199	F059432	DR42 NI Bio3	184.84	4	14.8225	3	2	0	1	6	5	6	7	0	0	0	-1.05	0.371856	Red	-7	0.000242534	Blue	2	0.110705	Green	-3.33333	0.164339	Green	0.0950332	0.133047	0.34212	0	Deide_11510
Deide_11860	putative UDP-N-acetylglucosamine 2-epimerase (UDP-GlcNAc-2-epimerase)	5.50271	41108.1	4	25	0.608152	F059437	DR19 NI Bio3	110.76	3	11.1111	0	5	2	3	2	5	4	0	0	2	2	-1.05	0.371856	Red	-1.71429	0.18695	Green	1.14286	0.358884	Red	-1.42857	0.296271	Red	0.12163	0.170283	0.218935	0.0973044	Deide_11860
Deide_09020	putative Transcriptional regulator, AsnC family; Transcriptional regulator, Lrp	6.51201	16793.8	3	27	1.60773	F059425	DR42 3KGy Bio2	126.62	3	29.4118	3	2	3	2	2	0	4	0	2	6	3	-1.05	0.371856	Red	2	0.131746	Green	-1.5	0.246239	Green	1.4	0.206275	Red	0.297728	0.416819	0.238183	0.655002	Deide_09020
Deide_17020	hypothetical protein	4.82244	30788.4	3	21	0.682076	F059437	DR19 NI Bio3	75.3	2	9.65517	2	3	3	2	2	3	1	3	0	2	0	-1.05	0.371856	Red	-2	0.0759173	Green	-1.05	0.357387	Red	-2	0.164339	Green	0.162399	0.227359	0.227359	0.0649596	Deide_17020
Deide_06090	putative transcription antitermination protein	4.89615	20824.7	6	110	5.28219	F059428	DR19 3KGy Bio2	418.99	6	53.1579	12	12	12	11	11	6	6	9	14	6	11	-1.05405	0.461376	Red	1.41667	0.129711	Red	-1.625	0.147483	Green	-1.08824	0.379046	Red	1.15248	1.63268	1.00842	1.48862	Deide_06090
Deide_00940	putative V-type ATP synthase subunit I; putative membrane protein	7.87085	75489.7	26	621	8.22629	F059434	DR42 NI Bio1	1094.3	23	39.3013	64	50	51	48	63	101	106	88	24	18	8	-1.05455	0.469702	Red	-5.62264	0.000164001	Blue	1.71264	0.00034515	Blue	-3.11321	7.67301e-06	Blue	1.51014	2.14599	3.90782	0.662342	Deide_00940
Deide_05580	putative GMP synthase	5.38376	56173.1	20	249	4.43273	F059432	DR42 NI Bio3	711.09	15	44.0313	16	27	21	27	13	31	17	33	28	16	20	-1.05469	0.350426	Red	-1.25373	0.204364	Red	1.24444	0.192531	Red	1.04688	0.290242	Red	0.765491	1.08593	1.44197	1.13934	Deide_05580
Deide_20317	putative dTDP-glucose 4,6-dehydratase	5.64486	38758.4	15	236	6.08901	F059433	DR42 NI Bio2	501.37	11	52.7859	14	15	12	18	11	26	35	28	20	32	25	-1.05682	0.335191	Red	-1.15	0.208433	Red	1.97849	0.00758115	Blue	1.81818	0.012176	Blue	0.748225	1.05784	2.29628	1.98667	Deide_20317
Deide_06210	putative malate dehydrogenase	6.39255	53127.6	13	193	3.63277	F059433	DR42 NI Bio2	597.44	10	36.6337	8	21	14	22	5	21	19	25	21	17	20	-1.05682	0.335191	Red	-1.11475	0.16786	Red	1.46237	0.0771482	Red	1.38636	0.0938938	Red	0.545856	0.771727	1.22347	1.09171	Deide_06210
Deide_2p01640	putative cobW	5.74684	39500.5	9	168	4.25311	F059434	DR42 NI Bio1	485.08	9	42.1488	16	13	11	22	8	18	16	13	16	18	17	-1.05682	0.335191	Red	1.08	0.220912	Red	1.07527	0.264515	Red	1.22727	0.196379	Red	0.734169	1.03796	1.18986	1.29112	Deide_2p01640
Deide_16910	putative bifunctional protein: acetylornithine transaminase/acetyl-lysine aminotransferase	6.64001	44627	15	258	5.78125	F059432	DR42 NI Bio3	706.78	14	53.9952	19	22	19	27	12	29	29	30	19	33	19	-1.05738	0.348596	Red	-1.22973	0.146241	Red	1.41085	0.0797198	Red	1.21311	0.134379	Red	0.918726	1.29966	1.9719	1.59096	Deide_16910
Deide_12360	putative 30S ribosomal protein S20	12.1923	9972.61	3	168	16.8461	F059424	DR42 3KGy Bio1	247.13	3	31.8681	15	19	18	19	11	15	13	12	18	14	14	-1.05882	0.479798	Red	1.13953	0.139541	Red	-1.25581	0.250781	Red	-1.04082	0.418522	Red	3.40934	4.81318	4.01099	4.61263	Deide_12360
Deide_20600	putative inorganic diphosphatase (pyrophosphate phosphohydrolase)	4.69419	33767.4	21	599	17.739	F059435	DR19 NI Bio2	1005.35	18	79.8077	64	59	59	69	46	69	41	46	37	47	62	-1.05932	0.339948	Red	-1.06711	0.391103	Red	-1.17925	0.151758	Red	-1.18792	0.251504	Red	3.64257	5.15291	4.61985	4.3237	Deide_20600
Deide_15340	putative Bug family protein, precursor	9.72793	33391.7	7	80	2.3958	F059423	DR42 3KGy Bio3	176.06	5	33.2288	4	11	9	4	8	11	6	5	6	4	12	-1.0625	0.3797	Red	1	0.5	Red	-1.02	0.35903	Red	1.04167	0.357095	Red	0.449213	0.628898	0.658846	0.658846	Deide_15340
Deide_11610	putative pyridoxine biosynthesis enzyme	5.62534	31665.4	7	181	5.71602	F059434	DR42 NI Bio1	239.34	6	34.7973	20	17	18	19	15	18	12	12	16	16	18	-1.06364	0.344644	Red	1.17778	0.137288	Red	-1.3	0.182417	Red	-1.03774	0.326647	Red	1.16847	1.64217	1.32637	1.57901	Deide_11610
Deide_18450	putative peptidoglycan glycosyltransferase, precursor	5.14555	88430.2	6	18	0.20355	F059432	DR42 NI Bio3	233.59	5	10.6748	3	0	0	0	4	1	2	8	0	0	0	-1.07143	0.369724	Red	-4.66667	0.0843819	Green	1.86667	0.140274	Green	-2.33333	0.267055	Green	0.033925	0.0452334	0.124392	0	Deide_18450
Deide_09610	putative aminopeptidase	5.06791	40054.6	5	57	1.42306	F059434	DR42 NI Bio1	226.51	4	26.5957	4	4	4	3	4	6	5	6	10	7	4	-1.07143	0.400713	Red	1.2	0.245884	Red	1.33333	0.23985	Red	1.71429	0.112968	Green	0.199727	0.274625	0.424421	0.524285	Deide_09610
Deide_10020	putative Aspartate--tRNA ligase (Aspartic acid translase)	5.79126	47560.4	4	13	0.273337	F059432	DR42 NI Bio3	67.66	2	11.1888	1	2	1	3	0	2	0	3	0	1	0	-1.07143	0.369724	Red	-2	0.1151	Green	1.06667	0.311761	Red	-1.75	0.267055	Green	0.0630777	0.0841036	0.105129	0.0210259	Deide_10020
Deide_10140	putative transcriptional regulator, Crp/Fnr family	6.16805	23274.2	4	10	0.429661	F059435	DR19 NI Bio2	54.78	2	22.7488	3	0	3	0	1	3	0	0	0	0	0	-1.07143	0.369724	Red	-2	0.186986	Green	-1.25	0.356941	Red	-2.33333	0.267055	Green	0.128898	0.171864	0.128898	0	Deide_10140
Deide_00770	putative GCN5-related N-acetyltransferase	5.43447	17710.9	2	14	0.790475	F059425	DR42 3KGy Bio2	112.61	2	22.7545	1	2	2	1	1	2	0	0	0	3	2	-1.07143	0.369724	Red	1.6	0.208433	Green	-1.5	0.223561	Green	1.14286	0.293213	Red	0.169387	0.22585	0.112925	0.282312	Deide_00770
Deide_17210	putative Preprotein translocase secA subunit	5.10159	97046.1	46	942	9.70672	F059432	DR42 NI Bio3	1960.32	36	46.2601	79	101	64	93	93	72	96	92	97	79	76	-1.07905	0.392328	Red	-1.03137	0.400538	Red	-1.03802	0.403279	Red	1.00791	0.33129	Red	1.85479	2.57609	2.67914	2.5967	Deide_17210
Deide_15650	putative Methylmalonyl-CoA mutase, alpha subunit	5.58409	15280.9	3	65	4.25369	F059435	DR19 NI Bio2	165.297	3	22.3022	9	7	8	7	7	5	3	8	3	4	4	-1.08	0.439482	Red	-1.35714	0.163082	Red	-1.42105	0.232202	Red	-1.78571	0.125151	Green	1.04706	1.43971	1.04706	0.719855	Deide_15650
Deide_00130	putative 30S ribosomal protein S6	8.85833	11728.2	9	342	29.1606	F059432	DR42 NI Bio3	381.27	9	82.3529	30	35	29	30	31	34	32	38	28	23	32	-1.08065	0.330504	Red	-1.24419	0.0450052	Orange	1.06468	0.246288	Red	-1.0814	0.431471	Red	5.54222	7.67384	8.86755	7.07699	Deide_00130
Deide_22180	putative 50S ribosomal protein L21	9.64277	11116.9	5	230	20.6892	F059434	DR42 NI Bio1	207.3	4	26	19	28	19	26	20	24	20	16	18	18	22	-1.08088	0.311727	Red	-1.03279	0.407451	Red	-1.16667	0.240452	Red	-1.11475	0.289389	Red	4.22779	5.84694	5.39718	5.21727	Deide_22180
Deide_18580	hypothetical protein	5.76657	22624.4	5	42	1.8564	F059437	DR19 NI Bio3	167.31	4	34.5178	5	6	6	5	4	4	0	1	3	5	3	-1.08333	0.376936	Red	1.75	0.109653	Green	-2.4375	0.0650733	Green	-1.28571	0.30631	Red	0.486201	0.663001	0.221	0.486201	Deide_18580
Deide_18940	putative 50S ribosomal protein L4	9.68913	21608.3	17	1026	47.4817	F059424	DR42 3KGy Bio1	964.49	17	77.6119	96	113	94	114	81	93	55	69	105	103	103	-1.0839	0.275921	Red	1.42727	0.0239415	Orange	-1.43864	0.0067719	Orange	1.07534	0.116405	Red	9.67219	13.3745	10.0424	14.3926	Deide_18940
Deide_19340	putative thiosulfate sulfurtransferase (Rhodanese)	4.95259	32215	16	561	17.4142	F059425	DR42 3KGy Bio2	761.07	15	65.3846	48	60	60	43	46	69	43	46	38	43	65	-1.08553	0.386714	Red	-1.08054	0.374532	Red	-1.02484	0.440673	Red	-1.02013	0.280984	Red	3.35247	4.62517	4.90454	4.53205	Deide_19340
Deide_19250	putative amidohydrolase	5.61849	52435.2	6	96	1.83083	F059433	DR42 NI Bio2	186.7	4	15.7576	8	11	10	10	6	6	8	9	9	9	10	-1.08621	0.318304	Red	1.19231	0.0759173	Red	-1.21154	0.233969	Red	1.06897	0.286348	Red	0.362352	0.495851	0.438637	0.533993	Deide_19250
Deide_05030	putative lysine--tRNA ligase (lysyl-tRNA synthetase)	5.24763	58409.4	13	155	2.65368	F059434	DR42 NI Bio1	380.81	10	44.358	10	17	7	21	9	20	14	20	15	14	8	-1.0875	0.332388	Red	-1.425	0.0641767	Red	1.31034	0.189301	Red	1	0.367722	Red	0.462255	0.63346	0.924509	0.63346	Deide_05030
Deide_2p01550	putative vitamin B12-binding protein btuF, precursor	9.51626	31621.1	10	258	8.15912	F059423	DR42 3KGy Bio3	572.45	10	54.7945	29	25	28	26	20	28	14	17	11	23	37	-1.09091	0.39494	Red	1.19355	0.333633	Red	-1.35484	0.132399	Red	-1.04054	0.312468	Red	1.70772	2.34021	1.86584	2.24534	Deide_2p01550
Deide_06920	putative transcription-repair coupling factor	5.95494	115190	8	74	0.642416	F059432	DR42 NI Bio3	299.29	8	11.1431	11	3	3	5	11	5	12	12	5	5	2	-1.09091	0.432135	Red	-2.13333	0.0446957	Blue	1.33333	0.199437	Red	-1.46667	0.261147	Red	0.121538	0.164945	0.251758	0.104176	Deide_06920
Deide_07150	putative S-layer protein, precursor	5.77419	40225.1	7	44	1.09384	F059434	DR42 NI Bio1	375.6	6	22.5564	0	6	2	3	3	10	3	5	10	1	1	-1.09091	0.384404	Red	-1.4	0.306506	Red	1.75	0.189976	Green	1.36364	0.227555	Red	0.149161	0.198881	0.447482	0.298321	Deide_07150
Deide_13880	putative Phosphoribosyltransferase	5.37706	19392.4	5	23	1.18603	F059435	DR19 NI Bio2	157.44	3	27.4725	4	2	4	2	2	0	1	0	6	2	0	-1.09091	0.384404	Red	2.75	0.131746	Green	-3	0.111275	Green	1	0.307016	Red	0.3094	0.412533	0.0515666	0.412533	Deide_13880
Deide_19680	putative acetyltransferase, isoleucine patch superfamily-like protein	6.09756	33013.9	3	47	1.42364	F059425	DR42 3KGy Bio2	124.77	2	15.5405	3	3	2	2	4	6	4	4	5	9	5	-1.09091	0.384404	Red	1.29412	0.163082	Red	1.41667	0.233719	Red	2	0.0758774	Green	0.181742	0.242322	0.424064	0.575516	Deide_19680
Deide_15010	putative Peptidylprolyl isomerase (Peptidyl-prolyl cis-trans isomerase) (PPIase)	5.50404	11615	3	44	3.78822	F059423	DR42 3KGy Bio3	94.7	3	60	2	4	3	2	3	4	7	3	5	5	6	-1.09091	0.384404	Red	1.11765	0.310654	Red	1.41667	0.233719	Red	1.72727	0.118121	Green	0.516575	0.688766	1.20534	1.37753	Deide_15010
Deide_19030	putative GTP cyclohydrolase I	5.13947	17208.5	2	16	0.929772	F059426	DR19 3KGy Bio1	153.58	3	21.0526	4	2	3	3	2	0	0	0	2	0	0	-1.09091	0.384404	Red	1.66667	0.187031	Green	-4	0.111275	Green	-2.2	0.131622	Green	0.348665	0.464886	0	0.116222	Deide_19030
Deide_2p00150	putative branched-chain amino acid ABC transporter, permease component	9.67814	64074.8	5	73	1.13929	F059432	DR42 NI Bio3	293.95	5	13.5452	9	8	7	5	11	10	10	12	0	1	0	-1.09615	0.31372	Red	-8.75	7.84691e-05	Blue	1.22807	0.204227	Red	-6.5	0.00860137	Blue	0.265315	0.358955	0.499416	0.0156067	Deide_2p00150
Deide_19570	putative Endopeptidase Clp	5.55331	22613.4	7	156	6.89857	F059437	DR19 NI Bio3	292.22	7	31	14	17	15	14	13	9	14	13	16	16	15	-1.1	0.337793	Red	1.28205	0.0394638	Orange	-1.26923	0.212571	Red	1.11111	0.228435	Red	1.37087	1.85731	1.59198	2.07841	Deide_19570
Deide_18500	putative GTP-binding protein era	5.77036	34277.8	5	80	2.33387	F059425	DR42 3KGy Bio2	199.09	4	23.127	4	5	4	4	4	9	10	11	10	12	7	-1.1	0.375398	Red	-1.03125	0.420798	Red	2	0.0694765	Green	2.13333	0.0533182	Green	0.262561	0.350081	0.875202	0.846028	Deide_18500
Deide_17480	putative uvrD/rep helicase family protein	6.36566	76115.6	13	133	1.74734	F059435	DR19 NI Bio2	465.69	10	24.8186	20	14	7	19	20	11	7	11	4	7	13	-1.10204	0.411642	Red	-1.18519	0.301889	Red	-1.6875	0.0709253	Green	-1.81481	0.0867254	Green	0.446689	0.604344	0.380999	0.31531	Deide_17480
Deide_17750	putative gliding motility protein	9.26517	21873.6	9	146	6.67472	F059437	DR19 NI Bio3	290.54	6	43.8776	15	19	18	15	13	14	8	6	11	14	13	-1.10204	0.411642	Red	1.32258	0.131433	Red	-1.74194	0.0709253	Green	-1.19512	0.277574	Red	1.55439	2.103	1.28008	1.73726	Deide_17750
Deide_05790	putative ribosomal protein S1	4.88685	62698.8	34	1594	25.4231	F059437	DR19 NI Bio3	1792.78	30	55.2083	157	183	136	186	140	163	150	126	135	99	119	-1.10323	Infinity	Red	-1.24157	0.0645701	Red	-1.16063	Infinity	Red	-1.30618	0.0373397	Orange	5.42275	7.36856	7.00173	5.63009	Deide_05790
Deide_10360	putative Protein-export membrane protein secDF	9.52929	81808.2	24	449	5.48845	F059433	DR42 NI Bio2	1202.56	21	31.6406	52	41	33	40	53	56	69	61	27	13	4	-1.10465	0.29034	Red	-4.02128	0.00176611	Blue	1.32632	0.0590718	Red	-2.74468	0.00022717	Blue	1.13681	1.54019	2.27361	0.537843	Deide_10360
Deide_03420	putative pit accessory protein	4.66168	23826.1	14	510	21.4051	F059426	DR19 3KGy Bio1	890.89	14	75.9434	48	60	50	43	53	44	40	42	45	44	41	-1.10738	0.348739	Red	1.03101	0.234264	Red	-1.27907	0.121735	Red	-1.1203	0.257996	Red	4.53284	6.12773	5.28831	5.45619	Deide_03420
Deide_02140	putative iron ABC transporter, periplasmic component	9.6645	31636.3	13	293	9.26152	F059437	DR19 NI Bio3	470.23	10	60.8247	27	36	28	27	30	22	15	22	18	32	36	-1.10795	0.29219	Red	1.43548	0.101996	Red	-1.57258	0.0370173	Blue	1.01136	0.257145	Red	1.99139	2.68679	1.86495	2.7184	Deide_02140
Deide_19820	putative phosphate transport system protein phoU	4.85429	24498.6	6	45	1.83684	F059435	DR19 NI Bio2	273.11	5	42.0561	8	7	7	6	7	3	2	2	1	0	2	-1.1087	0.308476	Red	-1.66667	0.0580583	Green	-2.55	0.0531152	Green	-3.83333	0.0417319	Blue	0.612279	0.816372	0.28573	0.122456	Deide_19820
Deide_00200	putative DNA-binding protein HU (Histone-like protein)	11.1181	11748.5	4	65	5.53261	F059426	DR19 3KGy Bio1	210.81	3	33.913	9	6	13	1	6	5	7	4	4	2	8	-1.1087	0.308476	Red	-1.11765	0.376157	Red	-1.34211	0.219063	Red	-1.35294	0.209159	Red	1.27676	1.70234	1.36187	1.19164	Deide_00200
Deide_1p01253	hypothetical protein	10.0322	17868.3	8	177	9.90581	F059437	DR19 NI Bio3	388.31	8	48.75	15	20	16	15	16	18	13	13	15	16	20	-1.11	0.293847	Red	1.14894	0.180171	Red	-1.18085	0.221143	Red	1.08	0.308035	Red	1.95878	2.63036	2.46246	2.85422	Deide_1p01253
Deide_18850	putative 50S ribosomal protein L14	10.6657	14195.6	8	455	32.0521	F059437	DR19 NI Bio3	483.54	8	51.4925	28	56	45	40	28	37	53	39	37	37	55	-1.11207	0.352716	Red	1	0.5	Red	1.02326	0.442592	Red	1.13793	0.181451	Red	5.91731	7.96019	9.08729	9.08729	Deide_18850
Deide_18640	putative 30S ribosomal protein S4	10.376	23881.6	19	989	41.4127	F059437	DR19 NI Bio3	884.02	17	71.3592	109	111	108	109	76	85	52	59	100	84	96	-1.125	0.267806	Red	1.42211	0.0328319	Orange	-1.67337	0.000424764	Blue	-1.04594	0.383888	Red	9.21213	12.2689	8.20717	11.7245	Deide_18640
Deide_20312	putative glycosyl transferase	7.79264	34751.2	8	105	3.02148	F059425	DR42 3KGy Bio2	400.92	6	23.871	7	9	4	12	5	11	13	8	11	13	12	-1.125	0.439482	Red	1.11429	0.220912	Red	1.2963	0.204227	Red	1.625	0.115748	Green	0.460415	0.604295	0.920831	1.03593	Deide_20312
Deide_01700	putative Acetyl-coenzyme A carboxylase carboxyl transferase subunit alpha, (Acetyl-CoA carboxylase carboxyltransferase subunit alpha), (ACCase subunit alpha)	6.62994	34131.9	6	95	2.78332	F059434	DR42 NI Bio1	270.82	6	34.1853	7	9	5	9	7	15	10	6	8	7	12	-1.125	0.439482	Red	-1.13333	0.340759	Red	1.25926	0.257656	Red	1.25	0.281405	Red	0.468769	0.61526	0.908241	0.791048	Deide_01700
Deide_15120	hypothetical protein	5.15123	11851.2	6	73	6.15973	F059428	DR19 3KGy Bio2	214.19	5	45.8716	9	7	7	6	8	7	7	6	2	8	6	-1.125	0.439482	Red	-1.21053	0.249434	Red	-1.17391	0.320531	Red	-1.26316	0.342472	Red	1.35008	1.77198	1.6876	1.35008	Deide_15120
Deide_05001	conserved hypothetical protein, precursor	9.63132	36377.4	5	94	2.58402	F059432	DR42 NI Bio3	174.18	4	22.6866	6	10	9	8	4	11	10	13	6	10	7	-1.125	0.439482	Red	-1.42308	0.0348579	Orange	1.37037	0.202565	Red	1.08333	0.280801	Red	0.439834	0.577282	0.934646	0.632261	Deide_05001
Deide_12810	putative Transcriptional regulator, TetR family	6.66158	22106.5	4	54	2.44272	F059435	DR19 NI Bio2	144.29	3	25	8	5	6	7	4	1	3	3	5	7	5	-1.125	0.302362	Red	2	0.0120551	Blue	-2.25	0.0821179	Green	1	0.300337	Red	0.588062	0.769004	0.316649	0.769004	Deide_12810
Deide_07710	putative TRAP transporter, permease component	9.58194	75630.5	4	35	0.462776	F059432	DR42 NI Bio3	199.58	4	5.6338	3	4	2	2	5	5	6	7	1	0	0	-1.125	0.37372	Red	-5.25	0.000525289	Blue	1.55556	0.189976	Green	-3	0.122825	Green	0.0925552	0.119	0.237999	0.0132222	Deide_07710
Deide_3p01910	putative hemolysin; putative membrane protein	4.86119	47519.9	3	28	0.589226	F059428	DR19 3KGy Bio2	163.07	3	9.29705	4	3	1	2	6	5	3	4	0	0	0	-1.125	0.37372	Red	-5	0.00114135	Blue	1.11111	0.372006	Red	-4	0.122825	Green	0.147307	0.189394	0.252526	0	Deide_3p01910
Deide_08540	hypothetical protein	10.2946	29678.2	3	26	0.876064	F059434	DR42 NI Bio1	157.02	3	18.4116	4	0	0	3	2	7	4	6	0	0	0	-1.125	0.361857	Red	-6.66667	0.00150939	Blue	2.22222	0.10592	Green	-2.66667	0.21389	Green	0.134779	0.168474	0.572811	0	Deide_08540
Deide_10230	putative ABC transporter, permease component	9.8754	35823.2	3	26	0.725787	F059428	DR19 3KGy Bio2	144.44	3	13.2132	3	4	1	2	6	3	4	3	0	0	0	-1.125	0.37372	Red	-4.33333	0.000282636	Blue	-1.03846	0.357777	Red	-4	0.122825	Green	0.195404	0.251234	0.279149	0	Deide_10230
Deide_07430	hypothetical protein	10.699	20942.3	3	22	1.05051	F059428	DR19 3KGy Bio2	142.22	3	23.4973	2	2	0	1	4	3	0	3	1	2	4	-1.125	0.361857	Red	1.11111	0.407451	Red	1	0.499603	Red	1.25	0.250293	Red	0.191001	0.238752	0.286502	0.334252	Deide_07430
Deide_04030	putative Xanthine phosphoribosyltransferase	8.81708	20324.8	3	14	0.688812	F059425	DR42 3KGy Bio2	100	2	13.4715	2	2	2	1	2	0	0	0	2	3	0	-1.125	0.361857	Red	2.66667	0.0659196	Green	-3	0.190028	Green	1	0.309821	Red	0.196804	0.246004	0	0.246004	Deide_04030
Deide_07750	hypothetical protein	5.90904	56244.6	3	10	0.177795	F059434	DR42 NI Bio1	105.29	2	6.73953	1	0	0	0	1	3	3	2	0	0	0	-1.125	0.367164	Red	-3.66667	0.00066573	Blue	2.44444	0.116224	Green	-1.33333	0.417	Red	0.0177795	0.0177795	0.142236	0	Deide_07750
Deide_08780	putative Cell wall hydrolase/autolysin, precursor	10.115	48341.1	3	9	0.186177	F059434	DR42 NI Bio1	71.91	2	5.48246	1	0	0	0	1	2	3	1	0	1	0	-1.125	0.367164	Red	-2.25	0.0333833	Blue	2	0.184992	Green	1	0.398285	Red	0.0206863	0.0206863	0.124118	0.0206863	Deide_08780
Deide_01440	putative 4-hydroxybenzoate polyprenyltransferase,(4-HB	9.14295	31801.7	2	27	0.84901	F059433	DR42 NI Bio2	50.31	2	7.14286	3	1	1	2	2	5	6	6	1	0	0	-1.125	0.361857	Red	-5	0.000173946	Blue	2.22222	0.10592	Green	-2	0.21389	Green	0.125779	0.157224	0.534562	0.0314448	Deide_01440
Deide_06630	putative polyphosphate--glucose phosphotransferase	8.92412	30171.1	2	21	0.696031	F059435	DR19 NI Bio2	65.95	2	18.5965	3	1	3	2	0	2	2	2	1	2	3	-1.125	0.361857	Red	1	0.5	Red	1	0.499603	Red	1.125	0.318298	Red	0.132577	0.165722	0.198866	0.198866	Deide_06630
Deide_10120	putative NADPH dehydrogenase	5.8799	39812.5	2	15	0.376766	F059425	DR42 3KGy Bio2	117.24	2	10.1093	0	1	1	0	0	3	1	0	3	6	0	-1.125	0.367164	Red	1.71429	0.219756	Green	1.55556	0.245308	Green	3	0.0969917	Green	0.0251177	0.0251177	0.100471	0.22606	Deide_10120
Deide_11320	putative ATP-dependent DNA helicase	8.04976	79647.5	2	12	0.150664	F059435	DR19 NI Bio2	56.08	1	3.00958	2	2	0	3	2	0	2	1	0	0	0	-1.125	0.361857	Red	-2	0.0792314	Green	-1.5	0.347535	Green	-2.66667	0.21389	Green	0.0502213	0.0627766	0.037666	0	Deide_11320
Deide_19770	putative methylase	6.38151	22358.7	2	11	0.491979	F059437	DR19 NI Bio3	90.29	2	15.4589	1	3	2	2	1	0	0	0	2	0	0	-1.125	0.361857	Red	1.66667	0.187031	Green	-3	0.190028	Green	-1.6	0.21389	Green	0.178901	0.223627	0	0.0894507	Deide_19770
Deide_20273	putative glycosyltransferase	8.79229	41849.2	2	8	0.191162	F059433	DR42 NI Bio2	100.78	1	5.22193	0	1	0	1	0	0	3	2	0	1	0	-1.125	0.367164	Red	-2	0.1151	Green	1.77778	0.194439	Green	1	0.398285	Red	0.0238953	0.0238953	0.119477	0.0238953	Deide_20273
Deide_06660	putative thymidine kinase	5.52034	21706.3	2	2	0.0921392	F059435	DR19 NI Bio2	23.66	1	12.3762	1	0	0	0	1	0	0	0	0	0	0	-1.125	0.367164	Red	1	0.5	Red	-1.5	0.356406	Green	-1.33333	0.417	Red	0.0460696	0.0460696	0	0	Deide_06660
Deide_08110	putative ribulose-phosphate 3-epimerase	6.44137	25089.2	2	2	0.0797156	F059435	DR19 NI Bio2	34.96	1	5.10638	1	0	0	1	0	0	0	0	0	0	0	-1.125	0.367164	Red	1	0.5	Red	-1.5	0.356406	Green	-1.33333	0.417	Red	0.0398578	0.0398578	0	0	Deide_08110
Deide_18930	putative 50S ribosomal protein L23	10.2771	10514.6	8	623	59.2507	F059434	DR42 NI Bio1	478.66	8	80	53	69	52	56	54	63	66	55	41	51	63	-1.12727	0.331462	Red	-1.18354	0.124078	Red	1.00538	0.382049	Red	-1.0443	0.327091	Red	11.6029	15.4071	17.4994	14.7414	Deide_18930
Deide_11650	putative transaldolase	5.13385	25297.1	7	130	5.13894	F059437	DR19 NI Bio3	333.92	7	41.4938	18	17	13	20	13	8	4	7	10	8	12	-1.13265	0.293847	Red	1.5	0.0463263	Blue	-2.52273	0.0108028	Blue	-1.48485	0.17018	Red	1.38356	1.81839	0.751076	1.18591	Deide_11650
Deide_08200	putative Surface antigen precursor, outer membrane protein OMP85 family	5.80184	91152.6	38	721	7.90981	F059433	DR42 NI Bio2	1956.85	31	59.0432	81	78	60	72	78	69	73	70	52	54	34	-1.1338	0.221868	Red	-1.5035	0.0103434	Blue	-1.12326	0.175879	Red	-1.48951	0.0283182	Orange	1.74433	2.30383	2.32577	1.53589	Deide_08200
Deide_18760	putative 50S ribosomal protein L15	10.3909	16289.8	11	527	32.3516	F059428	DR19 3KGy Bio2	527.2	11	73.3766	54	59	51	51	47	33	39	40	57	44	52	-1.13487	0.226816	Red	1.35652	0.0176569	Orange	-1.5	0.0201415	Orange	1.02632	0.316624	Red	6.93687	9.14685	6.87549	9.39241	Deide_18760
Deide_19640	putative enoyl-[acyl-carrier-protein] reductase (NADH)	5.52643	27853.3	12	375	13.4634	F059428	DR19 3KGy Bio2	509.65	10	56.1538	41	41	37	35	36	35	22	30	27	29	42	-1.13514	0.34939	Red	1.12222	0.288197	Red	-1.4	0.0850972	Red	-1.09901	0.404611	Red	2.944	3.87746	3.12351	3.51844	Deide_19640
Deide_22190	putative 50S ribosomal protein L27	10.2858	9721.16	6	419	43.1018	F059423	DR42 3KGy Bio3	399.13	6	56.044	36	47	37	42	30	42	46	35	27	33	44	-1.13839	0.249409	Red	-1.17757	0.172678	Red	-1.0119	0.364793	Red	-1.04673	0.32608	Red	8.53807	11.2127	12.6528	10.6983	Deide_22190
Deide_04940	putative glycine dehydrogenase [decarboxylating] (Glycine decarboxylase) (Glycine cleavage system P-protein)	5.58271	102743	21	217	2.11207	F059433	DR42 NI Bio2	760.91	16	27.3973	20	16	7	20	20	15	33	27	19	26	14	-1.14	0.35066	Red	-1.25806	0.223566	Red	1.36842	0.144666	Red	1.24	0.126518	Red	0.35039	0.457454	0.729979	0.57425	Deide_04940
Deide_20300	putative UDP-glucose/GDP-mannose dehydrogenase	5.56517	46385.3	12	132	2.84573	F059433	DR42 NI Bio2	507.707	11	37.6471	6	8	9	6	3	13	23	21	14	18	11	-1.14286	0.432135	Red	-1.30435	0.13603	Red	2.5	0.0113995	Blue	2.19048	0.0275551	Blue	0.30182	0.388054	1.22884	0.927019	Deide_20300
Deide_19550	putative response regulator, OmpR	5.31935	25461.6	15	380	14.9245	F059435	DR19 NI Bio2	727.1	15	77.6316	50	39	46	30	40	26	26	28	27	31	37	-1.14706	0.226939	Red	1.18072	0.0844191	Red	-1.64458	0.0132679	Blue	-1.21429	0.178002	Red	3.49547	4.55589	3.14199	3.73112	Deide_19550
Deide_2p00490	putative Cold shock protein	6.57678	9518.76	2	72	7.56401	F059425	DR42 3KGy Bio2	196.68	2	19.5402	2	9	6	0	8	9	8	8	1	11	10	-1.14706	0.295059	Red	-1.12	0.385041	Red	1.4359	0.176247	Red	1.47059	0.143863	Red	1.15561	1.47078	2.62639	2.31123	Deide_2p00490
Deide_05290	putative ferrochelatase	5.21492	34852.8	5	88	2.5249	F059426	DR19 3KGy Bio1	247.53	5	26.8987	10	11	14	9	4	6	6	7	5	9	7	-1.15	0.322373	Red	1.09091	0.304327	Red	-1.56818	0.1306	Green	-1.25	0.368599	Red	0.602534	0.774686	0.54515	0.602534	Deide_05290
Deide_11340	putative GTP-binding TypA/BipA protein	5.14596	65987	23	774	11.7296	F059435	DR19 NI Bio2	907.89	18	47.0489	86	74	52	90	66	74	57	47	80	67	81	-1.15166	0.255942	Red	1.27624	0.0701598	Red	-1.34254	0.0430387	Orange	1.09479	0.181191	Red	2.42472	3.15214	2.6975	3.45522	Deide_11340
Deide_18780	putative 30S ribosomal protein S5	10.7844	19026.2	14	881	46.3045	F059435	DR19 NI Bio2	729.3	13	64.7727	109	92	92	93	76	62	43	63	89	85	77	-1.15341	0.177426	Red	1.48538	0.0100769	Orange	-1.7807	0.000191434	Blue	-1.03937	0.311358	Red	10.5644	13.7179	8.82991	13.1923	Deide_18780
Deide_22040	putative peptidase S8	9.22366	86522.3	9	88	1.01708	F059434	DR42 NI Bio1	373.08	8	14.1509	8	10	8	4	11	12	6	9	7	5	8	-1.15385	0.354703	Red	-1.30435	0.148091	Red	1	0.496531	Red	-1.13043	0.285839	Red	0.208039	0.265827	0.312058	0.231154	Deide_22040
Deide_20316	putative glucose-1-phosphate thymidylyltransferase	5.36822	33942.5	7	73	2.1507	F059425	DR42 3KGy Bio2	317.55	6	31.6832	3	5	5	2	3	9	9	7	9	12	9	-1.15385	0.400713	Red	1.17857	0.118898	Red	1.86667	0.116689	Green	2.53846	0.0300738	Blue	0.235693	0.294616	0.73654	0.883848	Deide_20316
Deide_05430	putative Zn-dependent peptidase	4.98438	106433	24	279	2.62138	F059432	DR42 NI Bio3	881.76	18	32.2348	27	28	24	20	27	23	33	35	20	25	17	-1.15541	0.243635	Red	-1.44615	0.0460777	Orange	1.09942	0.267842	Red	-1.13846	0.256453	Red	0.516759	0.667088	0.855001	0.582528	Deide_05430
Deide_14040	putative 2,3-cyclic-nucleotide 2-phosphodiesterase, precursor	7.69741	69951.1	12	175	2.50175	F059437	DR19 NI Bio3	585.05	10	28.9515	21	21	17	19	18	16	14	13	8	14	14	-1.15789	0.367887	Red	-1.17949	0.172947	Red	-1.43478	0.133227	Red	-1.46154	0.187901	Red	0.600419	0.771968	0.614715	0.514645	Deide_14040
Deide_00990	putative V-type ATP synthase alpha chain, (V-type ATPase subunit A)	5.05983	63444.5	37	1741	27.4413	F059437	DR19 NI Bio3	2220.53	33	69.5876	163	209	139	199	143	191	144	124	146	129	154	-1.15909	Infinity	Red	-1.06944	0.330728	Red	-1.21429	Infinity	Red	-1.12037	Infinity	Red	5.8634	7.58144	7.23468	6.76182	Deide_00990
Deide_18440	putative polyribonucleotide nucleotidyltransferase (Polynucleotide phosphorylase)	5.82715	77870.8	25	611	7.84633	F059435	DR19 NI Bio2	1161.69	22	38.6963	59	65	38	58	64	54	66	64	49	50	44	-1.15951	0.267589	Red	-1.28082	0.0150625	Orange	-1.0107	0.482567	Red	-1.11644	0.302745	Red	1.59238	2.05468	2.36289	1.83637	Deide_18440
Deide_18900	putative 50S ribosomal protein L22	11.1723	15519.7	10	494	31.8305	F059423	DR42 3KGy Bio3	552.42	10	49.6403	61	53	54	56	37	40	24	24	53	46	46	-1.16	0.285745	Red	1.62637	0.0154846	Blue	-1.91209	0.00157503	Blue	-1.01351	0.357328	Red	7.34551	9.47184	5.67022	9.34297	Deide_18900
Deide_22060	putative fructose-bisphosphate aldolase (Fructose-1,6-bisphosphate triosephosphate-lyase, Aldolase)	5.62662	32895	17	467	14.1967	F059437	DR19 NI Bio3	790.79	14	60.3279	44	53	43	48	34	46	29	28	47	49	46	-1.16016	0.208938	Red	1.36792	0.04628	Orange	-1.40094	0.0488879	Orange	1.13281	0.146402	Red	2.94878	3.79997	3.13118	4.31677	Deide_22060
Deide_21270	putative Phosphoribosylaminoimidazolesuccinocarboxamide synthase (SAICAR synthetase) (Phosphoribosylaminoimidazole-succinocarboxamide synthetase)	5.32855	26565.7	7	127	4.7806	F059434	DR42 NI Bio1	315.947	6	34.5992	14	15	11	12	14	10	9	10	9	8	15	-1.1625	0.28191	Red	1.09375	0.337259	Red	-1.45312	0.119475	Red	-1.14286	0.318378	Red	1.09163	1.39277	1.09163	1.20456	Deide_21270
Deide_05730	putative 3-oxoacyl-[acyl-carrier-protein] reductase	6.84667	26505.7	8	87	3.28231	F059434	DR42 NI Bio1	389.32	5	37.6471	9	10	9	6	9	13	6	8	1	6	10	-1.16667	0.318304	Red	-1.5	0.18695	Red	-1.05	0.359546	Red	-1.35	0.262264	Red	0.716827	0.905466	1.01865	0.641372	Deide_05730
Deide_17220	putative cysteine desulfurase (Cysteine desulfurylase)	6.08662	43232.3	7	85	1.96612	F059434	DR42 NI Bio1	258.47	5	28.8221	6	6	5	6	4	13	11	11	5	10	8	-1.16667	0.423571	Red	-1.46154	0.0333059	Orange	1.80952	0.0802642	Green	1.44444	0.165002	Red	0.27757	0.346963	0.80958	0.53201	Deide_17220
Deide_01030	putative Glucokinase, (Glucose kinase)	6.05365	31001.2	6	39	1.25802	F059433	DR42 NI Bio2	142.76	5	33.6634	2	3	2	2	2	5	6	8	0	3	6	-1.16667	0.371856	Red	-1.83333	0.0807476	Green	2.09524	0.0877487	Green	1.33333	0.333595	Red	0.161284	0.193541	0.612879	0.290311	Deide_01030
Deide_1p01490	putative dipeptide/oligopeptide/nickel ABC transporter, permease component	9.29303	34099.9	5	55	1.61291	F059434	DR42 NI Bio1	243.21	5	16.879	6	6	4	4	7	10	7	11	0	0	0	-1.16667	0.423571	Red	-10.3333	0.000741344	Blue	1.47619	0.186264	Red	-6	0.0416096	Blue	0.351907	0.439883	0.821116	0	Deide_1p01490
Deide_05820	putative Peptidylprolyl isomerase, FKBP-type (FKBP-type peptidyl-prolyl cis-trans isomerase) (PPIase) (Rotamase)	4.14392	17326.3	2	25	1.44289	F059435	DR19 NI Bio2	51.93	2	28.3019	3	2	2	2	2	2	3	3	2	2	2	-1.16667	0.371856	Red	-1.22222	0.0582571	Red	1.04762	0.311365	Red	1	0.496516	Red	0.288579	0.346295	0.461726	0.346295	Deide_05820
Deide_02950	putative DinB	5.1177	22456.9	2	22	0.979652	F059435	DR19 NI Bio2	77.04	2	20	3	2	2	2	2	1	2	2	2	2	2	-1.16667	0.371856	Red	1.125	0.187272	Red	-1.3125	0.246239	Red	1	0.496516	Red	0.222648	0.267178	0.222648	0.267178	Deide_02950
Deide_3p01140	putative transcriptional regulator, GntR family, putative transcriptional regulator nanR	6.60029	27366.1	2	17	0.621205	F059426	DR19 3KGy Bio1	100.33	2	12.0833	3	2	5	1	0	0	3	1	1	0	1	-1.16667	0.371856	Red	-1.4	0.259259	Red	-1.5	0.246239	Green	-1.8	0.205187	Green	0.182707	0.219249	0.146166	0.073083	Deide_3p01140
Deide_01200	putative 30S ribosomal protein S15	10.565	10529.8	8	426	40.4567	F059423	DR42 3KGy Bio3	512.56	7	68.1319	30	51	36	37	30	41	44	40	35	40	42	-1.17453	0.216496	Red	-1.06667	0.16473	Red	1.02811	0.27766	Red	1.13208	0.207825	Red	7.69246	9.78177	11.8711	11.1113	Deide_01200
Deide_06020	putative DNA-directed RNA polymerase, beta subunit	5.47081	170524	100	3962	23.2342	F059433	DR42 NI Bio2	4847.76	83	61.4536	399	383	259	360	379	430	471	427	337	268	249	-1.17483	Infinity	Red	-1.55309	0.0032141	Blue	1.1318	Infinity	Red	-1.16803	Infinity	Red	4.58585	5.85253	7.78774	5.00808	Deide_06020
Deide_14500	putative GTP-binding protein lepA	5.10844	67402.2	6	40	0.593453	F059435	DR19 NI Bio2	173.46	4	8.23723	6	3	1	5	5	3	2	6	5	3	1	-1.17857	0.286045	Red	-1.16667	0.354799	Red	-1.17857	0.270602	Red	-1.16667	0.342454	Red	0.133527	0.163199	0.163199	0.133527	Deide_14500
Deide_01630	putative Flavin reductase-like, FMN-binding	5.73355	17704.9	3	41	2.31574	F059437	DR19 NI Bio3	123.16	3	21.7391	2	7	4	4	3	4	3	2	4	4	4	-1.17857	0.286045	Red	1.25	0.0792314	Red	-1.375	0.270602	Red	1.07143	0.343565	Red	0.508332	0.621295	0.508332	0.677777	Deide_01630
Deide_21300	putative phosphoribosylformylglycinamidine synthase I (FGAM synthase I, Formylglycinamide ribotide amidotransferase)	5.59226	23784	3	29	1.21931	F059435	DR19 NI Bio2	220.29	3	20.1794	6	3	4	4	3	2	1	1	2	1	2	-1.17857	0.286045	Red	1.14286	0.259259	Red	-2.35714	0.104289	Green	-1.75	0.160222	Green	0.378405	0.462495	0.16818	0.210225	Deide_21300
Deide_18790	putative 50S ribosomal protein L18	10.8384	11947.5	4	207	17.3258	F059437	DR19 NI Bio3	263.54	4	33.0357	22	24	20	20	18	17	16	16	16	17	21	-1.18033	0.320414	Red	1.09615	0.173245	Red	-1.38462	0.145893	Red	-1.07018	0.406056	Red	3.85017	4.85456	4.10127	4.51976	Deide_18790
Deide_2p01570	putative precorrin-6B methylase 1	5.90377	25257.9	9	169	6.69099	F059435	DR19 NI Bio2	362.43	8	57.8947	22	17	13	20	16	11	9	14	15	12	20	-1.18269	0.25467	Red	1.35135	0.0950221	Red	-1.66216	0.0601749	Green	-1.04	0.329103	Red	1.54407	1.93999	1.34612	1.86081	Deide_2p01570
Deide_11460	putative aspartate--tRNA ligase (aspartyl-tRNA synthetase)	5.16063	64072.5	9	138	2.15381	F059432	DR42 NI Bio3	463.16	8	25.13	11	14	7	19	5	18	15	14	14	11	10	-1.19118	0.272148	Red	-1.31579	0.0391124	Orange	1.23457	0.178893	Red	1.11765	0.226942	Red	0.390183	0.483827	0.733544	0.546256	Deide_11460
Deide_12270	putative N utilization substance protein B (Protein nusB)(NusB antitermination factor)	5.77685	18654.6	8	173	9.27386	F059432	DR42 NI Bio3	450.1	7	69.0476	16	13	16	13	7	27	19	23	6	14	19	-1.19231	0.28191	Red	-1.71429	0.0435836	Blue	1.54839	0.0733114	Green	1.07692	0.368632	Red	1.55458	1.92982	3.69882	2.09064	Deide_12270
Deide_03310	putative 50S ribosomal protein L25, (General stress protein CTC)	4.72726	25383	10	598	23.5591	F059434	DR42 NI Bio1	595.47	9	62.3431	62	64	49	58	50	63	37	50	48	48	69	-1.2	0.210557	Red	1.09804	0.325813	Red	-1.2549	0.122218	Red	1.05	0.282508	Red	4.96396	6.18525	5.90948	6.50043	Deide_03310
Deide_07620	putative ribose-phosphate diphosphokinase	6.20465	35578.5	10	161	4.5252	F059433	DR42 NI Bio2	337.45	7	36.2538	11	19	12	14	11	15	20	11	14	18	16	-1.2	0.329611	Red	1.04082	0.413207	Red	1.02083	0.388943	Red	1.275	0.191647	Red	0.843205	1.03995	1.29291	1.34913	Deide_07620
Deide_18120	putative dihydroorotase (DHOase)	5.22714	44608.1	6	39	0.874281	F059433	DR42 NI Bio2	272.79	5	14.3541	0	2	1	1	0	6	9	7	4	4	5	-1.2	0.326988	Red	-1.5625	0.0167359	Blue	4.16667	0.0251683	Blue	3.2	0.0424229	Blue	0.0448349	0.0448349	0.493184	0.291427	Deide_18120
Deide_04850	putative trmH family tRNA/rRNA methyltransferase	5.62089	25811.7	5	67	2.59572	F059426	DR19 3KGy Bio1	295.44	5	29.0456	10	8	11	6	5	4	4	3	4	5	7	-1.2	0.354703	Red	1.35714	0.0759173	Red	-2.14286	0.0611032	Green	-1.31579	0.274293	Red	0.697358	0.852326	0.426163	0.619873	Deide_04850
Deide_05960	putative symporter, DhlC family	8.99123	55723.8	5	63	1.13058	F059434	DR42 NI Bio1	258.75	5	10.7955	8	6	1	6	10	10	10	12	0	0	0	-1.2	0.330412	Red	-11.6667	4.46743e-05	Blue	1.45833	0.154522	Red	-6.66667	0.0266915	Blue	0.251239	0.305076	0.574261	0	Deide_05960
Deide_15690	putative Na+/H+ antiporter NhaD and related arsenite permeases (Arsenical pump membrane protein)(Anion permease ArsB/NhaD)	5.95095	45270.6	5	50	1.10447	F059433	DR42 NI Bio2	222.46	5	8.92019	7	3	2	2	8	7	11	10	0	0	0	-1.2	0.41334	Red	-10.3333	0.000741344	Blue	1.72222	0.128408	Green	-5	0.0720462	Green	0.220894	0.265073	0.618503	0	Deide_15690
Deide_10650	putative RNA-binding protein (contains KH domain)	11.3242	8680.81	4	68	7.83337	F059434	DR42 NI Bio1	157.83	4	44.3038	10	4	5	4	8	8	3	7	3	9	7	-1.2	0.330412	Red	1.04762	0.446655	Red	-1.14286	0.408152	Red	1.1	0.279543	Red	1.61275	1.95834	2.07354	2.18873	Deide_10650
Deide_22210	putative Peptidylprolyl isomerase, precursor (Peptidyl-prolyl cis-trans isomerase) (PPIase)	5.16319	28087.1	4	39	1.38854	F059423	DR42 3KGy Bio3	281.22	4	19.3798	2	4	3	2	2	6	3	1	3	6	7	-1.2	0.384404	Red	1.46154	0.174321	Red	1.08333	0.392387	Red	1.9	0.118121	Green	0.213621	0.249225	0.356035	0.569656	Deide_22210
Deide_3p00160	putative amino acid ABC transporter, periplasmic component	9.61916	27051.4	4	34	1.25687	F059437	DR19 NI Bio3	165.91	3	19.2913	4	6	3	4	5	4	0	0	2	1	5	-1.2	0.41334	Red	1.57143	0.249434	Green	-2.57143	0.0918428	Green	-1.36364	0.281749	Red	0.369667	0.443601	0.147867	0.295734	Deide_3p00160
Deide_17080	putative glucose-6-phosphate isomerase	5.38468	59885.5	3	7	0.11689	F059433	DR42 NI Bio2	93.74	2	5.69853	1	1	1	1	0	0	2	0	0	0	1	-1.2	0.326988	Red	-1.25	0.338934	Red	-1.2	0.315528	Red	-1.25	0.333984	Red	0.0333971	0.0333971	0.0333971	0.0166985	Deide_17080
Deide_00930	putative Vacuolar type ATP synthase subunit	6.86707	13925.3	2	53	3.80603	F059437	DR19 NI Bio3	118.52	2	27.4194	4	10	5	4	8	8	5	5	0	2	2	-1.2	0.330412	Red	-3	0.0088987	Blue	-1.14286	0.408152	Red	-2.85714	0.0668156	Green	1.00537	1.2208	1.29261	0.287248	Deide_00930
Deide_22950	putative multifunctional protein (stationary phase survival protein)	4.92539	27050.8	2	26	0.961155	F059435	DR19 NI Bio2	121.42	2	19.2157	3	3	5	0	2	2	3	2	2	2	2	-1.2	0.384404	Red	-1.11111	0.187272	Red	-1.2	0.367697	Red	-1.11111	0.424569	Red	0.221805	0.258773	0.258773	0.221805	Deide_22950
Deide_02851	Hypothetical protein; putative membrane protein	4.81626	20451.4	2	14	0.684551	F059433	DR42 NI Bio2	82.93	2	18.9744	1	1	0	0	2	2	4	4	0	0	0	-1.2	0.326988	Red	-4.33333	0.00375019	Blue	2.16667	0.176972	Green	-1.66667	0.333984	Green	0.097793	0.097793	0.488965	0	Deide_02851
Deide_16260	hypothetical protein	10.6119	13506.3	2	6	0.444238	F059435	DR19 NI Bio2	32.39	1	10.1562	2	0	2	0	0	2	0	0	0	0	0	-1.2	0.326988	Red	-1.66667	0.187031	Green	-1.2	0.315528	Red	-1.66667	0.333984	Green	0.148079	0.148079	0.148079	0	Deide_16260
Deide_07320	putative 50S ribosomal protein L13	10.0429	15756.4	9	549	34.843	F059426	DR19 3KGy Bio1	427.44	9	71.6312	51	67	56	48	41	53	46	31	57	53	46	-1.21622	0.198247	Red	1.19549	0.148742	Red	-1.35338	0.0640142	Red	1.07432	0.250126	Red	7.48903	9.20262	8.25062	9.90075	Deide_07320
Deide_03240	putative Ribonuclease R, (RNase R)	6.15721	123063	30	678	5.50936	F059433	DR42 NI Bio2	1234.63	26	30.098	74	66	50	57	65	75	88	85	40	41	37	-1.21714	0.17827	Red	-2.07438	0.000228788	Blue	1.1784	0.0975585	Red	-1.44628	0.049613	Orange	1.13763	1.39766	2.01522	0.958857	Deide_03240
Deide_12630	putative Branched-chain amino acid ABC transporter, ATP-binding component	7.96496	27517.3	6	43	1.56266	F059437	DR19 NI Bio3	147.26	3	15.415	5	6	4	4	5	4	2	4	3	2	4	-1.21875	0.295059	Red	-1.08333	0.362329	Red	-1.5	0.197663	Red	-1.33333	0.329398	Red	0.399749	0.472431	0.363408	0.327067	Deide_12630
Deide_05550	putative short-chain dehydrogenase	5.78298	25008.2	9	87	3.47885	F059437	DR19 NI Bio3	346.77	6	41.25	13	12	12	7	11	7	4	5	6	3	7	-1.22727	0.272148	Red	1	0.5	Red	-2.13158	0.0423515	Blue	-1.73684	0.143979	Green	0.999671	1.1996	0.639789	0.639789	Deide_05550
Deide_19000	putative 30S ribosomal protein S7	10.2156	17925.3	12	622	34.6995	F059424	DR42 3KGy Bio1	492.674	10	60.2564	78	69	64	59	56	44	37	34	70	57	54	-1.22802	0.116265	Red	1.55932	0.00926002	Blue	-1.89407	0.000395436	Blue	1.01099	0.272302	Red	8.20068	9.98586	6.4155	10.0974	Deide_19000
Deide_08570	putative Glycogen phosphorylase	5.62626	93729.3	31	442	4.71571	F059428	DR19 3KGy Bio2	1099.98	22	33.2936	64	44	36	36	59	42	52	52	18	22	17	-1.23134	0.181794	Red	-2.48333	0.000634088	Blue	-1.10738	0.29327	Red	-2.23333	0.00169973	Blue	1.15225	1.39764	1.55768	0.608134	Deide_08570
Deide_13200	putative Uridylate kinase (UMP kinase)	5.52162	25731.2	7	78	3.03134	F059435	DR19 NI Bio2	342.73	5	38.2979	10	11	10	7	8	6	4	3	3	8	8	-1.23214	0.260252	Red	1.375	0.174321	Red	-2.15625	0.0524608	Green	-1.27273	0.285492	Red	0.81613	0.971583	0.505223	0.738403	Deide_13200
Deide_10500	putative ribokinase	5.83384	28343.9	5	111	3.91619	F059433	DR42 NI Bio2	285.8	5	36.8231	10	11	11	8	6	14	12	9	8	12	10	-1.23214	0.260252	Red	-1.15152	0.20997	Red	1.10145	0.258616	Red	1.17857	0.286856	Red	0.740901	0.882025	1.23484	1.05843	Deide_10500
Deide_01570	putative YCII-related	5.12429	11610.9	4	87	7.49294	F059437	DR19 NI Bio3	140.78	4	36.5385	9	12	9	9	7	7	9	7	5	8	5	-1.23214	0.260252	Red	-1.2381	0.118898	Red	-1.32692	0.182493	Red	-1.33333	0.285492	Red	1.80864	2.15314	1.98089	1.55026	Deide_01570
Deide_18620	putative 50S ribosomal protein L17	11.1038	12835.1	9	731	56.9533	F059437	DR19 NI Bio3	423.69	8	51.7241	62	89	57	69	57	65	65	66	58	66	77	-1.23387	0.119954	Red	1.02513	0.38883	Red	-1.15327	0.152612	Red	1.09677	0.200498	Red	11.7646	14.2578	15.2706	15.6602	Deide_18620
Deide_3p01250	putative thiosulfate sulfurtransferase (Rhodanese)	5.16421	32993.6	9	216	6.54673	F059434	DR42 NI Bio1	551.22	9	51.5358	28	21	22	24	13	28	20	16	10	14	20	-1.23387	0.194301	Red	-1.42553	0.109209	Red	-1.14179	0.243015	Red	-1.31915	0.161991	Red	1.48514	1.78823	1.93977	1.33359	Deide_3p01250
Deide_00400	Conserved hypothetical protein, precursor; putative membrane protein	9.7472	65378.4	21	365	5.58288	F059433	DR42 NI Bio2	894.81	19	40.8264	51	31	23	31	45	54	61	59	6	2	2	-1.23529	0.228681	Red	-13.6154	1.23758e-05	Blue	1.40476	0.0421305	Orange	-7.84615	3.90621e-07	Blue	1.25424	1.51426	2.66143	0.152956	Deide_00400
Deide_07810	putative ABC transporter, permease component	9.68903	31895.6	4	47	1.47356	F059428	DR19 3KGy Bio2	219.48	3	15.7895	6	6	3	2	9	7	7	7	0	0	0	-1.23529	0.315027	Red	-8	5.55274e-10	Blue	1.14286	0.395493	Red	-5.66667	0.0462158	Blue	0.376228	0.438933	0.658399	0	Deide_07810
Deide_09490	putative Maltose ABC transporter, permease component	9.66409	50344.3	3	45	0.893845	F059428	DR19 3KGy Bio2	235.03	3	10.6838	7	5	4	2	8	6	6	7	0	0	0	-1.23529	0.315027	Red	-7.33333	2.27356e-05	Blue	1.04762	0.3913	Red	-5.66667	0.0462158	Blue	0.238359	0.278085	0.377401	0	Deide_09490
Deide_02590	putative Peptidylprolyl isomerase (Peptidyl-prolyl cis-trans isomerase)(PPIase)	5.31322	20897.3	8	393	18.8062	F059437	DR19 NI Bio3	570.48	8	66.4921	44	49	40	40	32	26	24	29	41	31	37	-1.23913	0.152761	Red	1.36585	0.0185029	Orange	-1.7378	0.0078841	Blue	-1.02679	0.373674	Red	4.45033	5.35954	3.78039	5.21598	Deide_02590
Deide_10370	putative Translation initiation factor IF-2	5.02548	65033.8	27	815	12.532	F059437	DR19 NI Bio3	1211.55	22	43.8221	86	86	52	76	78	79	68	76	75	69	70	-1.2488	0.115557	Red	-1.04147	0.235431	Red	-1.15487	0.187174	Red	1.03828	0.22081	Red	2.64478	3.16759	3.42899	3.2906	Deide_10370
Deide_10570	putative Rod shape-determining protein MreB	5.13109	36884.6	11	227	6.15432	F059433	DR42 NI Bio2	557.31	11	46.3977	13	25	17	14	14	22	30	24	22	27	19	-1.25	0.294727	Red	-1.11268	0.235293	Red	1.31667	0.145363	Red	1.47917	0.0617654	Red	1.03024	1.22002	2.06048	1.84359	Deide_10570
Deide_13740	putative Cell division protein ftsY, Signal recognition particle-docking protein FtsY	5.72522	34348.1	10	93	2.70757	F059433	DR42 NI Bio2	473.94	9	50	7	6	8	2	5	8	19	15	4	11	8	-1.25	0.302362	Red	-1.73077	0.0854801	Green	2	0.044716	Blue	1.44444	0.165002	Red	0.378478	0.436705	1.22278	0.669615	Deide_13740
Deide_05610	putative ATP-binding protein, Mrp family	5.47434	37168.4	6	31	0.834041	F059434	DR42 NI Bio1	104.27	3	22.5989	2	1	0	3	0	5	6	3	3	5	3	-1.25	0.369724	Red	-1.21429	0.208433	Red	2.26667	0.0891531	Green	2.33333	0.126511	Green	0.0807136	0.0807136	0.376664	0.29595	Deide_05610
Deide_07610	hypothetical protein	10.1685	23808.3	5	45	1.8901	F059434	DR42 NI Bio1	267.9	5	43.4389	3	5	4	2	3	11	4	2	3	3	5	-1.25	0.400713	Red	-1.42857	0.257876	Red	1.33333	0.23985	Red	1.16667	0.288236	Red	0.336017	0.37802	0.714037	0.462024	Deide_07610
Deide_07590	putative Chaperone protein dnaJ	6.20674	40040.1	3	31	0.774224	F059434	DR42 NI Bio1	111.29	3	14.2091	1	2	1	0	2	5	4	3	6	5	2	-1.25	0.369724	Red	1.06667	0.407451	Red	2	0.141903	Green	2.66667	0.100022	Green	0.0749249	0.0749249	0.2997	0.324675	Deide_07590
Deide_00380	putative Glu/Leu/Phe/Val dehydrogenase, Branched-chain amino acid dehydrogenase	6.27232	36099.7	3	22	0.609423	F059423	DR42 3KGy Bio3	174.68	3	25.0729	0	3	1	2	0	2	3	3	0	2	6	-1.25	0.369724	Red	1	0.5	Red	1.46667	0.213599	Red	1.83333	0.196817	Green	0.0831032	0.0831032	0.221609	0.221609	Deide_00380
Deide_04290	putative enoyl-CoA hydratase paaG	5.34241	28261.5	3	21	0.74306	F059432	DR42 NI Bio3	155.29	2	10.728	2	1	1	2	0	2	1	3	4	2	3	-1.25	0.369724	Red	1.33333	0.143932	Red	1.2	0.33998	Red	2	0.204597	Green	0.106151	0.106151	0.212303	0.318454	Deide_04290
Deide_22380	hypothetical protein	4.65406	25026.8	2	6	0.239743	F059435	DR19 NI Bio2	29.62	1	5.55556	2	1	1	2	0	0	0	0	0	0	0	-1.25	0.369724	Red	1	0.5	Red	-2.5	0.223561	Green	-2	0.333435	Green	0.119872	0.119872	0	0	Deide_22380
Deide_00050	putative Tyrosyl-tRNA synthetase (Tyrosine-tRNA ligase)	5.52372	45587	16	276	6.05436	F059424	DR42 3KGy Bio1	597.967	13	37.4696	22	24	21	23	10	26	30	32	36	29	23	-1.26316	0.265788	Red	1	0.5	Red	1.26389	0.159204	Red	1.59649	0.0312037	Blue	1.00906	1.18455	1.93038	1.93038	Deide_00050
Deide_08550	putative ABC transporter, ATP-binding component	5.3767	56934.7	4	53	0.930892	F059432	DR42 NI Bio3	130.17	3	13.1332	4	10	4	8	4	5	3	5	5	3	2	-1.26316	0.330412	Red	-1.23077	0.208433	Red	-1.5	0.216433	Green	-1.46154	0.24533	Red	0.245896	0.281024	0.228332	0.17564	Deide_08550
Deide_10490	putative dimethyladenosine transferase	8.06193	31317.9	3	63	2.01163	F059423	DR42 3KGy Bio3	197.61	3	14.726	8	6	8	6	2	6	4	5	4	5	9	-1.26316	0.330412	Red	1.16667	0.286696	Red	-1.33333	0.30918	Red	1.10526	0.355496	Red	0.447029	0.51089	0.478959	0.574751	Deide_10490
Deide_18560	putative mscS mechanosensitive ion channel; putative membrane protein	6.54667	45596.6	5	47	1.03078	F059433	DR42 NI Bio2	229.74	5	19.4245	5	4	2	2	6	9	10	9	0	0	0	-1.26923	0.286045	Red	-10.3333	4.86851e-06	Blue	1.87879	0.0809537	Green	-4.33333	0.0983729	Green	0.197383	0.219315	0.614081	0	Deide_18560
Deide_01410	putative Xaa-pro aminopeptidase	5.31516	45061.4	4	53	1.17617	F059434	DR42 NI Bio1	187.93	3	12.6521	3	6	5	3	2	6	5	6	4	8	5	-1.26923	0.286045	Red	1	0.5	Red	1.21212	0.23985	Red	1.53846	0.151015	Green	0.199727	0.221919	0.377263	0.377263	Deide_01410
Deide_11100	putative ABC transporter, ATP-binding component	7.12577	37927.8	12	218	5.74776	F059425	DR42 3KGy Bio2	526.07	12	50.4373	14	18	11	16	10	18	39	21	20	32	19	-1.275	0.270883	Red	-1.09459	0.389517	Red	1.58824	0.0641122	Green	1.85	0.01535	Blue	0.843708	0.975537	2.05654	1.87198	Deide_11100
Deide_07160	putative enoyl-CoA hydratase	4.70631	27776.4	3	51	1.83609	F059426	DR19 3KGy Bio1	156.63	3	23.7736	8	7	9	2	6	4	4	4	2	2	3	-1.275	0.235861	Red	-1.5	0.00376511	Orange	-1.7	0.153349	Green	-2	0.125344	Green	0.540027	0.61203	0.432021	0.252012	Deide_07160
Deide_06070	putative 50S ribosomal protein L1	9.54708	24418.9	11	991	40.5834	F059423	DR42 3KGy Bio3	777.55	11	62.6609	120	102	98	79	83	75	65	93	89	83	104	-1.27757	0.0669687	Red	1.1822	0.11824	Red	-1.42373	0.00797556	Orange	1.06084	0.206988	Red	9.09133	10.6475	9.5418	11.3027	Deide_06070
Deide_20290	putative UDP-glucuronate 5-epimerase (UDP-glucuronic acid epimerase)	6.05472	38139.1	9	192	5.03421	F059425	DR42 3KGy Bio2	455.017	7	37.9412	15	18	12	20	6	15	24	18	19	26	19	-1.28049	0.193367	Red	1.11667	0.272245	Red	1.14286	0.304747	Red	1.63415	0.0373211	Blue	0.865254	0.996354	1.49453	1.67807	Deide_20290
Deide_15220	putative Histidine ammonia-lyase (Histidase)	5.86661	52625.7	6	38	0.722081	F059434	DR42 NI Bio1	410.9	5	25.2505	2	2	0	2	2	11	6	7	1	2	3	-1.28571	0.361857	Red	-3	0.0106558	Blue	3	0.0447529	Blue	1.28571	0.318298	Red	0.0760085	0.0760085	0.456051	0.114013	Deide_15220
Deide_08620	putative Glutamyl-tRNA (Gln) amidotransferase subunit A	5.14785	50116.7	6	35	0.69837	F059432	DR42 NI Bio3	279.1	5	21.7659	2	2	1	2	1	7	6	9	0	2	3	-1.28571	0.361857	Red	-3.125	0.00523483	Blue	2.77778	0.0563324	Green	1.14286	0.293213	Red	0.0798137	0.0798137	0.438976	0.0997672	Deide_08620
Deide_11211	Hypothetical protein; putative membrane protein	10.0715	60378.1	6	29	0.480307	F059432	DR42 NI Bio3	228.27	6	17.509	2	2	0	0	4	6	6	9	0	0	0	-1.28571	0.361857	Red	-8	0.00109675	Blue	2.66667	0.07107	Green	-2.33333	0.267055	Green	0.0662492	0.0662492	0.347808	0	Deide_11211
Deide_2p01620	putative Cobalamin biosynthesis protein cbiG	8.46325	26622.2	2	19	0.71369	F059434	DR42 NI Bio1	141.77	2	19.2157	2	2	2	0	2	3	2	2	2	2	0	-1.28571	0.361857	Red	-1.42857	0.125408	Red	1.11111	0.392824	Red	1	0.394001	Red	0.150251	0.150251	0.262938	0.150251	Deide_2p01620
Deide_01850	putative Ankyrin repeat protein	4.76489	18337.1	2	16	0.872549	F059424	DR42 3KGy Bio1	125.81	2	13.7931	1	3	0	2	2	0	1	0	4	2	1	-1.28571	0.361857	Red	2.5	0.0505958	Green	-2.25	0.190028	Green	1.42857	0.250293	Red	0.218137	0.218137	0.0545343	0.38174	Deide_01850
Deide_04140	putative Aspartyl/glutamyl-tRNA, (Asn/Gln amidotransferase subunit B),(Asp/Glu-ADT subunit B)	5.75875	51992.7	8	82	1.57715	F059435	DR19 NI Bio2	169.89	5	20.2105	11	12	6	15	5	8	6	8	2	3	6	-1.2931	0.208484	Red	-1.78571	0.0279643	Blue	-1.5	0.139423	Green	-2.07143	0.0691462	Green	0.44237	0.50007	0.423136	0.211568	Deide_04140
Deide_15250	putative Urocanate hydratase (Urocanase) (Imidazolonepropionate hydrolase)	5.48676	61522.1	18	244	3.96605	F059434	DR42 NI Bio1	621.37	13	33.6268	30	20	17	31	9	31	26	25	19	17	19	-1.3	0.228716	Red	-1.46552	0.00515442	Orange	1.08974	0.303067	Red	-1.03448	0.409639	Red	0.812716	0.926496	1.33285	0.893987	Deide_15250
Deide_05700	putative Beta-ketoacyl-acyl-carrier-protein synthase I (3-oxoacyl-[acyl-carrier-protein] synthase)	5.03141	36816.6	9	90	2.44455	F059433	DR42 NI Bio2	379.26	9	34.5714	5	6	2	6	4	12	19	12	7	11	6	-1.3	0.295059	Red	-1.7037	0.0428196	Blue	2.35897	0.0199056	Blue	1.8	0.127021	Green	0.298778	0.32594	1.16795	0.65188	Deide_05700
Deide_07500	putative bifunctional protein: UDP-N-acetylglucosamine diphosphorylase glucosamine-1-phosphate N-acetyltransferase	5.80967	48463.1	8	86	1.77454	F059434	DR42 NI Bio1	320.36	6	26.6811	7	11	6	10	4	10	7	9	8	8	6	-1.30435	0.266616	Red	-1.16	0.147128	Red	-1.03448	0.419014	Red	1.08696	0.282465	Red	0.371416	0.412685	0.53649	0.453953	Deide_07500
Deide_00980	putative V-type ATP synthase subunit F	4.75983	11995.3	6	80	6.66926	F059425	DR42 3KGy Bio2	187.66	5	42.1053	9	9	7	6	7	8	6	11	4	6	7	-1.30435	0.266616	Red	-1.4	0.0958722	Red	-1.07143	0.419014	Red	-1.15	0.279774	Red	1.50058	1.66732	2.08414	1.41722	Deide_00980
Deide_06030	putative DNA-directed RNA polymerase, beta subunit	5.16493	127408	85	3654	28.6794	F059435	DR19 NI Bio2	4273.21	76	71.0686	438	368	225	344	352	401	387	348	315	237	239	-1.31169	Infinity	Red	-1.43451	0.00946154	Orange	-1.06409	Infinity	Red	-1.16373	Infinity	Red	6.32612	7.22873	8.91621	6.20838	Deide_06030
Deide_12540	putative Ferredoxin--NADP(+) reductase (NADPH:adrenodoxin oxidoreductase)	5.70534	49523.6	14	119	2.40289	F059433	DR42 NI Bio2	438.69	10	36.4035	9	10	7	10	4	17	19	15	9	15	4	-1.3125	0.253201	Red	-1.74194	0.0430414	Blue	1.71429	0.0652127	Green	1.29167	0.221282	Red	0.383655	0.42404	1.02981	0.565387	Deide_12540
Deide_19740	putative iojap-related protein	4.46319	13475.8	6	131	9.72111	F059428	DR19 3KGy Bio2	221.31	5	43.8017	15	18	10	13	14	11	11	12	9	7	11	-1.3125	0.193367	Red	-1.23333	0.0620851	Red	-1.41892	0.132281	Red	-1.33333	0.254275	Red	2.44883	2.74566	2.52304	2.00359	Deide_19740
Deide_21990	hypothetical protein	7.92391	7873.11	5	55	6.9858	F059435	DR19 NI Bio2	185.37	5	79.4118	7	5	3	6	4	11	0	9	0	1	9	-1.3125	0.315027	Red	-1.76923	0.246462	Green	1.09524	0.310157	Red	-1.23077	0.329398	Red	1.52417	1.65119	2.54029	1.27015	Deide_21990
Deide_15640	putative Glutamate--tRNA ligase (Glutamyl-tRNA synthetase) (Glutamic acid translase)	5.62524	54075.6	5	28	0.517793	F059434	DR42 NI Bio1	125.71	3	15.0313	2	3	1	3	1	5	3	5	1	2	2	-1.3125	0.258308	Red	-2	0.0116076	Blue	1.52381	0.198124	Green	1	0.309821	Red	0.0924631	0.0924631	0.240404	0.0924631	Deide_15640
Deide_22890	hypothetical protein	5.69021	23308.7	4	20	0.858049	F059435	DR19 NI Bio2	66.47	2	18.6603	3	2	1	3	1	1	2	2	1	2	2	-1.3125	0.258308	Red	1	0.5	Red	-1.3125	0.246239	Red	1	0.309821	Red	0.214512	0.214512	0.214512	0.214512	Deide_22890
Deide_16560	putative isoamylase (Debranching enzyme)	5.03315	79810.2	11	144	1.80428	F059435	DR19 NI Bio2	487.85	9	24.2254	22	12	9	8	21	19	13	10	10	8	12	-1.31707	0.219343	Red	-1.36364	0.119054	Red	-1.2	0.312115	Red	-1.24242	0.254996	Red	0.426011	0.47613	0.526249	0.375892	Deide_16560
Deide_05990	putative acetate--CoA ligase (Acyl-activating enzyme, Acetyl-activating enzyme)	5.26169	72053.2	11	124	1.72095	F059423	DR42 3KGy Bio3	334.97	7	19.6923	13	14	5	13	12	12	8	7	12	13	15	-1.31818	0.223118	Red	1.43333	0.034967	Orange	-1.45	0.154539	Red	1.30303	0.183289	Red	0.374723	0.416359	0.374723	0.555145	Deide_05990
Deide_01660	hypothetical protein	9.48262	28603.5	4	56	1.9578	F059434	DR42 NI Bio1	252.71	4	18.4906	9	4	4	6	4	10	10	8	1	0	0	-1.32353	0.224879	Red	-7.75	0.000134898	Blue	1.37778	0.186264	Red	-4.25	0.0462158	Blue	0.454489	0.48945	0.9789	0.0349607	Deide_01660
Deide_17090	putative beta-ketoadipyl CoA thiolase	5.41233	44470.9	18	187	4.205	F059433	DR42 NI Bio2	712.86	13	47.2941	12	18	10	15	8	20	28	24	16	21	15	-1.33333	0.261753	Red	-1.36364	0.0438141	Orange	1.5625	0.0781802	Green	1.52778	0.0856642	Green	0.674599	0.742059	1.61904	1.16931	Deide_17090
Deide_14700	hypothetical protein	5.01469	24767.3	6	78	3.14931	F059435	DR19 NI Bio2	225.33	6	35.4839	12	10	10	4	10	8	5	3	5	5	6	-1.33333	0.29206	Red	1	0.5	Red	-1.89474	0.0862776	Green	-1.42105	0.262264	Red	0.888267	0.969018	0.646012	0.646012	Deide_14700
Deide_08370	putative peptidoglycan glycosyltransferase, precursor	8.12751	88298.5	5	30	0.339757	F059432	DR42 NI Bio3	175.27	4	11.208	4	2	1	3	2	4	6	7	0	1	0	-1.33333	0.384404	Red	-5	0.00240634	Blue	1.66667	0.169562	Green	-2.25	0.205187	Green	0.0679514	0.0679514	0.192529	0.0113252	Deide_08370
Deide_16270	conserved hypothetical protein, precursor	11.2048	19232.5	5	24	1.24789	F059437	DR19 NI Bio3	76.69	2	10.1124	2	4	3	3	0	2	1	3	2	2	2	-1.33333	0.384404	Red	1	0.5	Red	-1.33333	0.367697	Red	1	0.496516	Red	0.311972	0.311972	0.311972	0.311972	Deide_16270
Deide_14610	putative 6-phosphofructokinase (Phosphofructokinase I) (Phosphohexokinase)	6.64343	36313.9	4	29	0.798593	F059435	DR19 NI Bio2	140.65	3	16.5217	5	1	3	2	1	2	5	1	3	4	2	-1.33333	0.384404	Red	1.09091	0.407451	Red	-1.09091	0.367697	Red	1.33333	0.333595	Red	0.165226	0.165226	0.220302	0.247839	Deide_14610
Deide_20271	putative capsular polysaccharide synthesis enzyme CapM	10.8444	22767.5	3	31	1.36159	F059432	DR42 NI Bio3	107.82	3	23.8806	4	2	1	2	3	6	6	6	0	0	1	-1.33333	0.384404	Red	-5.25	3.53139e-05	Blue	1.75	0.189976	Green	-2.25	0.205187	Green	0.263533	0.263533	0.7906	0.0439222	Deide_20271
Deide_17971	hypothetical protein	4.57616	4510.37	2	64	14.1895	F059435	DR19 NI Bio2	73.42	2	35.7143	7	7	3	7	5	6	6	7	6	5	5	-1.33333	0.330412	Red	-1.15789	0.0505958	Red	-1.09091	0.408152	Red	1.05556	0.361465	Red	3.10396	3.32567	4.21252	3.54738	Deide_17971
Deide_12600	putative Branched-chain amino acid ABC transporter, permease component	9.07517	35611.6	2	33	0.926663	F059433	DR42 NI Bio2	89.86	2	5.29412	4	2	0	0	6	5	8	8	0	0	0	-1.33333	0.384404	Red	-8	0.00109675	Blue	2	0.130283	Green	-3	0.205187	Green	0.168484	0.168484	0.589695	0	Deide_12600
Deide_02690	Adenylosuccinate synthetase, (IMP--aspartate ligase), (AdSS), (AMPSase)	5.91067	43593.4	9	86	1.97278	F059433	DR42 NI Bio2	341.02	6	24.6914	7	8	6	8	2	12	14	6	7	9	7	-1.34211	0.235861	Red	-1.34615	0.147711	Red	1.37255	0.154522	Red	1.36842	0.165002	Red	0.344089	0.367028	0.734056	0.527603	Deide_02690
Deide_2p01560	putative cob(I)yrinic acid a,c-diamide adenosyltransferase	6.66828	22720.7	9	221	9.72683	F059428	DR19 3KGy Bio2	568.73	9	57.2816	33	25	19	22	23	18	14	17	11	13	26	-1.34328	0.168649	Red	1.01923	0.47427	Red	-1.73077	0.031665	Blue	-1.26415	0.215708	Red	2.55274	2.81682	2.15663	2.20064	Deide_2p01560
Deide_01281	putative Ribosomal protein L28	11.7318	7644.28	5	307	40.1608	F059437	DR19 NI Bio3	276.86	5	43.8356	34	42	31	30	23	34	25	21	18	26	23	-1.34483	0.147952	Red	-1.18571	0.194902	Red	-1.40964	0.075628	Red	-1.24286	0.266811	Red	9.94208	10.9886	10.4653	8.76473	Deide_01281
Deide_10790	putative OsmC-like protein (Osmotically-inducible protein C-like protein)	6.09822	14550.5	3	25	1.71815	F059437	DR19 NI Bio3	85.79	2	22.7273	1	6	3	2	2	3	4	4	0	0	0	-1.35	0.274403	Red	-4.66667	0.000195221	Blue	1.03704	0.311019	Red	-3.33333	0.164339	Green	0.481082	0.481082	0.755987	0	Deide_10790
Deide_14010	hypothetical protein	5.92999	37394	2	33	0.882494	F059433	DR42 NI Bio2	97.14	2	11.9534	3	4	1	4	2	4	5	2	2	3	3	-1.35	0.274403	Red	-1.27273	0.174321	Red	1.03704	0.311019	Red	1.1	0.290558	Red	0.187196	0.187196	0.294165	0.213938	Deide_14010
Deide_18990	putative elongation factor G, EF-G	5.00146	76585.9	54	3897	50.884	F059435	DR19 NI Bio2	2864.55	47	78.3357	428	420	254	355	329	398	389	399	321	301	303	-1.35494	Infinity	Red	-1.28125	0.000128082	Orange	-1.07233	Infinity	Red	-1.01401	Infinity	Red	11.0725	12.2477	15.4859	12.0779	Deide_18990
Deide_09380	putative Methionine--tRNA ligase (Methionyl-tRNA synthetase) (MetRS)	5.78273	73226.3	25	483	6.59599	F059435	DR19 NI Bio2	1086.21	22	48.6527	65	48	24	41	59	51	48	33	30	40	44	-1.35827	0.0678718	Red	-1.15385	0.218396	Red	-1.27778	0.0898157	Red	-1.08547	0.374662	Red	1.54316	1.69338	1.80263	1.55682	Deide_09380
Deide_19270	putative alanine--tRNA ligase (Alanyl-tRNA synthetase)	5.18154	95825.3	32	639	6.66839	F059433	DR42 NI Bio2	1747.01	30	45.9035	58	59	27	39	62	59	79	74	54	73	55	-1.3626	0.0593589	Red	-1.16216	0.155151	Red	1.20448	0.0859654	Red	1.41221	0.0127258	Orange	1.22097	1.33576	2.21236	1.89929	Deide_19270
Deide_17580	putative Dak phosphatase	4.57591	56884.9	10	59	1.03718	F059424	DR42 3KGy Bio1	210.2	5	14.5522	2	6	3	2	3	9	6	9	11	4	4	-1.36364	0.273099	Red	-1.22727	0.273666	Red	1.8	0.147216	Green	2	0.0758774	Green	0.140635	0.140635	0.421904	0.334008	Deide_17580
Deide_08820	putative Phosphoenolpyruvate carboxylase	6.06551	91449.7	5	24	0.262439	F059437	DR19 NI Bio3	143.21	4	8.21256	3	5	0	1	7	2	2	2	0	2	0	-1.36364	0.273099	Red	-1.8	0.058108	Green	-1.66667	0.257888	Green	-2.2	0.131622	Green	0.0874798	0.0874798	0.0656098	0.0218699	Deide_08820
Deide_01680	putative Jag-related protein, RNA binding protein	5.56119	20865	3	32	1.53367	F059435	DR19 NI Bio2	120.65	2	21.6495	6	2	4	1	3	4	4	4	1	1	2	-1.36364	0.273099	Red	-2.14286	0.00066573	Blue	1	0.498548	Red	-1.57143	0.237289	Green	0.383418	0.383418	0.575126	0.191709	Deide_01680
Deide_16110	hypothetical protein	9.34859	17763.4	9	168	9.45763	F059433	DR42 NI Bio2	292.04	8	44.6429	19	20	17	12	13	22	16	16	6	14	13	-1.36667	0.168902	Red	-1.58333	0.0474996	Blue	-1.07895	0.317022	Red	-1.25	0.337675	Red	2.19552	2.36441	3.03995	1.85775	Deide_16110
Deide_12450	putative Succinate dehydrogenase, flavoprotein subunit	5.94707	64156.1	20	380	5.92305	F059435	DR19 NI Bio2	582.717	11	24.5283	44	47	23	49	27	33	29	37	23	36	32	-1.36765	0.0875339	Red	-1.08511	0.292045	Red	-1.36765	0.0688191	Red	-1.08511	0.442638	Red	1.41841	1.54311	1.54311	1.41841	Deide_12450
Deide_3p00060	putative DNA-binding protein HU (Histone-like protein)	10.4004	12382.9	8	206	16.6359	F059424	DR42 3KGy Bio1	345.37	7	55.3719	31	20	20	17	18	12	19	13	17	16	23	-1.37069	0.131022	Red	1.25532	0.132662	Red	-1.69149	0.0330954	Blue	1.01724	0.266673	Red	4.11859	4.44161	3.55329	4.52237	Deide_3p00060
Deide_2p01630	putative bifunctional protein : Precorrin-3B C(17)-methyltransferase (Precorrin-3B methylase); Precorrin-6A reductase (Precorrin-6x reductase)	5.61046	55060.4	10	134	2.43369	F059432	DR42 NI Bio3	416.66	9	38.3104	13	18	7	18	8	15	16	21	4	3	11	-1.375	0.18685	Red	-2.61905	0.0111349	Blue	1.11111	0.284501	Red	-1.71429	0.159896	Green	0.563018	0.599342	0.944417	0.326914	Deide_2p01630
Deide_09200	putative Branched-chain-amino-acid transaminase (Branched-chain amino acid aminotransferase)	5.73289	37663.9	8	109	2.89402	F059433	DR42 NI Bio2	370.34	7	33.3333	7	13	5	9	7	13	16	13	8	10	8	-1.375	0.280083	Red	-1.55172	0.0056775	Blue	1.36364	0.214823	Red	1.20833	0.223849	Red	0.531013	0.557564	1.11513	0.690317	Deide_09200
Deide_02920	putative Acetylglutamate/acetylaminoadipate kinase, (NAG kinase), (AGK), (N-acetyl-L-glutamate/N-acetyl-L-aminoadipate 5- phosphotransferase)	5.37532	26422	4	26	0.984029	F059435	DR19 NI Bio2	157.4	4	25.8824	6	3	4	1	4	0	2	3	0	0	3	-1.375	0.286045	Red	-1.33333	0.321665	Red	-2.0625	0.104289	Green	-2	0.249771	Green	0.340626	0.340626	0.189236	0.113542	Deide_02920
Deide_07690	putative ABC transporter, permease component	10.6076	27944.7	2	39	1.39561	F059434	DR42 NI Bio1	137.59	2	10.6061	5	4	3	1	5	8	6	7	0	0	0	-1.375	0.286045	Red	-8	0.000133012	Blue	1.45455	0.207571	Red	-4	0.122825	Green	0.322064	0.322064	0.751484	0	Deide_07690
Deide_09530	putative Purine-nucleoside phosphorylase (Inosine phosphorylase) (PNPase)	5.59058	25847.1	6	169	6.53846	F059435	DR19 NI Bio2	336.88	6	49.7872	25	20	13	22	13	17	7	16	11	10	15	-1.38235	0.148413	Red	-1.10256	0.362329	Red	-1.63953	0.0532226	Green	-1.30769	0.286705	Red	1.74101	1.85708	1.54756	1.39281	Deide_09530
Deide_05920	putative 50S ribosomal protein L20	11.6007	13551.5	5	399	29.4433	F059423	DR42 3KGy Bio3	277.49	5	39.3162	55	37	39	33	27	51	30	23	26	36	42	-1.38235	0.103164	Red	1	0.5	Red	-1.31776	0.10003	Red	1.04902	0.224405	Red	6.78894	7.30549	7.67445	7.67445	Deide_05920
Deide_19350	putative sufE-like protein	5.21523	16690.6	4	39	2.33665	F059432	DR42 NI Bio3	92.37	3	21.4765	4	6	5	3	2	2	3	6	2	4	2	-1.38462	0.296403	Red	-1.27273	0.253579	Red	-1.28571	0.278977	Red	-1.18182	0.3154	Red	0.599141	0.599141	0.659055	0.479313	Deide_19350
Deide_00510	Conserved hypothetical protein, precursor; putative membrane protein	9.91712	56140.8	11	143	2.54717	F059432	DR42 NI Bio3	591.79	10	30.2368	13	10	3	11	10	23	22	31	8	7	5	-1.38889	0.208484	Red	-3.43478	0.00165988	Blue	2.10667	0.00879744	Blue	-1.17391	0.356455	Red	0.409684	0.427497	1.35374	0.356247	Deide_00510
Deide_12460	putative Succinate dehydrogenase, iron-sulfur protein	6.5893	28615.1	6	138	4.82263	F059425	DR42 3KGy Bio2	261.17	5	29.249	11	16	8	11	9	17	13	13	10	15	15	-1.40323	0.172175	Red	-1.06977	0.331902	Red	1.05747	0.332157	Red	1.3871	0.136968	Red	0.943558	0.978505	1.5027	1.39786	Deide_12460
Deide_16570	putative malto-oligosyltrehalose synthase	5.90965	106650	9	77	0.721989	F059432	DR42 NI Bio3	359.15	6	9.85325	7	6	4	3	6	7	11	14	5	10	4	-1.40625	0.224879	Red	-1.59091	0.0950221	Green	1.55556	0.109967	Green	1.375	0.202011	Red	0.121894	0.121894	0.300047	0.178153	Deide_16570
Deide_3p00420	putative alpha-mannosidase	5.78876	95461.1	8	54	0.565676	F059433	DR42 NI Bio2	201.91	5	8.8993	7	8	1	8	6	2	9	7	0	4	2	-1.41667	0.235861	Red	-2.33333	0.0840943	Green	-1.21429	0.289188	Red	-2	0.1954	Green	0.157132	0.157132	0.188559	0.0628528	Deide_3p00420
Deide_01330	putative 50S ribosomal protein L32	9.89861	6789.41	6	280	41.2407	F059424	DR42 3KGy Bio1	229.57	6	68.3333	14	39	18	19	18	31	38	25	26	26	26	-1.42241	0.107137	Red	-1.19753	0.114348	Red	1.17576	0.197709	Red	1.39655	0.0873756	Red	7.80628	8.10086	13.8451	11.4885	Deide_01330
Deide_21660	hypothetical protein	5.38023	31461.6	11	88	2.79706	F059425	DR42 3KGy Bio2	285.74	6	31.5615	12	8	6	8	6	7	9	9	6	9	8	-1.43478	0.202552	Red	-1.07692	0.289508	Red	-1.17857	0.338615	Red	1.13043	0.222115	Red	0.635696	0.635696	0.79462	0.73105	Deide_21660
Deide_18860	putative 30S ribosomal protein S17	9.86876	10560.7	7	296	28.0284	F059437	DR19 NI Bio3	288.44	7	63.8298	26	40	26	28	14	27	29	29	24	31	22	-1.43662	0.0966782	Red	-1.1	0.198083	Red	-1.15909	0.276877	Red	1.12676	0.165609	Red	6.24958	6.43896	8.0487	7.29118	Deide_18860
Deide_02240	putative 6,7-dimethyl-8-ribityllumazine synthase, (DMRL synthase), (Lumazine synthase), (Riboflavin synthase beta chain)	5.8179	16692.7	5	123	7.36848	F059434	DR42 NI Bio1	229.65	4	35.2564	11	11	9	4	9	18	11	15	2	16	17	-1.44	0.216711	Red	-1.23684	0.29912	Red	1.30556	0.174993	Red	1.52	0.0982174	Green	1.31794	1.31794	2.63588	2.09672	Deide_02240
Deide_00970	putative V-type ATP synthase subunit C	5.70028	35126.4	14	472	13.4372	F059434	DR42 NI Bio1	783.38	12	53.0303	46	50	35	38	26	59	40	41	50	41	46	-1.44118	0.0716021	Red	-1.02143	0.444287	Red	-1.02797	0.435213	Red	1.37255	0.0350874	Orange	2.73299	2.81839	3.98561	3.9002	Deide_00970
Deide_13910	putative Adenylylsulfate kinase (APS kinase) (Adenosine 5 -phosphosulfate kinase)	5.38846	19477.3	8	80	4.10735	F059437	DR19 NI Bio3	322.31	6	39.779	10	13	12	2	9	5	9	7	3	2	8	-1.44231	0.154697	Red	-1.5	0.144739	Green	-1.5625	0.139423	Green	-1.625	0.156197	Green	1.18086	1.18086	1.07818	0.667444	Deide_13910
Deide_17640	putative Secretin precursor (GSP D family protein)	8.88455	71256.5	12	95	1.33321	F059434	DR42 NI Bio1	476.44	9	25.7971	6	21	4	11	12	22	1	9	4	2	3	-1.45	0.172175	Red	-2.91667	0.140156	Green	-1.24286	0.202355	Red	-2.5	0.0729322	Green	0.378913	0.378913	0.449082	0.126304	Deide_17640
Deide_15450	putative Ribosome-binding factor A	9.50266	10708.8	6	115	10.7389	F059435	DR19 NI Bio2	279.04	5	64.2105	14	13	10	9	8	14	12	14	0	11	10	-1.45	0.172175	Red	-1.79167	0.0755646	Green	-1.01163	0.36045	Red	-1.25	0.368599	Red	2.5213	2.5213	3.73526	1.96101	Deide_15450
Deide_03300	putative Elongation factor P, EF-P	5.03836	20489.3	10	251	12.2503	F059437	DR19 NI Bio3	504.74	10	70.8108	27	34	22	16	24	26	15	19	25	19	24	-1.45385	0.0772629	Red	1.12698	0.256113	Red	-1.5	0.0631532	Green	1.09231	0.194404	Red	2.97716	3.02597	2.92835	3.3188	Deide_03300
Deide_20610	putative S-layer protein, precursor	4.80174	91776.6	49	5447	59.3506	F059437	DR19 NI Bio3	3186.83	45	79.8864	459	636	239	516	362	821	731	710	339	354	280	-1.4692	Infinity	Red	-2.3207	0.000231117	Blue	1.37648	Infinity	Red	-1.14754	Infinity	Red	11.9311	12.1709	24.6468	10.6018	Deide_20610
Deide_21320	putative phosphoribosylformylglycinamidine synthase II (FGAM synthase II, Formylglycinamide ribotide amidotransferase)	4.80869	78241.7	17	362	4.62669	F059432	DR42 NI Bio3	931.707	15	41.3747	42	42	17	30	37	34	47	46	18	22	27	-1.48276	0.0696746	Red	-1.85714	0.00765094	Blue	1.00775	0.384402	Red	-1.24286	0.266811	Red	1.0736	1.0736	1.62317	0.85632	Deide_21320
Deide_04660	putative ribonucleoside-diphosphate reductase	5.57039	106974	56	3065	28.6518	F059437	DR19 NI Bio3	2823.66	46	64.257	385	407	235	285	278	228	262	374	201	159	251	-1.48689	Infinity	Red	-1.41205	0.088436	Red	-1.3737	Infinity	Red	-1.30456	Infinity	Red	7.40367	7.45976	8.07673	5.71167	Deide_04660
Deide_15130	putative DNA-directed DNA polymerase (DNA polymerase I)	5.55669	101087	16	109	1.07828	F059433	DR42 NI Bio2	517.63	12	20.4104	13	8	4	3	13	6	20	18	4	14	6	-1.5	0.14459	Red	-1.74074	0.13972	Green	1.36232	0.134966	Red	1.17391	0.274849	Red	0.207743	0.19785	0.435271	0.23742	Deide_15130
Deide_08850	putative Protease, Peptidase U32 family	5.67426	91450	9	48	0.524877	F059433	DR42 NI Bio2	279.2	7	13.2701	4	4	1	1	5	4	12	7	2	4	4	-1.5	0.273099	Red	-2	0.0743478	Green	1.73333	0.13041	Green	1.3	0.262321	Red	0.0874795	0.0765445	0.251503	0.109349	Deide_08850
Deide_11390	putative triose-phosphate isomerase (phosphotriose isomerase)	4.91149	25159.8	5	48	1.90781	F059432	DR42 NI Bio3	216.2	4	35.2459	6	5	4	1	5	5	3	7	2	4	6	-1.5	0.211585	Red	-1.2	0.286696	Red	-1.08333	0.358451	Red	1.15385	0.343565	Red	0.437206	0.39746	0.59619	0.476952	Deide_11390
Deide_13790	putative Ribosomal protein L11 methyltransferase (L11 Mtase)	4.397	28998.9	5	45	1.55178	F059434	DR42 NI Bio1	254.99	4	20.2952	6	5	4	4	2	8	6	6	0	2	2	-1.5	0.211585	Red	-3.28571	0.00240634	Blue	1.17949	0.244627	Red	-1.85714	0.200047	Green	0.379325	0.344841	0.689682	0.137936	Deide_13790
Deide_21110	putative 2-methylthioadenine synthetase	5.14417	55816.6	5	39	0.698717	F059433	DR42 NI Bio2	213.03	4	14.3141	4	4	2	2	3	5	6	5	2	2	4	-1.5	0.273099	Red	-1.72727	0.0116076	Blue	1.26667	0.3026	Red	1.1	0.290558	Red	0.143327	0.125411	0.286653	0.143327	Deide_21110
Deide_11880	putative uracil phosphoribosyltransferase (UMP pyrophosphorylase)	5.78242	22277.9	3	19	0.852862	F059435	DR19 NI Bio2	126.85	2	15.942	6	2	3	2	2	1	0	0	1	1	1	-1.5	0.273099	Red	1.5	0.0582571	Green	-3.75	0.0638327	Green	-1.66667	0.296271	Green	0.3591	0.314212	0.0448875	0.134662	Deide_11880
Deide_21540	hypothetical protein	6.57197	7704.88	2	45	5.84046	F059434	DR42 NI Bio1	93.75	2	36.7647	2	6	2	2	3	9	4	9	0	4	4	-1.5	0.273099	Red	-2.27273	0.047033	Blue	1.66667	0.164528	Green	1.1	0.290558	Red	1.0383	0.908516	2.85533	1.0383	Deide_21540
Deide_16990	putative N-acetylmuramoyl-L-alanine amidase, precursor	10.1162	39200.7	2	31	0.790802	F059435	DR19 NI Bio2	64.92	2	8.70712	5	1	2	1	2	2	4	4	2	2	6	-1.5	0.242559	Red	1	0.5	Red	1.08333	0.392387	Red	1.625	0.160884	Green	0.153058	0.127549	0.255097	0.255097	Deide_16990
Proteins not certified with at least two peptides																																							Proteins not certified with at least two peptides
Deide_18670	putative 50S ribosomal protein L36	11.0562	4320.34	1	91	21.0631	F059435	DR19 NI Bio2	52.91	1	24.3243	11	6	10	9	8	6	10	8	6	6	11													3.93487	6.2495	5.55512	5.32365	Deide_18670
Deide_11052	putative Preprotein translocase SecG subunit	10.763	7737.39	1	71	9.17622	F059428	DR19 3KGy Bio2	99.22	1	24.3243	5	4	7	8	8	8	6	8	6	6	5													1.16318	2.97258	2.84333	2.19712	Deide_11052
Deide_03410	putative low-affinity inorganic phosphate transporter	10.2419	34772	1	64	1.84056	F059423	DR42 3KGy Bio3	82.42	1	8.13253	6	7	4	8	6	7	5	4	3	4	10													0.373864	0.517658	0.460141	0.4889	Deide_03410
Deide_22440	putative protease	4.97896	47534.2	1	52	1.09395	F059423	DR42 3KGy Bio3	52.51	1	4.42478	3	4	4	7	6	5	3	3	5	4	8													0.147262	0.357637	0.231412	0.357637	Deide_22440
Deide_12490	hypothetical protein	6.82091	10798.9	1	51	4.72271	F059435	DR19 NI Bio2	44.81	1	8.49057	6	5	4	5	3	5	3	4	6	6	4													1.01862	1.11123	1.11123	1.48163	Deide_12490
Deide_04710	putative replicative DNA helicase	5.43038	49514.6	1	42	0.848235	F059426	DR19 3KGy Bio1	54.22	1	3.125	4	2	6	5	4	3	2	0	5	5	6													0.121176	0.302941	0.10098	0.323137	Deide_04710
Deide_12440	putative Succinate dehydrogenase, hydrophobic membrane anchor protein SdhD	9.51641	14431.6	1	39	2.70241	F059424	DR42 3KGy Bio1	47.14	1	6.4	2	4	3	6	3	4	4	4	5	2	2													0.415756	0.831511	0.831511	0.623634	Deide_12440
Deide_16610	hypothetical protein	9.68883	24167.8	1	39	1.61372	F059433	DR42 NI Bio2	104.54	1	6.14035	5	4	4	2	4	4	6	5	1	2	2													0.372396	0.413773	0.62066	0.206887	Deide_16610
Deide_14100	putative Phosphoglycerate mutase	5.33336	25724.1	1	36	1.39947	F059435	DR19 NI Bio2	74.94	1	6.75105	4	3	3	0	4	2	4	4	4	4	4													0.272118	0.272118	0.388741	0.466489	Deide_14100
Deide_20080	putative methylglyoxal synthase	6.49749	14344.6	1	35	2.43995	F059435	DR19 NI Bio2	87.52	1	11.194	4	4	4	4	4	4	4	2	2	1	2													0.557702	0.836553	0.697128	0.348564	Deide_20080
Deide_3p01550	putative bifunctional protein : rhamnulose-1-phosphate aldolase; alcohol dehydrogenase	5.49591	74570.1	1	31	0.415716	F059428	DR19 3KGy Bio2	48.45	1	3.02594	4	4	2	2	7	3	1	2	1	3	2													0.107282	0.147512	0.0804612	0.0804612	Deide_3p01550
Deide_14270	putative Molybdenum cofactor biosynthesis protein B	6.30632	25286.9	1	29	1.14684	F059423	DR42 3KGy Bio3	29.28	1	11.6183	3	1	1	4	1	2	2	3	3	4	5													0.158185	0.237277	0.276823	0.474554	Deide_14270
Deide_2p00651	Conserved hypothetical protein, precursor	8.06811	19069.8	1	29	1.52073	F059425	DR42 3KGy Bio2	42.61	1	10.1604	2	2	3	7	2	0	2	2	3	4	2													0.209755	0.629266	0.209755	0.471949	Deide_2p00651
Deide_12670	hypothetical protein	4.78574	10548.3	1	25	2.37006	F059428	DR19 3KGy Bio2	62.17	1	11.828	2	2	3	4	4	1	2	2	2	2	1													0.379209	1.04282	0.474011	0.474011	Deide_12670
Deide_21840	putative Twitching mobility protein	5.38146	39694.4	1	25	0.629812	F059432	DR42 NI Bio3	33.22	1	5.84958	2	2	2	2	2	2	2	3	3	3	2													0.10077	0.151155	0.176347	0.20154	Deide_21840
Deide_02210	putative DinB family protein	6.51099	16418.1	1	24	1.4618	F059437	DR19 NI Bio3	52.02	1	15.2318	2	6	0	1	2	2	2	2	0	3	4													0.487266	0.182725	0.36545	0.426358	Deide_02210
Deide_11360	putative Cof protein (HAD-superfamily hydrolase)	5.46473	28066.3	1	23	0.819487	F059423	DR42 3KGy Bio3	31.15	1	7.57576	2	1	2	2	2	1	1	3	2	3	4													0.10689	0.213779	0.178149	0.320669	Deide_11360
Deide_13160	putative Undecaprenyl-diphosphatase (Undecaprenyl pyrophosphate phosphatase) (Bacitracin resistance protein)	9.26645	29602.3	1	23	0.776967	F059432	DR42 NI Bio3	64.79	1	7.27273	1	1	0	0	5	5	5	6	0	0	0													0.0675624	0.168906	0.540499	0	Deide_13160
Deide_2p01440	putative tryptophan 2,3-dioxygenase	5.84	32258.6	1	23	0.712989	F059426	DR19 3KGy Bio1	51.7	1	5.11945	2	1	4	1	3	2	2	2	2	2	2													0.0929985	0.247996	0.185997	0.185997	Deide_2p01440
Deide_11070	putative ABC transporter, permease component	9.51544	35859.7	1	22	0.613502	F059428	DR19 3KGy Bio2	53.53	1	4.60123	3	2	2	2	4	4	1	4	0	0	0													0.139432	0.223092	0.250978	0	Deide_11070
Deide_18260	putative glutamate dehydrogenase (NAD(P)(+)) (Glutamate dehydrogenase, GDH)	5.13426	44488.6	1	21	0.472032	F059426	DR19 3KGy Bio1	39.46	1	4.83092	1	2	3	2	0	2	2	2	2	3	2													0.0674331	0.112388	0.134866	0.157344	Deide_18260
Deide_2p00250	putative N-acetylglucosamine kinase	6.14913	29746.5	1	21	0.705964	F059434	DR42 NI Bio1	82.11	1	8.81356	3	1	3	0	3	4	1	0	2	2	2													0.134469	0.201704	0.168087	0.201704	Deide_2p00250
Deide_1p00030	putative 3-oxoacyl-[acyl-carrier-protein] reductase	5.6166	29122.9	1	20	0.686745	F059437	DR19 NI Bio3	69.07	1	7.32601	2	3	1	3	1	0	2	2	2	2	2													0.171686	0.171686	0.137349	0.206024	Deide_1p00030
Deide_02090	putative Peptidase M42	6.04061	36939	1	19	0.514362	F059433	DR42 NI Bio2	82.51	1	6.66667	0	0	2	3	0	2	5	2	1	4	0													0	0.135358	0.243645	0.135358	Deide_02090
Deide_01380	putative peptidase M20	5.01884	48097.6	1	18	0.374239	F059434	DR42 NI Bio1	56.36	1	4.65632	2	2	2	0	1	4	3	3	0	0	1													0.0831643	0.0623732	0.207911	0.0207911	Deide_01380
Deide_06230	Conserved hypothetical protein, precursor; putative membrane protein	9.96859	21760.3	1	18	0.827196	F059424	DR42 3KGy Bio1	29.08	1	5.39216	2	2	2	2	1	2	2	2	3	0	0													0.183821	0.229777	0.275732	0.137866	Deide_06230
Deide_12740	putative disulfide oxidoreductase precursor, DsbA-Com1-like, DsbA family	5.95596	25020.9	1	18	0.719399	F059437	DR19 NI Bio3	40.6	1	5.53191	2	4	4	2	2	0	0	0	1	2	1													0.2398	0.319733	0	0.159866	Deide_12740
Deide_16551	hypothetical protein	11.2842	31175	1	18	0.577386	F059426	DR19 3KGy Bio1	56.58	1	3.48432	1	1	4	1	0	2	3	2	0	2	2													0.064154	0.160385	0.224539	0.128308	Deide_16551
Deide_17570	hypothetical protein	9.80834	8620.66	1	18	2.08801	F059435	DR19 NI Bio2	65.82	1	13.4146	2	2	2	2	2	2	2	2	0	0	2													0.464001	0.696002	0.696002	0.232001	Deide_17570
Deide_02130	putative 1-acyl-sn-glycerol-3-phosphate acyltransferase	10.9815	22180.1	1	17	0.766454	F059434	DR42 NI Bio1	51.99	1	5.66038	2	3	2	0	1	4	2	2	0	0	1													0.225428	0.135257	0.360684	0.0450855	Deide_02130
Deide_09410	putative Glutamate-5-semialdehyde dehydrogenase (Gamma-glutamyl phosphate reductase) (Glutamyl-gamma-semialdehyde dehydrogenase)	5.67201	45175.9	1	17	0.376307	F059437	DR19 NI Bio3	27.41	1	3.9627	1	2	1	4	1	1	2	2	0	2	1													0.0664071	0.132814	0.110679	0.0664071	Deide_09410
Deide_10300	putative 3-hydroxyisobutyrate dehydrogenase	5.97702	30473.8	1	17	0.557857	F059435	DR19 NI Bio2	63.38	1	4.40678	3	0	3	0	1	2	2	0	2	2	2													0.0984453	0.13126	0.13126	0.196891	Deide_10300
Deide_13066	Hypothetical protein, precursor	4.63786	20986.6	1	17	0.810042	F059428	DR19 3KGy Bio2	87.59	1	9.47368	1	2	0	0	4	1	2	1	4	2	0													0.142949	0.190598	0.190598	0.285897	Deide_13066
Deide_02390	putative Transcriptional regulator, TetR family	5.49494	22680.2	1	16	0.705461	F059435	DR19 NI Bio2	56.63	1	11.5	4	4	0	0	0	1	2	2	0	1	2													0.35273	0	0.220456	0.132274	Deide_02390
Deide_03910	putative Pyruvate dehydrogenase E1 component subunit alpha	5.25305	41261.7	1	16	0.387769	F059425	DR42 3KGy Bio2	46.97	1	6.4	0	1	2	2	1	1	1	2	1	3	2													0.0242355	0.121178	0.0969422	0.145413	Deide_03910
Deide_2p00230	putative glycerol uptake facilitator protein, putative aquaporin; putative membrane protein	7.0101	28508	1	16	0.561246	F059434	DR42 NI Bio1	55.87	1	7.6087	0	2	0	0	2	4	4	4	0	0	0													0.0701557	0.0701557	0.420934	0	Deide_2p00230
Deide_05950	hypothetical protein	10.1608	11395	1	15	1.31636	F059435	DR19 NI Bio2	34.32	1	11	2	2	2	2	2	1	0	1	0	2	1													0.35103	0.526545	0.175515	0.263272	Deide_05950
Deide_06100	putative Preprotein translocase secE subunit	8.34164	6660.7	1	15	2.25202	F059435	DR19 NI Bio2	29.72	1	13.5593	2	2	0	3	1	2	1	2	0	0	2													0.600537	0.600537	0.750672	0.300269	Deide_06100
Deide_12770	hypothetical protein	8.49218	43012.5	1	15	0.348736	F059437	DR19 NI Bio3	36.83	1	6.63265	1	2	2	2	2	2	0	0	1	1	2													0.0697472	0.139494	0.0464982	0.0929963	Deide_12770
Deide_20560	hypothetical protein	9.88757	56747.4	1	15	0.264329	F059435	DR19 NI Bio2	56.74	1	3.62976	2	2	2	2	2	1	2	2	0	0	0													0.0704878	0.105732	0.0881098	0	Deide_20560
Deide_22690	hypothetical protein	4.79182	17662.9	1	15	0.849235	F059428	DR19 3KGy Bio2	86.9	1	12.2807	2	2	2	4	3	0	0	0	0	2	0													0.226463	0.509541	0	0.113231	Deide_22690
Deide_04570	putative phenylacetic acid degradation protein	5.73417	21640.9	1	14	0.646924	F059435	DR19 NI Bio2	74.07	1	10.5528	2	2	2	0	2	2	0	0	1	1	2													0.184835	0.184835	0.0924177	0.184835	Deide_04570
Deide_08120	putative 2-phosphosulfolactate phosphatase	5.13937	25542.4	1	14	0.548108	F059437	DR19 NI Bio3	64.22	1	10.1626	2	4	0	0	0	2	3	1	0	0	2													0.234904	0	0.234904	0.0783012	Deide_08120
Deide_10571	conserved hypothetical protein, precursor	11.4354	9157.16	1	14	1.52886	F059435	DR19 NI Bio2	65.17	1	13.9535	2	2	0	0	2	2	2	2	0	0	2													0.436817	0.218408	0.655225	0.218408	Deide_10571
Deide_13570	putative Quinolinate synthetase A	5.21323	36544.6	1	14	0.383093	F059432	DR42 NI Bio3	42.19	1	5.10511	1	1	0	0	0	3	2	4	1	1	1													0.0547276	0	0.246274	0.0820915	Deide_13570
Deide_17130	hypothetical protein	8.10661	11383.1	1	14	1.2299	F059435	DR19 NI Bio2	60.85	1	12	2	2	0	0	0	2	2	2	0	2	2													0.351399	0	0.527098	0.351399	Deide_17130
Deide_17720	hypothetical protein	5.5986	32315.7	1	14	0.433226	F059437	DR19 NI Bio3	52.08	1	5.10204	0	2	0	2	2	2	2	2	0	1	1													0.0618895	0.123779	0.185668	0.0618895	Deide_17720
Deide_1p01690	hypothetical protein	5.25423	16358.2	1	14	0.855839	F059425	DR42 3KGy Bio2	50.1	1	15.3846	0	0	2	1	2	0	2	2	0	4	1													0	0.305657	0.244525	0.305657	Deide_1p01690
Deide_07560	hypothetical protein	5.62544	5809.97	1	13	2.23753	F059426	DR19 3KGy Bio1	65.96	1	29.4118	2	0	4	3	3	0	0	1	0	0	0													0.344236	1.72118	0.172118	0	Deide_07560
Deide_12060	putative ATPase	5.38325	36979	1	13	0.351551	F059435	DR19 NI Bio2	29.19	1	4.11765	2	1	2	2	0	2	2	2	0	0	0													0.081127	0.108169	0.162254	0	Deide_12060
Deide_15310	hypothetical protein	8.15	8699.53	1	13	1.49433	F059435	DR19 NI Bio2	44.36	1	16.4557	2	0	2	2	2	2	0	0	0	2	1													0.229897	0.689692	0.229897	0.344846	Deide_15310
Deide_22850	hypothetical protein	5.26757	13788.3	1	13	0.942832	F059435	DR19 NI Bio2	39.43	1	8.40336	2	2	1	1	0	1	2	2	0	0	2													0.290102	0.145051	0.362628	0.145051	Deide_22850
Deide_00060	hypothetical protein	8.76857	14770	1	12	0.81246	F059423	DR42 3KGy Bio3	34.62	1	13.986	2	2	2	1	1	0	0	0	0	1	3													0.27082	0.27082	0	0.27082	Deide_00060
Deide_00800	Hypothetical protein, precursor	5.23394	57682.5	1	12	0.208036	F059425	DR42 3KGy Bio2	59.39	1	3.64964	2	1	1	2	1	0	0	0	2	3	0													0.0520089	0.0693452	0	0.0866815	Deide_00800
Deide_01040	hypothetical protein	4.40472	11139.6	1	12	1.07724	F059435	DR19 NI Bio2	68.33	1	12	2	2	2	2	1	1	0	2	0	0	0													0.35908	0.44885	0.26931	0	Deide_01040
Deide_03070	hypothetical protein	5.90612	11298.8	1	12	1.06206	F059434	DR42 NI Bio1	76.25	1	12.6214	0	1	0	1	1	2	2	2	0	2	1													0.0885048	0.17701	0.531029	0.265514	Deide_03070
Deide_03960	putative RNA polymerase, sigma-24 subunit, ECF subfamily	5.11315	22955.7	1	12	0.522746	F059435	DR19 NI Bio2	23.08	1	8.41584	2	2	2	2	2	0	0	0	0	0	2													0.174249	0.261373	0	0.0871243	Deide_03960
Deide_04720	putative NUDIX hydrolase	10.8049	25985.9	1	12	0.46179	F059433	DR42 NI Bio2	42.63	1	12.2807	0	0	1	0	1	0	2	2	2	2	2													0	0.0769649	0.15393	0.230895	Deide_04720
Deide_12510	putative Roadblock/LC7 domain protein	5.40533	12476.5	1	12	0.961808	F059435	DR19 NI Bio2	89.15	1	13.7931	2	2	1	2	2	0	1	2	0	0	0													0.320603	0.400753	0.240452	0	Deide_12510
Deide_12870	putative Inositol monophosphatase family protein	5.05835	37481.1	1	12	0.320161	F059432	DR42 NI Bio3	31.11	1	3.42857	1	1	0	1	0	1	2	4	0	0	2													0.0533602	0.0266801	0.186761	0.0533602	Deide_12870
Deide_18480	hypothetical protein	6.07501	11817	1	12	1.01549	F059432	DR42 NI Bio3	30.38	1	12.037	2	2	0	1	0	2	2	3	0	0	0													0.338496	0.0846239	0.592367	0	Deide_18480
Deide_00140	putative Peptide chain release factor 2, (	5.42803	43241.5	1	11	0.254385	F059434	DR42 NI Bio1	42.15	1	7.3107	1	0	1	0	0	2	2	2	0	2	1													0.0231259	0.0231259	0.138756	0.0693778	Deide_00140
Deide_04010	hypothetical protein	10.6132	31163.9	1	11	0.352972	F059437	DR19 NI Bio3	26.8	1	4.87805	1	2	2	0	0	2	2	2	0	0	0													0.0962652	0.0641768	0.19253	0	Deide_04010
Deide_18310	putative protoheme IX farnesyltransferase (Heme O synthase); putative membrane protein	9.64	34379.3	1	11	0.31996	F059437	DR19 NI Bio3	33.68	1	4.80769	1	2	0	0	2	2	2	2	0	0	0													0.0872618	0.0581745	0.174524	0	Deide_18310
Deide_20210	putative prolyl oligopeptidase (post-proline cleaving enzyme, post-proline endopeptidase, prolyl endopeptidase)	5.14003	75828.9	1	11	0.145063	F059435	DR19 NI Bio2	32.94	1	2.89017	2	2	0	0	2	1	1	2	0	0	1													0.0527503	0.0263752	0.0527503	0.0131876	Deide_20210
Deide_09400	hypothetical protein	7.31613	49120.8	1	10	0.20358	F059435	DR19 NI Bio2	58.26	1	3.31858	2	0	0	0	2	2	2	2	0	0	0													0.040716	0.040716	0.122148	0	Deide_09400
Deide_13960	putative nitrate/sulfonate/bicarbonate ABC transporter, ATP-binding component	8.92586	27537.8	1	10	0.363137	F059432	DR42 NI Bio3	108.65	1	8.98438	0	2	0	0	2	0	0	4	0	1	1													0.0726275	0.0726275	0.145255	0.0726275	Deide_13960
Deide_15470	conserved hypothetical protein, precursor; putative membrane protein	9.37252	17284.3	1	10	0.578559	F059435	DR19 NI Bio2	50.95	1	8.125	2	2	0	0	0	2	2	2	0	0	0													0.231424	0	0.347135	0	Deide_15470
Deide_16000	Bifunctional purine biosynthesis protein PurH	5.41407	54486.8	1	10	0.183531	F059434	DR42 NI Bio1	52.15	1	3.92157	1	1	0	0	0	2	2	2	0	1	1													0.0367061	0	0.110118	0.0367061	Deide_16000
Deide_16100	conserved hypothetical protein, precursor	10.032	361742	1	10	0.027644	F059435	DR19 NI Bio2	48.6472	1	0.341783	2	2	0	0	0	2	2	2	0	0	0													0.0110576	0	0.0165864	0	Deide_16100
Deide_19800	putative response regulator, CheY	6.23915	25365.3	1	10	0.39424	F059435	DR19 NI Bio2	32.09	1	6.11354	2	0	2	0	2	2	0	0	0	1	1													0.078848	0.157696	0.078848	0.078848	Deide_19800
Deide_04280	putative Holliday junction resolvase	9.14837	15036	1	9	0.598563	F059434	DR42 NI Bio1	56.89	1	10.0719	0	0	0	0	0	2	2	2	0	2	1													0	0	0.399042	0.199521	Deide_04280
Deide_07380	putative phosphoglucomutase (Glucose phosphomutase)	5.54473	58127.4	1	9	0.154832	F059434	DR42 NI Bio1	67.06	1	3.68324	0	0	1	2	0	2	0	0	2	2	0													0	0.0516108	0.0344072	0.0688143	Deide_07380
Deide_10375	hypothetical protein	9.73499	11240.5	1	9	0.800674	F059437	DR19 NI Bio3	43.18	1	15.3061	0	2	0	0	0	0	2	0	2	2	1													0.177928	0	0.177928	0.444819	Deide_10375
Deide_12310	putative DNA repair protein	4.91241	57740.9	1	9	0.155869	F059428	DR19 3KGy Bio2	49.2	1	2.62172	0	1	1	2	2	0	1	0	2	0	0													0.0173187	0.0865937	0.0173187	0.0346375	Deide_12310
Deide_12750	hypothetical protein	10.973	21360.7	1	9	0.421335	F059435	DR19 NI Bio2	33.73	1	7.5	2	0	0	0	2	2	1	2	0	0	0													0.0936301	0.0936301	0.234075	0	Deide_12750
Deide_16960	putative Ion transport protein; putative membrane protein	8.43457	30753.4	1	9	0.29265	F059428	DR19 3KGy Bio2	73.18	1	3.5461	1	0	0	0	2	2	2	2	0	0	0													0.0325167	0.0650334	0.1951	0	Deide_16960
Deide_20550	hypothetical protein	4.32978	21912.5	1	9	0.410724	F059428	DR19 3KGy Bio2	36.03	1	7.5	0	0	1	2	2	0	0	2	1	1	0													0	0.22818	0.0912721	0.0912721	Deide_20550
Deide_20910	conserved hypothetical protein, precursor	5.42343	19296.9	1	9	0.466395	F059428	DR19 3KGy Bio2	60.23	1	11.5607	0	0	1	2	3	0	0	0	2	0	1													0	0.31093	0	0.155465	Deide_20910
Deide_1p01500	putative dipeptide/oligopeptide/nickel ABC transporter, permease component, precursor	10.7575	30978	1	9	0.290528	F059435	DR19 NI Bio2	67.15	1	4.10959	2	0	0	0	2	2	1	2	0	0	0													0.0645619	0.0645619	0.161405	0	Deide_1p01500
Deide_3p00360	putative ATP-grasp enzyme-like protein	5.31986	47168.3	1	9	0.190806	F059426	DR19 3KGy Bio1	47.59	1	4.22535	0	1	2	1	0	2	1	0	1	1	0													0.0212007	0.063602	0.063602	0.0424013	Deide_3p00360
Deide_3p02390	hypothetical protein	5.04133	7958.98	1	9	1.1308	F059435	DR19 NI Bio2	68.29	1	15.2778	2	0	2	2	2	0	0	1	0	0	0													0.251289	0.753866	0.125644	0	Deide_3p02390
Deide_00350	putative non-heme chloroperoxidase, (Chloride peroxidase)	5.00795	30906.7	1	8	0.258843	F059425	DR42 3KGy Bio2	30.93	1	4.69314	0	0	1	2	1	0	0	0	0	2	2													0	0.129422	0	0.129422	Deide_00350
Deide_00360	putative transcriptional regulator, TetR family	5.7657	21351.8	1	8	0.374676	F059426	DR19 3KGy Bio1	46.03	1	10.9375	1	1	2	0	2	0	0	0	0	0	2													0.0936691	0.187338	0	0.0936691	Deide_00360
Deide_01290	putative Lipoprotein signal peptidase (Prolipoprotein signal peptidase) (Signal peptidase II) (SPase II)	10.8167	19893.2	1	8	0.402147	F059432	DR42 NI Bio3	33.73	1	8.02139	1	1	0	0	0	2	0	4	0	0	0													0.100537	0	0.301611	0	Deide_01290
Deide_01434	hypothetical protein	9.51871	16884.8	1	8	0.473799	F059437	DR19 NI Bio3	47.46	1	12.2581	0	2	2	2	2	0	0	0	0	0	0													0.11845	0.355349	0	0	Deide_01434
Deide_03850	putative Oxidoreductase	5.25949	35418.2	1	8	0.225873	F059425	DR42 3KGy Bio2	48.93	1	5.37313	0	1	0	2	0	0	1	0	1	2	1													0.0282341	0.0564682	0.0282341	0.112936	Deide_03850
Deide_08640	hypothetical protein	11.617	12888.4	1	8	0.620715	F059435	DR19 NI Bio2	36.45	1	17.0732	2	2	0	2	0	2	0	0	0	0	0													0.310358	0.155179	0.155179	0	Deide_08640
Deide_10210	putative Shikimate 5-dehydrogenase	5.95734	25665.7	1	8	0.3117	F059437	DR19 NI Bio3	41.74	1	7.2	1	2	1	2	2	0	0	0	0	0	0													0.116888	0.194813	0	0	Deide_10210
Deide_12530	putative Transcriptional regulator, Crp/Fnr family (DdrI)	5.30713	22213.4	1	8	0.360142	F059426	DR19 3KGy Bio1	30.93	1	8.78049	0	0	2	0	2	0	0	0	2	0	2													0	0.180071	0	0.180071	Deide_12530
Deide_13830	putative Transcriptional regulator, GntR family	5.99297	24015.6	1	8	0.333116	F059435	DR19 NI Bio2	80.83	1	6.36364	2	0	2	0	2	0	0	0	0	0	2													0.0832791	0.166558	0	0.0832791	Deide_13830
Deide_16940	hypothetical protein	7.64078	14734.1	1	8	0.542958	F059437	DR19 NI Bio3	44.87	1	9.48905	0	2	0	0	0	2	2	1	1	0	0													0.135739	0	0.339348	0.0678697	Deide_16940
Deide_17630	Conserved hypothetical protein, precursor	4.53818	42785	1	8	0.186982	F059435	DR19 NI Bio2	79.29	1	3.65297	2	2	0	0	1	2	0	1	0	0	0													0.0934908	0.0233727	0.0701181	0	Deide_17630
Deide_00680	putative Iron-dependent repressor	5.4908	23975.8	1	7	0.291962	F059428	DR19 3KGy Bio2	31.43	1	9.77778	0	0	0	0	2	2	0	0	0	2	1													0	0.0834176	0.0834176	0.125126	Deide_00680
Deide_01590	putative 3-hydroxybutyryl-CoA dehydrogenase,(Beta- hydroxybutyryl-CoA dehydrogenase, BHBD)	5.32865	29823.3	1	7	0.234716	F059435	DR19 NI Bio2	92.36	1	6.47482	2	0	1	1	2	0	0	0	1	0	0													0.0670617	0.134123	0	0.0335308	Deide_01590
Deide_09770	putative Peptidase, M23 family, precursor	10.2458	39454.1	1	7	0.177421	F059435	DR19 NI Bio2	27.94	1	3.97878	2	0	0	0	0	0	2	2	1	0	0													0.0506918	0	0.101384	0.0253459	Deide_09770
Deide_11230	hypothetical protein	4.11437	12927.4	1	7	0.541485	F059425	DR42 3KGy Bio2	55.58	1	22.0339	0	0	2	0	0	0	1	0	0	4	0													0	0.15471	0.0773551	0.30942	Deide_11230
Deide_11400	hypothetical protein	5.52924	12014	1	7	0.582655	F059437	DR19 NI Bio3	25.98	1	11.5385	0	2	0	0	0	1	2	2	0	0	0													0.166473	0	0.416182	0	Deide_11400
Deide_12260	hypothetical protein	8.32636	16321.7	1	7	0.428876	F059435	DR19 NI Bio2	33.7	1	6.57895	2	0	0	0	2	1	2	0	0	0	0													0.122536	0.122536	0.183804	0	Deide_12260
Deide_15740	putative Aspartate-semialdehyde dehydrogenase (ASA dehydrogenase) (ASADH)	5.58792	36732.1	1	7	0.190569	F059426	DR19 3KGy Bio1	48.31	1	5.89971	0	0	2	1	0	0	1	0	0	2	1													0	0.0816725	0.0272242	0.0816725	Deide_15740
Deide_19530	Conserved hypothetical protein, precursor	3.84003	15120.1	1	7	0.462959	F059432	DR42 NI Bio3	54.61	1	14.7651	1	1	0	0	1	0	1	2	0	0	1													0.132274	0.066137	0.198411	0.066137	Deide_19530
Deide_19750	hypothetical protein	4.60837	9388.88	1	7	0.745563	F059426	DR19 3KGy Bio1	53.54	1	17.4419	1	0	2	2	2	0	0	0	0	0	0													0.106509	0.639054	0	0	Deide_19750
Deide_21330	putative amidophosphoribosyltransferase (Glutamine phosphoribosylpyrophosphate amidotransferase, Phosphoribosyldiphosphate 5-amidotransferase, ATASE, GPATase)	6.0905	51590.2	1	7	0.135685	F059424	DR42 3KGy Bio1	33.55	1	5.29661	0	0	0	0	2	0	0	0	3	1	1													0	0.0387671	0	0.0969177	Deide_21330
Deide_23511	hypothetical protein	4.71832	11123.8	1	7	0.629283	F059437	DR19 NI Bio3	49.24	1	8.73786	1	2	1	2	0	0	1	0	0	0	0													0.269693	0.269693	0.0898976	0	Deide_23511
Deide_00710	Conserved hypothetical protein, precursor	7.98352	15748.1	1	6	0.380999	F059426	DR19 3KGy Bio1	33.69	1	5.12821	0	0	2	2	0	0	0	0	0	2	0													0	0.254	0	0.127	Deide_00710
Deide_01130	hypothetical protein	4.71	51340.5	1	6	0.116867	F059437	DR19 NI Bio3	40.66	1	3.00429	0	2	0	0	0	1	2	1	0	0	0													0.0389556	0	0.0779112	0	Deide_01130
Deide_01433	hypothetical protein	9.38013	20827.8	1	6	0.288077	F059435	DR19 NI Bio2	20.05	1	9.94764	1	1	1	0	1	1	0	0	0	1	0													0.0960255	0.0960255	0.0480128	0.0480128	Deide_01433
Deide_04650	putative glucose/sorbosone dehydrogenase, precursor	9.43069	41995.2	1	6	0.142874	F059426	DR19 3KGy Bio1	41.22	1	3.58974	0	0	2	0	2	0	0	0	0	2	0													0	0.0952491	0	0.0476245	Deide_04650
Deide_06550	putative type IV pilin precursor (prepilin)	5.61977	13961.1	1	6	0.429767	F059435	DR19 NI Bio2	66.01	1	19.4245	2	1	0	0	0	0	0	2	0	0	1													0.214883	0	0.143256	0.0716278	Deide_06550
Deide_08070	putative nicotinate phosphoribosyltransferase	5.59789	53164.4	1	6	0.112857	F059432	DR42 NI Bio3	37.18	1	5.70265	0	1	0	2	0	0	1	2	0	0	0													0.0188096	0.0376191	0.0564287	0	Deide_08070
Deide_08600	putative segregation and condensation protein B	4.67124	18973.2	1	6	0.316236	F059434	DR42 NI Bio1	62.05	1	8.28729	0	0	0	0	0	2	2	2	0	0	0													0	0	0.316236	0	Deide_08600
Deide_10780	putative histidine kinase, hybrid	5.08161	45597.6	1	6	0.131586	F059433	DR42 NI Bio2	35.39	1	6.77966	0	0	0	0	0	1	2	2	0	1	0													0	0	0.109655	0.021931	Deide_10780
Deide_16070	putative Succinate-semialdehyde dehydrogenase (NAD(P)(+))	5.49039	52489.7	1	6	0.114308	F059426	DR19 3KGy Bio1	39.55	1	4.35685	0	0	2	0	0	0	2	2	0	0	0													0	0.0381027	0.0762055	0	Deide_16070
Deide_17170	putative butyrate kinase	5.45491	37892.1	1	6	0.158344	F059433	DR42 NI Bio2	48.74	1	5.50964	0	0	0	0	0	0	2	1	0	2	1													0	0	0.0791722	0.0791722	Deide_17170
Deide_17390	putative transcriptional regulator, MarR family	6.3126	17699.3	1	6	0.338996	F059428	DR19 3KGy Bio2	45.47	1	11.875	0	0	1	1	2	0	1	0	0	1	0													0	0.225997	0.0564993	0.0564993	Deide_17390
Deide_20150	hypothetical protein	6.0721	17968	1	6	0.333926	F059426	DR19 3KGy Bio1	59.36	1	9.43396	0	0	2	1	2	0	0	0	1	0	0													0	0.278272	0	0.0556544	Deide_20150
Deide_20410	putative acetyl-CoA hydrolase	6.40676	15517	1	6	0.386672	F059428	DR19 3KGy Bio2	56.02	1	13.7931	0	0	0	0	2	0	0	0	2	2	0													0	0.128891	0	0.257782	Deide_20410
Deide_21341	hypothetical protein	11.7113	7032.84	1	6	0.85314	F059435	DR19 NI Bio2	51.71	1	13.8462	2	0	0	2	2	0	0	0	0	0	0													0.28438	0.56876	0	0	Deide_21341
Deide_23080	hypothetical protein	7.88292	24669.9	1	6	0.243211	F059426	DR19 3KGy Bio1	55.4	1	7.76256	0	0	2	2	2	0	0	0	0	0	0													0	0.243211	0	0	Deide_23080
Deide_01610	putative DNA polymerase III, subunits gamma and tau	5.6397	80126.6	1	5	0.0624013	F059433	DR42 NI Bio2	20.91	1	2.88714	1	0	0	0	1	0	2	1	0	0	0													0.0124803	0.0124803	0.0374408	0	Deide_01610
Deide_05310	putative glycosyltransferase	9.4311	47092.2	1	5	0.106175	F059434	DR42 NI Bio1	59.6	1	3.02326	0	0	0	0	0	2	1	2	0	0	0													0	0	0.106175	0	Deide_05310
Deide_08940	putative 3-phosphoshikimate 1-carboxyvinyltransferase	5.8892	47709.8	1	5	0.1048	F059437	DR19 NI Bio3	24.01	1	5.60538	0	1	0	2	1	1	0	0	0	0	0													0.0209601	0.0628802	0.0209601	0	Deide_08940
Deide_09750	hypothetical protein	10.5669	11265.9	1	5	0.443817	F059432	DR42 NI Bio3	54.19	1	18.0952	0	0	0	0	0	2	0	3	0	0	0													0	0	0.443817	0	Deide_09750
Deide_11800	putative LmbE-like protein; putative GlcNAc-PI de-N-acetylase (PIG-L family)	5.29047	31178.7	1	5	0.160366	F059425	DR42 3KGy Bio2	37.3	1	4.8951	0	0	0	0	0	0	0	0	1	2	2													0	0	0	0.160366	Deide_11800
Deide_12020	putative Phosphoesterase, RecJ-like (DHH family protein); putative Exopolyphosphatase	5.29553	35476.3	1	5	0.140939	F059433	DR42 NI Bio2	75.16	1	4.77612	0	0	0	0	0	0	3	2	0	0	0													0	0	0.140939	0	Deide_12020
Deide_16680	putative ankyrin	4.68387	23723.1	1	5	0.210765	F059428	DR19 3KGy Bio2	85.25	1	9.52381	0	0	1	0	4	0	0	0	0	0	0													0	0.210765	0	0	Deide_16680
Deide_17920	putative Twin-arginine translocation protein, TatA/E family	6.56466	10411.6	1	5	0.480234	F059435	DR19 NI Bio2	37.3	1	33.6735	2	2	0	1	0	0	0	0	0	0	0													0.384187	0.0960468	0	0	Deide_17920
Deide_18210	putative transcriptional regulator, Rff2 family	5.8248	16569.4	1	5	0.301761	F059426	DR19 3KGy Bio1	23.75	1	7.28477	0	0	2	1	1	0	0	0	1	0	0													0	0.241409	0	0.0603523	Deide_18210
Deide_20780	putative menaquinone biosynthesis methyltransferase	5.05702	27116.1	1	5	0.184393	F059434	DR42 NI Bio1	79.47	1	7.45098	0	0	0	0	0	2	2	1	0	0	0													0	0	0.184393	0	Deide_20780
Deide_21130	putative Prepilin peptidase (Type 4 prepilin-like proteins leader peptide-processing enzyme) (Peptidase A24A-like protein)	8.86533	40961.1	1	5	0.122067	F059437	DR19 NI Bio3	28.37	1	3.14961	0	1	0	0	0	1	1	0	1	1	0													0.0244134	0	0.0488268	0.0488268	Deide_21130
Deide_22270	Conserved hypothetical protein, precursor	9.86682	31132.4	1	5	0.160604	F059432	DR42 NI Bio3	28.6	1	6.41892	0	0	0	0	0	1	1	2	0	1	0													0	0	0.128483	0.0321209	Deide_22270
Deide_1p01550	putative serine carboxypeptidase	5.84744	57510.9	1	5	0.0869401	F059426	DR19 3KGy Bio1	32.8	1	3.31384	0	1	2	2	0	0	0	0	0	0	0													0.017388	0.0695521	0	0	Deide_1p01550
Deide_2p00270	putative dipeptide/oligopeptide/nickel ABC transporter, permease component	10.0569	41244.4	1	5	0.121228	F059428	DR19 3KGy Bio2	66.45	1	3.47594	0	0	0	0	2	0	1	2	0	0	0													0	0.0484914	0.0727371	0	Deide_2p00270
Deide_2p01680	putative magnesium chelatase, chlD subunit	5.89247	61816.5	1	5	0.0808845	F059435	DR19 NI Bio2	31.46	1	4.41426	2	0	0	2	1	0	0	0	0	0	0													0.0323538	0.0485307	0	0	Deide_2p01680
Deide_3p00370	putative aspartate racemase	4.92805	25691.3	1	5	0.194618	F059426	DR19 3KGy Bio1	34.19	1	7.81893	0	1	2	0	2	0	0	0	0	0	0													0.0389236	0.155694	0	0	Deide_3p00370
Deide_01910	hypothetical protein	9.90567	42573.9	1	4	0.0939542	F059432	DR42 NI Bio3	70.02	1	5	0	0	0	0	0	1	1	2	0	0	0													0	0	0.0939542	0	Deide_01910
Deide_03770	putative ABC transporter, ATP-binding component	6.40211	29295.2	1	4	0.136541	F059434	DR42 NI Bio1	54.24	1	8.01527	0	0	0	0	0	2	0	0	0	2	0													0	0	0.0682707	0.0682707	Deide_03770
Deide_03875	hypothetical protein	10.8271	9446.97	1	4	0.423416	F059435	DR19 NI Bio2	33.54	1	17.8571	2	2	0	0	0	0	0	0	0	0	0													0.423416	0	0	0	Deide_03875
Deide_05780	putative polyphosphate kinase	5.74602	74962.9	1	4	0.0533597	F059435	DR19 NI Bio2	48.34	1	1.49254	2	1	0	0	0	1	0	0	0	0	0													0.0400198	0	0.0133399	0	Deide_05780
Deide_07700	hypothetical protein	9.64507	39242.8	1	4	0.101929	F059434	DR42 NI Bio1	57.94	1	4.14365	0	0	0	0	0	2	1	1	0	0	0													0	0	0.101929	0	Deide_07700
Deide_08750	conserved hypothetical protein, precursor	9.92207	16930	1	4	0.236268	F059433	DR42 NI Bio2	30.99	1	10.2564	0	0	0	0	0	0	2	0	1	1	0													0	0	0.118134	0.118134	Deide_08750
Deide_10010	putative Citrate (pro-3S)-lyase beta chain (Citrase)	5.1887	31320.4	1	4	0.127712	F059437	DR19 NI Bio3	32.32	1	7.02341	0	1	1	2	0	0	0	0	0	0	0													0.0319281	0.0957842	0	0	Deide_10010
Deide_10421	hypothetical protein	9.09587	10703.5	1	4	0.373709	F059433	DR42 NI Bio2	38.77	1	16	0	1	0	0	0	0	2	1	0	0	0													0.0934272	0	0.280282	0	Deide_10421
Deide_11260	putative Acetylornithine transaminase (acetylornithine aminotransferase); putative ornithine aminotransferase	8.95903	52664.7	1	4	0.0759522	F059435	DR19 NI Bio2	26.72	1	3.29218	1	0	0	1	0	0	1	0	0	1	0													0.018988	0.018988	0.018988	0.018988	Deide_11260
Deide_13680	hypothetical protein	5.7012	18649.3	1	4	0.214485	F059437	DR19 NI Bio3	23.02	1	8.87574	0	1	0	2	0	0	1	0	0	0	0													0.0536212	0.107242	0.0536212	0	Deide_13680
Deide_13750	putative Serine/threonine protein kinase; putative membrane protein	9.18527	75505.1	1	4	0.0529765	F059433	DR42 NI Bio2	26.28	1	2.1645	0	0	0	0	0	0	2	2	0	0	0													0	0	0.0529765	0	Deide_13750
Deide_14750	hypothetical protein	4.96808	35800.5	1	4	0.11173	F059433	DR42 NI Bio2	22.47	1	4	0	0	0	0	0	1	2	0	0	1	0													0	0	0.0837978	0.0279326	Deide_14750
Deide_14940	hypothetical protein	6.46504	36311.2	1	4	0.110159	F059435	DR19 NI Bio2	28.77	1	6.0423	2	0	1	0	1	0	0	0	0	0	0													0.0550795	0.0550795	0	0	Deide_14940
Deide_16700	putative benzene 1,2-dioxygenase system ferredoxin subunit	6.27299	12147.2	1	4	0.329294	F059424	DR42 3KGy Bio1	31.35	1	9.90991	0	0	0	0	0	0	0	0	2	2	0													0	0	0	0.329294	Deide_16700
Deide_17460	putative tRNA-dihydrouridine synthase A	6.53537	37750.2	1	4	0.10596	F059424	DR42 3KGy Bio1	38.5	1	6.35838	0	0	0	0	0	0	0	0	2	2	0													0	0	0	0.10596	Deide_17460
Deide_19140	putative aminomethyltransferase	5.59078	33234.1	1	4	0.120358	F059425	DR42 3KGy Bio2	66.97	1	5.50162	0	1	0	0	0	0	0	0	0	2	1													0.0300896	0	0	0.0902687	Deide_19140
Deide_20800	putative O-acetylhomoserine aminocarboxypropyltransferase (O-acetylhomoserine (thiol)-lyase) (O-acetylhomoserine sulfhydrylase)(OAH sulfhydrylase); putative Cysteine synthase (O-acetylserine (thiol)-lyase)(O-acetylserine sulfhydrylase)	6.04547	44266.8	1	4	0.0903611	F059433	DR42 NI Bio2	21.4	1	4.7619	0	0	0	3	0	0	1	0	0	0	0													0	0.0677708	0.0225903	0	Deide_20800
Deide_21670	hypothetical protein	11.8426	13737.5	1	4	0.291175	F059425	DR42 3KGy Bio2	32.79	1	7.43802	0	0	0	0	0	0	1	0	0	2	1													0	0	0.0727937	0.218381	Deide_21670
Deide_22470	hypothetical protein	4.9326	13170.6	1	4	0.303708	F059435	DR19 NI Bio2	38.29	1	8.40336	2	0	1	1	0	0	0	0	0	0	0													0.151854	0.151854	0	0	Deide_22470
Deide_22920	putative cytochrome P450	6.27795	43993.9	1	4	0.0909216	F059425	DR42 3KGy Bio2	31	1	2.94118	0	1	1	0	0	0	0	0	0	2	0													0.0227304	0.0227304	0	0.0454608	Deide_22920
Deide_23090	putative Methionyl-tRNA formyltransferase (Methionyl-transfer ribonucleic transformylase, N(10)-formyltetrahydrofolic-methionyl-transfer ribonucleic transformylase)	5.52811	33560.7	1	4	0.119187	F059434	DR42 NI Bio1	40.97	1	5.625	0	0	0	0	0	2	1	1	0	0	0													0	0	0.119187	0	Deide_23090
Deide_1p00092	putative Na+/H+ antiporter 1	9.48124	44785.4	1	4	0.0893148	F059428	DR19 3KGy Bio2	29.18	1	2.34742	0	0	0	0	2	0	2	0	0	0	0													0	0.0446574	0.0446574	0	Deide_1p00092
Deide_2p00160	putative branched-chain amino acid ABC transporter, permease component	9.62227	36083.1	1	4	0.110855	F059433	DR42 NI Bio2	71.71	1	5.18732	0	0	0	0	0	0	2	2	0	0	0													0	0	0.110855	0	Deide_2p00160
Deide_2p01920	putative glutamine amidotransferase	5.7198	25027.8	1	4	0.159822	F059435	DR19 NI Bio2	27.38	1	7.72532	1	0	1	1	1	0	0	0	0	0	0													0.0399555	0.119867	0	0	Deide_2p01920
Deide_00260	putative 4-diphosphocytidyl-2C-methyl-D-erythritol kinase	4.8938	29576.2	1	3	0.101433	F059435	DR19 NI Bio2	85.28	1	7.80142	2	1	0	0	0	0	0	0	0	0	0													0.101433	0	0	0	Deide_00260
Deide_03260	hypothetical protein	5.44863	12203.8	1	3	0.245825	F059425	DR42 3KGy Bio2	37.17	1	10.7843	0	0	0	0	0	0	0	0	1	2	0													0	0	0	0.245825	Deide_03260
Deide_03480	putative RNA polymerase sigma factor, sigma-70 family	5.0083	44640	1	3	0.0672043	F059424	DR42 3KGy Bio1	120.56	2	6.76692	0	0	0	0	0	0	0	0	2	1	0													0	0	0	0.0672043	Deide_03480
Deide_04050	putative Peptide methionine sulfoxide reductase msrB	5.0516	17040.2	1	3	0.176054	F059435	DR19 NI Bio2	63.39	1	13.3333	1	0	0	0	0	0	0	1	0	0	1													0.0586847	0	0.0586847	0.0586847	Deide_04050
Deide_04180	putative Ferredoxin	4.57131	12581	1	3	0.238455	F059435	DR19 NI Bio2	33.99	1	5.88235	2	0	0	0	0	0	0	0	1	0	0													0.15897	0	0	0.079485	Deide_04180
Deide_04970	hypothetical protein	4.91788	9637.87	1	3	0.311272	F059428	DR19 3KGy Bio2	40.37	1	13.6364	0	0	1	0	2	0	0	0	0	0	0													0	0.311272	0	0	Deide_04970
Deide_05280	putative protoporphyrinogen oxidase	5.82142	47400.6	1	3	0.0632904	F059426	DR19 3KGy Bio1	35.24	1	6.51685	0	0	2	0	1	0	0	0	0	0	0													0	0.0632904	0	0	Deide_05280
Deide_05350	hypothetical protein	6.31056	19665.1	1	3	0.152554	F059437	DR19 NI Bio3	76.73	1	7.47126	1	2	0	0	0	0	0	0	0	0	0													0.152554	0	0	0	Deide_05350
Deide_07840	putative regulator protein, GGDEF domain; putative membrane protein	9.26512	31762	1	3	0.0944525	F059433	DR42 NI Bio2	37.76	1	5.15464	0	0	0	1	0	0	2	0	0	0	0													0	0.0314842	0.0629683	0	Deide_07840
Deide_09671	conserved hypothetical protein, precursor	6.22029	19314.8	1	3	0.155321	F059434	DR42 NI Bio1	57.64	1	9.83607	0	0	0	0	0	1	1	1	0	0	0													0	0	0.155321	0	Deide_09671
Deide_11790	hypothetical protein	4.86477	8633.22	1	3	0.347495	F059428	DR19 3KGy Bio2	88.44	1	18.6667	0	0	0	1	2	0	0	0	0	0	0													0	0.347495	0	0	Deide_11790
Deide_12380	hypothetical protein	4.99343	11430.9	1	3	0.262447	F059435	DR19 NI Bio2	54.5	1	19.4175	2	1	0	0	0	0	0	0	0	0	0													0.262447	0	0	0	Deide_12380
Deide_12580	putative Glutamate--ammonia ligase (Glutamine synthetase)	5.7219	50790.9	1	3	0.0590657	F059433	DR42 NI Bio2	34.29	1	3.95604	0	0	0	0	0	0	2	1	0	0	0													0	0	0.0590657	0	Deide_12580
Deide_12681	putative Carboxymuconolactone decarboxylase	5.36817	14591.6	1	3	0.205598	F059426	DR19 3KGy Bio1	46.92	1	9.92366	1	0	2	0	0	0	0	0	0	0	0													0.0685325	0.137065	0	0	Deide_12681
Deide_13450	putative zinc finger motif protein	3.62135	12193.6	1	3	0.246031	F059426	DR19 3KGy Bio1	30.7	1	12.3894	0	0	1	1	0	0	0	1	0	0	0													0	0.164021	0.0820103	0	Deide_13450
Deide_13660	putative N-acetylmannosamine kinase, putative sugar kinases	5.50726	30773	1	3	0.0974881	F059433	DR42 NI Bio2	70.47	1	6.90789	0	0	0	0	0	0	2	1	0	0	0													0	0	0.0974881	0	Deide_13660
Deide_14390	putative rRNA (guanine-N(2)-)-methyltransferase	9.12746	42218.1	1	3	0.0710596	F059424	DR42 3KGy Bio1	65.87	1	4.72637	0	0	0	0	0	0	0	0	2	1	0													0	0	0	0.0710596	Deide_14390
Deide_14550	putative Undecaprenyldiphospho-muramoylpentapeptide beta-N- acetylglucosaminyltransferase (MurG transferase) (UDP-N-acetylglucosamine--N-acetylmuramyl-(pentapeptide) pyrophosphoryl- undecaprenol N-acetylglucosamine transferase)	6.88246	40094.9	1	3	0.0748225	F059433	DR42 NI Bio2	48.34	1	5.75916	0	0	0	0	0	0	2	1	0	0	0													0	0	0.0748225	0	Deide_14550
Deide_15290	conserved hypothetical protein, precursor	7.78033	13917.4	1	3	0.215558	F059437	DR19 NI Bio3	41.62	1	8.73016	0	1	0	0	0	1	0	1	0	0	0													0.0718527	0	0.143705	0	Deide_15290
Deide_16510	putative dTMP kinase (thymidylate kinase)	5.84724	23755.5	1	3	0.126287	F059435	DR19 NI Bio2	88.64	1	11.0092	3	0	0	0	0	0	0	0	0	0	0													0.126287	0	0	0	Deide_16510
Deide_17610	putative Type IV pilus assembly protein PilN	4.84821	24031.1	1	3	0.124838	F059432	DR42 NI Bio3	29.25	1	11.5556	0	0	0	0	1	0	0	2	0	0	0													0	0.0416127	0.0832254	0	Deide_17610
Deide_17860	putative bifunctional protein: phosphoribosyl-ATP diphosphatase (phosphoribosyl-ATP pyrophosphatase)	5.17009	23767	1	3	0.126226	F059437	DR19 NI Bio3	31.94	1	5.45455	1	2	0	0	0	0	0	0	0	0	0													0.126226	0	0	0	Deide_17860
Deide_18090	putative heat shock protein	5.40426	18091	1	3	0.165828	F059435	DR19 NI Bio2	34.05	1	7.92683	2	0	0	0	1	0	0	0	0	0	0													0.110552	0.0552761	0	0	Deide_18090
Deide_18290	hypothetical protein	10.3642	17523.7	1	3	0.171196	F059434	DR42 NI Bio1	21.26	1	5.06329	0	0	1	0	0	2	0	0	0	0	0													0	0.0570654	0.114131	0	Deide_18290
Deide_19960	putative glutamate carboxypeptidase 2 (Carboxypeptidase G2)	5.29093	38583.8	1	3	0.0777529	F059425	DR42 3KGy Bio2	45.02	1	3.57143	1	0	0	0	0	0	0	0	0	2	0													0.0259176	0	0	0.0518353	Deide_19960
Deide_21000	putative phosphoesterase	6.8731	30679.8	1	3	0.0977842	F059434	DR42 NI Bio1	57.8	1	6.90909	0	1	0	0	0	2	0	0	0	0	0													0.0325947	0	0.0651895	0	Deide_21000
Deide_21340	hypothetical protein	6.5368	8234.09	1	3	0.364339	F059426	DR19 3KGy Bio1	45.46	1	30.137	0	0	2	1	0	0	0	0	0	0	0													0	0.364339	0	0	Deide_21340
Deide_23340	putative elongation factor G, EF-G	5.42337	71726.7	1	3	0.0418254	F059435	DR19 NI Bio2	91.69	1	2.56024	2	0	0	1	0	0	0	0	0	0	0													0.0278836	0.0139418	0	0	Deide_23340
Deide_23380	putative chromosome partitioning protein	8.88307	30564.4	1	3	0.0981535	F059434	DR42 NI Bio1	68.06	1	5.69395	0	0	0	0	0	2	0	1	0	0	0													0	0	0.0981535	0	Deide_23380
Deide_1p00170	hypothetical protein	4.97661	75333.3	1	3	0.039823	F059428	DR19 3KGy Bio2	52	1	3.03907	0	0	0	0	2	0	1	0	0	0	0													0	0.0265487	0.0132743	0	Deide_1p00170
Deide_1p01410	putative transcriptional regulator, IclR family; putative Pca regulon regulatory protein	5.84785	28358.7	1	3	0.105788	F059423	DR42 3KGy Bio3	34.07	1	4.51128	0	0	0	2	0	0	0	0	0	0	1													0	0.0705252	0	0.0352626	Deide_1p01410
Deide_2p00280	putative dipeptide/oligopeptide/nickel ABC transporter, permease component	8.70605	35703.4	1	3	0.0840257	F059432	DR42 NI Bio3	48.96	1	4.02477	0	0	0	0	0	0	1	2	0	0	0													0	0	0.0840257	0	Deide_2p00280
Deide_3p01100	putative dihydrodipicolinate synthase	6.14147	33617.7	1	3	0.0892387	F059434	DR42 NI Bio1	35.42	1	6.12903	0	0	0	2	0	1	0	0	0	0	0													0	0.0594925	0.0297462	0	Deide_3p01100
Deide_3p02131	hypothetical protein	9.06893	16715.5	1	3	0.179474	F059428	DR19 3KGy Bio2	23.64	1	6	0	0	1	0	2	0	0	0	0	0	0													0	0.179474	0	0	Deide_3p02131
Deide_01890	putative Peroxisomal 2,4-dienoyl-CoA reductase, (2,4-dienoyl-CoA reductase 2 pDCR)	6.06934	28832.9	1	2	0.0693651	F059425	DR42 3KGy Bio2	42.36	1	5.98592	0	0	0	0	0	0	0	0	0	1	1													0	0	0	0.0693651	Deide_01890
Deide_02270	putative Riboflavin biosynthesis protein	5.93925	38680	1	2	0.0517063	F059433	DR42 NI Bio2	28.59	1	7.06522	0	0	0	0	0	0	1	0	0	1	0													0	0	0.0258532	0.0258532	Deide_02270
Deide_02700	putative GTP cyclohydrolase I, (GTP-CH-I)	6.23731	23046.6	1	2	0.0867806	F059434	DR42 NI Bio1	41.62	1	7.80488	0	0	0	1	0	1	0	0	0	0	0													0	0.0433903	0.0433903	0	Deide_02700
Deide_03040	putative Dihydropteroate synthase, (DHPS), (Dihydropteroate pyrophosphorylase)	5.81968	29383.2	1	2	0.0680661	F059434	DR42 NI Bio1	53.95	1	6.47482	0	0	0	0	0	2	0	0	0	0	0													0	0	0.0680661	0	Deide_03040
Deide_03620	putative oxidoreductase	5.65008	38270.1	1	2	0.0522602	F059424	DR42 3KGy Bio1	20.71	1	6.78466	0	0	0	0	0	0	0	0	1	1	0													0	0	0	0.0522602	Deide_03620
Deide_04450	putative Holo-[acyl-carrier-protein] synthase	6.52239	14612.6	1	2	0.136868	F059437	DR19 NI Bio3	36.44	1	9.44882	0	1	0	0	0	0	1	0	0	0	0													0.068434	0	0.068434	0	Deide_04450
Deide_04680	putative methyltransferase	4.53292	27943.9	1	2	0.0715721	F059434	DR42 NI Bio1	74.08	1	9.2	0	0	0	0	0	2	0	0	0	0	0													0	0	0.0715721	0	Deide_04680
Deide_04721	hypothetical protein	7.69389	8101.74	1	2	0.24686	F059426	DR19 3KGy Bio1	26.68	1	21.6216	0	0	1	1	0	0	0	0	0	0	0													0	0.24686	0	0	Deide_04721
Deide_04810	hypothetical protein	5.19938	18177.1	1	2	0.110029	F059425	DR42 3KGy Bio2	29.42	1	8.07453	0	0	0	0	0	0	0	0	0	2	0													0	0	0	0.110029	Deide_04810
Deide_05150	putative NADH dehydrogenase (quinone), subunit G (NADH-quinone oxidoreductase, subunit G)	5.48845	78556.9	1	2	0.0254592	F059426	DR19 3KGy Bio1	30.14	1	3.52782	0	0	1	0	1	0	0	0	0	0	0													0	0.0254592	0	0	Deide_05150
Deide_05322	#N/A	4.49238	10722.4	1	2	0.186525	F059434	DR42 NI Bio1	36.43	1	15.625	0	0	0	0	0	1	0	1	0	0	0													0	0	0.186525	0	Deide_05322
Deide_05380	hypothetical protein	4.93817	20369.1	1	2	0.0981881	F059428	DR19 3KGy Bio2	42.13	1	10.1064	0	0	0	0	2	0	0	0	0	0	0													0	0.0981881	0	0	Deide_05380
Deide_06200	putative NADPH dehydrogenase	5.06075	39005.5	1	2	0.0512748	F059426	DR19 3KGy Bio1	39.16	1	5.76923	0	0	2	0	0	0	0	0	0	0	0													0	0.0512748	0	0	Deide_06200
Deide_06350	hypothetical protein	5.23608	9821.14	1	2	0.203642	F059432	DR42 NI Bio3	40.66	1	28.7234	0	0	0	0	0	0	0	2	0	0	0													0	0	0.203642	0	Deide_06350
Deide_06490	putative DNA methylase	6.48288	103617	1	2	0.0193018	F059424	DR42 3KGy Bio1	63.52	1	1.19306	0	0	0	0	0	0	0	0	2	0	0													0	0	0	0.0193018	Deide_06490
Deide_07520	putative Sec-independent protein translocase protein tatC	9.21871	28992.8	1	2	0.0689828	F059428	DR19 3KGy Bio2	24.38	1	4.61538	0	0	0	0	2	0	0	0	0	0	0													0	0.0689828	0	0	Deide_07520
Deide_08170	putative cytochrome P450	5.67426	45256.8	1	2	0.0441923	F059432	DR42 NI Bio3	27.35	1	5.18519	0	0	0	0	0	0	0	2	0	0	0													0	0	0.0441923	0	Deide_08170
Deide_09180	putative Imidazoleglycerol-phosphate dehydratase	6.02569	21267	1	2	0.0940426	F059434	DR42 NI Bio1	38.35	1	11.2821	0	0	0	0	0	2	0	0	0	0	0													0	0	0.0940426	0	Deide_09180
Deide_10270	putative ABC transporter, periplasmic component	9.4382	44735.6	1	2	0.0447071	F059426	DR19 3KGy Bio1	43.58	1	3.42298	0	0	2	0	0	0	0	0	0	0	0													0	0.0447071	0	0	Deide_10270
Deide_10440	putative 4-hydroxy-3-methylbut-2-enyl diphosphate reductase	5.63996	36614	1	2	0.0546238	F059424	DR42 3KGy Bio1	22.24	1	6.88623	0	0	0	0	0	0	0	0	2	0	0													0	0	0	0.0546238	Deide_10440
Deide_10690	putative Cell division ATP-binding protein ftsE	9.97662	27695.9	1	2	0.0722128	F059434	DR42 NI Bio1	57.28	1	9.63855	0	0	0	0	0	2	0	0	0	0	0													0	0	0.0722128	0	Deide_10690
Deide_10750	putative phosphate starvation-inducible protein (PhoH)	5.55735	38706.2	1	2	0.0516713	F059424	DR42 3KGy Bio1	36.9	1	3.38983	0	0	0	0	0	0	0	0	2	0	0													0	0	0	0.0516713	Deide_10750
Deide_10950	putative acyltransferase	10.3728	41914.9	1	2	0.0477158	F059432	DR42 NI Bio3	27.33	1	2.12766	0	0	0	0	0	0	0	2	0	0	0													0	0	0.0477158	0	Deide_10950
Deide_11350	putative methylmalonyl-CoA mutase, alpha subunit, chain A	4.96015	61105.7	1	2	0.0327302	F059437	DR19 NI Bio3	33.51	1	5.47445	0	1	0	1	0	0	0	0	0	0	0													0.0163651	0.0163651	0	0	Deide_11350
Deide_12120	putative D-aminopeptidase (peptidase M55)	5.67298	30554.3	1	2	0.0654573	F059423	DR42 3KGy Bio3	51.74	1	9.54064	0	0	0	0	0	0	0	0	0	0	2													0	0	0	0.0654573	Deide_12120
Deide_12970	putative iron siderophore/cobalamin (vitamine B12) ABC transporter, periplasmic component	5.73417	26017.9	1	2	0.07687	F059435	DR19 NI Bio2	33.52	1	8.94309	2	0	0	0	0	0	0	0	0	0	0													0.07687	0	0	0	Deide_12970
Deide_13890	hypothetical protein	10.2821	16262.2	1	2	0.122985	F059428	DR19 3KGy Bio2	29.57	1	11.7647	0	0	0	0	2	0	0	0	0	0	0													0	0.122985	0	0	Deide_13890
Deide_14021	putative Sporulation related domain-containing protein	4.71551	40411.6	1	2	0.0494907	F059432	DR42 NI Bio3	68.19	1	3.21782	0	0	0	0	0	0	0	2	0	0	0													0	0	0.0494907	0	Deide_14021
Deide_14300	conserved hypothetical protein, precursor	11.7119	13080.3	1	2	0.152902	F059437	DR19 NI Bio3	37.43	1	9.01639	0	1	1	0	0	0	0	0	0	0	0													0.0764509	0.0764509	0	0	Deide_14300
Deide_14840	putative 3-oxoacid CoA-transferase, subunit A (Succinyl-CoA:3-ketoacid-CoA transferase)	5.16718	26062.3	1	2	0.0767391	F059434	DR42 NI Bio1	76.74	1	9.50413	0	0	0	0	0	2	0	0	0	0	0													0	0	0.0767391	0	Deide_14840
Deide_14980	putative Transcriptional regulator, MarR family	9.75252	18223.7	1	2	0.109747	F059435	DR19 NI Bio2	71.22	1	11.7284	2	0	0	0	0	0	0	0	0	0	0													0.109747	0	0	0	Deide_14980
Deide_15350	hypothetical protein	9.67278	18053.1	1	2	0.110785	F059433	DR42 NI Bio2	39.11	1	6.81818	0	0	0	0	0	0	1	1	0	0	0													0	0	0.110785	0	Deide_15350
Deide_15980	hypothetical protein	4.66669	20092	1	2	0.099542	F059435	DR19 NI Bio2	50	1	14.5833	2	0	0	0	0	0	0	0	0	0	0													0.099542	0	0	0	Deide_15980
Deide_16091	hypothetical protein	9.20843	12100.2	1	2	0.165287	F059433	DR42 NI Bio2	42.37	1	20.9091	0	0	0	0	0	0	2	0	0	0	0													0	0	0.165287	0	Deide_16091
Deide_16950	putative glutathionylspermidine synthase	4.92314	43310.9	1	2	0.0461777	F059424	DR42 3KGy Bio1	60.59	1	3.08483	0	0	0	0	0	0	0	0	2	0	0													0	0	0	0.0461777	Deide_16950
Deide_17060	putative pyruvate water dikinase (Phosphoenolpyruvate synthase)	4.88389	85811.5	1	2	0.0233069	F059426	DR19 3KGy Bio1	53.37	1	1.75659	0	0	2	0	0	0	0	0	0	0	0													0	0.0233069	0	0	Deide_17060
Deide_17960	putative acetyl-lysine deacetylase	5.25346	38243.7	1	2	0.0522962	F059432	DR42 NI Bio3	41.18	1	8.01105	0	0	0	0	0	0	0	1	0	1	0													0	0	0.0261481	0.0261481	Deide_17960
Deide_18370	putative glyoxalase/bleomycin resistance protein/dioxygenase	5.81324	35914.1	1	2	0.0556885	F059425	DR42 3KGy Bio2	40.93	1	4.0625	0	0	0	0	0	0	0	0	0	2	0													0	0	0	0.0556885	Deide_18370
Deide_18570	putative fatty acid/phospholipid synthesis protein	6.41586	35632.9	1	2	0.056128	F059425	DR42 3KGy Bio2	40.58	1	9.85507	0	0	0	0	0	0	0	0	0	2	0													0	0	0	0.056128	Deide_18570
Deide_19453	putative pilus assembly protein	5.29926	16994.7	1	2	0.117684	F059432	DR42 NI Bio3	69.2	1	8.80503	0	0	0	0	0	0	0	2	0	0	0													0	0	0.117684	0	Deide_19453
Deide_20170	hypothetical protein	5.31869	15496.8	1	2	0.129059	F059434	DR42 NI Bio1	61.99	1	16.5468	0	0	0	0	0	2	0	0	0	0	0													0	0	0.129059	0	Deide_20170
Deide_20450	putative branched-chain amino acid ABC transporter, periplasmic component	9.52157	40831.4	1	2	0.0489819	F059426	DR19 3KGy Bio1	38.85	1	6.1008	0	0	2	0	0	0	0	0	0	0	0													0	0.0489819	0	0	Deide_20450
Deide_21030	putative ABC transporter, permease component	10.0803	30675.6	1	2	0.0651984	F059433	DR42 NI Bio2	43.52	1	3.7931	0	0	0	0	0	0	1	1	0	0	0													0	0	0.0651984	0	Deide_21030
Deide_22131	putative ferredoxin	4.2	8874.98	1	2	0.225353	F059424	DR42 3KGy Bio1	30.74	1	15	0	0	0	0	0	0	0	0	2	0	0													0	0	0	0.225353	Deide_22131
Deide_23410	hypothetical protein	7.09802	12170.1	1	2	0.164337	F059435	DR19 NI Bio2	26.04	1	7.54717	2	0	0	0	0	0	0	0	0	0	0													0.164337	0	0	0	Deide_23410
Deide_1p00502	putative polysaccharide deacetylase, precursor	9.63183	50790.8	1	2	0.0393772	F059435	DR19 NI Bio2	32.77	1	3.41151	2	0	0	0	0	0	0	0	0	0	0													0.0393772	0	0	0	Deide_1p00502
Deide_1p00710	putative HTH-type transcriptional regulator rutR, transcriptional regulator, TetR family	5.88046	22666.8	1	2	0.0882347	F059435	DR19 NI Bio2	32.4	1	13.0435	2	0	0	0	0	0	0	0	0	0	0													0.0882347	0	0	0	Deide_1p00710
Deide_1p01440	Conserved hypothetical protein, precursor; putative membrane protein	9.41535	54143.1	1	2	0.0369392	F059432	DR42 NI Bio3	47.34	1	3.1068	0	0	0	0	0	0	0	2	0	0	0													0	0	0.0369392	0	Deide_1p01440
Deide_1p01705	hypothetical protein	4.27513	6831.31	1	2	0.292769	F059433	DR42 NI Bio2	34.94	1	19.403	0	0	0	0	0	0	2	0	0	0	0													0	0	0.292769	0	Deide_1p01705
Deide_1p01752	hypothetical protein	5.19008	12620.6	1	2	0.158471	F059434	DR42 NI Bio1	34.4172	1	14.5299	0	0	0	0	0	2	0	0	0	0	0													0	0	0.158471	0	Deide_1p01752
Deide_2p00011	hypothetical protein	5.7725	10947.5	1	2	0.182691	F059435	DR19 NI Bio2	30.15	1	11.1111	1	0	0	0	1	0	0	0	0	0	0													0.0913454	0.0913454	0	0	Deide_2p00011
Deide_2p00320	putative N-acetylmuramic acid 6-phosphate etherase	5.79765	31413.5	1	2	0.0636669	F059433	DR42 NI Bio2	28.88	1	8.91089	0	0	0	0	0	0	1	1	0	0	0													0	0	0.0636669	0	Deide_2p00320
Deide_2p01240	putative UDP-galactopyranose mutase	6.12265	43676.7	1	2	0.045791	F059424	DR42 3KGy Bio1	85.39	1	4.2328	0	0	0	0	0	0	0	0	1	1	0													0	0	0	0.045791	Deide_2p01240
Deide_2p02100	putative NADPH:quinone reductase (Quinone oxidoreductase)	6.00723	33971	1	2	0.0588737	F059425	DR42 3KGy Bio2	40.81	1	4.62963	0	0	0	0	0	0	0	0	0	2	0													0	0	0	0.0588737	Deide_2p02100
Deide_3p00393	putative response regulator, CheY	4.65821	15882.1	1	2	0.125928	F059437	DR19 NI Bio3	33.35	1	11.8056	0	1	0	0	0	0	1	0	0	0	0													0.0629641	0	0.0629641	0	Deide_3p00393
Deide_3p01190	putative flavoprotein wrbA (Trp repressor-binding protein)	5.95847	24627.4	1	2	0.0812104	F059423	DR42 3KGy Bio3	25.12	1	10.9649	0	0	0	0	0	0	0	0	0	0	2													0	0	0	0.0812104	Deide_3p01190
Deide_3p02570	putative sugar uptake ABC transporter, periplasmic component	9.68586	34985.8	1	2	0.0571661	F059426	DR19 3KGy Bio1	21.73	1	4.92308	0	0	2	0	0	0	0	0	0	0	0													0	0.0571661	0	0	Deide_3p02570
Deide_00720	putative Argininosuccinate synthase, (Citrulline--aspartate ligase)	5.30315	45104.8	1	1	0.0221706	F059434	DR42 NI Bio1	20.8	1	5.39216	0	0	0	0	0	1	0	0	0	0	0													0	0	0.0221706	0	Deide_00720
Deide_01070	putative Pyrimidine-nucleoside phosphorylase	5.16339	45958.8	1	1	0.0217586	F059424	DR42 3KGy Bio1	42.5	1	2.53456	0	0	0	0	0	0	0	0	1	0	0													0	0	0	0.0217586	Deide_01070
Deide_01540	putative Transcriptional regulator, MarR family	8.12107	16375.5	1	1	0.0610667	F059434	DR42 NI Bio1	36.72	1	8.55263	0	0	0	0	0	1	0	0	0	0	0													0	0	0.0610667	0	Deide_01540
Deide_02730	putative PAS:CheB methylesterase:MCP methyltransferase, CheR-type	4.8847	111920	1	1	0.00893495	F059425	DR42 3KGy Bio2	59.9	1	1.88305	0	0	0	0	0	0	0	0	0	1	0													0	0	0	0.00893495	Deide_02730
Deide_02852	Hypothetical protein; putative membrane protein	10.1912	19957.8	1	1	0.0501057	F059428	DR19 3KGy Bio2	45.58	1	6.07735	0	0	0	0	1	0	0	0	0	0	0													0	0.0501057	0	0	Deide_02852
Deide_03000	hypothetical protein	8.78278	29725.2	1	1	0.0336415	F059435	DR19 NI Bio2	23.96	1	2.99625	1	0	0	0	0	0	0	0	0	0	0													0.0336415	0	0	0	Deide_03000
Deide_03110	putative Uracil permease, (Uracil transporter)	9.66399	42889.8	1	1	0.0233156	F059433	DR42 NI Bio2	35.44	1	2.40964	0	0	0	0	0	0	1	0	0	0	0													0	0	0.0233156	0	Deide_03110
Deide_03550	putative Alcohol dehydrogenase, (ADH)	6.19136	37216.9	1	1	0.0268695	F059426	DR19 3KGy Bio1	20.86	1	4.03458	0	0	1	0	0	0	0	0	0	0	0													0	0.0268695	0	0	Deide_03550
Deide_03760	putative Phosphopentomutase, (Phosphodeoxyribomutase)	5.06786	42065.1	1	1	0.0237727	F059432	DR42 NI Bio3	73.84	1	3.32481	0	0	0	0	0	0	0	1	0	0	0													0	0	0.0237727	0	Deide_03760
Deide_03780	Conserved hypothetical protein, precursor; putative membrane protein	10.1282	65496.6	1	1	0.015268	F059432	DR42 NI Bio3	59.93	1	1.82119	0	0	0	0	0	0	0	1	0	0	0													0	0	0.015268	0	Deide_03780
Deide_03900	putative Pyruvate dehydrogenase E1 component subunit beta	5.79637	35697.6	1	1	0.0280131	F059434	DR42 NI Bio1	41.46	1	6.00601	0	0	0	0	0	1	0	0	0	0	0													0	0	0.0280131	0	Deide_03900
Deide_04020	hypothetical protein	9.47035	35264.5	1	1	0.0283571	F059432	DR42 NI Bio3	51.91	1	4.08805	0	0	0	0	0	0	0	1	0	0	0													0	0	0.0283571	0	Deide_04020
Deide_05020	putative transcription elongation factor	4.89661	18107.3	1	1	0.0552263	F059428	DR19 3KGy Bio2	71.88	1	11.1111	0	0	0	0	1	0	0	0	0	0	0													0	0.0552263	0	0	Deide_05020
Deide_05510	putative UDP-N-acetylmuramoylalanine--D-glutamate ligase	5.7	45361.9	1	1	0.0220449	F059437	DR19 NI Bio3	26.04	1	2.42718	0	1	0	0	0	0	0	0	0	0	0													0.0220449	0	0	0	Deide_05510
Deide_06270	putative ABC transporter, periplasmic component, peptide-binding protein	4.93117	65417.4	1	1	0.0152864	F059424	DR42 3KGy Bio1	24.74	1	4.1806	0	0	0	0	0	0	0	0	1	0	0													0	0	0	0.0152864	Deide_06270
Deide_07440	hypothetical protein	5.82868	28293	1	1	0.0353445	F059423	DR42 3KGy Bio3	63.27	1	3.98406	0	0	0	0	0	0	0	0	0	0	1													0	0	0	0.0353445	Deide_07440
Deide_07530	putative Twin-arginine translocation protein, TatA/E family	8.21134	8903.78	1	1	0.112312	F059433	DR42 NI Bio2	20.86	1	25.6098	0	0	0	0	0	0	1	0	0	0	0													0	0	0.112312	0	Deide_07530
Deide_07551	putative adenosylhomocysteine nucleosidase	6.36	21118.3	1	1	0.0473523	F059428	DR19 3KGy Bio2	21.87	1	9.52381	0	0	0	0	1	0	0	0	0	0	0													0	0.0473523	0	0	Deide_07551
Deide_07730	putative Amino acid ABC transporter, ATP-binding component	6.5616	29889.6	1	1	0.0334564	F059433	DR42 NI Bio2	37.19	1	9.55882	0	0	0	0	0	0	1	0	0	0	0													0	0	0.0334564	0	Deide_07730
Deide_08420	hypothetical protein	4.71423	11960.2	1	1	0.083611	F059435	DR19 NI Bio2	32.26	1	7.54717	1	0	0	0	0	0	0	0	0	0	0													0.083611	0	0	0	Deide_08420
Deide_09190	putative Imidazole glycerol phosphate synthase subunit hisH (IGP synthase glutamine amidotransferase subunit) (IGP synthase subunit hisH) (ImGP synthase subunit hisH) (IGPS subunit hisH)	5.71975	22634.4	1	1	0.0441806	F059426	DR19 3KGy Bio1	86.15	1	6.66667	0	0	1	0	0	0	0	0	0	0	0													0	0.0441806	0	0	Deide_09190
Deide_09320	hypothetical protein	9.96588	23675	1	1	0.0422386	F059432	DR42 NI Bio3	26.43	1	12.069	0	0	0	0	0	0	0	1	0	0	0													0	0	0.0422386	0	Deide_09320
Deide_09710	putative desiccation-associated late embryogenesis abundant (Lea) protein, precursor; Water Stress and Hypersensitive response (WHy) domain protein, precursor	10.2557	17369.4	1	1	0.0575727	F059434	DR42 NI Bio1	22.19	1	13.8554	0	0	0	0	0	1	0	0	0	0	0													0	0	0.0575727	0	Deide_09710
Deide_10160	putative acyl-CoA dehydrogenase	5.2781	41444.1	1	1	0.0241289	F059424	DR42 3KGy Bio1	30.29	1	4.2328	0	0	0	0	0	0	0	0	1	0	0													0	0	0	0.0241289	Deide_10160
Deide_10310	hypothetical protein	5.64251	19742.3	1	1	0.0506526	F059433	DR42 NI Bio2	63.28	1	10.3825	0	0	0	0	0	0	1	0	0	0	0													0	0	0.0506526	0	Deide_10310
Deide_10321	putative rRNA (adenosine-2-O-)-methyltransferase (SpoU rRNA methylase)	6.45553	28728.9	1	1	0.0348082	F059423	DR42 3KGy Bio3	43.16	1	10	0	0	0	0	0	0	0	0	0	0	1													0	0	0	0.0348082	Deide_10321
Deide_10330	hypothetical protein	5.68678	42760.3	1	1	0.0233862	F059434	DR42 NI Bio1	30.35	1	3.58974	0	0	0	0	0	1	0	0	0	0	0													0	0	0.0233862	0	Deide_10330
Deide_10980	Peptide-methionine-(S)-S-oxide reductase (Peptide methionine sulfoxide reductase)	6.08774	21766.6	1	1	0.0459419	F059428	DR19 3KGy Bio2	29.46	1	10.2564	0	0	0	0	1	0	0	0	0	0	0													0	0.0459419	0	0	Deide_10980
Deide_11140	hypothetical protein	10.142	14425.8	1	1	0.0693202	F059435	DR19 NI Bio2	38.96	1	7.29927	1	0	0	0	0	0	0	0	0	0	0													0.0693202	0	0	0	Deide_11140
Deide_11290	putative heat shock protein Hsp20	5.03775	14755.4	1	1	0.0677718	F059433	DR42 NI Bio2	20.79	1	13.9706	0	0	0	0	0	0	1	0	0	0	0													0	0	0.0677718	0	Deide_11290
Deide_11750	putative tryptophan synthase alpha chain	4.95749	27722.4	1	1	0.036072	F059428	DR19 3KGy Bio2	20.75	1	6.01504	0	0	0	0	1	0	0	0	0	0	0													0	0.036072	0	0	Deide_11750
Deide_11980	putative Isocitrate lyase (Isocitrase)(Isocitratase)(ICL)	5.67119	47670.9	1	1	0.0209772	F059426	DR19 3KGy Bio1	42.37	1	3.44828	0	0	1	0	0	0	0	0	0	0	0													0	0.0209772	0	0	Deide_11980
Deide_12361	conserved hypothetical protein, precursor	9.46616	13588	1	1	0.0735942	F059434	DR42 NI Bio1	26.21	1	14.1732	0	0	0	0	0	1	0	0	0	0	0													0	0	0.0735942	0	Deide_12361
Deide_12830	putative Diaminopimelate decarboxylase (DAP decarboxylase)	6.00933	39707.4	1	1	0.0251842	F059433	DR42 NI Bio2	116.59	1	5.01319	0	0	0	0	0	0	1	0	0	0	0													0	0	0.0251842	0	Deide_12830
Deide_13610	putative sugar ABC transporter, permease component	9.51605	34617.8	1	1	0.0288868	F059433	DR42 NI Bio2	44.06	1	4.79233	0	0	0	0	0	0	1	0	0	0	0													0	0	0.0288868	0	Deide_13610
Deide_13690	hypothetical protein	5.73146	16699.5	1	1	0.059882	F059433	DR42 NI Bio2	20.78	1	9.61538	0	0	0	0	0	0	1	0	0	0	0													0	0	0.059882	0	Deide_13690
Deide_13800	hypothetical protein	6.86242	25084.6	1	1	0.0398651	F059434	DR42 NI Bio1	43.58	1	8.40336	0	0	0	0	0	1	0	0	0	0	0													0	0	0.0398651	0	Deide_13800
Deide_13920	putative Phosphoadenylyl-sulfate reductase, thioredoxin (Phosphoadenosine phosphosulfate reductase) (PAPS reductase, thioredoxin-dependent) (PAdoPS reductase) (3 - phosphoadenylylsulfate reductase) (PAPS sulfotransferase)	5.6101	28220.2	1	1	0.0354356	F059432	DR42 NI Bio3	43.45	1	5.42636	0	0	0	0	0	0	0	1	0	0	0													0	0	0.0354356	0	Deide_13920
Deide_14030	putative Redox-sensing transcriptional repressor rex	5.6099	25753.4	1	1	0.0388299	F059424	DR42 3KGy Bio1	28.44	1	5.60345	0	0	0	0	0	0	0	0	1	0	0													0	0	0	0.0388299	Deide_14030
Deide_14420	putative branched-chain amino acid ABC transporter, periplasmic component	9.40625	42398	1	1	0.023586	F059426	DR19 3KGy Bio1	22.56	1	4.81013	0	0	1	0	0	0	0	0	0	0	0													0	0.023586	0	0	Deide_14420
Deide_14571	putative Cell division protein FtsQ	10.491	27608.6	1	1	0.0362207	F059433	DR42 NI Bio2	29.98	1	13.7255	0	0	0	0	0	0	1	0	0	0	0													0	0	0.0362207	0	Deide_14571
Deide_14880	putative Propionyl-CoA carboxylase (PCCase)	5.24789	59920.5	1	1	0.0166888	F059423	DR42 3KGy Bio3	40.86	1	1.6158	0	0	0	0	0	0	0	0	0	0	1													0	0	0	0.0166888	Deide_14880
Deide_14900	putative Tetratricopeptide repeat (TPR)-containing transcriptional regulator	6.02425	105289	1	1	0.00949767	F059433	DR42 NI Bio2	21.89	1	2.1978	0	0	0	0	0	0	1	0	0	0	0													0	0	0.00949767	0	Deide_14900
Deide_15540	putative DNA mismatch repair protein	6.1318	91783	1	1	0.0108953	F059433	DR42 NI Bio2	22.32	1	2.94464	0	0	0	0	0	0	1	0	0	0	0													0	0	0.0108953	0	Deide_15540
Deide_16440	putative thiamine biosynthesis enzyme ThiH-like uncharacterized enzyme	5.87796	43321.2	1	1	0.0230834	F059432	DR42 NI Bio3	39.99	1	2.80612	0	0	0	0	0	0	0	1	0	0	0													0	0	0.0230834	0	Deide_16440
Deide_16480	putative pyrazinamidase/nicotinamidase	4.86058	26757.5	1	1	0.0373728	F059435	DR19 NI Bio2	37.71	1	9.7561	1	0	0	0	0	0	0	0	0	0	0													0.0373728	0	0	0	Deide_16480
Deide_17200	putative O-sialoglycoprotein endopeptidase (Glycoprotease)	5.83666	34842.9	1	1	0.0287003	F059425	DR42 3KGy Bio2	23.78	1	5.26316	0	0	0	0	0	0	0	0	0	1	0													0	0	0	0.0287003	Deide_17200
Deide_17260	putative 3-hydroxyacyl-CoA dehydrogenase, NAD-binding, precursor	6.12127	85110.3	1	1	0.0117495	F059435	DR19 NI Bio2	35.17	1	1.9084	1	0	0	0	0	0	0	0	0	0	0													0.0117495	0	0	0	Deide_17260
Deide_17980	putative major facilitator superfamily MFS-1; putative membrane protein	10.7994	46182.2	1	1	0.0216534	F059432	DR42 NI Bio3	40.84	1	2.30415	0	0	0	0	0	0	0	1	0	0	0													0	0	0.0216534	0	Deide_17980
Deide_18050	hypothetical protein	8.74955	34953.2	1	1	0.0286097	F059425	DR42 3KGy Bio2	31.38	1	6.07029	0	0	0	0	0	0	0	0	0	1	0													0	0	0	0.0286097	Deide_18050
Deide_18740	putative adenylate kinase	5.04807	21609.4	1	1	0.0462762	F059437	DR19 NI Bio3	28.34	1	4.06091	0	1	0	0	0	0	0	0	0	0	0													0.0462762	0	0	0	Deide_18740
Deide_19070	putative ABC transporter, ATP-binding component	9.28352	39495.1	1	1	0.0253196	F059423	DR42 3KGy Bio3	32.23	1	6.23306	0	0	0	0	0	0	0	0	0	0	1													0	0	0	0.0253196	Deide_19070
Deide_19260	putative response regulator, CheY	5.32988	38298.8	1	1	0.0261105	F059434	DR42 NI Bio1	34.97	1	4.94186	0	0	0	0	0	1	0	0	0	0	0													0	0	0.0261105	0	Deide_19260
Deide_19481	hypothetical protein	11.2957	24255	1	1	0.0412287	F059435	DR19 NI Bio2	26.58	1	10.5485	1	0	0	0	0	0	0	0	0	0	0													0.0412287	0	0	0	Deide_19481
Deide_19920	putative GCN5-related N-acetyltransferase	6.06285	38086.4	1	1	0.0262561	F059426	DR19 3KGy Bio1	41.65	1	5.02959	0	0	1	0	0	0	0	0	0	0	0													0	0.0262561	0	0	Deide_19920
Deide_20120	putative peptidase M3, putative oligoendopeptidase F	5.42164	65064.8	1	1	0.0153693	F059432	DR42 NI Bio3	44.54	1	2.10896	0	0	0	0	0	0	0	1	0	0	0													0	0	0.0153693	0	Deide_20120
Deide_20180	putative ribonuclease BN; putative membrane protein	10.1821	42795.1	1	1	0.0233672	F059432	DR42 NI Bio3	35.12	1	2.72953	0	0	0	0	0	0	0	1	0	0	0													0	0	0.0233672	0	Deide_20180
Deide_20730	putative transcriptional regulator, DeoR family	8.62253	28573.9	1	1	0.034997	F059432	DR42 NI Bio3	26.13	1	9.02256	0	0	0	0	0	0	0	1	0	0	0													0	0	0.034997	0	Deide_20730
Deide_21220	putative Major Facilitator Superfamily protein	10.2261	42058.1	1	1	0.0237766	F059428	DR19 3KGy Bio2	21.62	1	2.457	0	0	0	0	1	0	0	0	0	0	0													0	0.0237766	0	0	Deide_21220
Deide_21250	hypothetical protein	4.80614	15641.4	1	1	0.0639329	F059424	DR42 3KGy Bio1	40.88	1	9.15493	0	0	0	0	0	0	0	0	1	0	0													0	0	0	0.0639329	Deide_21250
Deide_21620	putative hydrolase	5.11386	25530.9	1	1	0.0391682	F059437	DR19 NI Bio3	61.7	1	6.14035	0	1	0	0	0	0	0	0	0	0	0													0.0391682	0	0	0	Deide_21620
Deide_22780	putative N-acetylmuramoyl-L-alanine amidase, precursor	10.1169	60277.2	1	1	0.01659	F059432	DR42 NI Bio3	39.62	1	2.74914	0	0	0	0	0	0	0	1	0	0	0													0	0	0.01659	0	Deide_22780
Deide_23250	putative cyclopropane-fatty-acyl-phospholipid synthase (CFA synthase, Unsaturated-phospholipid methyltransferase)	6.6853	50522	1	1	0.0197933	F059423	DR42 3KGy Bio3	62.65	1	4.34783	0	0	0	0	0	0	0	0	0	0	1													0	0	0	0.0197933	Deide_23250
Deide_2p00002	putative ParB-like partition protein	6.49054	32804.6	1	1	0.0304835	F059433	DR42 NI Bio2	29.19	1	6.39731	0	0	0	0	0	0	1	0	0	0	0													0	0	0.0304835	0	Deide_2p00002
Deide_2p00060	putative 4-hydroxyphenylacetate-3-hydroxylase	5.44234	56378.2	1	1	0.0177373	F059426	DR19 3KGy Bio1	21.4	1	3.72549	0	0	1	0	0	0	0	0	0	0	0													0	0.0177373	0	0	Deide_2p00060
Deide_2p00630	putative sugar efflux transporter; putative membrane protein	9.7746	42976.8	1	1	0.0232684	F059432	DR42 NI Bio3	57.17	1	2.6764	0	0	0	0	0	0	0	1	0	0	0													0	0	0.0232684	0	Deide_2p00630
Deide_2p00640	putative formamidase	5.04041	34433.5	1	1	0.0290414	F059433	DR42 NI Bio2	20.88	1	4.58716	0	0	0	0	0	0	1	0	0	0	0													0	0	0.0290414	0	Deide_2p00640
Deide_2p00820	putative kinase	4.93148	89895.6	1	1	0.011124	F059435	DR19 NI Bio2	50.11	1	1.72216	1	0	0	0	0	0	0	0	0	0	0													0.011124	0	0	0	Deide_2p00820
Deide_2p01130	putative histidine kinase, classic, bacteriophytochrome	5.56798	83178	1	1	0.0120224	F059428	DR19 3KGy Bio2	58.9	1	2.22513	0	0	0	0	1	0	0	0	0	0	0													0	0.0120224	0	0	Deide_2p01130
Deide_2p01260	putative cyanophycin synthetase	5.9438	98590.5	1	1	0.010143	F059425	DR42 3KGy Bio2	28.5	1	1.96292	0	0	0	0	0	0	0	0	0	1	0													0	0	0	0.010143	Deide_2p01260
Deide_2p01270	putative asparaginase (L-asparaginase)	4.76243	29349.4	1	1	0.0340722	F059428	DR19 3KGy Bio2	84.13	1	7.29167	0	0	0	0	1	0	0	0	0	0	0													0	0.0340722	0	0	Deide_2p01270
Deide_2p01420	putative nitrilase	5.34721	34660.8	1	1	0.028851	F059433	DR42 NI Bio2	73.08	1	7.59494	0	0	0	0	0	0	1	0	0	0	0													0	0	0.028851	0	Deide_2p01420
Deide_2p01520	putative formate dehydrogenase, alpha subunit	5.42516	110671	1	1	0.00903581	F059428	DR19 3KGy Bio2	22.36	1	2.1021	0	0	0	0	1	0	0	0	0	0	0													0	0.00903581	0	0	Deide_2p01520
Deide_2p01660	putative Cob(II)yrinic acid a,c-diamide reductase	5.97876	22710.9	1	1	0.0440317	F059437	DR19 NI Bio3	20.13	1	6.76329	0	1	0	0	0	0	0	0	0	0	0													0.0440317	0	0	0	Deide_2p01660
Deide_2p01710	putative histidinol-phosphate aminotransferase	6.89242	34849.3	1	1	0.0286949	F059433	DR42 NI Bio2	20.76	1	5.68862	0	0	0	0	0	0	1	0	0	0	0													0	0	0.0286949	0	Deide_2p01710
Deide_2p01760	putative aminobenzoyl-glutamate utilization protein B	5.48017	50107.3	1	1	0.0199572	F059434	DR42 NI Bio1	27.55	1	3.60934	0	0	0	0	0	1	0	0	0	0	0													0	0	0.0199572	0	Deide_2p01760
Deide_2p01820	putative cobyric acid synthase	5.50271	49481.7	1	1	0.0202095	F059433	DR42 NI Bio2	20.88	1	4.11255	0	0	0	0	0	0	1	0	0	0	0													0	0	0.0202095	0	Deide_2p01820
Deide_2p01840	putative nicotinate-nucleotide--dimethylbenzimidazole phosphoribosyltransferase	5.36122	35684.8	1	1	0.0280232	F059424	DR42 3KGy Bio1	23.52	1	6.28571	0	0	0	0	0	0	0	0	1	0	0													0	0	0	0.0280232	Deide_2p01840
Deide_3p00930	putative Von Willebrand factor type A domain protein, precursor	9.1682	70244.9	1	1	0.0142359	F059426	DR19 3KGy Bio1	20.46	1	1.64425	0	0	1	0	0	0	0	0	0	0	0													0	0.0142359	0	0	Deide_3p00930
Deide_3p01290	putative copper resistance protein CopC, precursor	10.94	14441.9	1	1	0.069243	F059425	DR42 3KGy Bio2	53.43	1	7.29927	0	0	0	0	0	0	0	0	0	1	0													0	0	0	0.069243	Deide_3p01290
Deide_3p01900	putative hemolysin; putative membrane protein	5.13078	47757.2	1	1	0.0209392	F059432	DR42 NI Bio3	28.89	1	2.746	0	0	0	0	0	0	0	1	0	0	0													0	0	0.0209392	0	Deide_3p01900
Deide_3p01960	putative sugar ABC transporter, periplasmic component	9.45129	45443.4	1	1	0.0220054	F059426	DR19 3KGy Bio1	46	1	3.59712	0	0	1	0	0	0	0	0	0	0	0													0	0.0220054	0	0	Deide_3p01960
							Best hit	Best hit	Best hit	Best hit	Best hit	Spectral count	Spectral count	Spectral count	Spectral count	Spectral count	Spectral count	Spectral count	Spectral count	Spectral count	Spectral count	Spectral count	Comparison RD19 IR versus RD19 NI			Comparison RD62 IR versus RD62 NI			Comparison RD62 NI versus RD19 NI			Comparison RD62 IR versus RD19 IR			NSAF	NSAF	NSAF	NSAF
Accession	Functional annotation	pI	MW (Da)	#peptides	Total SC	Total NSAF	.DAT	Sample	MASCOT score	#peptides	Coverage	RD19 NI Bio2	RD19 NI Bio3	RD19 IR Bio1	RD19 IR Bio2	RD19 IR Bio3	RD62 NI Bio1	RD62 NI Bio2	RD62 NI Bio3	RD62 IR Bio1	RD62 IR Bio2	RD62 IR Bio3	Tfold	p value	PatternLab Class	Tfold	p value	PatternLab Class	Tfold	p value	PatternLab Class	Tfold	p value	PatternLab Class	RD19 NI	RD19 IR	RD62 NI	RD62 IR	Accession
Deide_1p01260	putative recombinase A (RecAp)	5.9301	36556.1	12	336	9.19138	F059421	DR62 3KGy Bio2	964.28	18	72.6744	0	0	39	53	21	25	24	13	37	62	62	38.6667	1.05869e-11	Blue	2.52308	0.0114213	Blue	21.6667	7.77382e-07	Blue	1.65049	0.0110971	Blue	0	3.09114	1.69602	4.40419	Deide_1p01260
Deide_20140	putative N-acetyltransferase	5.42879	37711.9	12	141	3.73888	F059426	DR19 3KGy Bio1	546.08	11	40.2367	0	0	24	27	16	0	1	0	16	23	34	23.3333	3.92929e-07	Blue	19	0.0051488	Blue	1.33333	0.370244	Red	1.08571	0.381262	Red	0	1.77663	0.0265169	1.93573	Deide_20140
Deide_09150	putative radiation-induced protein DdrA	7.02195	22210.5	10	119	5.35782	F059421	DR62 3KGy Bio2	328.88	8	49.2537	0	0	16	16	17	0	0	0	25	28	17	17.3333	2.16868e-05	Blue	24.3333	0.00107016	Blue	1	0.508526	Red	1.40385	0.0510468	Red	0	2.20616	0	3.15166	Deide_09150
Deide_01160	putative radiation-induced protein DdrD	5.41279	16766.6	14	331	19.7416	F059421	DR62 3KGy Bio2	686.39	13	84.8101	2	0	36	32	32	31	26	5	59	64	44	17.1667	2.14325e-09	Blue	2.61538	0.0123605	Blue	10.8333	5.15343e-06	Blue	1.65049	0.0110971	Blue	0.119284	5.96422	3.69782	9.96025	Deide_01160
Deide_01090	putative DinB family protein	4.99701	18399.2	6	96	5.21762	F059422	DR62 3KGy Bio1	350.73	6	60.8696	0	0	19	15	14	4	1	0	19	12	12	17	2.74984e-05	Blue	5.75	0.00424294	Blue	2.66667	0.175323	Green	-1.1087	0.291142	Red	0	2.60881	0.271751	2.33706	Deide_01090
Deide_2p01380	putative DNA repair protein PprA	6.15522	31796.4	18	463	14.5614	F059421	DR62 3KGy Bio2	941.15	18	85.034	3	3	57	48	36	40	24	30	53	89	80	12	1.48494e-11	Blue	2.31959	0.0111604	Blue	8.08333	1.40933e-07	Blue	1.5625	0.0475994	Blue	0.188701	4.43446	2.95631	6.98192	Deide_2p01380
Deide_19040	putative GTP-binding protein, HflX subfamily	6.05089	62364.1	5	45	0.721569	F059428	DR19 3KGy Bio2	195.9	4	18.4534	0	0	7	11	10	0	1	0	4	6	6	10.3333	0.00206072	Blue	4.75	0.00165575	Blue	1.33333	0.370244	Red	-1.63158	0.0218297	Blue	0	0.448976	0.0160349	0.256558	Deide_19040
Deide_19450	putative recombinase A (RecAc)	5.82664	37748.8	13	336	8.9009	F059436	DR19 NI Bio1	1009.09	16	63.3803	2	3	30	49	21	27	35	22	33	58	56	9.80952	1.35618e-08	Blue	1.72414	0.0385075	Blue	8.28571	2.53566e-07	Blue	1.45631	0.122526	Red	0.132455	2.64909	2.22524	3.89416	Deide_19450
Deide_02990	putative radiation-induced protein DdrB	6.60259	19732.1	11	469	23.7684	F059421	DR62 3KGy Bio2	645.91	11	79.2135	4	1	33	27	24	28	26	11	104	117	94	8.28571	4.16057e-07	Blue	4.67647	0.000310406	Blue	6.47619	1.25803e-05	Blue	3.65517	0.000212469	Blue	0.253394	4.25702	3.29412	15.9638	Deide_02990
Deide_23470	putative dihydrolipoyllysine-residue succinyltransferase (Succinyl-CoA:dihydrolipoamide S-succinyltransferase)	5.19427	53664.8	7	42	0.782636	F059422	DR62 3KGy Bio1	196.81	5	11.5079	0	0	7	8	5	0	0	0	9	7	6	7.66667	0.0105827	Blue	8.33333	0.000869267	Blue	1	0.508526	Red	1.08696	0.310654	Red	0	0.372684	0	0.409952	Deide_23470
Deide_20580	hypothetical protein	11.0816	9291.95	4	26	2.79812	F059428	DR19 3KGy Bio2	195.96	4	37.3494	0	0	5	6	8	0	0	0	1	4	2	7.33333	0.0134186	Blue	3.33333	0.0384581	Blue	1	0.508526	Red	-2.2	0.016339	Blue	0	2.04478	0	0.75334	Deide_20580
Deide_02842	putative Type II site-specific deoxyribonuclease (Type II restriction enzyme)	6.86993	31957.2	10	205	6.41483	F059421	DR62 3KGy Bio2	440.44	10	48.7455	0	2	12	20	8	16	17	12	34	43	41	7.16667	0.000718831	Blue	2.52083	0.00073525	Blue	8	0.000205179	Blue	2.81395	0.0021564	Blue	0.0625837	1.25167	1.40813	3.69244	Deide_02842
Deide_18020	putative alanine dehydrogenase (Alanine dehydrogenase 2)	5.763	38461	6	73	1.89803	F059426	DR19 3KGy Bio1	275.23	6	28.8043	0	3	19	13	9	3	4	3	4	5	10	5.86667	0.000566911	Blue	1.69231	0.0954019	Green	1.73333	0.15476	Green	-2	0.0502835	Green	0.078001	1.06601	0.260003	0.494007	Deide_18020
Deide_00120	putative single-stranded DNA-binding protein	5.57473	32237.2	13	389	12.0668	F059436	DR19 NI Bio1	736.02	13	66.6667	6	9	52	55	39	16	17	16	55	55	69	5.84314	2.16683e-09	Blue	3.5	0.000380508	Blue	2.03922	0.0193438	Blue	1.22148	0.0898681	Red	0.465301	4.52893	1.51998	5.5526	Deide_00120
Deide_19830	putative ABC transporter, ATP-binding and permease component; putative membrane protein	6.29149	63076.7	7	37	0.586588	F059428	DR19 3KGy Bio2	375.347	6	15.4905	2	0	8	7	17	0	0	0	2	1	0	5.83333	0.00330263	Blue	2	0.119978	Green	-2	0.340652	Green	-5.83333	0.0201467	Blue	0.0317074	0.507319	0	0.0475612	Deide_19830
Deide_06140	putative ABC type multidrug transport system, ATP-binding and permease components	5.86957	69049.6	11	35	0.506882	F059428	DR19 3KGy Bio2	426.887	9	18.9711	1	0	3	2	18	2	2	0	3	2	2	5.77778	0.00571217	Blue	1.42857	0.13922	Red	1.55556	0.223677	Green	-2.6	0.181239	Green	0.0144823	0.333094	0.0579294	0.101376	Deide_06140
Deide_06830	putative phage tail sheath protein	5.33244	60041.3	8	28	0.466346	F059422	DR62 3KGy Bio1	266.48	6	19.49	0	0	4	7	2	1	0	0	13	1	0	5.33333	0.0445721	Blue	4.25	0.180225	Green	1.33333	0.370244	Red	1.0625	0.471767	Red	0	0.216518	0.0166552	0.233173	Deide_06830
Deide_01730	putative Divalent-cation tolerance protein	4.85046	11905.3	5	26	2.18391	F059422	DR62 3KGy Bio1	128.96	4	43.3962	1	0	4	5	5	0	1	1	5	2	2	3.77778	0.0351521	Blue	2.4	0.0497243	Blue	1.11111	0.290206	Red	-1.41667	0.100824	Red	0.0839965	1.17595	0.167993	0.755969	Deide_01730
Deide_12320	hypothetical protein	10.015	39714.7	5	32	0.805746	F059426	DR19 3KGy Bio1	121.22	3	18.617	0	2	9	3	7	1	0	0	2	3	5	3.66667	0.0381215	Blue	3.25	0.0190946	Blue	-1.5	0.340652	Green	-1.69231	0.101419	Green	0.0503591	0.478412	0.0251796	0.251796	Deide_12320
Deide_15490	putative DNA topoisomerase (ATP-hydrolyzing) (DNA gyrase, subunit B)	6.04429	74346.3	39	1319	17.7413	F059422	DR62 3KGy Bio1	2076.16	36	53.7092	51	44	109	166	155	96	73	71	197	193	164	2.97595	9.63915e-14	Blue	2.29218	0.000671324	Blue	1.6701	0.00043781	Blue	1.28637	0.0558418	Red	1.2778	5.78374	3.22813	7.45161	Deide_15490
Deide_3p01130	putative dipeptide ABC transporter, periplasmic component	9.4223	56218.8	9	93	1.65425	F059422	DR62 3KGy Bio1	466.05	7	24.1176	2	3	13	11	4	13	4	5	16	14	8	2.95238	0.0192073	Blue	1.64	0.112827	Green	2.38095	0.044489	Blue	1.32258	0.205584	Red	0.0889382	0.498054	0.391328	0.67593	Deide_3p01130
Deide_12520	putative DNA topoisomerase, ATP-hydrolyzing (DNA gyrase, subunit A) (DNA topoisomerase II)	5.90413	89817.9	34	952	10.5992	F059422	DR62 3KGy Bio1	1611.8	28	48.0888	39	29	82	113	90	87	82	68	128	129	105	2.74286	9.40945e-09	Blue	1.52083	0.00630943	Blue	2.28571	1.88314e-06	Blue	1.26736	0.051166	Red	0.757087	3.17309	2.63867	4.03038	Deide_12520
Deide_22200	putative GTP-binding protein	5.03054	48509.2	11	160	3.29834	F059420	DR62 3KGy Bio3	330.54	8	31.6143	5	7	19	21	10	10	13	14	18	23	20	2.52381	0.0106974	Blue	1.6	0.0066178	Blue	1.90476	0.0541274	Green	1.20755	0.187834	Red	0.247376	1.03073	0.762742	1.25749	Deide_22200
Deide_03340	hypothetical protein	4.87423	52385.1	22	602	11.4918	F059421	DR62 3KGy Bio2	1119.03	22	53.4188	26	34	70	105	52	38	41	29	69	85	53	2.47312	1.39181e-06	Blue	1.89189	0.0145821	Blue	1.19355	0.151674	Red	-1.09524	0.365616	Red	1.14536	4.33329	2.06165	3.9515	Deide_03340
Deide_16050	hypothetical protein	10.4878	24284	6	114	4.69445	F059426	DR19 3KGy Bio1	218.97	4	24.7899	3	7	15	13	10	6	7	14	14	15	10	2.27778	0.0301591	Blue	1.4	0.122901	Red	1.66667	0.13067	Green	1.02439	0.441014	Red	0.411794	1.56482	1.11184	1.606	Deide_16050
Deide_05880	putative Proline--tRNA ligase (prolyl-tRNA synthetase)	5.44326	56121.9	16	333	5.93351	F059422	DR62 3KGy Bio1	762.127	15	44.8898	17	18	33	55	32	22	11	10	48	52	35	2.21622	0.000819418	Blue	3	0.00437861	Blue	-1.20652	0.275926	Red	1.12195	0.305816	Red	0.623643	2.1382	0.766189	2.40548	Deide_05880
Deide_05500	putative tRNA uridine 5-carboxymethylaminomethyl modification enzyme (glucose inhibited division protein)	5.92872	49628.5	7	89	1.79332	F059426	DR19 3KGy Bio1	231.82	5	25.1082	5	5	12	15	9	3	7	5	9	15	4	2.16667	0.0484889	Blue	1.72222	0.134722	Green	1	0.480235	Red	-1.25806	0.251154	Red	0.201497	0.725389	0.302246	0.564192	Deide_05500
Deide_10250	putative ABC transporter, periplasmic component	9.27407	57495.6	10	129	2.24365	F059429	DR62 NI Bio3	220.09	6	22.0952	3	10	20	17	8	12	10	11	15	13	10	2.13333	0.0258579	Blue	1.13889	0.173245	Red	1.6	0.0993578	Green	-1.17073	0.290347	Red	0.226104	0.782669	0.573957	0.660921	Deide_10250
Deide_06130	putative ABC type multidrug transport system, ATP-binding and permease components	6.01786	70897.6	11	98	1.38228	F059428	DR19 3KGy Bio2	396.61	9	17.1607	6	9	9	18	23	0	2	0	12	14	5	2.07843	0.0189531	Blue	6.8	0.0131268	Blue	-5.1	0.0103913	Blue	-1.55882	0.133786	Green	0.211573	0.705243	0.0282097	0.43725	Deide_06130
Deide_05800	putative thioredoxin-disulfide reductase (thioredoxin reductase)	4.95903	35117.6	8	124	3.53099	F059420	DR62 3KGy Bio3	298.36	6	31.6923	5	7	18	16	6	15	14	12	7	9	15	2.04762	0.0442387	Blue	-1.29412	0.131433	Red	2.09524	0.0289784	Blue	-1.26471	0.267369	Red	0.341709	1.13903	1.16751	0.882749	Deide_05800
Deide_14320	putative sugar ABC transporter, periplasmic component	9.59518	44681.2	18	277	6.19948	F059430	DR62 NI Bio1	590.22	12	51.6667	9	18	40	26	19	31	26	26	27	30	25	2.02299	0.0063801	Blue	-1.01176	0.443733	Red	1.97701	0.00515383	Blue	-1.03529	0.441176	Red	0.604281	1.90237	1.85761	1.83522	Deide_14320
Deide_13040	putative Signal recognition particle protein, Fifty-four protein	9.37717	48903.8	5	101	2.06528	F059421	DR62 3KGy Bio2	163.56	4	11.2108	4	7	13	13	9	5	6	7	12	17	8	1.94872	0.0444723	Blue	1.90476	0.0382019	Blue	1.07692	0.342335	Red	1.05263	0.415442	Red	0.224931	0.715691	0.36807	0.756587	Deide_13040
Deide_11710	putative succinate--CoA ligase (succinyl-CoA synthetase) beta subunit	5.33443	41529.6	13	289	6.95889	F059421	DR62 3KGy Bio2	554.39	10	43.6364	13	18	31	43	18	22	22	20	33	39	30	1.91919	0.00649144	Blue	1.56716	0.00485812	Blue	1.35354	0.091413	Red	1.10526	0.343485	Red	0.746455	2.21529	1.54107	2.45608	Deide_11710
Deide_13580	putative Isocitrate dehydrogenase	5.29855	46109.6	20	828	17.9572	F059420	DR62 3KGy Bio3	1005.77	20	56.7308	41	58	101	119	59	68	46	56	83	105	92	1.86139	4.65966e-05	Blue	1.63584	0.00762089	Blue	1.14191	0.0891792	Red	1.00355	0.493383	Red	2.14706	6.0508	3.68687	6.07249	Deide_13580
Deide_20930	putative glycine hydroxymethyltransferase (serine aldolase, serine hydroxymethylase, serine hydroxymethyltransferase, threonine aldolase)	6.28122	43994.8	9	155	3.52315	F059421	DR62 3KGy Bio2	472.41	8	30.7125	8	8	20	20	7	15	16	11	15	18	17	1.85185	0.0437239	Blue	1.17778	0.102553	Red	1.66667	0.0827021	Green	1.06	0.416091	Red	0.36368	1.06831	0.954659	1.1365	Deide_20930
Deide_06180	Conserved hypothetical protein, precursor	5.42343	20121.9	11	425	21.1212	F059426	DR19 3KGy Bio1	751	11	62.6374	27	29	66	36	53	36	37	21	42	40	38	1.81609	0.00199739	Blue	1.26804	0.0887354	Red	1.11494	0.196538	Red	-1.28455	0.126924	Red	2.78303	7.70304	4.67152	5.96364	Deide_06180
Deide_03330	putative FeS assembly protein SufD	5.08897	49262.1	22	636	12.9105	F059421	DR62 3KGy Bio2	1084.68	18	44.4444	38	41	67	97	42	54	40	43	72	87	55	1.72016	0.000904186	Blue	1.55	0.0326012	Blue	1.15226	0.0992878	Red	1.03828	0.445862	Red	1.60367	4.18171	2.78104	4.34411	Deide_03330
Deide_09500	putative Maltose ABC transporter, periplasmic component	9.62115	41500.4	14	314	7.5662	F059422	DR62 3KGy Bio1	570.97	13	45.5471	15	23	43	36	21	27	30	22	27	42	28	1.71667	0.016478	Blue	1.21951	0.16341	Red	1.36667	0.0804162	Red	-1.03	0.453831	Red	0.915654	2.40962	1.9036	2.33733	Deide_09500
Deide_05750	putative Beta-ketoacyl-acyl-carrier-protein synthase I (3-oxoacyl-[acyl-carrier-protein] synthase)	5.33642	43250.8	15	313	7.23686	F059421	DR62 3KGy Bio2	569.82	11	54.3478	16	24	31	42	30	29	17	22	36	38	28	1.68254	0.0177711	Blue	1.47887	0.0353224	Orange	1.12698	0.179634	Red	-1.00952	0.474568	Red	0.924838	2.38146	1.57222	2.35834	Deide_05750
Deide_1p01480	putative dipeptide ABC transporter, periplasmic component	9.54248	53074.9	12	237	4.46538	F059430	DR62 NI Bio1	388.22	9	32.9918	13	19	36	26	20	24	12	18	31	19	19	1.66667	0.0312346	Blue	1.26316	0.199104	Red	1.11765	0.289795	Red	-1.18056	0.259842	Red	0.602921	1.54499	1.01743	1.30005	Deide_1p01480
Deide_17500	putative glycine--tRNA ligase (Glycyl-tRNA synthetase)	5.48313	56640.8	23	544	9.60438	F059421	DR62 3KGy Bio2	1041.55	19	56.746	22	53	69	68	48	40	27	36	65	62	54	1.62771	0.00300606	Blue	1.73585	0.0033882	Blue	-1.08962	0.35137	Red	-1.02174	0.434514	Red	1.32413	3.26619	1.81848	3.19557	Deide_17500
Deide_15100	hypothetical protein	8.73182	18421.7	7	180	9.77106	F059426	DR19 3KGy Bio1	433.3	7	42.8571	16	14	26	23	26	8	11	3	20	19	14	1.625	0.0491322	Blue	2.24	0.0128396	Blue	-1.92	0.0772421	Green	-1.39286	0.0126932	Orange	1.62851	4.07128	1.19424	2.87704	Deide_15100
Deide_00040	putative Pyruvate kinase	5.56124	51587.5	13	315	6.10614	F059421	DR62 3KGy Bio2	604.3	13	54.4304	19	24	33	43	27	24	24	17	36	44	24	1.57037	0.0250186	Blue	1.57353	0.0532664	Green	1.00741	0.246827	Red	1.00943	0.483236	Red	0.833536	1.99661	1.26	2.01599	Deide_00040
Deide_00030	putative Enolase,2-phosphoglycerate dehydratase, 2-phospho-D- glycerate hydro-lyase	4.87617	45309.9	15	560	12.3593	F059421	DR62 3KGy Bio2	1003.47	14	49.763	27	42	57	68	39	57	52	41	58	73	46	1.56808	0.00696244	Blue	1.17647	0.189998	Red	1.43662	0.0195633	Orange	1.07784	0.362821	Red	1.52284	3.61951	3.31053	3.90643	Deide_00030
Deide_12590	putative branched-chain amino acid ABC transporter, periplasmic component; extracellular ligand-binding receptor	9.69629	40024.3	17	462	11.543	F059421	DR62 3KGy Bio2	944.957	14	60.4167	24	35	48	57	34	45	41	40	43	50	45	1.55191	0.0141676	Blue	1.09302	0.0981306	Red	1.40984	0.0335402	Orange	-1.00709	0.482171	Red	1.4741	3.47289	3.14809	3.44791	Deide_12590
Deide_13000	putative peptidase S49, Signal peptide peptidase (SPPase)	7.24268	57565.2	21	545	9.46752	F059421	DR62 3KGy Bio2	1186.11	20	60.0375	14	23	31	39	17	61	38	44	102	97	79	1.53846	0.0451853	Blue	1.92466	0.00506301	Blue	2.49573	3.34124e-05	Blue	3.12222	0.00128605	Blue	0.642749	1.51133	2.48414	4.82931	Deide_13000
Deide_13190	putative Elongation factor Ts (EF-Ts)	5.29497	28846	21	816	28.2882	F059435	DR19 NI Bio2	1260.6	21	75	98	102	64	68	65	82	78	60	70	52	77	-1.515	0.00687091	Blue	-1.10396	0.262443	Red	-1.35874	0.060643	Red	1.01	0.466908	Red	6.93338	6.82938	7.62671	6.89871	Deide_13190
Deide_11730	hypothetical protein	4.50577	17642.5	8	388	21.9923	F059435	DR19 NI Bio2	473.67	8	46.7532	49	44	32	30	27	40	52	38	30	24	22	-1.54891	0.0277782	Blue	-1.68354	0.0112981	Blue	-1.07143	0.407723	Red	-1.16456	0.098872	Red	5.27135	5.04462	7.36855	4.30777	Deide_11730
Deide_11660	putative isoleucine--tRNA ligase (isoleucyl-tRNA synthetase)	5.09474	121094	34	582	4.8062	F059431	DR62 NI Bio2	1392.81	27	37.4296	84	59	22	53	58	60	64	59	49	52	22	-1.59926	0.00786795	Blue	-1.47619	0.0536031	Red	-1.16935	0.239822	Red	-1.07937	0.416185	Red	1.1809	1.09832	1.51123	1.01574	Deide_11660
Deide_18960	putative 30S ribosomal protein S10	10.3266	12087.6	9	648	53.6087	F059430	DR62 NI Bio1	346.2	8	46.729	81	60	48	43	38	68	91	62	62	49	46	-1.625	0.00739321	Blue	-1.4	0.0512442	Red	1.04429	0.149691	Red	1.21212	0.0883221	Red	11.6649	10.6721	18.2832	12.9885	Deide_18960
Deide_09050	putative extracellular nuclease, Endonuclease/Exonuclease/phosphatase family	5.03463	89028.9	31	454	5.09947	F059437	DR19 NI Bio3	1180.65	24	41.7341	58	70	33	39	42	45	48	50	23	26	20	-1.66667	0.00926054	Blue	-2.02778	0.000200342	Blue	-1.33562	0.115032	Red	-1.625	0.00450724	Blue	1.43774	1.28048	1.60622	0.775029	Deide_09050
Deide_06410	putative threonine--tRNA ligase (threonyl-tRNA synthetase)	5.36132	73762.6	11	167	2.26402	F059437	DR19 NI Bio3	579.3	9	25.4237	23	32	9	19	20	14	15	11	10	7	7	-1.67647	0.0478552	Blue	-1.59259	0.0134987	Blue	-1.98837	0.0202395	Blue	-1.88889	0.0467995	Blue	0.745635	0.650736	0.54228	0.325368	Deide_06410
Deide_18660	putative 30S ribosomal protein S13	11	14107.9	11	522	37.0006	F059421	DR62 3KGy Bio2	560.88	11	55.5556	54	68	39	36	32	69	52	29	50	49	44	-1.69091	0.00737521	Blue	-1.04795	0.426062	Red	-1.21569	0.262387	Red	1.32727	0.00600448	Orange	8.64765	7.58441	10.6324	10.1362	Deide_18660
Deide_20880	putative phenylalanyl-tRNA ligase beta chain (Phenylalanine translase, Phenylalanyl-tRNA synthetase)	5.32426	87596.7	22	294	3.35629	F059435	DR19 NI Bio2	1007.91	19	38.5836	46	44	12	26	38	30	24	28	17	16	13	-1.74684	0.0141974	Blue	-1.73469	0.00246047	Blue	-1.62353	0.0385691	Blue	-1.61224	0.129518	Green	1.02744	0.867613	0.936108	0.525134	Deide_20880
Deide_20950	putative glutamate synthase, large subunit	6.07322	172717	20	143	0.827944	F059428	DR19 3KGy Bio2	1006.32	18	17.1086	29	22	2	4	35	6	20	10	7	7	1	-1.80682	0.0278163	Blue	-2.16667	0.102108	Green	-2.03846	0.0238198	Blue	-2.44444	0.234923	Green	0.295281	0.237382	0.208433	0.0868473	Deide_20950
Deide_16230	putative CTP synthase (UTP--ammonia ligase) (CTP synthetase)	5.4701	59982	17	274	4.56803	F059430	DR62 NI Bio1	711.15	14	45.6835	30	41	13	30	14	36	30	31	21	15	13	-1.825	0.0167181	Blue	-1.92308	0.00310885	Blue	-1.095	0.34607	Red	-1.15385	0.340082	Red	1.18369	0.950285	1.61715	0.816911	Deide_16230
Deide_14170	putative Leucine--tRNA ligase (Leucyl-tRNA synthetase)	5.4909	93427.3	15	93	0.995426	F059435	DR19 NI Bio2	621.62	12	19.7353	24	14	3	9	16	5	4	9	2	3	4	-1.93548	0.0444058	Blue	-1.75	0.070033	Green	-2.85714	0.0106232	Blue	-2.58333	0.0854801	Green	0.406733	0.299698	0.192663	0.0963316	Deide_14170
Deide_15050	putative Cell division protein FtsK	5.68663	114882	20	130	1.1316	F059435	DR19 NI Bio2	937.71	17	20	35	20	7	10	22	8	13	2	5	6	2	-2.03571	0.0152461	Blue	-1.625	0.19116	Green	-3.28846	0.000587875	Blue	-2.625	0.0706668	Green	0.478753	0.339479	0.200206	0.11316	Deide_15050
Deide_04860	putative signal transduction protein: sensor, PAS/PAC domains; regulator, GGDEF/EAL domains	5.36188	92247.4	10	57	0.617904	F059437	DR19 NI Bio3	327.85	8	20.0913	13	16	4	5	9	2	2	2	3	0	1	-2.21429	0.0400571	Blue	-1.28571	0.267821	Red	-5.16667	0.00257622	Blue	-3	0.0286176	Blue	0.314372	0.195128	0.0650425	0.0433617	Deide_04860
Deide_21280	putative phosphoribosylformylglycinamidine synthetase	5.45174	9162.79	4	125	13.6421	F059435	DR19 NI Bio2	207.42	4	50.6024	20	18	5	11	8	12	17	14	5	5	10	-2.22222	0.0272691	Blue	-2	0.0128224	Blue	-1.30435	0.270846	Red	-1.17391	0.304327	Red	4.14721	2.61929	4.69289	2.18274	Deide_21280
Deide_00700	putative Carbamoyl-phosphate synthase large chain, (Carbamoyl- phosphate synthetase ammonia chain)	4.85163	111958	32	522	4.66247	F059435	DR19 NI Bio2	1376.85	26	43.5374	79	66	21	33	42	56	58	57	41	43	26	-2.22727	7.18573e-05	Blue	-1.53982	0.00981417	Blue	-1.26724	0.135972	Red	1.14141	0.297921	Red	1.29513	0.857466	1.52736	0.982513	Deide_00700
Deide_13260	Conserved hypothetical protein, precursor	7.67825	68994.2	5	49	0.710205	F059435	DR19 NI Bio2	244.87	5	14.5511	13	6	3	4	4	7	3	2	3	2	2	-2.25	0.0488354	Blue	-1.5	0.17675	Red	-2.1	0.0969434	Green	-1.4	0.0490381	Orange	0.275386	0.159434	0.173928	0.101458	Deide_13260
Deide_07410	putative DNA topoisomerase (topoisomerase I)	9.32968	105379	15	158	1.49935	F059429	DR62 NI Bio3	536.37	12	18.323	29	23	4	8	20	19	15	21	9	6	4	-2.31429	0.00662179	Blue	-2.63636	0.00314616	Blue	-1.39655	0.180323	Red	-1.59091	0.218444	Green	0.493457	0.303666	0.521926	0.180302	Deide_07410
Deide_06720	putative valine--tRNA ligase (Valyl-tRNA synthetase)	5.43406	103743	22	252	2.42907	F059435	DR19 NI Bio2	925.18	18	30	48	37	7	15	26	21	18	31	23	15	11	-2.55882	0.000438739	Blue	-1.40385	0.12782	Red	-1.78767	0.0158607	Blue	1.01961	0.480899	Red	0.819331	0.462681	0.674743	0.47232	Deide_06720
Deide_00950	putative H+-transporting two-sector ATPase, C subunit	6.0607	9958.51	2	574	57.6392	F059435	DR19 NI Bio2	238.2	2	35.6436	117	105	35	42	45	44	44	34	37	41	30	-2.688	1.08914e-08	Blue	-1.12613	0.185295	Red	-2.688	3.74775e-08	Blue	-1.12613	0.172947	Red	22.2925	12.2508	12.2508	10.845	Deide_00950
Deide_1p00410	putative endoribonuclease L-PSP	5.0609	13472.8	5	37	2.74628	F059437	DR19 NI Bio3	146.99	4	53.9683	5	8	1	2	2	2	4	2	3	3	5	-2.8125	0.0440172	Blue	1.27273	0.174321	Red	-2.04545	0.0999611	Green	1.75	0.0331669	Blue	0.964908	0.371118	0.593789	0.81646	Deide_1p00410
Deide_15920	putative CoA-binding protein	6.58194	15964.4	4	45	2.81878	F059430	DR62 NI Bio1	137.6	4	32.3944	5	9	3	1	1	6	7	4	4	1	4	-3	0.0375604	Blue	-1.66667	0.0580583	Green	-1.2	0.356055	Red	1.5	0.16473	Green	0.876952	0.313197	1.06487	0.563755	Deide_15920
Deide_20750	putative phosphoenolpyruvate-protein phosphotransferase	5.33535	87579.8	29	255	2.91163	F059435	DR19 NI Bio2	1511.93	27	58.0411	71	45	3	7	44	21	18	29	4	5	8	-3.10526	4.56895e-06	Blue	-3.55	0.0041317	Blue	-2.49296	0.000115347	Blue	-2.85	0.199988	Green	1.32451	0.616581	0.776435	0.194109	Deide_20750
Deide_00220	hypothetical protein	10.6657	19219.9	2	22	1.14465	F059437	DR19 NI Bio3	142.18	2	20.2128	6	7	0	2	2	1	2	1	1	0	0	-3.21429	0.0440172	Blue	-1.75	0.0911432	Green	-3.21429	0.0496046	Blue	-1.75	0.13922	Green	0.676382	0.208118	0.208118	0.0520294	Deide_00220
Deide_2p00390	putative Fe3+-siderophore ABC transporter, permease component	11.0732	33668.9	2	20	0.59402	F059435	DR19 NI Bio2	148.11	2	11.1111	7	6	2	0	2	0	0	2	1	0	0	-3.21429	0.0440172	Blue	-1.25	0.348813	Red	-4.5	0.0182339	Blue	-1.75	0.13922	Green	0.386113	0.118804	0.059402	0.029701	Deide_2p00390
Deide_1p00240	putative histidine kinase, classic	5.36387	157409	17	87	0.552702	F059435	DR19 NI Bio2	824.09	15	15.6073	30	9	1	6	9	7	12	6	4	2	1	-3.23684	0.00283029	Blue	-2.8	0.021622	Blue	-2.19643	0.0244956	Blue	-1.9	0.147711	Green	0.247763	0.101646	0.158822	0.0444702	Deide_1p00240
Deide_19610	putative Type II secretion system protein E, Type IV pilus assembly protein	5.14831	97438.2	9	37	0.379728	F059435	DR19 NI Bio2	359.57	7	17.1141	13	9	0	1	7	1	2	3	0	0	1	-3.27273	0.0129274	Blue	-2.25	0.0415378	Blue	-4	0.0154753	Blue	-2.75	0.177175	Green	0.225784	0.0821033	0.0615775	0.0102629	Deide_19610
Deide_08760	putative short-chain dehydrogenase/reductase	5.42179	25505	3	58	2.27407	F059430	DR62 NI Bio1	175.09	3	23.2365	8	10	5	0	1	12	9	5	3	2	3	-3.33333	0.0336326	Blue	-2.63636	0.022231	Blue	-1.03448	0.345395	Red	1.22222	0.348207	Red	0.705745	0.235248	1.01941	0.313664	Deide_08760
Deide_21950	putative DNA-directed DNA polymerase (DNA polymerase III, alpha subunit)	5.37916	149343	6	55	0.368279	F059435	DR19 NI Bio2	293.24	5	6.11484	11	12	0	5	3	4	7	4	4	3	2	-3.40909	0.0092272	Blue	-1.5	0.0791512	Green	-2.08333	0.0800531	Green	1.09091	0.420798	Red	0.154008	0.0535679	0.10044	0.0602639	Deide_21950
Deide_02430	putative Alkyl hydroperoxide reductase/ Thiol specific antioxidant	4.99348	16601.4	4	29	1.74684	F059435	DR19 NI Bio2	263.21	4	41.0596	9	5	0	0	4	0	2	3	4	2	0	-3.42857	0.0375604	Blue	1.125	0.4149	Red	-3	0.0426664	Blue	1.28571	0.362329	Red	0.843303	0.240944	0.301179	0.361415	Deide_02430
Deide_19970	putative dipeptidyl aminopeptidase/acylaminoacyl-peptidase	5.33377	73960.7	6	18	0.243372	F059435	DR19 NI Bio2	218.26	5	14.0508	7	7	1	0	3	0	0	0	0	0	0	-3.42857	0.0375604	Blue	1	0.5	Red	-8	0.0144318	Blue	-2.33333	0.123643	Green	0.18929	0.0540828	0	0	Deide_19970
Deide_06940	hypothetical protein	10.023	37220.5	4	12	0.322403	F059435	DR19 NI Bio2	276.66	4	14.3275	7	3	0	0	2	0	0	0	0	0	0	-3.6	0.0395005	Blue	1	0.5	Red	-6	0.0439993	Blue	-1.66667	0.225253	Green	0.268669	0.0537338	0	0	Deide_06940
Deide_02000	Conserved hypothetical protein, precursor	4.16672	77185.2	11	179	2.3191	F059431	DR62 NI Bio2	855.02	11	24.2063	38	28	5	9	10	18	34	22	6	7	2	-3.77778	8.70953e-05	Blue	-4.27778	0.00877942	Blue	-1.32468	0.190465	Red	-1.5	0.11862	Green	0.855086	0.310941	0.958733	0.194338	Deide_02000
Deide_12121	hypothetical protein	11.4945	15052.1	3	42	2.79032	F059431	DR62 NI Bio2	152.57	3	26	2	9	0	2	0	6	8	5	3	4	3	-3.9	0.0281943	Blue	-1.69231	0.0190946	Blue	1.12821	0.26833	Red	2.6	0.0143984	Blue	0.730797	0.132872	1.26229	0.664361	Deide_12121
Deide_19240	hypothetical protein	4.77076	25619.9	3	33	1.28806	F059431	DR62 NI Bio2	175.78	3	21.4876	7	4	0	0	2	6	7	5	0	2	0	-3.9	0.0281943	Blue	-4.2	0.00188601	Blue	1.07692	0.342335	Red	1	0.5	Red	0.429354	0.0780644	0.70258	0.0780644	Deide_19240
Deide_05710	putative [Acyl-carrier-protein] S-malonyltransferase (Malonyl CoA-acyl carrier protein transacylase)	5.36065	31880.6	5	53	1.66245	F059431	DR62 NI Bio2	217.66	5	39.0323	10	9	1	2	2	7	8	7	2	3	2	-3.9375	0.00954383	Blue	-2.5	0.000643615	Blue	-1.26	0.276659	Red	1.25	0.171534	Red	0.595974	0.156835	0.690075	0.219569	Deide_05710
Deide_2p01670	putative cobaltochelatase, CobN subunit (Hydrogenobyrinic acid a,c-diamide cobaltochelatase)	5.15113	156118	14	80	0.512433	F059435	DR19 NI Bio2	625.947	11	11.5892	26	13	0	0	12	4	14	8	0	3	0	-4.1	0.0012114	Blue	-4.83333	0.033573	Blue	-2.12069	0.0244956	Blue	-2.5	0.253579	Green	0.249811	0.0768649	0.166541	0.0192162	Deide_2p01670
Deide_2p01910	putative phosphate ABC transporter, ATP-binding component, PstB	6.97329	27512.1	3	33	1.19947	F059430	DR62 NI Bio1	113.09	2	19.8413	4	5	1	0	0	6	6	6	0	1	4	-4.125	0.0492178	Blue	-2.625	0.0138035	Blue	1.27273	0.24597	Red	2	0.178093	Green	0.327129	0.0363477	0.654258	0.181738	Deide_2p01910
Deide_15110	putative Pullulanase precursor (Alpha-dextrin endo-1,6-alpha-glucosidase)(Pullulan 6-glucanohydrolase)	8.79239	132110	7	36	0.272499	F059436	DR19 NI Bio1	327.27	6	8.16993	10	2	0	0	2	4	9	4	2	3	0	-4.2	0.0223508	Blue	-2.5	0.0505958	Green	-1.05	0.363664	Red	1.6	0.208433	Green	0.0908332	0.0151389	0.12868	0.0378471	Deide_15110
Deide_02020	Conserved hypothetical protein, precursor	5.69624	166758	24	177	1.06142	F059435	DR19 NI Bio2	1109.09	20	21.9573	43	31	1	4	18	17	32	22	5	4	0	-4.38462	4.98547e-06	Blue	-6.16667	0.00571733	Blue	-1.54054	0.0699339	Green	-2.16667	0.220324	Green	0.443757	0.137924	0.425767	0.0539704	Deide_02020
Deide_17680	putative 3-dehydroquinate dehydratase	5.01991	16097.1	3	23	1.42883	F059437	DR19 NI Bio3	170.61	3	24.1379	4	5	0	0	0	2	4	4	0	0	4	-5.5	0.0492178	Blue	-1.85714	0.125408	Green	-1.26923	0.304626	Red	2.33333	0.197975	Green	0.559106	0	0.621229	0.248492	Deide_17680
Deide_02030	Conserved hypothetical protein, precursor	7.80205	112575	3	11	0.0977123	F059435	DR19 NI Bio2	221.45	3	4.26497	5	4	0	0	0	0	2	0	0	0	0	-5.5	0.0492178	Blue	-1.66667	0.225253	Green	-3.3	0.0543755	Green	1	0.5	Red	0.0799464	0	0.0177659	0	Deide_02030
Deide_18400	putative arsenate reductase	9.55741	13110.1	4	26	1.9832	F059437	DR19 NI Bio3	207.08	4	40.678	6	5	0	0	0	2	6	4	0	2	1	-6.5	0.0281943	Blue	-2.5	0.0404001	Blue	-1.3	0.315314	Red	2	0.119978	Green	0.839045	0	0.915321	0.22883	Deide_18400
Deide_12300	putative Basic membrane protein family protein, precursor	9.49371	38494.9	17	694	18.0284	F059421	DR62 3KGy Bio2	1036.95	17	56.3536	33	55	71	84	42	62	57	73	72	75	70	1.48148	0.00889133	Orange	1.12821	0.0835864	Red	1.44444	0.01099	Orange	1.1	0.311015	Red	2.28602	5.11757	4.98768	5.63712	Deide_12300
Deide_19110	putative peptide ABC transporter, periplasmic component	9.13835	62788.8	40	1490	23.7303	F059422	DR62 3KGy Bio1	1904.32	37	67.1353	95	147	186	182	150	103	72	101	175	148	131	1.4235	0.000304613	Orange	1.63799	0.0108988	Blue	-1.31183	0.0758272	Red	-1.14004	0.14064	Red	3.85419	8.24988	4.39569	7.23059	Deide_19110
Deide_18630	putative DNA-directed RNA polymerase alpha chain (DNA-dependent RNA polymerase)	4.86548	36249	12	537	14.8142	F059430	DR62 NI Bio1	653.73	12	38.1381	25	46	47	60	38	54	53	55	56	57	46	1.3516	0.045084	Orange	-1.01852	0.396332	Red	1.50685	0.00964402	Blue	1.09459	0.278394	Red	1.95867	4.00011	4.46909	4.38633	Deide_18630
Deide_01000	putative V-type ATP synthase beta chain, V-type ATPase subunit B	5.16017	51356.5	28	1647	32.07	F059421	DR62 3KGy Bio2	1563.56	24	69.6391	121	127	151	196	120	170	140	134	174	177	137	1.25333	0.00943904	Orange	1.09843	0.218629	Red	1.192	0.019711	Orange	1.04468	0.398792	Red	4.82899	9.0933	8.64545	9.50221	Deide_01000
Deide_03160	putative Pyruvate dehydrogenase E1 component	5.53348	101290	50	1098	10.8402	F059428	DR19 3KGy Bio2	2008.95	38	56.9857	89	107	110	113	129	78	78	86	109	105	94	1.19529	0.0461777	Orange	1.26939	0.00675727	Orange	-1.21224	0.199884	Red	-1.14148	0.0594243	Red	1.93505	3.47518	2.38919	3.04079	Deide_03160
Deide_18810	putative 30S ribosomal protein S8	9.99103	14722	14	1036	70.371	F059430	DR62 NI Bio1	628.407	13	69.9248	108	118	93	98	64	116	114	64	88	85	88	-1.32558	0.0437305	Orange	-1.125	0.276862	Red	-1.15152	0.313659	Red	1.02326	0.430063	Red	15.3512	17.321	19.9702	17.7286	Deide_18810
Deide_2p01010	putative histidine kinase, hybrid	5.03417	178088	31	330	1.85301	F059428	DR19 3KGy Bio2	1576.14	25	24.7567	60	45	19	25	62	22	25	30	18	16	8	-1.47248	0.0378611	Orange	-1.77778	0.0192976	Blue	-2.00625	0.00236516	Blue	-2.42222	0.0983582	Green	0.589595	0.59521	0.43237	0.235838	Deide_2p01010
Deide_01300	putative S-ribosylhomocysteine lyase,(Autoinducer-2 production protein luxS), (AI-2 synthesis protein)	5.85695	17033.7	2	19	1.11544	F059421	DR62 3KGy Bio2	100.02	2	22.5806	0	0	4	4	4	0	2	0	1	4	0	5	0.0565165	Green	1.6	0.253579	Green	1.66667	0.290206	Green	-1.875	0.0711277	Green	0	0.704487	0.117414	0.293536	Deide_01300
Deide_03120	putative UvrABC system protein B (Excinuclease ABC, subunit B)	5.1705	75415.8	3	14	0.185638	F059428	DR19 3KGy Bio2	131.95	3	8.04769	0	0	2	4	6	0	0	0	0	2	0	5	0.0565165	Green	1.66667	0.225253	Green	1	0.508526	Red	-3	0.0333833	Blue	0	0.159118	0	0.0265196	Deide_03120
Deide_02550	putative sugar ABC transporter, periplasmic component	9.63183	47614.2	6	12	0.252026	F059426	DR19 3KGy Bio1	271.9	6	15.4897	0	0	12	0	0	0	0	0	0	0	0	5	0.0565165	Green	1	0.5	Red	1	0.508526	Red	-5	0.188234	Green	0	0.252026	0	0	Deide_02550
Deide_18710	hypothetical protein	6.03213	39536.8	8	95	2.40282	F059436	DR19 NI Bio1	623.22	11	43.75	0	0	2	4	5	14	9	6	19	22	14	4.66667	0.0626621	Green	1.8125	0.0292032	Blue	10.6667	0.00133008	Blue	4.14286	0.00209054	Blue	0	0.278222	0.733494	1.39111	Deide_18710
Deide_13410	putative Drug resistance transporter; Major facilitator family transporter	9.46192	74604.7	4	11	0.147444	F059428	DR19 3KGy Bio2	156.51	3	6.4194	0	0	3	0	8	0	0	0	0	0	0	4.66667	0.0626621	Green	1	0.5	Red	1	0.508526	Red	-4.66667	0.0986907	Green	0	0.147444	0	0	Deide_13410
Deide_1p00140	putative cellulase; putative peptidase	5.40027	39632.4	2	14	0.353247	F059436	DR19 NI Bio1	77.6572	2	11.2903	0	0	3	3	3	2	1	1	0	1	0	4	0.100746	Green	-1.75	0.0911432	Green	2.33333	0.223677	Green	-3	0.00633142	Blue	0	0.227087	0.100928	0.0252319	Deide_1p00140
Deide_07540	putative Desiccation-associated protein, precursor	5.23562	32525.6	7	99	3.04376	F059421	DR62 3KGy Bio2	407.12	7	39.0625	0	0	1	7	0	12	27	0	18	33	1	3.66667	0.109397	Green	1.30952	0.369189	Red	14	0.000152448	Blue	5	0.0987226	Green	0	0.24596	1.19906	1.59874	Deide_07540
Deide_12330	putative Phosphoenolpyruvate carboxykinase (ATP) (PEP carboxykinase) (Phosphoenolpyruvate carboxylase) (PEPCK)	5.2527	57899	2	22	0.379972	F059422	DR62 3KGy Bio1	61.62	2	5.6926	0	0	5	2	1	2	2	1	5	2	2	3.66667	0.109397	Green	1.5	0.144565	Green	2.66667	0.175323	Green	1.09091	0.420798	Red	0	0.138172	0.0863573	0.155443	Deide_12330
Deide_02310	putative Dipeptidyl aminopeptidase	5.44	67363.6	2	12	0.178138	F059426	DR19 3KGy Bio1	94.71	2	3.92157	0	0	3	5	0	0	0	0	2	2	0	3.66667	0.109397	Green	2.33333	0.0850482	Green	1	0.508526	Red	-1.57143	0.22558	Green	0	0.118759	0	0.0593793	Deide_02310
Deide_22230	putative subtilase-type serine protease precursor	5.22939	73219.8	4	8	0.10926	F059426	DR19 3KGy Bio1	204.82	4	12.0863	0	0	7	1	0	0	0	0	0	0	0	3.66667	0.109397	Green	1	0.5	Red	1	0.508526	Red	-3.66667	0.148849	Green	0	0.10926	0	0	Deide_22230
Deide_05200	putative NADH dehydrogenase (quinone), subunit L (NADH-quinone oxidoreductase, subunit L)	6.89539	68900.8	3	8	0.116109	F059428	DR19 3KGy Bio2	167.42	3	6.40625	0	0	3	0	5	0	0	0	0	0	0	3.66667	0.109397	Green	1	0.5	Red	1	0.508526	Red	-3.66667	0.0768782	Green	0	0.116109	0	0	Deide_05200
Deide_18700	hypothetical protein	5.56354	79281.4	8	29	0.365786	F059422	DR62 3KGy Bio1	374.01	7	14.6978	0	0	0	0	7	0	2	0	12	5	3	3.33333	0.138713	Green	4.6	0.0497555	Blue	1.66667	0.290206	Green	2.3	0.14696	Green	0	0.0882931	0.0252266	0.252266	Deide_18700
Deide_3p02720	putative metal ion ABC transporter, periplasmic component/surface adhesin	9.79331	34901.7	3	18	0.515734	F059426	DR19 3KGy Bio1	167.94	3	11.1801	0	0	5	0	2	2	0	4	2	0	3	3.33333	0.138713	Green	-1.125	0.4149	Red	3	0.165303	Green	-1.25	0.357444	Red	0	0.200563	0.171911	0.143259	Deide_3p02720
Deide_23300	hypothetical protein	8.88333	58174.1	2	7	0.120329	F059426	DR19 3KGy Bio1	64.38	2	5.87156	0	0	3	0	4	0	0	0	0	0	0	3.33333	0.138713	Green	1	0.5	Red	1	0.508526	Red	-3.33333	0.0711277	Green	0	0.120329	0	0	Deide_23300
Deide_19440	putative 2`-5` RNA ligase	10.2122	27186.5	3	44	1.61845	F059436	DR19 NI Bio1	222.987	4	26.6393	0	2	6	5	4	5	4	1	7	4	6	3	0.0808695	Green	1.53846	0.0962894	Green	2.16667	0.15476	Green	1.11111	0.280719	Red	0.073566	0.551745	0.36783	0.625311	Deide_19440
Deide_2p00290	putative dipeptide ABC transporter, periplasmic component	9.48947	64046.4	3	28	0.437183	F059426	DR19 3KGy Bio1	166.01	3	8.21918	0	2	5	5	5	2	1	1	5	2	0	3	0.0808695	Green	1.42857	0.272988	Red	1.16667	0.36484	Red	-1.8	0.0768782	Green	0.0312273	0.234205	0.0624547	0.109296	Deide_2p00290
Deide_23080	hypothetical protein	7.88292	24669.9	2	24	0.972846	F059430	DR62 NI Bio1	117.62	2	12.3288	0	0	2	2	2	4	2	0	4	4	4	3	0.175886	Green	1.66667	0.0903652	Green	3	0.165303	Green	1.66667	0.0160835	Blue	0	0.243211	0.243211	0.486423	Deide_23080
Deide_17290	putative S-layer-like protein array-related protein, precursor	9.34604	30233.8	4	19	0.628437	F059426	DR19 3KGy Bio1	85.23	3	16.0714	0	0	4	0	2	0	4	1	2	4	2	3	0.175886	Green	1.375	0.253579	Red	2.66667	0.175323	Green	1.22222	0.321665	Red	0	0.198454	0.165378	0.264605	Deide_17290
Deide_09870	putative Outer membrane chaperone Skp, OmpH precursor	10.3249	16660.1	2	13	0.780307	F059422	DR62 3KGy Bio1	114.32	2	22.293	0	0	2	2	2	0	1	0	3	2	1	3	0.175886	Green	2.25	0.0415378	Blue	1.33333	0.370244	Red	1	0.5	Red	0	0.360142	0.0600236	0.360142	Deide_09870
Deide_2p00090	putative Fumarylacetoacetate (FAA) hydrolase, reated to	5.51416	29663.1	3	11	0.370831	F059420	DR62 3KGy Bio3	59.04	2	10.9023	0	0	3	1	2	0	0	1	0	0	4	3	0.175886	Green	1.75	0.257776	Green	1.33333	0.370244	Red	-1.28571	0.33509	Red	0	0.202272	0.0337119	0.134848	Deide_2p00090
Deide_2p00080	putative NAD-dependent aldehyde dehydrogenase	5.697	55863.3	5	10	0.179008	F059426	DR19 3KGy Bio1	144.827	3	11.0251	0	0	5	0	1	0	0	2	0	0	2	3	0.175886	Green	1	0.5	Red	1.66667	0.290206	Green	-1.8	0.234264	Green	0	0.107405	0.0358017	0.0358017	Deide_2p00080
Deide_12220	putative branched chain amino acid ABC transporter, periplasmic component	9.6622	41357	3	9	0.217617	F059426	DR19 3KGy Bio1	124.27	3	11.9792	0	0	5	1	0	0	2	0	0	1	0	3	0.175886	Green	-1.25	0.348813	Red	1.66667	0.290206	Green	-2.25	0.17675	Green	0	0.145078	0.0483594	0.0241797	Deide_12220
Deide_21600	hypothetical protein	7.07169	50498	2	8	0.158422	F059428	DR19 3KGy Bio2	73.01	2	6.42398	0	0	1	3	2	0	0	0	0	1	1	3	0.175886	Green	1.66667	0.171534	Green	1	0.508526	Red	-1.8	0.0698962	Green	0	0.118817	0	0.0396055	Deide_21600
Deide_04400	putative L-asparaginase II	7.24222	34164.7	2	7	0.20489	F059421	DR62 3KGy Bio2	41.08	1	8	0	0	2	3	1	0	0	0	0	1	0	3	0.175886	Green	1.33333	0.309783	Red	1	0.508526	Red	-2.25	0.0415378	Blue	0	0.17562	0	0.02927	Deide_04400
Deide_20670	putative Cytochrome c	4.97564	31043	3	6	0.19328	F059428	DR19 3KGy Bio2	162.76	3	16.0839	0	0	0	0	6	0	0	0	0	0	0	3	0.175886	Green	1	0.5	Red	1	0.508526	Red	-3	0.191993	Green	0	0.19328	0	0	Deide_20670
Deide_01960	hypothetical protein	6.89866	51946.5	4	22	0.423513	F059421	DR62 3KGy Bio2	140.12	4	14.8225	1	0	4	4	2	1	0	1	1	5	3	2.88889	0.0794542	Green	2.4	0.0659519	Green	1.11111	0.290206	Red	-1.08333	0.407451	Red	0.0192506	0.192506	0.0385012	0.173255	Deide_01960
Deide_13950	putative nitrate/sulfonate/bicarbonate ABC transporter, permease component	10.4676	29837.8	5	11	0.36866	F059428	DR19 3KGy Bio2	209.69	5	19.0647	1	0	1	0	9	0	0	0	0	0	0	2.88889	0.0794542	Green	1	0.5	Red	-1.5	0.379916	Green	-4.33333	0.155873	Green	0.0335146	0.335146	0	0	Deide_13950
Deide_00020	putative DNA-directed DNA polymerase (DNA polymerase III, beta subunit)	5.12204	38700.2	6	58	1.4987	F059421	DR62 3KGy Bio2	372.43	6	31.9444	0	4	9	7	6	6	5	5	4	8	4	2.77778	0.050685	Green	1	0.5	Red	2.11111	0.11232	Green	-1.31579	0.139541	Red	0.103359	0.568473	0.413435	0.413435	Deide_00020
Deide_14890	putative acyl-CoA dehydrogenase	5.51487	43155	6	74	1.71475	F059420	DR62 3KGy Bio3	235.05	4	15.75	2	2	9	10	2	7	6	4	7	12	13	2.66667	0.0642675	Green	1.75	0.0358617	Blue	2.22222	0.0880386	Green	1.45833	0.153011	Red	0.0926892	0.486618	0.393929	0.741514	Deide_14890
Deide_07670	putative ABC transporter, ATP-binding component	6.77716	43915.9	5	48	1.093	F059431	DR62 NI Bio2	167.41	3	12.2807	0	4	7	11	3	5	6	3	2	6	1	2.66667	0.0642675	Green	-1.41667	0.199104	Red	1.88889	0.134535	Green	-2	0.111034	Green	0.0910833	0.478187	0.318791	0.204937	Deide_07670
Deide_19430	putative CinA-like protein	5.24022	42590.6	6	24	0.563505	F059421	DR62 3KGy Bio2	222.35	4	23.1343	0	0	2	3	0	2	2	0	5	7	3	2.66667	0.185617	Green	2.57143	0.0256872	Blue	2.33333	0.223677	Green	2.25	0.041737	Blue	0	0.117397	0.0939175	0.352191	Deide_19430
Deide_18350	putative Holliday junction ATP-dependent DNA helicase	5.44418	36317.3	5	22	0.605772	F059420	DR62 3KGy Bio3	134.14	4	20.3593	0	0	1	3	1	4	1	0	1	5	6	2.66667	0.185617	Green	1.875	0.148091	Green	2.66667	0.175323	Green	1.875	0.11705	Green	0	0.137676	0.137676	0.330421	Deide_18350
Deide_12400	putative 3-isopropylmalate dehydratase, small sununit (Isopropylmalate isomerase) (Alpha-IPM isomerase)	4.8317	19652.7	3	16	0.814138	F059428	DR19 3KGy Bio2	118.42	3	23.2044	1	1	4	4	5	0	0	0	1	0	0	2.66667	0.104459	Green	1.33333	0.309783	Red	-2	0.340652	Green	-4	0.00148919	Blue	0.101767	0.661487	0	0.0508836	Deide_12400
Deide_15430	putative NUDIX hydrolase	4.95371	17498.8	3	15	0.8572	F059422	DR62 3KGy Bio1	72.74	2	20.2532	0	0	2	2	1	2	2	0	3	2	1	2.66667	0.185617	Green	1.28571	0.245884	Red	2.33333	0.223677	Green	1.125	0.334803	Red	0	0.285733	0.228587	0.34288	Deide_15430
Deide_02120	hypothetical protein	4.07031	9588.59	3	15	1.56436	F059428	DR19 3KGy Bio2	161.72	3	37.931	2	0	2	5	6	0	0	0	0	0	0	2.66667	0.104459	Green	1	0.5	Red	-2	0.340652	Green	-5.33333	0.0138035	Blue	0.208581	1.35578	0	0	Deide_02120
Deide_11410	putative phosphoglycerate kinase	5.07706	40863.2	3	8	0.195775	F059426	DR19 3KGy Bio1	111.84	2	8.48329	0	0	3	1	1	0	0	1	1	1	0	2.66667	0.185617	Green	1.25	0.309783	Red	1.33333	0.370244	Red	-1.6	0.13922	Green	0	0.122359	0.0244719	0.0489437	Deide_11410
Deide_09880	hypothetical protein	5.95637	18214.1	2	8	0.43922	F059426	DR19 3KGy Bio1	91.52	2	15.8537	0	0	4	0	1	2	1	0	0	0	0	2.66667	0.185617	Green	-2	0.119978	Green	2	0.285367	Green	-2.66667	0.13131	Green	0	0.274513	0.164708	0	Deide_09880
Deide_18070	putative diguanylate-cyclase	6.38877	66783.2	4	7	0.104817	F059428	DR19 3KGy Bio2	169.5	3	6.94215	0	0	0	1	4	2	0	0	0	0	0	2.66667	0.185617	Green	-1.66667	0.225253	Green	1.66667	0.290206	Green	-2.66667	0.13131	Green	0	0.0748691	0.0299476	0	Deide_18070
Deide_19360	putative HAM1 protein	5.3719	21717.1	2	6	0.27628	F059428	DR19 3KGy Bio2	109.91	2	14.8515	0	0	1	1	3	0	0	0	0	0	1	2.66667	0.185617	Green	1.33333	0.309783	Red	1	0.508526	Red	-2	0.0850482	Green	0	0.230233	0	0.0460466	Deide_19360
Deide_18330	putative Cytochrome-c oxidase (Cytochrome-c oxidase polypeptide I+III, Complex IV); putative membrane protein	8.22402	91009.7	2	5	0.0549392	F059426	DR19 3KGy Bio1	61.29	2	2.20318	0	0	3	0	2	0	0	0	0	0	0	2.66667	0.185617	Green	1	0.5	Red	1	0.508526	Red	-2.66667	0.0829473	Green	0	0.0549392	0	0	Deide_18330
Deide_05900	putative amylosucrase	5.57662	71957.2	2	5	0.0694858	F059426	DR19 3KGy Bio1	30.26	1	2.3511	0	0	2	3	0	0	0	0	0	0	0	2.66667	0.185617	Green	1	0.5	Red	1	0.508526	Red	-2.66667	0.0829473	Green	0	0.0694858	0	0	Deide_05900
Deide_15140	putative Phosphoglucosamine mutase	5.60244	47168.2	7	52	1.10244	F059429	DR62 NI Bio3	179.66	3	11.3122	2	2	7	10	3	4	3	7	3	6	5	2.55556	0.06315	Green	1	0.5	Red	1.88889	0.134535	Green	-1.35294	0.208433	Red	0.0848029	0.424014	0.29681	0.29681	Deide_15140
Deide_06970	conserved hypothetical protein, precursor	9.36321	43161.4	7	73	1.69133	F059420	DR62 3KGy Bio3	224	5	19.2982	3	3	9	11	7	8	6	4	7	9	6	2.5	0.0510368	Green	1.19048	0.20536	Red	1.75	0.160181	Green	-1.2	0.157648	Red	0.139013	0.62556	0.41704	0.509715	Deide_06970
Deide_21930	putative ABC transporter, periplasmic component	9.66915	32809.6	6	50	1.52394	F059429	DR62 NI Bio3	234.61	5	23.2558	0	6	20	0	7	0	0	10	0	0	7	2.5	0.0510368	Green	-1.3	0.408978	Red	1.08333	0.356412	Red	-3	0.175054	Green	0.182873	0.822929	0.304789	0.213352	Deide_21930
Deide_02250	putative Riboflavin biosynthesis protein, (GTP cyclohydrolase II), (3,4-dihydroxy-2-butanone 4-phosphate synthase), (DHBP synthase)	5.35554	43483	4	53	1.21887	F059431	DR62 NI Bio2	147.05	4	17.734	2	2	6	8	5	4	7	5	4	8	2	2.44444	0.0800729	Green	-1.11765	0.376157	Red	2.11111	0.11232	Green	-1.29412	0.222807	Red	0.0919899	0.436952	0.36796	0.321965	Deide_02250
Deide_13010	putative oligoendopeptidase F	5.29609	66319.3	6	55	0.829321	F059421	DR62 3KGy Bio2	170.45	5	14.7651	1	3	4	8	6	4	3	4	7	8	7	2.33333	0.101531	Green	1.78571	0.00205152	Blue	1.55556	0.198903	Green	1.19048	0.17057	Red	0.0603143	0.271414	0.165864	0.331728	Deide_13010
Deide_12480	putative Porphobilinogen synthase (Delta-aminolevulinic acid dehydratase)	5.89513	36010.2	5	51	1.41627	F059430	DR62 NI Bio1	222.67	5	31.8318	1	3	6	6	6	9	5	7	0	7	1	2.33333	0.101531	Green	-2.18182	0.0772443	Green	2.66667	0.056759	Green	-1.90909	0.104595	Green	0.11108	0.499859	0.583168	0.222159	Deide_12480
Deide_19840	putative ABC transporter, ATP-binding and permease component, precursor; putative membrane protein	7.25673	66443.1	9	40	0.602018	F059428	DR19 3KGy Bio2	387.8	7	14.5937	4	2	2	6	17	0	2	0	3	3	1	2.33333	0.0621064	Green	2	0.0759173	Green	-2.4	0.127631	Green	-2.8	0.12814	Green	0.0903028	0.376262	0.0301009	0.105353	Deide_19840
Deide_17560	putative leucyl aminopeptidase (Cytosol aminopeptidase, Leucine aminopeptidase)	5.34895	45746.9	3	36	0.786939	F059431	DR62 NI Bio2	89.89	2	11.1364	0	2	2	5	4	4	6	3	3	4	3	2.33333	0.131437	Green	-1.23077	0.183707	Red	2.66667	0.095359	Green	-1.07692	0.376036	Red	0.0437188	0.240454	0.284173	0.218594	Deide_17560
Deide_08720	putative S-layer-like array protein	9.69097	36202.8	3	24	0.662932	F059426	DR19 3KGy Bio1	176.55	3	12.6471	2	0	5	5	1	0	2	2	2	2	3	2.33333	0.131437	Green	1.42857	0.13922	Red	1.16667	0.36484	Red	-1.4	0.197975	Red	0.0552444	0.303844	0.110489	0.193355	Deide_08720
Deide_19220	putative proline iminopeptidase	4.46938	34982.3	4	23	0.657475	F059430	DR62 NI Bio1	161.9	4	23.5849	0	0	1	2	1	6	4	6	0	1	2	2.33333	0.235359	Green	-3.16667	0.0039831	Blue	6.33333	0.0217913	Blue	-1.16667	0.334803	Red	0	0.114343	0.457374	0.0857576	Deide_19220
Deide_08810	putative Glycosyl hydrolase, family 13, precursor	6.53026	52876.8	2	12	0.226943	F059422	DR62 3KGy Bio1	46.41	1	2.70833	0	0	2	2	0	0	1	1	2	2	2	2.33333	0.235359	Green	1.8	0.0490381	Blue	1.66667	0.290206	Green	1.28571	0.225253	Red	0	0.0756475	0.0378238	0.113471	Deide_08810
Deide_11240	putative thiosulfate sulfurtransferase (rhodanese)	7.79832	17441.8	3	10	0.573337	F059431	DR62 NI Bio2	21.65	1	14.8148	0	0	2	0	2	0	3	0	0	2	1	2.33333	0.235359	Green	1	0.5	Red	2	0.285367	Green	-1.16667	0.362329	Red	0	0.229335	0.172001	0.172001	Deide_11240
Deide_16420	hypothetical protein	6.62789	21376.2	2	6	0.280687	F059436	DR19 NI Bio1	50.24	1	8.29016	0	0	0	2	2	2	0	0	0	0	0	2.33333	0.235359	Green	-1.66667	0.225253	Green	1.66667	0.290206	Green	-2.33333	0.0850482	Green	0	0.187124	0.0935622	0	Deide_16420
Deide_23400	putative methyltransferase (Glucose-inhibited division protein B)	6.13186	26452.2	2	5	0.18902	F059428	DR19 3KGy Bio2	47.62	2	20.4918	0	0	0	1	3	0	0	0	0	1	0	2.33333	0.235359	Green	1.33333	0.309783	Red	1	0.508526	Red	-1.75	0.183707	Green	0	0.151216	0	0.037804	Deide_23400
Deide_02260	putative Riboflavin synthase alpha chain	4.87259	23460.8	2	4	0.170497	F059428	DR19 3KGy Bio2	147.28	2	17.3516	0	0	1	0	3	0	0	0	0	0	0	2.33333	0.235359	Green	1	0.5	Red	1	0.508526	Red	-2.33333	0.123643	Green	0	0.170497	0	0	Deide_02260
Deide_23100	putative peptide deformylase (polypeptide deformylase, PDF)	5.26466	25257.9	6	43	1.70244	F059431	DR62 NI Bio2	230.47	5	32.2727	1	3	6	5	6	3	8	1	5	2	3	2.22222	0.0975129	Green	-1.15385	0.391377	Red	1.66667	0.218977	Green	-1.53846	0.0384581	Blue	0.158366	0.673057	0.475099	0.395916	Deide_23100
Deide_13840	putative Proline dehydrogenase	7.02788	34785	4	20	0.57496	F059420	DR62 3KGy Bio3	106.33	2	8.06452	1	0	4	3	0	2	2	1	1	2	4	2.22222	0.138713	Green	1.25	0.267821	Red	1.77778	0.175323	Green	1	0.5	Red	0.028748	0.201236	0.14374	0.201236	Deide_13840
Deide_22430	putative protease	5.52914	48992.8	2	20	0.408224	F059436	DR19 NI Bio1	131.31	2	7.5431	0	1	2	2	3	2	0	2	3	4	1	2.22222	0.138713	Green	1.57143	0.147128	Green	1.55556	0.223677	Green	1.1	0.376036	Red	0.0204112	0.142878	0.0816447	0.163289	Deide_22430
Deide_14520	putative DNA-binding response regulator	5.96808	21115.2	3	14	0.66303	F059428	DR19 3KGy Bio2	69.38	2	19.5876	1	0	1	3	3	2	4	0	0	0	0	2.22222	0.138713	Green	-3	0.0903652	Green	2	0.165303	Green	-3.33333	0.0215405	Blue	0.0473593	0.331515	0.284156	0	Deide_14520
Deide_12640	putative Chaperone clpB	5.3537	94057.4	12	50	0.53159	F059428	DR19 3KGy Bio2	462.65	10	16.3146	3	3	4	4	15	2	1	2	6	5	5	2.16667	0.07408	Green	2.375	0.00205152	Blue	-1.5	0.257911	Red	-1.36842	0.280896	Red	0.0637908	0.244532	0.053159	0.170109	Deide_12640
Deide_00010	putative chromosomal replication initiator protein	6.25903	51865.9	6	36	0.694098	F059422	DR62 3KGy Bio1	132.3	3	9.80392	1	1	2	5	3	0	2	3	7	6	6	2.16667	0.166659	Green	2.75	0.00452618	Blue	1.33333	0.28597	Red	1.69231	0.0190946	Blue	0.038561	0.192805	0.0964024	0.366329	Deide_00010
Deide_06620	putative transcriptional regulator, tetR family	7.94007	23709.3	2	32	1.34968	F059428	DR19 3KGy Bio2	93.07	2	14.6341	0	2	2	2	6	6	5	4	3	2	0	2.16667	0.166659	Green	-2.25	0.0170547	Blue	3	0.0729997	Green	-1.625	0.178005	Green	0.0843549	0.421775	0.632662	0.210887	Deide_06620
Deide_12500	hypothetical protein	5.36336	11986.4	3	21	1.75199	F059422	DR62 3KGy Bio1	50.37	2	8.84956	2	0	3	4	3	1	0	0	4	1	3	2.16667	0.166659	Green	2.75	0.0384581	Blue	-1.5	0.340652	Green	-1.18182	0.267821	Red	0.166856	0.83428	0.083428	0.667424	Deide_12500
Deide_11760	putative tryptophan synthase beta chain	5.5868	45707.4	2	15	0.328175	F059428	DR19 3KGy Bio2	73.98	2	10.4019	1	1	1	4	5	0	1	0	0	2	0	2.16667	0.166659	Green	1.25	0.348813	Red	-1.5	0.340652	Green	-2.6	0.0621683	Green	0.0437566	0.218783	0.0218783	0.0437566	Deide_11760
Deide_20650	putative cytochrome b/b6; putative membrane protein	9.41126	49038.9	3	23	0.469015	F059428	DR19 3KGy Bio2	103.25	3	7.69231	2	2	3	2	11	0	0	0	1	2	0	2.11111	0.123644	Green	2	0.119978	Green	-3	0.211395	Green	-3.16667	0.105087	Green	0.0815679	0.326271	0	0.0611759	Deide_20650
Deide_16520	hypothetical protein	5.55388	29245.9	3	46	1.57287	F059428	DR19 3KGy Bio2	142.11	3	12.6394	4	1	6	5	8	3	4	3	6	2	4	2.09524	0.0800729	Green	1.15385	0.309019	Red	1.2381	0.253761	Red	-1.46667	0.0917834	Red	0.170964	0.649663	0.341928	0.410314	Deide_16520
Deide_12710	putative Electron transfer flavoprotein subunit alpha (Alpha-ETF) (Electron transfer flavoprotein large subunit) (ETFLS)	5.0102	32465.9	5	84	2.58733	F059426	DR19 3KGy Bio1	274.27	5	26.2658	3	3	10	6	6	11	8	11	10	7	9	2.08333	0.0939318	Green	-1.13793	0.18695	Red	2.75	0.0276106	Blue	1.16	0.22558	Red	0.184809	0.677633	0.924046	0.80084	Deide_12710
Deide_01560	putative Acetyl-CoA acetyltransferase, (Acetoacetyl-CoA thiolase)	5.80108	40481.9	5	102	2.51964	F059426	DR19 3KGy Bio1	220.75	4	26.2755	5	5	17	13	4	11	12	9	10	9	7	2.05556	0.0563899	Green	-1.2069	0.092037	Red	1.94444	0.0555592	Green	-1.27586	0.268019	Red	0.247024	0.839881	0.790476	0.642262	Deide_01560
Deide_10320	putative SPFH domain / Band 7 family / prohibitin (PHB) protein	9.60817	33521.9	7	54	1.61088	F059421	DR62 3KGy Bio2	184.78	5	27.8846	0	0	1	0	2	10	6	10	5	11	9	2	0.29843	Green	-1.03571	0.443733	Red	9.66667	0.00254838	Blue	4.66667	0.00839972	Blue	0	0.0894936	0.775611	0.74578	Deide_10320
Deide_03010	putative Mandelate racemase/muconate lactonizing enzyme-like protein	5.84928	40310	6	44	1.09154	F059431	DR62 NI Bio2	149.52	4	27.2973	2	2	6	7	2	5	5	4	3	5	3	2	0.156778	Green	-1.21429	0.13922	Red	1.88889	0.134535	Green	-1.28571	0.234264	Red	0.099231	0.372116	0.347308	0.272885	Deide_03010
Deide_10240	putative ABC transporter, permease component	9.873	36792.1	3	24	0.652314	F059428	DR19 3KGy Bio2	151.18	2	8.18713	2	2	4	5	6	0	0	0	3	2	0	2	0.156778	Green	2.66667	0.0829473	Green	-3	0.211395	Green	-2.25	0.0170547	Blue	0.108719	0.407696	0	0.135899	Deide_10240
Deide_20253	putative dTDP-4-dehydrorhamnose reductase	5.59625	27381.2	2	23	0.839993	F059426	DR19 3KGy Bio1	106.89	2	12	2	1	4	4	4	2	0	0	2	2	2	2	0.132452	Green	1.8	0.0850482	Green	-1.5	0.245278	Green	-1.66667	0.0160835	Blue	0.109564	0.438257	0.0730429	0.219129	Deide_20253
Deide_12150	putative 4-hydroxy-3-methylbut-2-en-1-yl diphosphate synthase	5.48942	44132.7	3	17	0.385202	F059426	DR19 3KGy Bio1	119.84	2	7.84314	0	1	3	1	2	1	1	0	3	2	3	2	0.175886	Green	2.2	0.0160835	Blue	1.11111	0.290206	Red	1.22222	0.204956	Red	0.0226589	0.135954	0.0453179	0.181272	Deide_12150
Deide_08415	hypothetical protein	6.01878	6765.39	4	16	2.36498	F059428	DR19 3KGy Bio2	154.18	4	47.619	3	0	2	4	6	0	0	0	0	1	0	2	0.132452	Green	1.33333	0.309783	Red	-2.5	0.245278	Green	-3.75	0.0206044	Blue	0.443434	1.77373	0	0.147811	Deide_08415
Deide_13280	putative ABC transporter, permease component; putative membrane protein	11.0492	40340.3	4	15	0.371837	F059428	DR19 3KGy Bio2	258.2	4	16.5803	3	0	2	0	10	0	0	0	0	0	0	2	0.132452	Green	1	0.5	Red	-2.5	0.245278	Green	-5	0.132347	Green	0.0743673	0.297469	0	0	Deide_13280
Deide_12910	putative ATP phosphoribosyltransferase (ATP-PRTase) (ATP-PRT)	7.90122	23447.8	4	14	0.59707	F059422	DR62 3KGy Bio1	79.55	1	5.14019	1	0	1	3	2	0	0	1	2	2	2	2	0.175886	Green	2.25	0.0274306	Blue	-1.125	0.379916	Red	1	0.5	Red	0.0426479	0.255887	0.0426479	0.255887	Deide_12910
Deide_08740	putative MazG protein	5.17081	23078.8	2	14	0.606618	F059426	DR19 3KGy Bio1	83.22	2	20.283	1	1	4	2	3	0	2	0	0	1	0	2	0.21132	Green	-1.25	0.348813	Red	-1.2	0.340652	Red	-3	0.0106243	Blue	0.0866597	0.389969	0.0866597	0.0433298	Deide_08740
Deide_12040	putative DegV family protein	6.45675	29726.7	4	13	0.437317	F059428	DR19 3KGy Bio2	117.56	3	18.8612	1	0	1	2	3	0	1	2	0	1	2	2	0.175886	Green	1	0.5	Red	1.33333	0.285367	Red	-1.5	0.143932	Green	0.0336398	0.201839	0.100919	0.100919	Deide_12040
Deide_02890	putative Phosphoribosylaminoimidazole carboxylase ATPase subunit, (AIR carboxylase), (AIRC)	5.63347	39722	2	13	0.327275	F059430	DR62 NI Bio1	86.96	2	7.42706	0	0	2	1	0	4	2	2	0	2	0	2	0.29843	Green	-2.2	0.0505958	Green	3.66667	0.101559	Green	-1.2	0.362329	Red	0	0.075525	0.2014	0.05035	Deide_02890
Deide_15070	putative Fasciclin domain protein, precursor	4.93408	55683.7	4	12	0.215503	F059426	DR19 3KGy Bio1	170.73	4	12.8015	2	0	8	0	1	0	0	1	0	0	0	2	0.21132	Green	-1.33333	0.309783	Red	-1.5	0.340652	Green	-4	0.152695	Green	0.0359172	0.161627	0.0179586	0	Deide_15070
Deide_14740	hypothetical protein	4.90311	19971.6	3	11	0.550782	F059428	DR19 3KGy Bio2	111.08	3	24.2938	1	0	1	1	4	2	0	0	2	0	0	2	0.175886	Green	1	0.5	Red	1.11111	0.290206	Red	-1.8	0.16473	Green	0.0500711	0.300427	0.100142	0.100142	Deide_14740
Deide_15740	putative Aspartate-semialdehyde dehydrogenase (ASA dehydrogenase) (ASADH)	5.58792	36732.1	2	9	0.245018	F059420	DR62 3KGy Bio3	69.11	2	10.3245	0	0	2	1	0	0	0	1	0	2	3	2	0.29843	Green	2	0.123643	Green	1.33333	0.370244	Red	1.33333	0.280719	Red	0	0.0816725	0.0272242	0.136121	Deide_15740
Deide_15910	putative Glutamate-1-semialdehyde 2,1-aminomutase (GSA) (Glutamate-1-semialdehyde aminotransferase) (GSA-AT)	5.35304	45994.3	2	8	0.173935	F059422	DR62 3KGy Bio1	126.88	2	7.25624	0	0	2	0	1	0	0	0	3	2	0	2	0.29843	Green	2.66667	0.0829473	Green	1	0.508526	Red	1.33333	0.280719	Red	0	0.0652254	0	0.108709	Deide_15910
Deide_18010	putative UDP-N-acetylglucosamine 1-carboxyvinyltransferase ( Enoylpyruvate transferase)	5.90127	45032.5	2	7	0.155443	F059436	DR19 NI Bio1	46.17	1	6.11765	0	0	0	3	0	0	0	1	0	2	1	2	0.29843	Green	1.5	0.204956	Green	1.33333	0.370244	Red	1	0.5	Red	0	0.0666186	0.0222062	0.0666186	Deide_18010
Deide_08100	putative methylmalonyl-CoA mutase	5.15286	76830.3	2	5	0.0650785	F059426	DR19 3KGy Bio1	70.77	2	5.35211	0	0	2	1	0	0	0	0	0	0	2	2	0.29843	Green	1.66667	0.225253	Green	1	0.508526	Red	-1.2	0.362329	Red	0	0.0390471	0	0.0260314	Deide_08100
Deide_05520	putative cell division protein, ftsW/rodA/spove family	8.96026	40062.6	2	3	0.0748828	F059428	DR19 3KGy Bio2	61.91	2	6.41711	0	0	0	0	3	0	0	0	0	0	0	2	0.29843	Green	1	0.5	Red	1	0.508526	Red	-2	0.205804	Green	0	0.0748828	0	0	Deide_05520
Deide_08710	conserved hypothetical protein, precursor; putative membrane protein	10.603	42290.4	2	3	0.0709381	F059428	DR19 3KGy Bio2	119.08	2	7.08861	0	0	0	0	3	0	0	0	0	0	0	2	0.29843	Green	1	0.5	Red	1	0.508526	Red	-2	0.205804	Green	0	0.0709381	0	0	Deide_08710
Deide_21630	hypothetical protein	9.12393	22149.6	2	3	0.135443	F059428	DR19 3KGy Bio2	71.44	2	12.8079	0	0	0	0	3	0	0	0	0	0	0	2	0.29843	Green	1	0.5	Red	1	0.508526	Red	-2	0.205804	Green	0	0.135443	0	0	Deide_21630
Deide_00310	putative GTP cyclohydrolase I	4.74393	17776.7	4	58	3.26269	F059431	DR62 NI Bio2	189.31	3	25.1613	4	2	8	10	2	7	9	7	5	2	2	1.91667	0.109504	Green	-2.16667	0.0088987	Blue	2.16667	0.0654702	Green	-1.91667	0.115893	Green	0.33752	1.12507	1.29383	0.50628	Deide_00310
Deide_02600	putative Aminopeptidase T, (AP-T), (Heat stable aminopeptidase)	4.90081	44003.5	6	37	0.840843	F059429	DR62 NI Bio3	169.75	5	21.1679	0	3	7	2	2	1	2	12	1	2	5	1.86667	0.131437	Green	-1.63636	0.281854	Green	2.4	0.0729997	Green	-1.27273	0.325979	Red	0.0681765	0.24998	0.340882	0.181804	Deide_02600
Deide_11380	putative asparagine--tRNA ligase (asparagine translase)	5.46028	50904.8	11	127	2.49485	F059422	DR62 3KGy Bio1	457.41	10	30.7865	4	6	12	14	4	11	11	14	18	19	14	1.83333	0.1036	Green	1.38462	0.0259898	Orange	2.16667	0.0409088	Blue	1.63636	0.0548831	Green	0.196445	0.589336	0.707203	1.00187	Deide_11380
Deide_16980	putative 4-alpha-glucanotransferase (Dextrin glycosyltransferase)	5.06755	56676	6	58	1.02336	F059421	DR62 3KGy Bio2	116.94	4	15.1697	2	4	5	8	6	6	5	3	7	7	5	1.83333	0.138849	Green	1.29412	0.103076	Red	1.41667	0.204279	Red	1	0.5	Red	0.105865	0.335239	0.247018	0.335239	Deide_16980
Deide_20311	putative glycosyl transferase	9.31225	40021	4	50	1.24934	F059426	DR19 3KGy Bio1	154.89	4	13.4454	1	5	7	7	5	6	7	4	3	3	2	1.83333	0.138849	Green	-1.81818	0.0190946	Blue	1.66667	0.144016	Green	-2	0.00503631	Blue	0.149921	0.474751	0.424777	0.199895	Deide_20311
Deide_06190	Conserved hypothetical protein, precursor	9.81161	59598.3	5	35	0.587266	F059429	DR62 NI Bio3	112.62	4	11.1111	0	2	1	6	1	7	5	8	3	1	1	1.83333	0.202868	Green	-2.875	0.00531831	Blue	3.83333	0.0263397	Blue	-1.375	0.303584	Red	0.033558	0.134232	0.33558	0.0838951	Deide_06190
Deide_03710	hypothetical protein	4.548	19034.2	7	88	4.62326	F059429	DR62 NI Bio3	333.25	6	52.0619	5	3	8	7	9	9	9	10	14	9	5	1.8	0.134175	Green	1	0.5	Red	2.06667	0.0630576	Green	1.14815	0.321665	Red	0.420296	1.26089	1.47104	1.47104	Deide_03710
Deide_23290	putative GTP-binding protein	5.73008	49773.6	9	69	1.38628	F059421	DR62 3KGy Bio2	201.35	5	17.2336	1	6	6	9	6	9	4	2	7	10	9	1.77778	0.119103	Green	1.61111	0.0900759	Green	1.33333	0.234409	Red	1.20833	0.13972	Red	0.140637	0.42191	0.301364	0.522365	Deide_23290
Deide_2p01880	putative phosphate ABC transporter, periplasmic component, PstS	9.62606	36384.9	2	9	0.247355	F059426	DR19 3KGy Bio1	63.46	2	10.2339	0	1	3	1	1	0	0	1	0	0	2	1.77778	0.185617	Green	1.25	0.348813	Red	-1.125	0.379916	Red	-1.6	0.174321	Green	0.0274839	0.13742	0.0274839	0.0549679	Deide_2p01880
Deide_16450	putative phosphogluconate dehydrogenase (decarboxylating)	5.14259	38552.1	8	133	3.44988	F059431	DR62 NI Bio2	320.27	7	40.39	7	7	14	15	10	15	16	10	11	17	11	1.75	0.0893417	Green	-1.04762	0.409495	Red	1.83333	0.0467874	Blue	1	0.5	Red	0.363145	1.01162	1.0635	1.01162	Deide_16450
Deide_14970	hypothetical protein	5.26783	45817.2	4	49	1.06947	F059421	DR62 3KGy Bio2	131.55	3	23.1678	4	2	3	10	5	5	5	4	4	6	1	1.75	0.176057	Green	-1.21429	0.272988	Red	1.41667	0.204279	Red	-1.5	0.205016	Red	0.130955	0.392865	0.305562	0.240084	Deide_14970
Deide_03280	putative Biotin carboxylase; (Acetyl-CoA carboxylase subunit A)	5.9074	48818	7	136	2.78586	F059421	DR62 3KGy Bio2	303.76	7	23.3708	7	9	13	18	13	10	5	7	21	19	14	1.74074	0.0605456	Green	2.28	0.00683797	Blue	-1.08	0.469722	Red	1.21277	0.13972	Red	0.327748	0.901307	0.450654	1.10615	Deide_03280
Deide_18470	putative 3-deoxy-7-phosphoheptulonate synthase (Phospho-2-dehydro-3-deoxyheptonate aldolase)	6.17939	38566.5	2	33	0.855664	F059431	DR62 NI Bio2	100.2	2	7.52089	2	1	2	6	2	3	5	1	4	4	3	1.73333	0.166659	Green	1.16667	0.309019	Red	1.6	0.197442	Green	1.07692	0.411977	Red	0.0777877	0.259292	0.233363	0.285221	Deide_18470
Deide_05000	putative DNA mismatch repair protein	6.287	84125.8	8	21	0.249626	F059428	DR19 3KGy Bio2	289.88	7	11.6037	4	1	2	1	12	0	0	0	0	0	1	1.71429	0.156778	Green	1.33333	0.309783	Red	-3.5	0.15221	Green	-4.5	0.12887	Green	0.0594348	0.178304	0	0.011887	Deide_05000
Deide_16370	putative Succinyl-diaminopimelate desuccinylase (ArgE/DapE/Acy1 family protein); putative Peptidase, M20/M25/M40 family	4.97436	49426.3	10	68	1.37578	F059429	DR62 NI Bio3	260.99	7	26.2115	1	3	6	5	1	8	10	11	13	6	4	1.66667	0.235618	Green	-1.23077	0.261957	Red	3.55556	0.0127583	Blue	1.73333	0.153011	Green	0.0809285	0.242786	0.586732	0.465339	Deide_16370
Deide_12410	hypothetical protein	4.49749	46670.8	3	26	0.557093	F059421	DR62 3KGy Bio2	126.33	3	16.7064	0	2	3	2	2	5	0	4	5	3	0	1.66667	0.257232	Green	-1.09091	0.441014	Red	2	0.197442	Green	1.1	0.418458	Red	0.0428533	0.149987	0.19284	0.171413	Deide_12410
Deide_10590	putative dihydroxy-acid dehydratase	5.48967	59676.1	3	25	0.418928	F059421	DR62 3KGy Bio2	188.76	3	7.0922	2	0	4	3	0	2	2	3	2	6	1	1.66667	0.257232	Green	1.2	0.348207	Red	1.66667	0.242866	Green	1.2	0.374434	Red	0.0335143	0.1173	0.1173	0.150814	Deide_10590
Deide_22880	putative acyl-CoA dehydrogenase	5.42777	66243.9	6	14	0.21134	F059422	DR62 3KGy Bio1	247.94	4	10.9656	0	0	2	0	0	4	0	0	6	1	1	1.66667	0.302155	Green	1.57143	0.283019	Green	2.33333	0.223677	Green	2.2	0.163817	Green	0	0.0301914	0.0603829	0.120766	Deide_22880
Deide_23450	putative pyruvate dehydrogenase subunit beta (acetyl-transferring, pyruvate:lipoamide 2-oxidoreductase, decarboxylating and acceptor acetylating)	6.19575	36471.7	3	13	0.356441	F059422	DR62 3KGy Bio1	118.37	2	12.0944	0	0	2	0	0	3	0	0	4	2	2	1.66667	0.302155	Green	1.83333	0.118898	Green	2	0.285367	Green	2.2	0.0505958	Green	0	0.054837	0.0822555	0.219348	Deide_23450
Deide_23390	putative chromosome partitioning protein	4.83916	26105.8	2	13	0.497973	F059436	DR19 NI Bio1	119.59	2	13.6546	1	1	1	3	3	0	0	0	1	1	2	1.66667	0.257232	Green	2.33333	0.0490381	Blue	-2	0.340652	Green	-1.42857	0.13922	Red	0.0766112	0.268139	0	0.153222	Deide_23390
Deide_1p00110	Hypothetical protein; putative membrane protein	6.91394	17792.7	2	9	0.505824	F059428	DR19 3KGy Bio2	77.75	2	5.625	2	0	1	0	6	0	0	0	0	0	0	1.66667	0.257232	Green	1	0.5	Red	-2	0.340652	Green	-3.33333	0.144139	Green	0.112405	0.393419	0	0	Deide_1p00110
Deide_07210	putative lipoyl synthase (Lipoic acid synthase)	5.90321	36264.2	3	8	0.220603	F059430	DR62 NI Bio1	60.03	2	14.7239	0	0	0	2	0	2	2	0	1	1	0	1.66667	0.302155	Green	-1.4	0.225253	Red	2.33333	0.223677	Green	1	0.5	Red	0	0.0551507	0.110301	0.0551507	Deide_07210
Deide_10600	putative PpiC-type peptidyl-prolyl cis-trans isomerase precursor	5.65279	36131.4	4	6	0.16606	F059426	DR19 3KGy Bio1	68.57	2	7.39645	0	0	2	0	0	1	2	0	0	1	0	1.66667	0.302155	Green	-1.5	0.204956	Green	2	0.285367	Green	-1.25	0.348813	Red	0	0.0553535	0.0830302	0.0276767	Deide_10600
Deide_15240	putative Agmatinase (Agmatine ureohydrolase)	5.27769	33134.1	2	6	0.181082	F059426	DR19 3KGy Bio1	61.47	1	5.21173	0	0	2	0	0	0	2	2	0	0	0	1.66667	0.302155	Green	-2.33333	0.0850482	Green	2.33333	0.223677	Green	-1.66667	0.225253	Green	0	0.0603607	0.120721	0	Deide_15240
Deide_16070	putative Succinate-semialdehyde dehydrogenase (NAD(P)(+))	5.49039	52489.7	2	4	0.0762055	F059422	DR62 3KGy Bio1	64.98	2	6.84647	0	0	2	0	0	0	0	0	2	0	0	1.66667	0.302155	Green	1.66667	0.225253	Green	1	0.508526	Red	1	0.5	Red	0	0.0381027	0	0.0381027	Deide_16070
Deide_12900	putative ATP phosphoribosyltransferase regulatory subunit; putative Histidine--tRNA ligase	5.75267	42858.4	2	4	0.0933306	F059421	DR62 3KGy Bio2	30.39	1	4.5	0	0	0	1	1	0	0	0	0	2	0	1.66667	0.302155	Green	1.66667	0.225253	Green	1	0.508526	Red	1	0.5	Red	0	0.0466653	0	0.0466653	Deide_12900
Deide_19940	hypothetical protein	9.38371	11595	2	4	0.344975	F059429	DR62 NI Bio3	22.76	1	13.1313	0	0	0	2	0	0	0	2	0	0	0	1.66667	0.302155	Green	-1.66667	0.225253	Green	1.66667	0.290206	Green	-1.66667	0.225253	Green	0	0.172488	0.172488	0	Deide_19940
Deide_20251	putative O-Antigen polymerase; putative membrane protein	10.5306	54127.8	2	2	0.0369496	F059428	DR19 3KGy Bio2	50.13	2	4.31373	0	0	0	0	2	0	0	0	0	0	0	1.66667	0.302155	Green	1	0.5	Red	1	0.508526	Red	-1.66667	0.225253	Green	0	0.0369496	0	0	Deide_20251
Deide_3p01110	putative dipeptide/oligopeptide/nickel ABC transporter, permease component	10.3612	31091.3	2	2	0.0643267	F059428	DR19 3KGy Bio2	122.7	2	5.84192	0	0	0	0	2	0	0	0	0	0	0	1.66667	0.302155	Green	1	0.5	Red	1	0.508526	Red	-1.66667	0.225253	Green	0	0.0643267	0	0	Deide_3p01110
Deide_18240	Hypothetical protein; putative membrane protein	6.65657	20760	7	78	3.75723	F059426	DR19 3KGy Bio1	316.48	6	35.6784	7	4	15	4	10	5	2	2	11	10	8	1.64103	0.0915704	Green	2.66667	0.00374522	Blue	-1.625	0.228592	Green	1	0.5	Red	0.529866	1.39692	0.433527	1.39692	Deide_18240
Deide_15080	putative Sodium ABC transporter, permease component NatB	9.86217	44626.6	6	48	1.07559	F059428	DR19 3KGy Bio2	237.38	5	13.7767	4	1	2	3	9	3	6	2	7	7	4	1.61905	0.14655	Green	1.5	0.104938	Green	1.33333	0.198903	Red	1.23529	0.304327	Red	0.112041	0.313714	0.24649	0.403347	Deide_15080
Deide_01270	putative Threonine synthase	5.79714	36350.6	5	43	1.18292	F059421	DR62 3KGy Bio2	188.67	3	16.474	2	3	3	7	4	4	3	4	4	8	1	1.61905	0.14655	Green	1.14286	0.382014	Red	1.33333	0.198903	Red	-1.0625	0.447187	Red	0.137549	0.385138	0.302608	0.357628	Deide_01270
Deide_14600	putative branched-chain amino acid ABC transporter, periplasmic component; extracellular ligand-binding receptor	9.99159	40218.5	12	141	3.50585	F059421	DR62 3KGy Bio2	585.317	11	53.3854	8	5	11	14	8	14	22	15	15	19	10	1.6	0.114238	Green	-1.14894	0.277204	Red	2.4	0.00886332	Blue	1.30556	0.153011	Red	0.323235	0.820519	1.26807	1.09402	Deide_14600
Deide_12100	putative DNA helicase	5.70585	82973.5	10	59	0.71107	F059428	DR19 3KGy Bio2	400.89	7	12.7688	6	2	1	7	13	5	2	2	8	11	2	1.6	0.191741	Green	2	0.1151	Green	-1.25	0.423077	Red	1	0.5	Red	0.0964163	0.253093	0.108468	0.253093	Deide_12100
Deide_20640	putative Iron-sulfur cluster biosynthesis protein IscA, putative HesB/YadR/YfhF protein family	4.79893	14631.9	4	28	1.91363	F059431	DR62 NI Bio2	120.84	3	30.7143	1	2	3	2	4	0	6	0	2	4	4	1.6	0.21132	Green	1.44444	0.280719	Red	1.2	0.309849	Red	1.08333	0.362329	Red	0.205031	0.615094	0.410063	0.683438	Deide_20640
Deide_04270	putative Medium-chain-fatty-acid--CoA ligase, (Medium-chain acyl- CoA synthetase)	5.4888	61073	2	20	0.327477	F059422	DR62 3KGy Bio1	56.99	1	3.57143	1	2	3	4	2	0	0	2	3	2	1	1.6	0.21132	Green	1.8	0.102553	Green	-1.5	0.245278	Green	-1.33333	0.143932	Red	0.0491216	0.147365	0.0327477	0.0982431	Deide_04270
Deide_22110	hypothetical protein	8.31133	12329.6	5	17	1.3788	F059426	DR19 3KGy Bio1	117.1	3	30.5085	3	0	4	3	2	2	1	1	1	0	0	1.6	0.21132	Green	-1.75	0.0911432	Green	-1.07143	0.392776	Red	-3	0.0106243	Blue	0.243317	0.72995	0.324422	0.0811056	Deide_22110
Deide_14930	putative Oligopeptidase A	5.03453	77604.6	9	66	0.850465	F059428	DR19 3KGy Bio2	242.467	6	14.6628	4	7	9	8	11	5	4	4	6	6	2	1.58974	0.116109	Green	1.0625	0.411977	Red	-1.21875	0.315314	Red	-1.82353	0.021639	Blue	0.141744	0.360803	0.167516	0.180402	Deide_14930
Deide_09800	putative Phosphoglycerate dehydrogenase	4.97482	58229.4	9	59	1.01323	F059421	DR62 3KGy Bio2	257.7	6	18.9338	3	3	4	9	3	7	6	2	11	9	2	1.58333	0.199894	Green	1.38889	0.248506	Red	1.5	0.234409	Green	1.31579	0.288583	Red	0.103041	0.274775	0.257602	0.377816	Deide_09800
Deide_21980	putative Protein grpE, HSP-70 cofactor	4.32119	23664.3	3	37	1.56354	F059428	DR19 3KGy Bio2	168.39	3	17.5926	3	3	3	7	6	4	2	2	3	1	3	1.58333	0.199894	Green	-1.1	0.370761	Red	-1.09091	0.404299	Red	-1.9	0.0472232	Blue	0.253546	0.676124	0.338062	0.295804	Deide_21980
Deide_16410	putative cysteine--tRNA ligase (Cysteinyl-tRNA synthetase)	5.82377	55357.8	5	105	1.89675	F059437	DR19 NI Bio3	178.82	4	10.5906	4	11	11	14	12	5	3	7	14	13	11	1.56863	0.0976937	Green	2.27778	0.00309227	Blue	-1.41667	0.256369	Red	1.025	0.401241	Red	0.270965	0.668379	0.270965	0.686444	Deide_16410
Deide_11740	putative oligoendopeptidase F	5.66654	67901.1	7	107	1.57582	F059420	DR62 3KGy Bio3	265.28	5	17.3554	7	9	12	17	10	6	6	8	7	12	13	1.55556	0.13263	Green	1.52174	0.0562105	Green	-1.17391	0.371101	Red	-1.2	0.224928	Red	0.235637	0.574365	0.294546	0.471274	Deide_11740
Deide_02960	putative Arginase	5.36076	30849.8	3	59	1.91249	F059426	DR19 3KGy Bio1	151.36	3	32.069	2	5	5	8	5	6	5	6	4	6	7	1.55556	0.176057	Green	1	0.5	Red	1.48148	0.144016	Red	-1.05	0.407451	Red	0.226906	0.583473	0.551058	0.551058	Deide_02960
Deide_07280	hypothetical protein	5.26394	33342.7	8	57	1.70952	F059436	DR19 NI Bio1	404.24	8	45.9016	1	0	0	1	3	12	12	5	4	9	10	1.55556	0.235359	Green	-1.23077	0.26954	Red	7.11111	0.00133008	Blue	3.71429	0.0184262	Blue	0.0299916	0.119966	0.869756	0.689806	Deide_07280
Deide_10900	putative peroxiredoxin (bacterioferritin comigratory protein)	5.71188	17946.1	5	38	2.11745	F059431	DR62 NI Bio2	158.01	4	37.8049	2	2	5	3	3	5	8	2	3	3	2	1.55556	0.213194	Green	-1.63636	0.13081	Green	2	0.143297	Green	-1.27273	0.13922	Red	0.22289	0.612947	0.835837	0.44578	Deide_10900
Deide_13700	putative aminotransferase	6.3629	45044.9	2	8	0.1776	F059430	DR62 NI Bio1	44.6	1	2.5641	0	1	0	4	0	2	0	0	1	0	0	1.55556	0.235359	Green	-1.25	0.348813	Red	1.11111	0.290206	Red	-1.75	0.257776	Green	0.0222	0.0888002	0.0444001	0.0222	Deide_13700
Deide_16870	putative 2-isopropylmalate synthase (Isopropylmalate synthase)	5.50629	55432.5	2	5	0.0901998	F059436	DR19 NI Bio1	71.71	1	4.47471	1	0	0	4	0	0	0	0	0	0	0	1.55556	0.235359	Green	1	0.5	Red	-1.5	0.379916	Green	-2.33333	0.197975	Green	0.01804	0.0721598	0	0	Deide_16870
Deide_05050	putative ABC transporter, periplasmic component	9.53215	43947.5	12	183	4.16406	F059420	DR62 3KGy Bio3	479.94	9	38.6861	8	14	27	12	13	13	16	25	10	17	28	1.52778	0.0932224	Green	1.01754	0.480356	Red	1.58333	0.0737173	Green	1.05455	0.447646	Red	0.500597	1.18323	1.22874	1.25149	Deide_05050
Deide_02400	putative Histidinol-phosphate aminotransferase,(Imidazole acetol- phosphate transaminase)	5.33612	39701.6	3	43	1.08308	F059431	DR62 NI Bio2	127	3	20.8219	2	3	5	4	4	7	6	5	2	2	3	1.52381	0.185822	Green	-2.1	0.00359856	Blue	2	0.0912331	Green	-1.6	0.0160835	Blue	0.125939	0.327442	0.453382	0.176315	Deide_02400
Deide_11430	putative aspartate kinase (aspartokinase)	5.61409	49065.5	11	102	2.07885	F059435	DR19 NI Bio2	316.64	7	19.3617	15	5	14	24	9	7	13	4	5	4	2	1.51515	0.0920065	Green	-1.92857	0.0975989	Green	-1.22222	0.395878	Red	-3.57143	0.0279467	Blue	0.407618	0.957902	0.489142	0.22419	Deide_11430
Deide_2p00580	putative 5-nucleotidase, precursor	6.22172	55307.6	11	110	1.98888	F059422	DR62 3KGy Bio1	311.82	7	20.3455	4	9	17	9	5	8	9	10	15	15	9	1.51111	0.125101	Green	1.4	0.0635232	Red	1.33333	0.193901	Red	1.23529	0.273358	Red	0.235049	0.560502	0.488179	0.705148	Deide_2p00580
Deide_3p02433	Hypothetical protein, precursor	10.5591	17041.2	3	19	1.11495	F059422	DR62 3KGy Bio1	129.64	2	17.9487	0	2	4	2	0	2	2	2	4	1	0	1.5	0.326164	Green	-1.125	0.403656	Red	1.5	0.309849	Green	-1.125	0.425619	Red	0.117363	0.352088	0.352088	0.293407	Deide_3p02433
Deide_18100	putative bifunctional protein PyrR: pyrimidine operon regulatory protein/uracil phosphoribosyltransferase	5.26103	20210.9	3	19	0.940087	F059431	DR62 NI Bio2	101.54	2	14.7541	2	0	2	2	2	3	4	0	2	2	0	1.5	0.326164	Green	-1.42857	0.253579	Red	1.66667	0.242866	Green	-1.28571	0.225253	Red	0.0989565	0.296869	0.346348	0.197913	Deide_18100
Deide_2p00030	putative 2-dehydro-3-deoxyglucarate aldolase	5.19018	26135.6	3	16	0.612192	F059426	DR19 3KGy Bio1	94.71	2	14.2292	0	2	4	0	2	2	2	1	1	0	2	1.5	0.326164	Green	-1.33333	0.204956	Red	1.33333	0.28597	Red	-1.5	0.240909	Green	0.076524	0.229572	0.19131	0.114786	Deide_2p00030
Deide_16090	putative Osmotically-inducible protein C (OsmC-like protein)	5.73084	15827.7	5	15	0.947704	F059436	DR19 NI Bio1	143.77	4	31.9728	0	2	4	0	2	2	3	0	2	0	0	1.5	0.326164	Green	-1.6	0.208433	Green	1.33333	0.28597	Red	-1.8	0.18695	Green	0.126361	0.379082	0.315901	0.126361	Deide_16090
Deide_21080	putative rod shape-determining protein, precursor	9.43994	38343.7	2	8	0.208639	F059428	DR19 3KGy Bio2	151.81	2	9.29577	1	1	0	0	6	0	0	0	0	0	0	1.5	0.326164	Green	1	0.5	Red	-2	0.340652	Green	-3	0.191993	Green	0.0521598	0.156479	0	0	Deide_21080
Deide_05540	putative carboxyvinyl-carboxyphosphonate phosphorylmutase	4.88711	27521.5	10	222	8.06642	F059430	DR62 NI Bio1	466.117	9	57.197	21	25	17	16	12	26	34	20	20	15	16	-1.5	0.12942	Green	-1.53704	0.0447672	Blue	1.15278	0.151996	Red	1.125	0.20347	Red	1.67142	1.63509	2.90682	1.8531	Deide_05540
Deide_20440	putative Basic membrane protein family protein, precursor; putative Uncharacterized ABC-type transport system, periplasmic	9.28567	39144.2	8	111	2.83567	F059422	DR62 3KGy Bio1	416.55	7	29.7297	8	8	3	9	3	18	17	13	14	11	7	-1.5	0.251043	Green	-1.45714	0.0517738	Red	1.88889	0.0410775	Blue	1.94444	0.0587455	Green	0.408745	0.383199	1.22624	0.81749	Deide_20440
Deide_02190	hypothetical protein	8.8592	29987	7	81	2.70117	F059436	DR19 NI Bio1	312.32	7	43.3099	2	1	1	1	0	14	19	21	5	8	9	-1.5	0.233289	Green	-2.28	0.0056775	Blue	7.6	3.0505e-05	Blue	5	0.0032342	Blue	0.100043	0.0666956	1.80078	0.733652	Deide_02190
Deide_20272	putative nucleoside-diphosphate-sugar epimerase	9.41648	32598.3	5	67	2.05532	F059430	DR62 NI Bio1	134.99	4	24.0678	8	8	5	9	1	10	7	7	1	5	6	-1.5	0.251043	Green	-1.8	0.0467995	Blue	1	0.468625	Red	-1.2	0.368124	Red	0.490823	0.460147	0.736235	0.368118	Deide_20272
Deide_20190	putative 1-(5-phosphoribosyl)-5- ((5-phosphoribosylamino)methylideneamino)imidazole-4- carboxamide isomerase	5.13017	27023.3	6	58	2.1463	F059437	DR19 NI Bio3	251.39	6	44.6215	5	7	3	4	4	11	9	3	5	4	3	-1.5	0.212678	Green	-1.73333	0.10608	Green	1.2381	0.212038	Red	1.07143	0.334803	Red	0.444062	0.407057	0.851119	0.444062	Deide_20190
Deide_17760	putative roadblock/LC7	4.63674	17221.1	5	54	3.13569	F059431	DR62 NI Bio2	175.47	4	36.646	5	7	5	2	4	5	8	8	2	3	5	-1.5	0.212678	Green	-1.84615	0.0256872	Blue	1.14286	0.345126	Red	-1.07692	0.401241	Red	0.696821	0.638752	1.21944	0.580684	Deide_17760
Deide_06491	hypothetical protein	6.42782	104628	6	52	0.497	F059435	DR19 NI Bio2	275.52	5	7.65912	11	3	3	4	6	8	8	6	0	0	3	-1.5	0.233392	Green	-4.16667	0.00310681	Blue	1.04167	0.343841	Red	-2.66667	0.0333833	Blue	0.133808	0.12425	0.210269	0.0286731	Deide_06491
Deide_18820	putative 30S ribosomal protein S14	10.5087	6982.51	2	42	6.01503	F059429	DR62 NI Bio3	80.05	2	27.8689	6	6	4	4	3	5	4	3	2	2	3	-1.5	0.212678	Green	-1.5	0.0415378	Orange	-1.4	0.338491	Red	-1.4	0.0490381	Orange	1.71858	1.57537	1.71858	1.00251	Deide_18820
Deide_10560	putative beta-hydroxyacyl-acyl carrier protein (ACP) dehydratase	6.28996	15762.1	3	38	2.41084	F059420	DR62 3KGy Bio3	121.94	3	22.5352	2	7	3	2	3	2	5	4	2	2	6	-1.5	0.194789	Green	-1.07692	0.422507	Red	-1.17857	0.304626	Red	1.18182	0.329796	Red	0.570989	0.507546	0.697875	0.634432	Deide_10560
Deide_02370	Conserved hypothetical protein, precursor	7.75247	17556.9	4	36	2.05047	F059437	DR19 NI Bio3	220.46	4	62.1951	2	5	2	2	2	7	6	5	4	1	0	-1.5	0.274222	Green	-2.625	0.0156879	Blue	1.55556	0.160181	Green	-1.125	0.403656	Red	0.398703	0.341745	1.02524	0.284788	Deide_02370
Deide_12771	conserved hypothetical protein, precursor	9.07261	18262.7	2	33	1.80696	F059435	DR19 NI Bio2	80.34	2	14.4509	6	4	2	4	3	3	3	2	2	4	0	-1.5	0.296176	Green	-1.22222	0.309019	Red	-1.63636	0.203793	Green	-1.33333	0.240909	Red	0.547563	0.492807	0.438051	0.328538	Deide_12771
Deide_20510	putative Na+/H+-dicarboxylate symporter; putative membrane protein	6.45859	46592.5	3	28	0.600955	F059428	DR19 3KGy Bio2	159.11	3	12.6697	6	6	2	4	5	0	0	0	4	1	0	-1.5	0.212678	Green	2.66667	0.13131	Green	-7	0.025324	Blue	-1.75	0.125408	Green	0.257552	0.23609	0	0.107313	Deide_20510
Deide_20100	putative endoribonuclease L-PSP; putative YjgF-like protein	5.25055	13266	2	21	1.583	F059435	DR19 NI Bio2	89.97	2	25.6	3	4	2	2	2	2	2	0	2	0	2	-1.5	0.274222	Green	1	0.5	Red	-1.92857	0.185702	Green	-1.28571	0.225253	Red	0.527667	0.452286	0.301524	0.301524	Deide_20100
Deide_08900	putative YCII-related protein	6.16196	10705.5	3	20	1.8682	F059420	DR62 3KGy Bio3	90	3	34.6939	3	2	1	3	0	0	3	4	0	0	4	-1.5	0.258151	Green	-1.42857	0.303584	Red	-1.05	0.387934	Red	1	0.5	Red	0.467051	0.373641	0.653871	0.373641	Deide_08900
Deide_14710	hypothetical protein	5.02344	31211.7	5	19	0.608747	F059420	DR62 3KGy Bio3	115.977	3	10.3203	4	1	1	3	0	3	1	0	1	0	5	-1.5	0.258151	Green	1.28571	0.362329	Red	-1.5	0.272835	Green	1.28571	0.362329	Red	0.160197	0.128157	0.128157	0.192236	Deide_14710
Deide_06340	putative recombination protein	5.97396	21587.4	2	19	0.880144	F059437	DR19 NI Bio3	88.32	2	23.7374	3	4	4	0	2	2	2	0	2	0	0	-1.5	0.274222	Green	-1.4	0.259259	Red	-1.92857	0.185702	Green	-1.8	0.18695	Green	0.324264	0.27794	0.185294	0.0926468	Deide_06340
Deide_03740	putative Histidinol dehydrogenase, (HDH)	5.19928	45521	3	17	0.373454	F059436	DR19 NI Bio1	106.69	3	13.5632	1	1	0	0	1	4	2	4	1	3	0	-1.5	0.326839	Green	-1.85714	0.072352	Green	2.16667	0.15476	Green	1.75	0.183707	Green	0.0439357	0.0219679	0.219679	0.0878715	Deide_03740
Deide_22800	putative agmatine deiminase	4.65008	37499.6	3	15	0.400005	F059430	DR62 NI Bio1	74.71	2	8.98204	1	1	1	0	0	4	3	2	0	3	0	-1.5	0.326839	Green	-2	0.0791512	Green	2	0.197442	Green	1.5	0.287256	Green	0.053334	0.026667	0.240003	0.0800009	Deide_22800
Deide_17590	putative UDP-N-acetylmuramoyl-tripeptide--D-alanyl-D-alanine ligase (UDP-MurNAc-pentapeptide synthetase)	5.16273	45541.5	2	13	0.285454	F059430	DR62 NI Bio1	40.49	1	6.69746	0	2	0	1	0	3	2	2	1	2	0	-1.5	0.326839	Green	-1.66667	0.0698962	Green	1.66667	0.242866	Green	1.5	0.204956	Green	0.0439159	0.021958	0.153706	0.0658739	Deide_17590
Deide_17900	hypothetical protein	5.50393	44126.5	2	12	0.271946	F059422	DR62 3KGy Bio1	58.81	2	9.57179	0	1	0	0	0	3	3	2	2	1	0	-1.5	0.367025	Green	-1.83333	0.0415378	Blue	2.44444	0.101559	Green	2	0.119978	Green	0.0226621	0	0.181297	0.0679864	Deide_17900
Deide_01400	putative Short-chain dehydrogenase/reductase SDR precursor	5.36715	23869.3	2	12	0.502737	F059437	DR19 NI Bio3	50.78	2	11.5556	2	3	1	1	2	0	1	1	1	0	0	-1.5	0.258151	Green	-1.25	0.309783	Red	-2.1	0.15221	Green	-1.75	0.0911432	Green	0.209474	0.167579	0.0837896	0.0418948	Deide_01400
Deide_01230	putative Aminopeptidase, (Heat stable aminopeptidase)	4.94144	45637.9	2	11	0.241028	F059430	DR62 NI Bio1	106.31	2	6.69856	0	1	0	0	0	4	4	2	0	0	0	-1.5	0.367025	Green	-4.33333	0.00697708	Blue	2.88889	0.0729193	Green	1	0.5	Red	0.0219116	0	0.219116	0	Deide_01230
Deide_11160	putative amidase	5.25055	48510.9	4	10	0.206139	F059429	DR62 NI Bio3	79.67	2	7.03625	1	0	0	0	0	0	3	4	2	0	0	-1.5	0.367025	Green	-2	0.145987	Green	2.22222	0.129568	Green	1.66667	0.225253	Green	0.0206139	0	0.144298	0.0412279	Deide_11160
Deide_08670	putative Methyltransferase	5.27335	32524	2	9	0.276719	F059430	DR62 NI Bio1	122.15	2	9.33333	0	1	0	0	0	5	2	0	1	0	0	-1.5	0.367025	Green	-2.5	0.128997	Green	2.22222	0.129568	Green	1.33333	0.309783	Red	0.0307465	0	0.215226	0.0307465	Deide_08670
Deide_19972	hypothetical protein	4.77184	33044.3	2	8	0.242099	F059421	DR62 3KGy Bio2	52.5	2	10.6109	2	0	0	0	1	0	1	1	0	3	0	-1.5	0.326839	Green	1.2	0.3877	Red	-1.2	0.340652	Red	1.5	0.287256	Green	0.0605248	0.0302624	0.0605248	0.0907873	Deide_19972
Deide_19960	putative glutamate carboxypeptidase 2 (Carboxypeptidase G2)	5.29093	38583.8	3	7	0.181423	F059431	DR62 NI Bio2	51.65	2	7.69231	1	0	0	0	0	2	2	2	0	0	0	-1.5	0.367025	Green	-3	0.0160835	Blue	2	0.165303	Green	1	0.5	Red	0.0259176	0	0.155506	0	Deide_19960
Deide_21810	putative amidohydrolase	5.3468	34603.7	2	5	0.144493	F059430	DR62 NI Bio1	57.5	1	6.26959	0	1	0	0	0	2	1	0	0	1	0	-1.5	0.367025	Green	-1.5	0.204956	Green	1.33333	0.285367	Red	1.33333	0.309783	Red	0.0288987	0	0.086696	0.0288987	Deide_21810
Deide_18340	putative electron transport protein SCO1/SenC	7.81687	24373.7	2	5	0.205139	F059437	DR19 NI Bio3	60.85	2	19.8238	1	2	2	0	0	0	0	0	0	0	0	-1.5	0.233289	Green	1	0.5	Red	-2.5	0.245278	Green	-1.66667	0.225253	Green	0.123083	0.0820556	0	0	Deide_18340
Deide_00230	Conserved hypothetical protein, precursor; putative membrane protein	10.1516	74831.9	2	5	0.0668164	F059435	DR19 NI Bio2	76	1	2.56776	2	1	0	0	2	0	0	0	0	0	0	-1.5	0.233289	Green	1	0.5	Red	-2.5	0.245278	Green	-1.66667	0.225253	Green	0.0400899	0.0267266	0	0	Deide_00230
Deide_21620	putative hydrolase	5.11386	25530.9	2	4	0.156673	F059431	DR62 NI Bio2	64.54	1	7.01754	0	1	0	0	0	1	2	0	0	0	0	-1.5	0.367025	Green	-2	0.119978	Green	1.33333	0.285367	Red	1	0.5	Red	0.0391682	0	0.117505	0	Deide_21620
Deide_00410	putative Polysaccharide pyruvyl transferase	9.70273	34594.5	2	3	0.0867189	F059431	DR62 NI Bio2	26.89	1	7.62195	1	0	0	0	0	0	2	0	0	0	0	-1.5	0.367025	Green	-1.66667	0.225253	Green	1.11111	0.290206	Red	1	0.5	Red	0.0289063	0	0.0578126	0	Deide_00410
Deide_06050	putative 50S ribosomal protein L7/L12	4.70278	12498.7	4	230	18.402	F059431	DR62 NI Bio2	260.82	4	28.9256	23	28	19	18	11	30	38	20	17	8	18	-1.55882	0.0776458	Green	-1.97826	0.0348977	Blue	1.14465	0.164045	Red	-1.1087	0.35107	Red	4.08044	3.84041	7.04076	3.44037	Deide_06050
Deide_15190	putative Histidine triad protein (HIT family protein)	5.72967	12778.6	4	63	4.93011	F059430	DR62 NI Bio1	176.52	3	33.0435	10	6	6	3	5	7	7	6	6	1	6	-1.58824	0.168897	Green	-1.4375	0.123607	Red	-1.17391	0.371101	Red	-1.0625	0.434137	Red	1.25209	1.09558	1.56512	1.01733	Deide_15190
Deide_04600	putative phenylacetic acid degradation protein	6.13686	76639.7	9	49	0.639356	F059437	DR19 NI Bio3	235.13	6	18.6704	5	11	5	4	5	3	2	4	2	3	5	-1.58824	0.168897	Green	1.08333	0.383822	Red	-2.25	0.114446	Green	-1.30769	0.123643	Red	0.208769	0.182673	0.117433	0.130481	Deide_04600
Deide_2p00780	hypothetical protein	6.20536	118659	17	129	1.08715	F059435	DR19 NI Bio2	489.92	13	20.4673	21	12	5	12	13	17	8	17	10	7	7	-1.59091	0.11113	Green	-1.66667	0.0653176	Green	-1.16667	0.321653	Red	-1.22222	0.250585	Red	0.278108	0.252825	0.353955	0.20226	Deide_2p00780
Deide_11700	putative succinate--CoA ligase (succinyl-CoA synthetase) alpha subunit	5.19938	30803.9	9	224	7.27181	F059436	DR19 NI Bio1	483.58	8	35.5482	25	25	17	17	12	26	24	23	17	18	20	-1.59184	0.0800757	Green	-1.31034	0.00429046	Orange	-1.02632	0.378681	Red	1.18367	0.0934109	Red	1.62317	1.49332	2.36983	1.78549	Deide_11700
Deide_14730	HAMP domain protein; putative membrane protein	5.04715	58081.1	11	161	2.77199	F059437	DR19 NI Bio3	593.25	10	33.6957	22	23	13	16	12	13	7	14	20	10	11	-1.60227	0.0635608	Green	1.18919	0.289	Red	-1.90541	0.0376788	Blue	1	0.5	Red	0.774779	0.70591	0.585389	0.70591	Deide_14730
[truncated: 885 more rows]
